# Supplementary material for: Angiogenesis-independent VEGF signaling enhances exercise capacity by increasing fat oxidation in mice fed sulfur amino acid-restricted diets
Source: iScience. 2025 Nov 20;28(12):114148. doi: 10.1016/j.isci.2025.114148 (PMC12721204; doi:10.1016/j.isci.2025.114148)
Supplement: Table S2. Raw data from metabolic treadmill measurements — Data supplied in an excel file as it is too large for a PDF or word table. [file mmc2.xls]

## Sheet: Table S2
Diet	Animal	Cage	INTERVAL #	CHAN	DATE/TIME	VO2 ml/kg/min	O2IN %	O2OUT %	DO2	ACCO2 l	VCO2 ml/kg/min	CO2IN %	CO2OUT %	DCO2	ACCCO2 l	RER	HEAT kcal/min	FLOW LPM	Time sec	BW	Animal#	%CHO	%FAT	norm.time.indv	speed m/min	dBW
SAAR	1	1	1	101	2023-03-30 10:35:00	92	20.9	20.44	0.46	0	79	0.042	0.451	0.408	0	0.865	0	0.5	120	25.89	1	57.4	44.2	0.0275862	10	-7.2043
SAAR	1	1	2	101	2023-03-30 10:35:00	92	20.9	20.44	0.46	0	81	0.042	0.458	0.416	0	0.872	0	0.5	125	25.89	1	57.4	44.2	0.0287356	10	-7.2043
SAAR	1	1	3	101	2023-03-30 10:35:00	94	20.9	20.43	0.47	0	82	0.042	0.464	0.422	0	0.866	0	0.5	130	25.89	1	57.4	44.2	0.0298851	10	-7.2043
SAAR	1	1	4	101	2023-03-30 10:35:00	96	20.9	20.42	0.48	0	83	0.042	0.47	0.428	0	0.863	0	0.5	135	25.89	1	55.8	47.6	0.0310345	10	-7.2043
SAAR	1	1	5	101	2023-03-30 10:35:00	99	20.9	20.41	0.49	0	84	0.042	0.476	0.434	0	0.852	0	0.5	140	25.89	1	49	51	0.0321839	10	-7.2043
SAAR	1	1	6	101	2023-03-30 10:35:00	99	20.9	20.41	0.49	0	85	0.042	0.481	0.439	0	0.864	0	0.5	145	25.89	1	55.8	47.6	0.0333333	10	-7.2043
SAAR	1	1	7	101	2023-03-30 10:35:00	99	20.9	20.4	0.5	0	86	0.042	0.486	0.444	0	0.867	0	0.5	150	25.89	1	57.4	44.2	0.0344828	10	-7.2043
SAAR	1	1	8	101	2023-03-30 10:36:00	101	20.9	20.4	0.51	0	87	0.042	0.49	0.448	0	0.859	0	0.5	155	25.89	1	55.8	47.6	0.0356322	10	-7.2043
SAAR	1	1	9	101	2023-03-30 10:36:00	102	20.9	20.39	0.51	0	88	0.042	0.495	0.453	0	0.861	0	0.5	160	25.89	1	55.8	47.6	0.0367816	10	-7.2043
SAAR	1	1	10	101	2023-03-30 10:36:00	103	20.9	20.38	0.52	0	89	0.042	0.5	0.457	0	0.857	0	0.5	165	25.89	1	55.8	47.6	0.037931	10	-7.2043
SAAR	1	1	11	101	2023-03-30 10:36:00	105	20.9	20.38	0.52	0	90	0.042	0.505	0.462	0	0.855	0	0.5	170	25.89	1	55.8	47.6	0.0390805	10	-7.2043
SAAR	1	1	12	101	2023-03-30 10:36:00	106	20.9	20.37	0.53	0	90	0.042	0.508	0.466	0	0.855	0	0.5	175	25.89	1	55.8	47.6	0.0402299	10	-7.2043
SAAR	1	1	13	101	2023-03-30 10:36:00	107	20.9	20.37	0.53	0	91	0.042	0.512	0.47	0	0.852	0	0.5	180	25.89	1	49	51	0.0413793	10	-7.2043
SAAR	1	1	14	101	2023-03-30 10:36:00	108	20.9	20.36	0.54	0	92	0.042	0.515	0.473	0	0.853	0	0.5	185	25.89	1	49	51	0.0425287	10	-7.2043
SAAR	1	1	15	101	2023-03-30 10:36:00	108	20.9	20.36	0.54	0	93	0.042	0.52	0.478	0	0.855	0	0.5	190	25.89	1	55.8	47.6	0.0436782	10	-7.2043
SAAR	1	1	16	101	2023-03-30 10:36:00	109	20.9	20.36	0.54	0	93	0.042	0.523	0.48	0	0.856	0	0.5	195	25.89	1	55.8	47.6	0.0448276	10	-7.2043
SAAR	1	1	17	101	2023-03-30 10:36:00	110	20.9	20.35	0.55	0	94	0.042	0.526	0.484	0	0.85	0	0.5	200	25.89	1	49	51	0.045977	10	-7.2043
SAAR	1	1	18	101	2023-03-30 10:36:00	112	20.9	20.34	0.56	0	94	0.042	0.529	0.486	0	0.843	0	0.5	205	25.89	1	45.6	54.4	0.0471264	10	-7.2043
SAAR	1	1	19	101	2023-03-30 10:36:00	112	20.9	20.34	0.56	0	95	0.042	0.531	0.489	0	0.847	0	0.5	210	25.89	1	49	51	0.0482759	10	-7.2043
SAAR	1	1	20	101	2023-03-30 10:37:00	112	20.9	20.34	0.56	0	95	0.042	0.533	0.491	0	0.849	0	0.5	215	25.89	1	49	51	0.0494253	10	-7.2043
SAAR	1	1	21	101	2023-03-30 10:37:00	114	20.9	20.33	0.57	0	96	0.042	0.535	0.493	0	0.838	0	0.5	220	25.89	1	45.6	54.4	0.0505747	10	-7.2043
SAAR	1	1	22	101	2023-03-30 10:37:00	115	20.9	20.33	0.57	0	96	0.042	0.537	0.495	0	0.836	0	0.5	225	25.89	1	45.6	54.4	0.0517241	10	-7.2043
SAAR	1	1	23	101	2023-03-30 10:37:00	115	20.9	20.33	0.57	0	96	0.042	0.539	0.496	0	0.839	0	0.5	230	25.89	1	45.6	54.4	0.0528736	10	-7.2043
SAAR	1	1	24	101	2023-03-30 10:37:00	115	20.9	20.33	0.58	0	96	0.042	0.54	0.498	0	0.836	0	0.5	235	25.89	1	45.6	54.4	0.054023	10	-7.2043
SAAR	1	1	25	101	2023-03-30 10:37:00	115	20.9	20.33	0.58	0	97	0.042	0.542	0.5	0	0.839	0	0.5	240	25.89	1	45.6	54.4	0.0551724	10	-7.2043
SAAR	1	1	26	101	2023-03-30 10:37:00	116	20.9	20.32	0.58	0	97	0.042	0.543	0.501	0	0.835	0	0.5	245	25.89	1	45.6	54.4	0.0563218	10	-7.2043
SAAR	1	1	27	101	2023-03-30 10:37:00	118	20.9	20.32	0.59	0	98	0.042	0.546	0.503	0	0.829	0	0.5	250	25.89	1	42.2	57.8	0.0574713	10	-7.2043
SAAR	1	1	28	101	2023-03-30 10:37:00	118	20.9	20.31	0.59	0	98	0.042	0.548	0.506	0	0.829	0	0.5	255	25.89	1	42.2	57.8	0.0586207	10	-7.2043
SAAR	1	1	29	101	2023-03-30 10:37:00	119	20.9	20.31	0.59	0	98	0.042	0.549	0.506	0	0.827	0	0.5	260	25.89	1	42.2	57.8	0.0597701	10	-7.2043
SAAR	1	1	30	101	2023-03-30 10:37:00	118	20.9	20.31	0.59	0	98	0.042	0.549	0.507	0	0.83	0	0.5	265	25.89	1	42.2	57.8	0.0609195	10	-7.2043
SAAR	1	1	31	101	2023-03-30 10:37:00	119	20.9	20.31	0.59	0	98	0.042	0.549	0.507	0	0.825	0	0.5	270	25.89	1	42.2	57.8	0.062069	10	-7.2043
SAAR	1	1	32	101	2023-03-30 10:38:00	119	20.9	20.31	0.59	0	98	0.042	0.549	0.507	0	0.822	0	0.5	275	25.89	1	38.8	61.2	0.0632184	10	-7.2043
SAAR	1	1	33	101	2023-03-30 10:38:00	119	20.9	20.31	0.59	0	98	0.042	0.55	0.507	0	0.823	0	0.5	280	25.89	1	38.8	61.2	0.0643678	10	-7.2043
SAAR	1	1	34	101	2023-03-30 10:38:00	120	20.9	20.31	0.59	0	98	0.042	0.549	0.507	0	0.822	0	0.5	285	25.89	1	38.8	61.2	0.0655172	10	-7.2043
SAAR	1	1	35	101	2023-03-30 10:38:00	119	20.9	20.31	0.59	0	98	0.042	0.549	0.507	0	0.822	0	0.5	290	25.89	1	38.8	61.2	0.0666667	10	-7.2043
SAAR	1	1	36	101	2023-03-30 10:38:00	120	20.9	20.31	0.6	0	98	0.042	0.548	0.506	0	0.817	0	0.5	295	25.89	1	38.8	61.2	0.0678161	10	-7.2043
SAAR	1	1	37	101	2023-03-30 10:38:00	120	20.9	20.31	0.6	0	98	0.042	0.548	0.505	0	0.815	0	0.5	300	25.89	1	38.8	61.2	0.0689655	10	-7.2043
SAAR	1	1	38	101	2023-03-30 10:38:00	119	20.9	20.31	0.59	0	98	0.042	0.548	0.506	0	0.82	0	0.5	305	25.89	1	38.8	61.2	0.0701149	11	-7.2043
SAAR	1	1	39	101	2023-03-30 10:38:00	120	20.9	20.31	0.6	0	98	0.042	0.548	0.506	0	0.816	0	0.5	310	25.89	1	38.8	61.2	0.0712644	11	-7.2043
SAAR	1	1	40	101	2023-03-30 10:38:00	120	20.9	20.31	0.6	0	98	0.042	0.548	0.506	0	0.815	0	0.5	315	25.89	1	38.8	61.2	0.0724138	11	-7.2043
SAAR	1	1	41	101	2023-03-30 10:38:00	121	20.9	20.3	0.6	0	98	0.042	0.548	0.506	0	0.812	0	0.5	320	25.89	1	35.4	64.6	0.0735632	11	-7.2043
SAAR	1	1	42	101	2023-03-30 10:38:00	120	20.9	20.31	0.6	0	98	0.042	0.547	0.505	0	0.812	0	0.5	325	25.89	1	35.4	64.6	0.0747126	11	-7.2043
SAAR	1	1	43	101	2023-03-30 10:38:00	121	20.9	20.3	0.6	0	98	0.042	0.547	0.505	0	0.81	0	0.5	330	25.89	1	35.4	64.6	0.0758621	11	-7.2043
SAAR	1	1	44	101	2023-03-30 10:39:00	121	20.9	20.3	0.6	0	98	0.042	0.55	0.508	0	0.814	0	0.5	335	25.89	1	35.4	64.6	0.0770115	11	-7.2043
SAAR	1	1	45	101	2023-03-30 10:39:00	122	20.9	20.3	0.61	0	99	0.042	0.553	0.511	0	0.811	0	0.5	340	25.89	1	35.4	64.6	0.0781609	11	-7.2043
SAAR	1	1	46	101	2023-03-30 10:39:00	121	20.9	20.3	0.6	0	99	0.042	0.554	0.512	0	0.817	0	0.5	345	25.89	1	38.8	61.2	0.0793103	11	-7.2043
SAAR	1	1	47	101	2023-03-30 10:39:00	122	20.9	20.3	0.6	0	99	0.042	0.555	0.513	0	0.815	0	0.5	350	25.89	1	38.8	61.2	0.0804598	11	-7.2043
SAAR	1	1	48	101	2023-03-30 10:39:00	120	20.9	20.31	0.6	0	99	0.042	0.554	0.512	0	0.827	0	0.5	355	25.89	1	42.2	57.8	0.0816092	11	-7.2043
SAAR	1	1	49	101	2023-03-30 10:39:00	121	20.9	20.3	0.6	0	99	0.042	0.554	0.512	0	0.82	0	0.5	360	25.89	1	38.8	61.2	0.0827586	11	-7.2043
SAAR	1	1	50	101	2023-03-30 10:39:00	121	20.9	20.3	0.6	0	99	0.042	0.554	0.512	0	0.816	0	0.5	365	25.89	1	38.8	61.2	0.083908	12	-7.2043
SAAR	1	1	51	101	2023-03-30 10:39:00	121	20.9	20.3	0.6	0	99	0.042	0.553	0.511	0	0.819	0	0.5	370	25.89	1	38.8	61.2	0.0850575	12	-7.2043
SAAR	1	1	52	101	2023-03-30 10:39:00	121	20.9	20.3	0.6	0	99	0.042	0.551	0.509	0	0.817	0	0.5	375	25.89	1	38.8	61.2	0.0862069	12	-7.2043
SAAR	1	1	53	101	2023-03-30 10:39:00	121	20.9	20.3	0.6	0	98	0.042	0.55	0.508	0	0.812	0	0.5	380	25.89	1	35.4	64.6	0.0873563	12	-7.2043
SAAR	1	1	54	101	2023-03-30 10:39:00	121	20.9	20.3	0.6	0	98	0.042	0.549	0.506	0	0.812	0	0.5	385	25.89	1	35.4	64.6	0.0885057	12	-7.2043
SAAR	1	1	55	101	2023-03-30 10:39:00	120	20.9	20.31	0.6	0	98	0.042	0.547	0.505	0	0.814	0	0.5	390	25.89	1	35.4	64.6	0.0896552	12	-7.2043
SAAR	1	1	56	101	2023-03-30 10:40:00	120	20.9	20.31	0.59	0	98	0.042	0.547	0.504	0	0.815	0	0.5	395	25.89	1	38.8	61.2	0.0908046	12	-7.2043
SAAR	1	1	57	101	2023-03-30 10:40:00	122	20.9	20.3	0.6	0	98	0.042	0.546	0.504	0	0.802	0	0.5	400	25.89	1	32	68	0.091954	12	-7.2043
SAAR	1	1	58	101	2023-03-30 10:40:00	121	20.9	20.3	0.6	0	97	0.042	0.545	0.503	0	0.802	0	0.5	405	25.89	1	32	68	0.0931034	12	-7.2043
SAAR	1	1	59	101	2023-03-30 10:40:00	121	20.9	20.3	0.6	0	97	0.042	0.545	0.503	0	0.802	0	0.5	410	25.89	1	32	68	0.0942529	12	-7.2043
SAAR	1	1	60	101	2023-03-30 10:40:00	121	20.9	20.3	0.6	0	97	0.042	0.544	0.502	0	0.806	0	0.5	415	25.89	1	35.4	64.6	0.0954023	12	-7.2043
SAAR	1	1	61	101	2023-03-30 10:40:00	121	20.9	20.3	0.6	0	97	0.042	0.544	0.501	0	0.801	0	0.5	420	25.89	1	32	68	0.0965517	12	-7.2043
SAAR	1	1	62	101	2023-03-30 10:40:00	121	20.9	20.3	0.6	0	97	0.042	0.543	0.501	0	0.803	0	0.5	425	25.89	1	32	68	0.0977011	13	-7.2043
SAAR	1	1	63	101	2023-03-30 10:40:00	122	20.9	20.3	0.6	0	97	0.042	0.543	0.501	0	0.799	0	0.5	430	25.89	1	32	68	0.0988506	13	-7.2043
SAAR	1	1	64	101	2023-03-30 10:40:00	122	20.9	20.3	0.6	0	97	0.042	0.543	0.501	0	0.798	0	0.5	435	25.89	1	32	68	0.1	13	-7.2043
SAAR	1	1	65	101	2023-03-30 10:40:00	121	20.9	20.3	0.6	0	97	0.042	0.542	0.5	0	0.801	0	0.5	440	25.89	1	32	68	0.101149	13	-7.2043
SAAR	1	1	66	101	2023-03-30 10:40:00	121	20.9	20.31	0.6	0	97	0.042	0.541	0.499	0	0.802	0	0.5	445	25.89	1	32	68	0.102299	13	-7.2043
SAAR	1	1	67	101	2023-03-30 10:40:00	121	20.9	20.3	0.6	0	97	0.042	0.541	0.499	0	0.797	0	0.5	450	25.89	1	32	68	0.103448	13	-7.2043
SAAR	1	1	68	101	2023-03-30 10:41:00	121	20.9	20.3	0.6	0	97	0.042	0.54	0.498	0	0.795	0	0.5	455	25.89	1	32	68	0.104598	13	-7.2043
SAAR	1	1	69	101	2023-03-30 10:41:00	120	20.9	20.31	0.59	0	97	0.042	0.54	0.498	0	0.805	0	0.5	460	25.89	1	35.4	64.6	0.105747	13	-7.2043
SAAR	1	1	70	101	2023-03-30 10:41:00	120	20.9	20.31	0.59	0	96	0.042	0.54	0.498	0	0.803	0	0.5	465	25.89	1	32	68	0.106897	13	-7.2043
SAAR	1	1	71	101	2023-03-30 10:41:00	121	20.9	20.3	0.6	0	96	0.042	0.539	0.497	0	0.796	0	0.5	470	25.89	1	32	68	0.108046	13	-7.2043
SAAR	1	1	72	101	2023-03-30 10:41:00	121	20.9	20.3	0.6	0	96	0.042	0.539	0.496	0	0.794	0	0.5	475	25.89	1	28.6	71.4	0.109195	13	-7.2043
SAAR	1	1	73	101	2023-03-30 10:41:00	122	20.9	20.3	0.6	0	96	0.042	0.537	0.495	0	0.787	0	0.5	480	25.89	1	28.6	71.4	0.110345	14	-7.2043
SAAR	1	1	74	101	2023-03-30 10:41:00	121	20.9	20.3	0.6	0	96	0.042	0.538	0.495	0	0.791	0	0.5	485	25.89	1	28.6	71.4	0.111494	14	-7.2043
SAAR	1	1	75	101	2023-03-30 10:41:00	122	20.9	20.3	0.6	0	96	0.042	0.538	0.496	0	0.791	0	0.5	490	25.89	1	28.6	71.4	0.112644	14	-7.2043
SAAR	1	1	76	101	2023-03-30 10:41:00	121	20.9	20.3	0.6	0	96	0.042	0.538	0.495	0	0.791	0	0.5	495	25.89	1	28.6	71.4	0.113793	14	-7.2043
SAAR	1	1	77	101	2023-03-30 10:41:00	121	20.9	20.3	0.6	0	96	0.042	0.537	0.495	0	0.79	0	0.5	500	25.89	1	28.6	71.4	0.114943	14	-7.2043
SAAR	1	1	78	101	2023-03-30 10:41:00	121	20.9	20.3	0.6	0	96	0.042	0.537	0.494	0	0.789	0	0.5	505	25.89	1	28.6	71.4	0.116092	14	-7.2043
SAAR	1	1	79	101	2023-03-30 10:41:00	122	20.9	20.3	0.6	0	96	0.042	0.536	0.494	0	0.787	0	0.5	510	25.89	1	28.6	71.4	0.117241	14	-7.2043
SAAR	1	1	80	101	2023-03-30 10:42:00	121	20.9	20.3	0.6	0	96	0.042	0.538	0.495	0	0.793	0	0.5	515	25.89	1	28.6	71.4	0.118391	14	-7.2043
SAAR	1	1	81	101	2023-03-30 10:42:00	121	20.9	20.3	0.6	0	96	0.042	0.537	0.495	0	0.791	0	0.5	520	25.89	1	28.6	71.4	0.11954	14	-7.2043
SAAR	1	1	82	101	2023-03-30 10:42:00	121	20.9	20.3	0.6	0	96	0.042	0.538	0.496	0	0.792	0	0.5	525	25.89	1	28.6	71.4	0.12069	14	-7.2043
SAAR	1	1	83	101	2023-03-30 10:42:00	122	20.9	20.3	0.6	0	96	0.042	0.538	0.496	0	0.79	0	0.5	530	25.89	1	28.6	71.4	0.121839	14	-7.2043
SAAR	1	1	84	101	2023-03-30 10:42:00	122	20.9	20.3	0.6	0	96	0.042	0.539	0.497	0	0.787	0	0.5	535	25.89	1	28.6	71.4	0.122989	14	-7.2043
SAAR	1	1	85	101	2023-03-30 10:42:00	123	20.9	20.3	0.61	0	96	0.042	0.54	0.498	0	0.786	0	0.5	540	25.89	1	28.6	71.4	0.124138	14	-7.2043
SAAR	1	1	86	101	2023-03-30 10:42:00	122	20.9	20.3	0.6	0	97	0.042	0.541	0.499	0	0.792	0	0.5	545	25.89	1	28.6	71.4	0.125287	15	-7.2043
SAAR	1	1	87	101	2023-03-30 10:42:00	122	20.9	20.3	0.6	0	97	0.042	0.541	0.498	0	0.793	0	0.5	550	25.89	1	28.6	71.4	0.126437	15	-7.2043
SAAR	1	1	88	101	2023-03-30 10:42:00	122	20.9	20.3	0.6	0	97	0.042	0.541	0.499	0	0.79	0	0.5	555	25.89	1	28.6	71.4	0.127586	15	-7.2043
SAAR	1	1	89	101	2023-03-30 10:42:00	123	20.9	20.3	0.6	0	97	0.042	0.542	0.499	0	0.79	0	0.5	560	25.89	1	28.6	71.4	0.128736	15	-7.2043
SAAR	1	1	90	101	2023-03-30 10:42:00	123	20.9	20.3	0.61	0	97	0.042	0.542	0.5	0	0.788	0	0.5	565	25.89	1	28.6	71.4	0.129885	15	-7.2043
SAAR	1	1	91	101	2023-03-30 10:42:00	123	20.9	20.29	0.61	0	97	0.042	0.542	0.499	0	0.785	0	0.5	570	25.89	1	28.6	71.4	0.131034	15	-7.2043
SAAR	1	1	92	101	2023-03-30 10:43:00	123	20.9	20.3	0.6	0	97	0.042	0.54	0.498	0	0.787	0	0.5	575	25.89	1	28.6	71.4	0.132184	15	-7.2043
SAAR	1	1	93	101	2023-03-30 10:43:00	122	20.9	20.3	0.6	0	96	0.042	0.541	0.498	0	0.788	0	0.5	580	25.89	1	28.6	71.4	0.133333	15	-7.2043
SAAR	1	1	94	101	2023-03-30 10:43:00	123	20.9	20.3	0.61	0	96	0.042	0.539	0.497	0	0.784	0	0.5	585	25.89	1	25.2	74.8	0.134483	15	-7.2043
SAAR	1	1	95	101	2023-03-30 10:43:00	122	20.9	20.3	0.6	0	96	0.042	0.538	0.496	0	0.785	0	0.5	590	25.89	1	28.6	71.4	0.135632	15	-7.2043
SAAR	1	1	96	101	2023-03-30 10:43:00	122	20.9	20.3	0.6	0	96	0.042	0.539	0.497	0	0.786	0	0.5	595	25.89	1	28.6	71.4	0.136782	15	-7.2043
SAAR	1	1	97	101	2023-03-30 10:43:00	122	20.9	20.3	0.6	0	96	0.042	0.54	0.498	0	0.79	0	0.5	600	25.89	1	28.6	71.4	0.137931	15	-7.2043
SAAR	1	1	98	101	2023-03-30 10:43:00	122	20.9	20.3	0.6	0	96	0.042	0.539	0.497	0	0.789	0	0.5	605	25.89	1	28.6	71.4	0.13908	16	-7.2043
SAAR	1	1	99	101	2023-03-30 10:43:00	122	20.9	20.3	0.6	0	96	0.042	0.539	0.497	0	0.788	0	0.5	610	25.89	1	28.6	71.4	0.14023	16	-7.2043
SAAR	1	1	100	101	2023-03-30 10:43:00	122	20.9	20.3	0.6	0	96	0.042	0.538	0.496	0	0.788	0	0.5	615	25.89	1	28.6	71.4	0.141379	16	-7.2043
SAAR	1	1	101	101	2023-03-30 10:43:00	122	20.9	20.3	0.6	0	96	0.042	0.538	0.496	0	0.786	0	0.5	620	25.89	1	28.6	71.4	0.142529	16	-7.2043
SAAR	1	1	102	101	2023-03-30 10:43:00	122	20.9	20.3	0.6	0	96	0.042	0.538	0.495	0	0.786	0	0.5	625	25.89	1	28.6	71.4	0.143678	16	-7.2043
SAAR	1	1	103	101	2023-03-30 10:43:00	122	20.9	20.3	0.6	0	96	0.042	0.538	0.496	0	0.785	0	0.5	630	25.89	1	28.6	71.4	0.144828	16	-7.2043
SAAR	1	1	104	101	2023-03-30 10:44:00	122	20.9	20.3	0.6	0	96	0.042	0.538	0.496	0	0.785	0	0.5	635	25.89	1	28.6	71.4	0.145977	16	-7.2043
SAAR	1	1	105	101	2023-03-30 10:44:00	123	20.9	20.3	0.6	0	96	0.042	0.539	0.496	0	0.783	0	0.5	640	25.89	1	25.2	74.8	0.147126	16	-7.2043
SAAR	1	1	106	101	2023-03-30 10:44:00	123	20.9	20.3	0.61	0	96	0.042	0.539	0.497	0	0.783	0	0.5	645	25.89	1	25.2	74.8	0.148276	16	-7.2043
SAAR	1	1	107	101	2023-03-30 10:44:00	123	20.9	20.3	0.61	0	96	0.042	0.54	0.497	0	0.785	0	0.5	650	25.89	1	28.6	71.4	0.149425	16	-7.2043
SAAR	1	1	108	101	2023-03-30 10:44:00	122	20.9	20.3	0.6	0	96	0.042	0.54	0.498	0	0.788	0	0.5	655	25.89	1	28.6	71.4	0.150575	16	-7.2043
SAAR	1	1	109	101	2023-03-30 10:44:00	122	20.9	20.3	0.6	0	96	0.042	0.54	0.498	0	0.789	0	0.5	660	25.89	1	28.6	71.4	0.151724	16	-7.2043
SAAR	1	1	110	101	2023-03-30 10:44:00	123	20.9	20.3	0.61	0	97	0.042	0.541	0.498	0	0.784	0	0.5	665	25.89	1	25.2	74.8	0.152874	17	-7.2043
SAAR	1	1	111	101	2023-03-30 10:44:00	123	20.9	20.3	0.61	0	96	0.042	0.54	0.498	0	0.784	0	0.5	670	25.89	1	25.2	74.8	0.154023	17	-7.2043
SAAR	1	1	112	101	2023-03-30 10:44:00	123	20.9	20.3	0.61	0	97	0.042	0.541	0.498	0	0.783	0	0.5	675	25.89	1	25.2	74.8	0.155172	17	-7.2043
SAAR	1	1	113	101	2023-03-30 10:44:00	123	20.9	20.29	0.61	0	97	0.042	0.541	0.499	0	0.783	0	0.5	680	25.89	1	25.2	74.8	0.156322	17	-7.2043
SAAR	1	1	114	101	2023-03-30 10:44:00	123	20.9	20.29	0.61	0	97	0.042	0.541	0.499	0	0.783	0	0.5	685	25.89	1	25.2	74.8	0.157471	17	-7.2043
SAAR	1	1	115	101	2023-03-30 10:44:00	123	20.9	20.3	0.61	0	97	0.042	0.541	0.498	0	0.784	0	0.5	690	25.89	1	25.2	74.8	0.158621	17	-7.2043
SAAR	1	1	116	101	2023-03-30 10:45:00	123	20.9	20.3	0.61	0	96	0.042	0.54	0.498	0	0.785	0	0.5	695	25.89	1	28.6	71.4	0.15977	17	-7.2043
SAAR	1	1	117	101	2023-03-30 10:45:00	122	20.9	20.3	0.6	0	97	0.042	0.541	0.498	0	0.789	0	0.5	700	25.89	1	28.6	71.4	0.16092	17	-7.2043
SAAR	1	1	118	101	2023-03-30 10:45:00	123	20.9	20.3	0.61	0	97	0.042	0.541	0.499	0	0.785	0	0.5	705	25.89	1	28.6	71.4	0.162069	17	-7.2043
SAAR	1	1	119	101	2023-03-30 10:45:00	124	20.9	20.29	0.61	0	97	0.042	0.542	0.5	0	0.782	0	0.5	710	25.89	1	25.2	74.8	0.163218	17	-7.2043
SAAR	1	1	120	101	2023-03-30 10:45:00	123	20.9	20.29	0.61	0	97	0.042	0.542	0.499	0	0.784	0	0.5	715	25.89	1	25.2	74.8	0.164368	17	-7.2043
SAAR	1	1	121	101	2023-03-30 10:45:00	125	20.9	20.29	0.61	0	97	0.042	0.542	0.5	0	0.778	0	0.5	720	25.89	1	25.2	74.8	0.165517	17	-7.2043
SAAR	1	1	122	101	2023-03-30 10:45:00	124	20.9	20.29	0.61	0	97	0.042	0.543	0.5	0	0.779	0	0.5	725	25.89	1	25.2	74.8	0.166667	18	-7.2043
SAAR	1	1	123	101	2023-03-30 10:45:00	124	20.9	20.29	0.61	0	97	0.042	0.543	0.5	0	0.78	0	0.5	730	25.89	1	25.2	74.8	0.167816	18	-7.2043
SAAR	1	1	124	101	2023-03-30 10:45:00	124	20.9	20.29	0.61	0	97	0.042	0.544	0.502	0	0.782	0	0.5	735	25.89	1	25.2	74.8	0.168966	18	-7.2043
SAAR	1	1	125	101	2023-03-30 10:45:00	123	20.9	20.29	0.61	0	97	0.042	0.544	0.502	0	0.789	0	0.5	740	25.89	1	28.6	71.4	0.170115	18	-7.2043
SAAR	1	1	126	101	2023-03-30 10:45:00	124	20.9	20.29	0.61	0	97	0.042	0.545	0.502	0	0.788	0	0.5	745	25.89	1	28.6	71.4	0.171264	18	-7.2043
SAAR	1	1	127	101	2023-03-30 10:45:00	124	20.9	20.29	0.61	0	97	0.042	0.545	0.503	0	0.785	0	0.5	750	25.89	1	28.6	71.4	0.172414	18	-7.2043
SAAR	1	1	128	101	2023-03-30 10:46:00	125	20.9	20.29	0.61	0	97	0.042	0.545	0.502	0	0.78	0	0.5	755	25.89	1	25.2	74.8	0.173563	18	-7.2043
SAAR	1	1	129	101	2023-03-30 10:46:00	125	20.9	20.29	0.61	0	98	0.042	0.546	0.504	0	0.782	0	0.5	760	25.89	1	25.2	74.8	0.174713	18	-7.2043
SAAR	1	1	130	101	2023-03-30 10:46:00	125	20.9	20.29	0.62	0	98	0.042	0.549	0.507	0	0.786	0	0.5	765	25.89	1	28.6	71.4	0.175862	18	-7.2043
SAAR	1	1	131	101	2023-03-30 10:46:00	125	20.9	20.28	0.62	0	99	0.042	0.552	0.51	0	0.789	0	0.5	770	25.89	1	28.6	71.4	0.177011	18	-7.2043
SAAR	1	1	132	101	2023-03-30 10:46:00	125	20.9	20.29	0.62	0	99	0.042	0.553	0.511	0	0.794	0	0.5	775	25.89	1	28.6	71.4	0.178161	18	-7.2043
SAAR	1	1	133	101	2023-03-30 10:46:00	124	20.9	20.29	0.61	0	99	0.042	0.554	0.512	0	0.8	0	0.5	780	25.89	1	32	68	0.17931	18	-7.2043
SAAR	1	1	134	101	2023-03-30 10:46:00	125	20.9	20.29	0.62	0	99	0.042	0.553	0.511	0	0.795	0	0.5	785	25.89	1	32	68	0.18046	19	-7.2043
SAAR	1	1	135	101	2023-03-30 10:46:00	124	20.9	20.29	0.61	0	99	0.042	0.552	0.51	0	0.794	0	0.5	790	25.89	1	28.6	71.4	0.181609	19	-7.2043
SAAR	1	1	136	101	2023-03-30 10:46:00	124	20.9	20.29	0.61	0	98	0.042	0.551	0.508	0	0.796	0	0.5	795	25.89	1	32	68	0.182759	19	-7.2043
SAAR	1	1	137	101	2023-03-30 10:46:00	124	20.9	20.29	0.61	0	98	0.042	0.55	0.508	0	0.795	0	0.5	800	25.89	1	32	68	0.183908	19	-7.2043
SAAR	1	1	138	101	2023-03-30 10:46:00	124	20.9	20.29	0.61	0	98	0.042	0.55	0.508	0	0.796	0	0.5	805	25.89	1	32	68	0.185057	19	-7.2043
SAAR	1	1	139	101	2023-03-30 10:46:00	123	20.9	20.3	0.61	0	98	0.042	0.549	0.507	0	0.801	0	0.5	810	25.89	1	32	68	0.186207	19	-7.2043
SAAR	1	1	140	101	2023-03-30 10:47:00	123	20.9	20.29	0.61	0	98	0.042	0.549	0.507	0	0.798	0	0.5	815	25.89	1	32	68	0.187356	19	-7.2043
SAAR	1	1	141	101	2023-03-30 10:47:00	123	20.9	20.29	0.61	0	98	0.042	0.549	0.507	0	0.796	0	0.5	820	25.89	1	32	68	0.188506	19	-7.2043
SAAR	1	1	142	101	2023-03-30 10:47:00	123	20.9	20.29	0.61	0	99	0.042	0.551	0.509	0	0.802	0	0.5	825	25.89	1	32	68	0.189655	19	-7.2043
SAAR	1	1	143	101	2023-03-30 10:47:00	124	20.9	20.29	0.61	0	99	0.042	0.552	0.509	0	0.798	0	0.5	830	25.89	1	32	68	0.190805	19	-7.2043
SAAR	1	1	144	101	2023-03-30 10:47:00	125	20.9	20.29	0.62	0	99	0.042	0.552	0.509	0	0.792	0	0.5	835	25.89	1	28.6	71.4	0.191954	19	-7.2043
SAAR	1	1	145	101	2023-03-30 10:47:00	125	20.9	20.29	0.62	0	99	0.042	0.552	0.51	0	0.789	0	0.5	840	25.89	1	28.6	71.4	0.193103	19	-7.2043
SAAR	1	1	146	101	2023-03-30 10:47:00	125	20.9	20.29	0.62	0	99	0.042	0.552	0.51	0	0.791	0	0.5	845	25.89	1	28.6	71.4	0.194253	20	-7.2043
SAAR	1	1	147	101	2023-03-30 10:47:00	125	20.9	20.29	0.62	0	99	0.042	0.553	0.51	0	0.793	0	0.5	850	25.89	1	28.6	71.4	0.195402	20	-7.2043
SAAR	1	1	148	101	2023-03-30 10:47:00	125	20.9	20.29	0.62	0	99	0.042	0.555	0.513	0	0.795	0	0.5	855	25.89	1	32	68	0.196552	20	-7.2043
SAAR	1	1	149	101	2023-03-30 10:47:00	125	20.9	20.28	0.62	0	99	0.042	0.555	0.513	0	0.795	0	0.5	860	25.89	1	32	68	0.197701	20	-7.2043
SAAR	1	1	150	101	2023-03-30 10:47:00	126	20.9	20.28	0.62	0	99	0.042	0.555	0.512	0	0.788	0	0.5	865	25.89	1	28.6	71.4	0.198851	20	-7.2043
SAAR	1	1	151	101	2023-03-30 10:47:00	125	20.9	20.28	0.62	0	99	0.042	0.555	0.513	0	0.794	0	0.5	870	25.89	1	28.6	71.4	0.2	20	-7.2043
SAAR	1	1	152	101	2023-03-30 10:48:00	125	20.9	20.29	0.62	0	100	0.042	0.557	0.515	0	0.799	0	0.5	875	25.89	1	32	68	0.201149	20	-7.2043
SAAR	1	1	153	101	2023-03-30 10:48:00	125	20.9	20.29	0.62	0	100	0.042	0.558	0.516	0	0.801	0	0.5	880	25.89	1	32	68	0.202299	20	-7.2043
SAAR	1	1	154	101	2023-03-30 10:48:00	125	20.9	20.28	0.62	0	100	0.042	0.557	0.515	0	0.799	0	0.5	885	25.89	1	32	68	0.203448	20	-7.2043
SAAR	1	1	155	101	2023-03-30 10:48:00	125	20.9	20.29	0.62	0	100	0.042	0.557	0.514	0	0.799	0	0.5	890	25.89	1	32	68	0.204598	20	-7.2043
SAAR	1	1	156	101	2023-03-30 10:48:00	125	20.9	20.29	0.62	0	100	0.042	0.557	0.514	0	0.799	0	0.5	895	25.89	1	32	68	0.205747	20	-7.2043
SAAR	1	1	157	101	2023-03-30 10:48:00	125	20.9	20.28	0.62	0	100	0.042	0.558	0.516	0	0.796	0	0.5	900	25.89	1	32	68	0.206897	20	-7.2043
SAAR	1	1	158	101	2023-03-30 10:48:00	126	20.9	20.28	0.62	0	100	0.042	0.559	0.517	0	0.796	0	0.5	905	25.89	1	32	68	0.208046	20	-7.2043
SAAR	1	1	159	101	2023-03-30 10:48:00	126	20.9	20.28	0.62	0	100	0.042	0.558	0.516	0	0.795	0	0.5	910	25.89	1	32	68	0.209195	20	-7.2043
SAAR	1	1	160	101	2023-03-30 10:48:00	125	20.9	20.28	0.62	0	100	0.042	0.559	0.517	0	0.8	0	0.5	915	25.89	1	32	68	0.210345	20	-7.2043
SAAR	1	1	161	101	2023-03-30 10:48:00	125	20.9	20.28	0.62	0	100	0.042	0.56	0.517	0	0.801	0	0.5	920	25.89	1	32	68	0.211494	20	-7.2043
SAAR	1	1	162	101	2023-03-30 10:48:00	126	20.9	20.28	0.62	0	101	0.042	0.563	0.521	0	0.801	0	0.5	925	25.89	1	32	68	0.212644	20	-7.2043
SAAR	1	1	163	101	2023-03-30 10:48:00	126	20.9	20.28	0.63	0	101	0.042	0.566	0.523	0	0.803	0	0.5	930	25.89	1	32	68	0.213793	20	-7.2043
SAAR	1	1	164	101	2023-03-30 10:49:00	126	20.9	20.28	0.63	0	102	0.042	0.568	0.526	0	0.806	0	0.5	935	25.89	1	35.4	64.6	0.214943	20	-7.2043
SAAR	1	1	165	101	2023-03-30 10:49:00	126	20.9	20.28	0.63	0	102	0.042	0.57	0.528	0	0.81	0	0.5	940	25.89	1	35.4	64.6	0.216092	20	-7.2043
SAAR	1	1	166	101	2023-03-30 10:49:00	127	20.9	20.28	0.63	0	103	0.042	0.572	0.53	0	0.811	0	0.5	945	25.89	1	35.4	64.6	0.217241	20	-7.2043
SAAR	1	1	167	101	2023-03-30 10:49:00	126	20.9	20.28	0.63	0	103	0.042	0.574	0.532	0	0.814	0	0.5	950	25.89	1	35.4	64.6	0.218391	20	-7.2043
SAAR	1	1	168	101	2023-03-30 10:49:00	126	20.9	20.28	0.63	0	103	0.042	0.574	0.531	0	0.816	0	0.5	955	25.89	1	38.8	61.2	0.21954	20	-7.2043
SAAR	1	1	169	101	2023-03-30 10:49:00	126	20.9	20.27	0.63	0	103	0.042	0.575	0.533	0	0.816	0	0.5	960	25.89	1	38.8	61.2	0.22069	20	-7.2043
SAAR	1	1	170	101	2023-03-30 10:49:00	126	20.9	20.28	0.63	0	103	0.042	0.575	0.533	0	0.818	0	0.5	965	25.89	1	38.8	61.2	0.221839	20	-7.2043
SAAR	1	1	171	101	2023-03-30 10:49:00	125	20.9	20.28	0.62	0	103	0.042	0.574	0.532	0	0.821	0	0.5	970	25.89	1	38.8	61.2	0.222989	20	-7.2043
SAAR	1	1	172	101	2023-03-30 10:49:00	125	20.9	20.28	0.62	0	103	0.042	0.572	0.53	0	0.819	0	0.5	975	25.89	1	38.8	61.2	0.224138	20	-7.2043
SAAR	1	1	173	101	2023-03-30 10:49:00	125	20.9	20.28	0.62	0	102	0.042	0.57	0.528	0	0.816	0	0.5	980	25.89	1	38.8	61.2	0.225287	20	-7.2043
SAAR	1	1	174	101	2023-03-30 10:49:00	125	20.9	20.28	0.62	0	102	0.042	0.57	0.527	0	0.816	0	0.5	985	25.89	1	38.8	61.2	0.226437	20	-7.2043
SAAR	1	1	175	101	2023-03-30 10:49:00	125	20.9	20.28	0.62	0	102	0.042	0.569	0.526	0	0.816	0	0.5	990	25.89	1	38.8	61.2	0.227586	20	-7.2043
SAAR	1	1	176	101	2023-03-30 10:50:00	125	20.9	20.28	0.62	0	102	0.042	0.568	0.526	0	0.812	0	0.5	995	25.89	1	35.4	64.6	0.228736	20	-7.2043
SAAR	1	1	177	101	2023-03-30 10:50:00	126	20.9	20.28	0.62	0	102	0.042	0.569	0.527	0	0.814	0	0.5	1000	25.89	1	35.4	64.6	0.229885	20	-7.2043
SAAR	1	1	178	101	2023-03-30 10:50:00	125	20.9	20.28	0.62	0	102	0.042	0.569	0.527	0	0.816	0	0.5	1005	25.89	1	38.8	61.2	0.231034	20	-7.2043
SAAR	1	1	179	101	2023-03-30 10:50:00	125	20.9	20.28	0.62	0	102	0.042	0.568	0.526	0	0.812	0	0.5	1010	25.89	1	35.4	64.6	0.232184	20	-7.2043
SAAR	1	1	180	101	2023-03-30 10:50:00	126	20.9	20.28	0.62	0	102	0.042	0.567	0.525	0	0.808	0	0.5	1015	25.89	1	35.4	64.6	0.233333	20	-7.2043
SAAR	1	1	181	101	2023-03-30 10:50:00	125	20.9	20.28	0.62	0	102	0.042	0.567	0.525	0	0.813	0	0.5	1020	25.89	1	35.4	64.6	0.234483	20	-7.2043
SAAR	1	1	182	101	2023-03-30 10:50:00	124	20.9	20.29	0.62	0	102	0.042	0.567	0.525	0	0.82	0	0.5	1025	25.89	1	38.8	61.2	0.235632	20	-7.2043
SAAR	1	1	183	101	2023-03-30 10:50:00	125	20.9	20.28	0.62	0	102	0.042	0.568	0.526	0	0.817	0	0.5	1030	25.89	1	38.8	61.2	0.236782	20	-7.2043
SAAR	1	1	184	101	2023-03-30 10:50:00	125	20.9	20.28	0.62	0	102	0.042	0.569	0.527	0	0.814	0	0.5	1035	25.89	1	35.4	64.6	0.237931	20	-7.2043
SAAR	1	1	185	101	2023-03-30 10:50:00	126	20.9	20.28	0.62	0	102	0.042	0.569	0.527	0	0.81	0	0.5	1040	25.89	1	35.4	64.6	0.23908	20	-7.2043
SAAR	1	1	186	101	2023-03-30 10:50:00	126	20.9	20.28	0.62	0	103	0.042	0.572	0.53	0	0.815	0	0.5	1045	25.89	1	38.8	61.2	0.24023	20	-7.2043
SAAR	1	1	187	101	2023-03-30 10:50:00	127	20.9	20.27	0.63	0	103	0.042	0.572	0.53	0	0.81	0	0.5	1050	25.89	1	35.4	64.6	0.241379	20	-7.2043
SAAR	1	1	188	101	2023-03-30 10:51:00	126	20.9	20.28	0.63	0	103	0.042	0.572	0.53	0	0.812	0	0.5	1055	25.89	1	35.4	64.6	0.242529	20	-7.2043
SAAR	1	1	189	101	2023-03-30 10:51:00	127	20.9	20.28	0.63	0	103	0.042	0.572	0.529	0	0.811	0	0.5	1060	25.89	1	35.4	64.6	0.243678	20	-7.2043
SAAR	1	1	190	101	2023-03-30 10:51:00	126	20.9	20.28	0.63	0	103	0.042	0.573	0.531	0	0.814	0	0.5	1065	25.89	1	35.4	64.6	0.244828	20	-7.2043
SAAR	1	1	191	101	2023-03-30 10:51:00	126	20.9	20.28	0.63	0	103	0.042	0.574	0.531	0	0.817	0	0.5	1070	25.89	1	38.8	61.2	0.245977	20	-7.2043
SAAR	1	1	192	101	2023-03-30 10:51:00	126	20.9	20.28	0.63	0	103	0.042	0.572	0.53	0	0.813	0	0.5	1075	25.89	1	35.4	64.6	0.247126	20	-7.2043
SAAR	1	1	193	101	2023-03-30 10:51:00	127	20.9	20.27	0.63	0.1	103	0.042	0.573	0.531	0	0.811	0	0.5	1080	25.89	1	35.4	64.6	0.248276	20	-7.2043
SAAR	1	1	194	101	2023-03-30 10:51:00	127	20.9	20.27	0.63	0.1	103	0.042	0.574	0.531	0	0.814	0	0.5	1085	25.89	1	35.4	64.6	0.249425	20	-7.2043
SAAR	1	1	195	101	2023-03-30 10:51:00	126	20.9	20.28	0.62	0.1	103	0.042	0.573	0.531	0	0.818	0	0.5	1090	25.89	1	38.8	61.2	0.250575	20	-7.2043
SAAR	1	1	196	101	2023-03-30 10:51:00	126	20.9	20.28	0.63	0.1	103	0.042	0.573	0.53	0	0.812	0	0.5	1095	25.89	1	35.4	64.6	0.251724	20	-7.2043
SAAR	1	1	197	101	2023-03-30 10:51:00	127	20.9	20.27	0.63	0.1	103	0.042	0.573	0.53	0	0.809	0	0.5	1100	25.89	1	35.4	64.6	0.252874	20	-7.2043
SAAR	1	1	198	101	2023-03-30 10:51:00	126	20.9	20.28	0.63	0.1	103	0.042	0.573	0.53	0	0.813	0	0.5	1105	25.89	1	35.4	64.6	0.254023	20	-7.2043
SAAR	1	1	199	101	2023-03-30 10:51:00	126	20.9	20.28	0.63	0.1	103	0.042	0.573	0.531	0	0.815	0	0.5	1110	25.89	1	38.8	61.2	0.255172	20	-7.2043
SAAR	1	1	200	101	2023-03-30 10:52:00	127	20.9	20.27	0.63	0.1	103	0.042	0.572	0.53	0	0.81	0	0.5	1115	25.89	1	35.4	64.6	0.256322	20	-7.2043
SAAR	1	1	201	101	2023-03-30 10:52:00	127	20.9	20.27	0.63	0.1	103	0.042	0.574	0.532	0	0.811	0	0.5	1120	25.89	1	35.4	64.6	0.257471	20	-7.2043
SAAR	1	1	202	101	2023-03-30 10:52:00	127	20.9	20.27	0.63	0.1	103	0.042	0.575	0.533	0	0.811	0	0.5	1125	25.89	1	35.4	64.6	0.258621	20	-7.2043
SAAR	1	1	203	101	2023-03-30 10:52:00	127	20.9	20.27	0.63	0.1	103	0.042	0.575	0.533	0	0.814	0	0.5	1130	25.89	1	35.4	64.6	0.25977	20	-7.2043
SAAR	1	1	204	101	2023-03-30 10:52:00	126	20.9	20.28	0.63	0.1	103	0.042	0.575	0.533	0	0.818	0	0.5	1135	25.89	1	38.8	61.2	0.26092	20	-7.2043
SAAR	1	1	205	101	2023-03-30 10:52:00	126	20.9	20.28	0.63	0.1	103	0.042	0.574	0.532	0	0.818	0	0.5	1140	25.89	1	38.8	61.2	0.262069	20	-7.2043
SAAR	1	1	206	101	2023-03-30 10:52:00	126	20.9	20.28	0.62	0.1	103	0.042	0.572	0.529	0	0.816	0	0.5	1145	25.89	1	38.8	61.2	0.263218	20	-7.2043
SAAR	1	1	207	101	2023-03-30 10:52:00	125	20.9	20.28	0.62	0.1	102	0.042	0.57	0.528	0	0.817	0	0.5	1150	25.89	1	38.8	61.2	0.264368	20	-7.2043
SAAR	1	1	208	101	2023-03-30 10:52:00	125	20.9	20.28	0.62	0.1	102	0.042	0.569	0.526	0	0.815	0	0.5	1155	25.89	1	38.8	61.2	0.265517	20	-7.2043
SAAR	1	1	209	101	2023-03-30 10:52:00	126	20.9	20.28	0.62	0.1	102	0.042	0.566	0.524	0	0.809	0	0.5	1160	25.89	1	35.4	64.6	0.266667	20	-7.2043
SAAR	1	1	210	101	2023-03-30 10:52:00	125	20.9	20.28	0.62	0.1	101	0.042	0.565	0.523	0	0.81	0	0.5	1165	25.89	1	35.4	64.6	0.267816	20	-7.2043
SAAR	1	1	211	101	2023-03-30 10:52:00	124	20.9	20.29	0.62	0.1	101	0.042	0.564	0.521	0	0.812	0	0.5	1170	25.89	1	35.4	64.6	0.268966	20	-7.2043
SAAR	1	1	212	101	2023-03-30 10:53:00	125	20.9	20.28	0.62	0.1	101	0.042	0.563	0.521	0	0.809	0	0.5	1175	25.89	1	35.4	64.6	0.270115	20	-7.2043
SAAR	1	1	213	101	2023-03-30 10:53:00	124	20.9	20.29	0.62	0.1	101	0.042	0.564	0.521	0	0.813	0	0.5	1180	25.89	1	35.4	64.6	0.271264	20	-7.2043
SAAR	1	1	214	101	2023-03-30 10:53:00	124	20.9	20.29	0.62	0.1	101	0.042	0.563	0.521	0	0.812	0	0.5	1185	25.89	1	35.4	64.6	0.272414	20	-7.2043
SAAR	1	1	215	101	2023-03-30 10:53:00	125	20.9	20.29	0.62	0.1	101	0.042	0.563	0.52	0	0.809	0	0.5	1190	25.89	1	35.4	64.6	0.273563	20	-7.2043
SAAR	1	1	216	101	2023-03-30 10:53:00	125	20.9	20.28	0.62	0.1	101	0.042	0.564	0.521	0	0.809	0	0.5	1195	25.89	1	35.4	64.6	0.274713	20	-7.2043
SAAR	1	1	217	101	2023-03-30 10:53:00	124	20.9	20.29	0.62	0.1	101	0.042	0.564	0.522	0	0.812	0	0.5	1200	25.89	1	35.4	64.6	0.275862	20	-7.2043
SAAR	1	1	218	101	2023-03-30 10:53:00	125	20.9	20.28	0.62	0.1	101	0.042	0.563	0.521	0	0.81	0	0.5	1205	25.89	1	35.4	64.6	0.277011	20	-7.2043
SAAR	1	1	219	101	2023-03-30 10:53:00	125	20.9	20.28	0.62	0.1	101	0.042	0.563	0.521	0	0.806	0	0.5	1210	25.89	1	35.4	64.6	0.278161	20	-7.2043
SAAR	1	1	220	101	2023-03-30 10:53:00	126	20.9	20.28	0.62	0.1	101	0.042	0.563	0.521	0	0.8	0	0.5	1215	25.89	1	32	68	0.27931	20	-7.2043
SAAR	1	1	221	101	2023-03-30 10:53:00	126	20.9	20.28	0.62	0.1	101	0.042	0.564	0.522	0	0.804	0	0.5	1220	25.89	1	32	68	0.28046	20	-7.2043
SAAR	1	1	222	101	2023-03-30 10:53:00	125	20.9	20.28	0.62	0.1	101	0.042	0.564	0.521	0	0.811	0	0.5	1225	25.89	1	35.4	64.6	0.281609	20	-7.2043
SAAR	1	1	223	101	2023-03-30 10:53:00	125	20.9	20.28	0.62	0.1	101	0.042	0.565	0.522	0	0.81	0	0.5	1230	25.89	1	35.4	64.6	0.282759	20	-7.2043
SAAR	1	1	224	101	2023-03-30 10:54:00	125	20.9	20.28	0.62	0.1	101	0.042	0.566	0.524	0	0.812	0	0.5	1235	25.89	1	35.4	64.6	0.283908	20	-7.2043
SAAR	1	1	225	101	2023-03-30 10:54:00	126	20.9	20.28	0.62	0.1	102	0.042	0.568	0.525	0	0.809	0	0.5	1240	25.89	1	35.4	64.6	0.285057	20	-7.2043
SAAR	1	1	226	101	2023-03-30 10:54:00	126	20.9	20.28	0.62	0.1	102	0.042	0.568	0.526	0	0.807	0	0.5	1245	25.89	1	35.4	64.6	0.286207	20	-7.2043
SAAR	1	1	227	101	2023-03-30 10:54:00	126	20.9	20.28	0.62	0.1	102	0.042	0.569	0.527	0	0.812	0	0.5	1250	25.89	1	35.4	64.6	0.287356	20	-7.2043
SAAR	1	1	228	101	2023-03-30 10:54:00	126	20.9	20.28	0.63	0.1	103	0.042	0.571	0.529	0	0.813	0	0.5	1255	25.89	1	35.4	64.6	0.288506	20	-7.2043
SAAR	1	1	229	101	2023-03-30 10:54:00	126	20.9	20.28	0.63	0.1	103	0.042	0.573	0.531	0	0.815	0	0.5	1260	25.89	1	38.8	61.2	0.289655	20	-7.2043
SAAR	1	1	230	101	2023-03-30 10:54:00	126	20.9	20.28	0.62	0.1	103	0.042	0.574	0.531	0	0.818	0	0.5	1265	25.89	1	38.8	61.2	0.290805	20	-7.2043
SAAR	1	1	231	101	2023-03-30 10:54:00	126	20.9	20.28	0.63	0.1	103	0.042	0.574	0.532	0	0.818	0	0.5	1270	25.89	1	38.8	61.2	0.291954	20	-7.2043
SAAR	1	1	232	101	2023-03-30 10:54:00	126	20.9	20.28	0.62	0.1	103	0.042	0.572	0.53	0	0.818	0	0.5	1275	25.89	1	38.8	61.2	0.293103	20	-7.2043
SAAR	1	1	233	101	2023-03-30 10:54:00	125	20.9	20.28	0.62	0.1	102	0.042	0.57	0.528	0	0.816	0	0.5	1280	25.89	1	38.8	61.2	0.294253	20	-7.2043
SAAR	1	1	234	101	2023-03-30 10:54:00	125	20.9	20.28	0.62	0.1	102	0.042	0.568	0.526	0	0.818	0	0.5	1285	25.89	1	38.8	61.2	0.295402	20	-7.2043
SAAR	1	1	235	101	2023-03-30 10:54:00	124	20.9	20.29	0.62	0.1	102	0.042	0.567	0.524	0	0.819	0	0.5	1290	25.89	1	38.8	61.2	0.296552	20	-7.2043
SAAR	1	1	236	101	2023-03-30 10:55:00	124	20.9	20.29	0.62	0.1	101	0.042	0.565	0.523	0.1	0.815	0	0.5	1295	25.89	1	38.8	61.2	0.297701	20	-7.2043
SAAR	1	1	237	101	2023-03-30 10:55:00	125	20.9	20.28	0.62	0.1	101	0.042	0.566	0.524	0.1	0.811	0	0.5	1300	25.89	1	35.4	64.6	0.298851	20	-7.2043
SAAR	1	1	238	101	2023-03-30 10:55:00	124	20.9	20.29	0.62	0.1	102	0.042	0.566	0.524	0.1	0.817	0	0.5	1305	25.89	1	38.8	61.2	0.3	20	-7.2043
SAAR	1	1	239	101	2023-03-30 10:55:00	124	20.9	20.29	0.62	0.1	101	0.042	0.565	0.523	0.1	0.816	0	0.5	1310	25.89	1	38.8	61.2	0.301149	20	-7.2043
SAAR	1	1	240	101	2023-03-30 10:55:00	124	20.9	20.29	0.62	0.1	101	0.042	0.565	0.522	0.1	0.816	0	0.5	1315	25.89	1	38.8	61.2	0.302299	20	-7.2043
SAAR	1	1	241	101	2023-03-30 10:55:00	124	20.9	20.29	0.61	0.1	101	0.042	0.564	0.522	0.1	0.816	0	0.5	1320	25.89	1	38.8	61.2	0.303448	20	-7.2043
SAAR	1	1	242	101	2023-03-30 10:55:00	124	20.9	20.29	0.61	0.1	101	0.042	0.564	0.521	0.1	0.815	0	0.5	1325	25.89	1	38.8	61.2	0.304598	20	-7.2043
SAAR	1	1	243	101	2023-03-30 10:55:00	125	20.9	20.28	0.62	0.1	101	0.042	0.564	0.522	0.1	0.811	0	0.5	1330	25.89	1	35.4	64.6	0.305747	20	-7.2043
SAAR	1	1	244	101	2023-03-30 10:55:00	124	20.9	20.29	0.62	0.1	101	0.042	0.564	0.522	0.1	0.813	0	0.5	1335	25.89	1	35.4	64.6	0.306897	20	-7.2043
SAAR	1	1	245	101	2023-03-30 10:55:00	124	20.9	20.29	0.61	0.1	101	0.042	0.564	0.522	0.1	0.816	0	0.5	1340	25.89	1	38.8	61.2	0.308046	20	-7.2043
SAAR	1	1	246	101	2023-03-30 10:55:00	124	20.9	20.29	0.62	0.1	101	0.042	0.564	0.522	0.1	0.815	0	0.5	1345	25.89	1	38.8	61.2	0.309195	20	-7.2043
SAAR	1	1	247	101	2023-03-30 10:55:00	125	20.9	20.28	0.62	0.1	101	0.042	0.564	0.522	0.1	0.808	0	0.5	1350	25.89	1	35.4	64.6	0.310345	20	-7.2043
SAAR	1	1	248	101	2023-03-30 10:56:00	124	20.9	20.29	0.62	0.1	101	0.042	0.563	0.521	0.1	0.812	0	0.5	1355	25.89	1	35.4	64.6	0.311494	20	-7.2043
SAAR	1	1	249	101	2023-03-30 10:56:00	125	20.9	20.28	0.62	0.1	101	0.042	0.564	0.522	0.1	0.809	0	0.5	1360	25.89	1	35.4	64.6	0.312644	20	-7.2043
SAAR	1	1	250	101	2023-03-30 10:56:00	125	20.9	20.28	0.62	0.1	101	0.042	0.565	0.523	0.1	0.81	0	0.5	1365	25.89	1	35.4	64.6	0.313793	20	-7.2043
SAAR	1	1	251	101	2023-03-30 10:56:00	125	20.9	20.28	0.62	0.1	102	0.042	0.567	0.524	0.1	0.811	0	0.5	1370	25.89	1	35.4	64.6	0.314943	20	-7.2043
SAAR	1	1	252	101	2023-03-30 10:56:00	126	20.9	20.28	0.62	0.1	102	0.042	0.567	0.525	0.1	0.808	0	0.5	1375	25.89	1	35.4	64.6	0.316092	20	-7.2043
SAAR	1	1	253	101	2023-03-30 10:56:00	126	20.9	20.28	0.62	0.1	102	0.042	0.567	0.524	0.1	0.808	0	0.5	1380	25.89	1	35.4	64.6	0.317241	20	-7.2043
SAAR	1	1	254	101	2023-03-30 10:56:00	126	20.9	20.28	0.62	0.1	102	0.042	0.567	0.525	0.1	0.808	0	0.5	1385	25.89	1	35.4	64.6	0.318391	20	-7.2043
SAAR	1	1	255	101	2023-03-30 10:56:00	126	20.9	20.28	0.62	0.1	102	0.042	0.567	0.525	0.1	0.808	0	0.5	1390	25.89	1	35.4	64.6	0.31954	20	-7.2043
SAAR	1	1	256	101	2023-03-30 10:56:00	126	20.9	20.28	0.62	0.1	102	0.042	0.568	0.526	0.1	0.81	0	0.5	1395	25.89	1	35.4	64.6	0.32069	20	-7.2043
SAAR	1	1	257	101	2023-03-30 10:56:00	125	20.9	20.28	0.62	0.1	102	0.042	0.569	0.526	0.1	0.813	0	0.5	1400	25.89	1	35.4	64.6	0.321839	20	-7.2043
SAAR	1	1	258	101	2023-03-30 10:56:00	126	20.9	20.28	0.62	0.1	102	0.042	0.569	0.527	0.1	0.812	0	0.5	1405	25.89	1	35.4	64.6	0.322989	20	-7.2043
SAAR	1	1	259	101	2023-03-30 10:56:00	126	20.9	20.28	0.62	0.1	102	0.042	0.57	0.528	0.1	0.812	0	0.5	1410	25.89	1	35.4	64.6	0.324138	20	-7.2043
SAAR	1	1	260	101	2023-03-30 10:57:00	126	20.9	20.28	0.62	0.1	102	0.042	0.57	0.527	0.1	0.813	0	0.5	1415	25.89	1	35.4	64.6	0.325287	20	-7.2043
SAAR	1	1	261	101	2023-03-30 10:57:00	126	20.9	20.28	0.63	0.1	102	0.042	0.57	0.528	0.1	0.809	0	0.5	1420	25.89	1	35.4	64.6	0.326437	20	-7.2043
SAAR	1	1	262	101	2023-03-30 10:57:00	126	20.9	20.28	0.63	0.1	102	0.042	0.57	0.528	0.1	0.809	0	0.5	1425	25.89	1	35.4	64.6	0.327586	20	-7.2043
SAAR	1	1	263	101	2023-03-30 10:57:00	127	20.9	20.28	0.63	0.1	102	0.042	0.57	0.528	0.1	0.808	0	0.5	1430	25.89	1	35.4	64.6	0.328736	20	-7.2043
SAAR	1	1	264	101	2023-03-30 10:57:00	125	20.9	20.28	0.62	0.1	102	0.042	0.569	0.526	0.1	0.812	0	0.5	1435	25.89	1	35.4	64.6	0.329885	20	-7.2043
SAAR	1	1	265	101	2023-03-30 10:57:00	125	20.9	20.28	0.62	0.1	102	0.042	0.567	0.524	0.1	0.81	0	0.5	1440	25.89	1	35.4	64.6	0.331034	20	-7.2043
SAAR	1	1	266	101	2023-03-30 10:57:00	125	20.9	20.28	0.62	0.1	101	0.042	0.566	0.523	0.1	0.81	0	0.5	1445	25.89	1	35.4	64.6	0.332184	20	-7.2043
SAAR	1	1	267	101	2023-03-30 10:57:00	125	20.9	20.28	0.62	0.1	101	0.042	0.564	0.522	0.1	0.806	0	0.5	1450	25.89	1	35.4	64.6	0.333333	20	-7.2043
SAAR	1	1	268	101	2023-03-30 10:57:00	126	20.9	20.28	0.62	0.1	101	0.042	0.564	0.521	0.1	0.801	0	0.5	1455	25.89	1	32	68	0.334483	20	-7.2043
SAAR	1	1	269	101	2023-03-30 10:57:00	126	20.9	20.28	0.62	0.1	101	0.042	0.563	0.521	0.1	0.801	0	0.5	1460	25.89	1	32	68	0.335632	20	-7.2043
SAAR	1	1	270	101	2023-03-30 10:57:00	126	20.9	20.28	0.62	0.1	101	0.042	0.563	0.52	0.1	0.8	0	0.5	1465	25.89	1	32	68	0.336782	20	-7.2043
SAAR	1	1	271	101	2023-03-30 10:57:00	125	20.9	20.28	0.62	0.1	101	0.042	0.562	0.519	0.1	0.804	0	0.5	1470	25.89	1	32	68	0.337931	20	-7.2043
SAAR	1	1	272	101	2023-03-30 10:58:00	125	20.9	20.28	0.62	0.1	100	0.042	0.56	0.518	0.1	0.804	0	0.5	1475	25.89	1	32	68	0.33908	20	-7.2043
SAAR	1	1	273	101	2023-03-30 10:58:00	125	20.9	20.28	0.62	0.1	101	0.042	0.562	0.519	0.1	0.803	0	0.5	1480	25.89	1	32	68	0.34023	20	-7.2043
SAAR	1	1	274	101	2023-03-30 10:58:00	126	20.9	20.28	0.62	0.1	101	0.042	0.562	0.519	0.1	0.799	0	0.5	1485	25.89	1	32	68	0.341379	20	-7.2043
SAAR	1	1	275	101	2023-03-30 10:58:00	126	20.9	20.28	0.62	0.1	100	0.042	0.561	0.518	0.1	0.799	0	0.5	1490	25.89	1	32	68	0.342529	20	-7.2043
SAAR	1	1	276	101	2023-03-30 10:58:00	125	20.9	20.28	0.62	0.1	100	0.042	0.559	0.516	0.1	0.799	0	0.5	1495	25.89	1	32	68	0.343678	20	-7.2043
SAAR	1	1	277	101	2023-03-30 10:58:00	125	20.9	20.28	0.62	0.1	100	0.042	0.557	0.515	0.1	0.798	0	0.5	1500	25.89	1	32	68	0.344828	20	-7.2043
SAAR	1	1	278	101	2023-03-30 10:58:00	125	20.9	20.28	0.62	0.1	100	0.042	0.557	0.515	0.1	0.796	0	0.5	1505	25.89	1	32	68	0.345977	20	-7.2043
SAAR	1	1	279	101	2023-03-30 10:58:00	125	20.9	20.28	0.62	0.1	100	0.042	0.558	0.516	0.1	0.796	0	0.5	1510	25.89	1	32	68	0.347126	20	-7.2043
SAAR	1	1	280	101	2023-03-30 10:58:00	125	20.9	20.28	0.62	0.1	100	0.042	0.557	0.515	0.1	0.795	0	0.5	1515	25.89	1	32	68	0.348276	20	-7.2043
SAAR	1	1	281	101	2023-03-30 10:58:00	125	20.9	20.28	0.62	0.1	99	0.042	0.555	0.513	0.1	0.795	0	0.5	1520	25.89	1	32	68	0.349425	20	-7.2043
SAAR	1	1	282	101	2023-03-30 10:58:00	125	20.9	20.28	0.62	0.1	99	0.042	0.554	0.512	0.1	0.792	0	0.5	1525	25.89	1	28.6	71.4	0.350575	20	-7.2043
SAAR	1	1	283	101	2023-03-30 10:58:00	125	20.9	20.29	0.62	0.1	99	0.042	0.553	0.51	0.1	0.791	0	0.5	1530	25.89	1	28.6	71.4	0.351724	20	-7.2043
SAAR	1	1	284	101	2023-03-30 10:59:00	125	20.9	20.29	0.62	0.1	99	0.042	0.551	0.509	0.1	0.791	0	0.5	1535	25.89	1	28.6	71.4	0.352874	20	-7.2043
SAAR	1	1	285	101	2023-03-30 10:59:00	124	20.9	20.29	0.61	0.1	98	0.042	0.55	0.508	0.1	0.791	0	0.5	1540	25.89	1	28.6	71.4	0.354023	20	-7.2043
SAAR	1	1	286	101	2023-03-30 10:59:00	125	20.9	20.29	0.62	0.1	98	0.042	0.55	0.508	0.1	0.789	0	0.5	1545	25.89	1	28.6	71.4	0.355172	20	-7.2043
SAAR	1	1	287	101	2023-03-30 10:59:00	125	20.9	20.29	0.62	0.1	98	0.042	0.55	0.508	0.1	0.788	0	0.5	1550	25.89	1	28.6	71.4	0.356322	20	-7.2043
SAAR	1	1	288	101	2023-03-30 10:59:00	125	20.9	20.29	0.62	0.1	98	0.042	0.55	0.508	0.1	0.788	0	0.5	1555	25.89	1	28.6	71.4	0.357471	20	-7.2043
SAAR	1	1	289	101	2023-03-30 10:59:00	124	20.9	20.29	0.61	0.1	98	0.042	0.55	0.507	0.1	0.791	0	0.5	1560	25.89	1	28.6	71.4	0.358621	20	-7.2043
SAAR	1	1	290	101	2023-03-30 10:59:00	124	20.9	20.29	0.61	0.1	98	0.042	0.551	0.508	0.1	0.794	0	0.5	1565	25.89	1	28.6	71.4	0.35977	20	-7.2043
SAAR	1	1	291	101	2023-03-30 10:59:00	124	20.9	20.29	0.61	0.1	99	0.042	0.551	0.508	0.1	0.794	0	0.5	1570	25.89	1	28.6	71.4	0.36092	20	-7.2043
SAAR	1	1	292	101	2023-03-30 10:59:00	123	20.9	20.29	0.61	0.1	98	0.042	0.55	0.508	0.1	0.797	0	0.5	1575	25.89	1	32	68	0.362069	20	-7.2043
SAAR	1	1	293	101	2023-03-30 10:59:00	124	20.9	20.29	0.61	0.1	98	0.042	0.55	0.507	0.1	0.791	0	0.5	1580	25.89	1	28.6	71.4	0.363218	20	-7.2043
SAAR	1	1	294	101	2023-03-30 10:59:00	125	20.9	20.29	0.62	0.1	98	0.042	0.55	0.507	0.1	0.788	0	0.5	1585	25.89	1	28.6	71.4	0.364368	20	-7.2043
SAAR	1	1	295	101	2023-03-30 10:59:00	125	20.9	20.28	0.62	0.1	98	0.042	0.55	0.508	0.1	0.784	0	0.5	1590	25.89	1	25.2	74.8	0.365517	20	-7.2043
SAAR	1	1	296	101	2023-03-30 11:00:00	125	20.9	20.28	0.62	0.1	99	0.042	0.551	0.509	0.1	0.787	0	0.5	1595	25.89	1	28.6	71.4	0.366667	20	-7.2043
SAAR	1	1	297	101	2023-03-30 11:00:00	125	20.9	20.29	0.62	0.1	98	0.042	0.55	0.508	0.1	0.789	0	0.5	1600	25.89	1	28.6	71.4	0.367816	20	-7.2043
SAAR	1	1	298	101	2023-03-30 11:00:00	125	20.9	20.28	0.62	0.1	99	0.042	0.551	0.509	0.1	0.788	0	0.5	1605	25.89	1	28.6	71.4	0.368966	20	-7.2043
SAAR	1	1	299	101	2023-03-30 11:00:00	126	20.9	20.28	0.62	0.1	99	0.042	0.554	0.512	0.1	0.79	0	0.5	1610	25.89	1	28.6	71.4	0.370115	20	-7.2043
SAAR	1	1	300	101	2023-03-30 11:00:00	126	20.9	20.28	0.62	0.1	100	0.042	0.557	0.515	0.1	0.795	0	0.5	1615	25.89	1	32	68	0.371264	20	-7.2043
SAAR	1	1	301	101	2023-03-30 11:00:00	126	20.9	20.28	0.62	0.1	100	0.042	0.56	0.518	0.1	0.796	0	0.5	1620	25.89	1	32	68	0.372414	20	-7.2043
SAAR	1	1	302	101	2023-03-30 11:00:00	126	20.9	20.28	0.62	0.1	101	0.042	0.563	0.521	0.1	0.8	0	0.5	1625	25.89	1	32	68	0.373563	20	-7.2043
SAAR	1	1	303	101	2023-03-30 11:00:00	126	20.9	20.28	0.62	0.1	102	0.042	0.566	0.524	0.1	0.805	0	0.5	1630	25.89	1	35.4	64.6	0.374713	20	-7.2043
SAAR	1	1	304	101	2023-03-30 11:00:00	126	20.9	20.28	0.62	0.1	102	0.042	0.568	0.526	0.1	0.81	0	0.5	1635	25.89	1	35.4	64.6	0.375862	20	-7.2043
SAAR	1	1	305	101	2023-03-30 11:00:00	126	20.9	20.28	0.62	0.1	102	0.042	0.571	0.528	0.1	0.814	0	0.5	1640	25.89	1	35.4	64.6	0.377011	20	-7.2043
SAAR	1	1	306	101	2023-03-30 11:00:00	126	20.9	20.28	0.63	0.1	103	0.042	0.574	0.532	0.1	0.818	0	0.5	1645	25.89	1	38.8	61.2	0.378161	20	-7.2043
SAAR	1	1	307	101	2023-03-30 11:00:00	126	20.9	20.28	0.63	0.1	103	0.042	0.575	0.533	0.1	0.819	0	0.5	1650	25.89	1	38.8	61.2	0.37931	20	-7.2043
SAAR	1	1	308	101	2023-03-30 11:01:00	126	20.9	20.28	0.63	0.1	104	0.042	0.576	0.534	0.1	0.823	0	0.5	1655	25.89	1	38.8	61.2	0.38046	20	-7.2043
SAAR	1	1	309	101	2023-03-30 11:01:00	126	20.9	20.28	0.62	0.1	104	0.042	0.577	0.535	0.1	0.825	0	0.5	1660	25.89	1	42.2	57.8	0.381609	20	-7.2043
SAAR	1	1	310	101	2023-03-30 11:01:00	124	20.9	20.28	0.62	0.1	103	0.042	0.576	0.533	0.1	0.83	0	0.5	1665	25.89	1	42.2	57.8	0.382759	20	-7.2043
SAAR	1	1	311	101	2023-03-30 11:01:00	124	20.9	20.28	0.62	0.1	103	0.042	0.574	0.532	0.1	0.831	0	0.5	1670	25.89	1	42.2	57.8	0.383908	20	-7.2043
SAAR	1	1	312	101	2023-03-30 11:01:00	124	20.9	20.28	0.62	0.1	103	0.042	0.572	0.53	0.1	0.827	0	0.5	1675	25.89	1	42.2	57.8	0.385057	20	-7.2043
SAAR	1	1	313	101	2023-03-30 11:01:00	124	20.9	20.29	0.62	0.1	102	0.042	0.571	0.529	0.1	0.826	0	0.5	1680	25.89	1	42.2	57.8	0.386207	20	-7.2043
SAAR	1	1	314	101	2023-03-30 11:01:00	124	20.9	20.29	0.62	0.1	102	0.042	0.569	0.527	0.1	0.825	0	0.5	1685	25.89	1	42.2	57.8	0.387356	20	-7.2043
SAAR	1	1	315	101	2023-03-30 11:01:00	123	20.9	20.29	0.61	0.1	102	0.042	0.568	0.525	0.1	0.826	0	0.5	1690	25.89	1	42.2	57.8	0.388506	20	-7.2043
SAAR	1	1	316	101	2023-03-30 11:01:00	123	20.9	20.29	0.61	0.1	102	0.042	0.566	0.524	0.1	0.826	0	0.5	1695	25.89	1	42.2	57.8	0.389655	20	-7.2043
SAAR	1	1	317	101	2023-03-30 11:01:00	122	20.9	20.29	0.61	0.1	101	0.042	0.565	0.522	0.1	0.827	0	0.5	1700	25.89	1	42.2	57.8	0.390805	20	-7.2043
SAAR	1	1	318	101	2023-03-30 11:01:00	122	20.9	20.3	0.6	0.1	101	0.042	0.563	0.52	0.1	0.83	0	0.5	1705	25.89	1	42.2	57.8	0.391954	20	-7.2043
SAAR	1	1	319	101	2023-03-30 11:01:00	121	20.9	20.3	0.6	0.1	100	0.042	0.56	0.518	0.1	0.827	0	0.5	1710	25.89	1	42.2	57.8	0.393103	20	-7.2043
SAAR	1	1	320	101	2023-03-30 11:02:00	122	20.9	20.3	0.6	0.1	100	0.042	0.559	0.516	0.1	0.822	0	0.5	1715	25.89	1	38.8	61.2	0.394253	20	-7.2043
SAAR	1	1	321	101	2023-03-30 11:02:00	122	20.9	20.3	0.6	0.1	100	0.042	0.558	0.515	0.1	0.82	0	0.5	1720	25.89	1	38.8	61.2	0.395402	20	-7.2043
SAAR	1	1	322	101	2023-03-30 11:02:00	122	20.9	20.3	0.61	0.1	100	0.042	0.557	0.514	0.1	0.817	0	0.5	1725	25.89	1	38.8	61.2	0.396552	20	-7.2043
SAAR	1	1	323	101	2023-03-30 11:02:00	122	20.9	20.3	0.6	0.1	99	0.042	0.556	0.514	0.1	0.817	0	0.5	1730	25.89	1	38.8	61.2	0.397701	20	-7.2043
SAAR	1	1	324	101	2023-03-30 11:02:00	121	20.9	20.3	0.6	0.1	99	0.042	0.555	0.513	0.1	0.818	0	0.5	1735	25.89	1	38.8	61.2	0.398851	20	-7.2043
SAAR	1	1	325	101	2023-03-30 11:02:00	121	20.9	20.3	0.6	0.1	99	0.042	0.556	0.513	0.1	0.821	0	0.5	1740	25.89	1	38.8	61.2	0.4	20	-7.2043
SAAR	1	1	326	101	2023-03-30 11:02:00	122	20.9	20.3	0.6	0.1	99	0.042	0.555	0.513	0.1	0.817	0	0.5	1745	25.89	1	38.8	61.2	0.401149	20	-7.2043
SAAR	1	1	327	101	2023-03-30 11:02:00	123	20.9	20.3	0.61	0.1	99	0.042	0.554	0.512	0.1	0.81	0	0.5	1750	25.89	1	35.4	64.6	0.402299	20	-7.2043
SAAR	1	1	328	101	2023-03-30 11:02:00	123	20.9	20.29	0.61	0.1	99	0.042	0.554	0.511	0.1	0.807	0	0.5	1755	25.89	1	35.4	64.6	0.403448	20	-7.2043
SAAR	1	1	329	101	2023-03-30 11:02:00	121	20.9	20.3	0.6	0.1	99	0.042	0.554	0.511	0.1	0.816	0	0.5	1760	25.89	1	38.8	61.2	0.404598	20	-7.2043
SAAR	1	1	330	101	2023-03-30 11:02:00	121	20.9	20.3	0.6	0.1	99	0.042	0.553	0.511	0.1	0.818	0	0.5	1765	25.89	1	38.8	61.2	0.405747	20	-7.2043
SAAR	1	1	331	101	2023-03-30 11:02:00	121	20.9	20.3	0.6	0.1	99	0.042	0.554	0.512	0.1	0.818	0	0.5	1770	25.89	1	38.8	61.2	0.406897	20	-7.2043
SAAR	1	1	332	101	2023-03-30 11:03:00	122	20.9	20.3	0.6	0.1	99	0.042	0.554	0.512	0.1	0.815	0	0.5	1775	25.89	1	38.8	61.2	0.408046	20	-7.2043
SAAR	1	1	333	101	2023-03-30 11:03:00	121	20.9	20.3	0.6	0.1	99	0.042	0.554	0.511	0.1	0.816	0	0.5	1780	25.89	1	38.8	61.2	0.409195	20	-7.2043
SAAR	1	1	334	101	2023-03-30 11:03:00	122	20.9	20.3	0.61	0.1	99	0.042	0.554	0.511	0.1	0.811	0	0.5	1785	25.89	1	35.4	64.6	0.410345	20	-7.2043
SAAR	1	1	335	101	2023-03-30 11:03:00	121	20.9	20.3	0.6	0.1	99	0.042	0.552	0.51	0.1	0.813	0	0.5	1790	25.89	1	35.4	64.6	0.411494	20	-7.2043
SAAR	1	1	336	101	2023-03-30 11:03:00	121	20.9	20.3	0.6	0.1	99	0.042	0.551	0.509	0.1	0.813	0	0.5	1795	25.89	1	35.4	64.6	0.412644	20	-7.2043
SAAR	1	1	337	101	2023-03-30 11:03:00	121	20.9	20.3	0.6	0.1	98	0.042	0.551	0.508	0.1	0.812	0	0.5	1800	25.89	1	35.4	64.6	0.413793	20	-7.2043
SAAR	1	1	338	101	2023-03-30 11:03:00	121	20.9	20.3	0.6	0.1	98	0.042	0.55	0.508	0.1	0.814	0	0.5	1805	25.89	1	35.4	64.6	0.414943	20	-7.2043
SAAR	1	1	339	101	2023-03-30 11:03:00	120	20.9	20.3	0.6	0.1	98	0.042	0.549	0.506	0.1	0.814	0	0.5	1810	25.89	1	35.4	64.6	0.416092	20	-7.2043
SAAR	1	1	340	101	2023-03-30 11:03:00	122	20.9	20.3	0.6	0.1	98	0.042	0.548	0.506	0.1	0.806	0	0.5	1815	25.89	1	35.4	64.6	0.417241	20	-7.2043
SAAR	1	1	341	101	2023-03-30 11:03:00	121	20.9	20.3	0.6	0.1	98	0.042	0.547	0.505	0.1	0.808	0	0.5	1820	25.89	1	35.4	64.6	0.418391	20	-7.2043
SAAR	1	1	342	101	2023-03-30 11:03:00	121	20.9	20.3	0.6	0.1	98	0.042	0.546	0.504	0.1	0.809	0	0.5	1825	25.89	1	35.4	64.6	0.41954	20	-7.2043
SAAR	1	1	343	101	2023-03-30 11:03:00	120	20.9	20.31	0.6	0.1	97	0.042	0.545	0.503	0.1	0.809	0	0.5	1830	25.89	1	35.4	64.6	0.42069	20	-7.2043
SAAR	1	1	344	101	2023-03-30 11:04:00	121	20.9	20.3	0.6	0.1	97	0.042	0.544	0.502	0.1	0.804	0	0.5	1835	25.89	1	32	68	0.421839	20	-7.2043
SAAR	1	1	345	101	2023-03-30 11:04:00	121	20.9	20.3	0.6	0.1	97	0.042	0.544	0.502	0.1	0.804	0	0.5	1840	25.89	1	32	68	0.422989	20	-7.2043
SAAR	1	1	346	101	2023-03-30 11:04:00	121	20.9	20.3	0.6	0.1	97	0.042	0.544	0.502	0.1	0.804	0	0.5	1845	25.89	1	32	68	0.424138	20	-7.2043
SAAR	1	1	347	101	2023-03-30 11:04:00	121	20.9	20.3	0.6	0.1	97	0.042	0.543	0.501	0.1	0.801	0	0.5	1850	25.89	1	32	68	0.425287	20	-7.2043
SAAR	1	1	348	101	2023-03-30 11:04:00	120	20.9	20.31	0.6	0.1	97	0.042	0.541	0.499	0.1	0.803	0	0.5	1855	25.89	1	32	68	0.426437	20	-7.2043
SAAR	1	1	349	101	2023-03-30 11:04:00	120	20.9	20.31	0.59	0.1	96	0.042	0.539	0.497	0.1	0.802	0	0.5	1860	25.89	1	32	68	0.427586	20	-7.2043
SAAR	1	1	350	101	2023-03-30 11:04:00	119	20.9	20.31	0.59	0.1	96	0.042	0.537	0.495	0.1	0.804	0	0.5	1865	25.89	1	32	68	0.428736	20	-7.2043
SAAR	1	1	351	101	2023-03-30 11:04:00	120	20.9	20.31	0.59	0.1	96	0.042	0.536	0.494	0.1	0.8	0	0.5	1870	25.89	1	32	68	0.429885	20	-7.2043
SAAR	1	1	352	101	2023-03-30 11:04:00	120	20.9	20.31	0.59	0.1	96	0.042	0.536	0.494	0.1	0.799	0	0.5	1875	25.89	1	32	68	0.431034	20	-7.2043
SAAR	1	1	353	101	2023-03-30 11:04:00	120	20.9	20.31	0.59	0.1	96	0.042	0.535	0.493	0.1	0.798	0	0.5	1880	25.89	1	32	68	0.432184	20	-7.2043
SAAR	1	1	354	101	2023-03-30 11:04:00	119	20.9	20.31	0.59	0.1	95	0.042	0.534	0.492	0.1	0.8	0	0.5	1885	25.89	1	32	68	0.433333	20	-7.2043
SAAR	1	1	355	101	2023-03-30 11:04:00	120	20.9	20.31	0.59	0.1	95	0.042	0.534	0.492	0.1	0.794	0	0.5	1890	25.89	1	28.6	71.4	0.434483	20	-7.2043
SAAR	1	1	356	101	2023-03-30 11:05:00	120	20.9	20.31	0.59	0.1	95	0.042	0.534	0.492	0.1	0.793	0	0.5	1895	25.89	1	28.6	71.4	0.435632	20	-7.2043
SAAR	1	1	357	101	2023-03-30 11:05:00	119	20.9	20.31	0.59	0.1	95	0.042	0.533	0.49	0.1	0.796	0	0.5	1900	25.89	1	32	68	0.436782	20	-7.2043
SAAR	1	1	358	101	2023-03-30 11:05:00	119	20.9	20.31	0.59	0.1	95	0.042	0.532	0.49	0.1	0.795	0	0.5	1905	25.89	1	32	68	0.437931	20	-7.2043
SAAR	1	1	359	101	2023-03-30 11:05:00	120	20.9	20.31	0.59	0.1	95	0.042	0.531	0.489	0.1	0.792	0	0.5	1910	25.89	1	28.6	71.4	0.43908	20	-7.2043
SAAR	1	1	360	101	2023-03-30 11:05:00	120	20.9	20.31	0.59	0.1	95	0.042	0.53	0.488	0.1	0.79	0	0.5	1915	25.89	1	28.6	71.4	0.44023	20	-7.2043
SAAR	1	1	361	101	2023-03-30 11:05:00	119	20.9	20.31	0.59	0.1	94	0.042	0.529	0.487	0.1	0.79	0	0.5	1920	25.89	1	28.6	71.4	0.441379	20	-7.2043
SAAR	1	1	362	101	2023-03-30 11:05:00	119	20.9	20.32	0.59	0.1	94	0.042	0.528	0.486	0.1	0.793	0	0.5	1925	25.89	1	28.6	71.4	0.442529	20	-7.2043
SAAR	1	1	363	101	2023-03-30 11:05:00	119	20.9	20.32	0.59	0.1	94	0.042	0.527	0.484	0.1	0.791	0	0.5	1930	25.89	1	28.6	71.4	0.443678	20	-7.2043
SAAR	1	1	364	101	2023-03-30 11:05:00	119	20.9	20.32	0.59	0.1	94	0.042	0.526	0.483	0.1	0.788	0	0.5	1935	25.89	1	28.6	71.4	0.444828	20	-7.2043
SAAR	1	1	365	101	2023-03-30 11:05:00	119	20.9	20.32	0.59	0.1	93	0.042	0.525	0.483	0.1	0.787	0	0.5	1940	25.89	1	28.6	71.4	0.445977	20	-7.2043
SAAR	1	1	366	101	2023-03-30 11:05:00	119	20.9	20.32	0.59	0.1	93	0.042	0.525	0.483	0.1	0.788	0	0.5	1945	25.89	1	28.6	71.4	0.447126	20	-7.2043
SAAR	1	1	367	101	2023-03-30 11:05:00	119	20.9	20.32	0.59	0.1	94	0.042	0.525	0.483	0.1	0.785	0	0.5	1950	25.89	1	28.6	71.4	0.448276	20	-7.2043
SAAR	1	1	368	101	2023-03-30 11:06:00	119	20.9	20.32	0.59	0.1	94	0.042	0.525	0.483	0.1	0.785	0	0.5	1955	25.89	1	28.6	71.4	0.449425	20	-7.2043
SAAR	1	1	369	101	2023-03-30 11:06:00	119	20.9	20.32	0.59	0.1	94	0.042	0.525	0.483	0.1	0.787	0	0.5	1960	25.89	1	28.6	71.4	0.450575	20	-7.2043
SAAR	1	1	370	101	2023-03-30 11:06:00	119	20.9	20.32	0.59	0.1	94	0.042	0.527	0.485	0.1	0.79	0	0.5	1965	25.89	1	28.6	71.4	0.451724	20	-7.2043
SAAR	1	1	371	101	2023-03-30 11:06:00	119	20.9	20.32	0.59	0.1	94	0.042	0.527	0.485	0.1	0.792	0	0.5	1970	25.89	1	28.6	71.4	0.452874	20	-7.2043
SAAR	1	1	372	101	2023-03-30 11:06:00	118	20.9	20.32	0.58	0.1	94	0.042	0.526	0.484	0.1	0.792	0	0.5	1975	25.89	1	28.6	71.4	0.454023	20	-7.2043
SAAR	1	1	373	101	2023-03-30 11:06:00	119	20.9	20.31	0.59	0.1	94	0.042	0.526	0.483	0.1	0.785	0	0.5	1980	25.89	1	28.6	71.4	0.455172	20	-7.2043
SAAR	1	1	374	101	2023-03-30 11:06:00	119	20.9	20.32	0.59	0.1	93	0.042	0.525	0.483	0.1	0.786	0	0.5	1985	25.89	1	28.6	71.4	0.456322	20	-7.2043
SAAR	1	1	375	101	2023-03-30 11:06:00	119	20.9	20.32	0.58	0.1	94	0.042	0.525	0.483	0.1	0.789	0	0.5	1990	25.89	1	28.6	71.4	0.457471	20	-7.2043
SAAR	1	1	376	101	2023-03-30 11:06:00	119	20.9	20.31	0.59	0.1	93	0.042	0.525	0.482	0.1	0.784	0	0.5	1995	25.89	1	25.2	74.8	0.458621	20	-7.2043
SAAR	1	1	377	101	2023-03-30 11:06:00	119	20.9	20.32	0.59	0.1	93	0.042	0.524	0.482	0.1	0.785	0	0.5	2000	25.89	1	28.6	71.4	0.45977	20	-7.2043
SAAR	1	1	378	101	2023-03-30 11:06:00	119	20.9	20.32	0.59	0.1	93	0.042	0.524	0.481	0.1	0.785	0	0.5	2005	25.89	1	28.6	71.4	0.46092	20	-7.2043
SAAR	1	1	379	101	2023-03-30 11:06:00	119	20.9	20.32	0.59	0.1	93	0.042	0.523	0.481	0.1	0.784	0	0.5	2010	25.89	1	25.2	74.8	0.462069	20	-7.2043
SAAR	1	1	380	101	2023-03-30 11:07:00	119	20.9	20.32	0.59	0.1	93	0.042	0.523	0.48	0.1	0.783	0	0.5	2015	25.89	1	25.2	74.8	0.463218	20	-7.2043
SAAR	1	1	381	101	2023-03-30 11:07:00	118	20.9	20.32	0.58	0.1	93	0.042	0.523	0.481	0.1	0.787	0	0.5	2020	25.89	1	28.6	71.4	0.464368	20	-7.2043
SAAR	1	1	382	101	2023-03-30 11:07:00	119	20.9	20.32	0.59	0.1	93	0.042	0.523	0.481	0.1	0.785	0	0.5	2025	25.89	1	28.6	71.4	0.465517	20	-7.2043
SAAR	1	1	383	101	2023-03-30 11:07:00	119	20.9	20.32	0.58	0.1	93	0.042	0.523	0.48	0.1	0.785	0	0.5	2030	25.89	1	28.6	71.4	0.466667	20	-7.2043
SAAR	1	1	384	101	2023-03-30 11:07:00	118	20.9	20.32	0.58	0.1	93	0.042	0.521	0.479	0.1	0.786	0	0.5	2035	25.89	1	28.6	71.4	0.467816	20	-7.2043
SAAR	1	1	385	101	2023-03-30 11:07:00	118	20.9	20.32	0.58	0.1	93	0.042	0.52	0.478	0.1	0.783	0	0.5	2040	25.89	1	25.2	74.8	0.468966	20	-7.2043
SAAR	1	1	386	101	2023-03-30 11:07:00	118	20.9	20.32	0.58	0.1	93	0.042	0.52	0.478	0.1	0.785	0	0.5	2045	25.89	1	28.6	71.4	0.470115	20	-7.2043
SAAR	1	1	387	101	2023-03-30 11:07:00	118	20.9	20.32	0.58	0.1	93	0.042	0.521	0.479	0.1	0.783	0	0.5	2050	25.89	1	25.2	74.8	0.471264	20	-7.2043
SAAR	1	1	388	101	2023-03-30 11:07:00	118	20.9	20.32	0.58	0.1	93	0.042	0.521	0.478	0.1	0.784	0	0.5	2055	25.89	1	25.2	74.8	0.472414	20	-7.2043
SAAR	1	1	389	101	2023-03-30 11:07:00	117	20.9	20.32	0.58	0.1	92	0.042	0.519	0.477	0.1	0.786	0	0.5	2060	25.89	1	28.6	71.4	0.473563	20	-7.2043
SAAR	1	1	390	101	2023-03-30 11:07:00	118	20.9	20.32	0.58	0.1	92	0.042	0.518	0.476	0.1	0.783	0	0.5	2065	25.89	1	25.2	74.8	0.474713	20	-7.2043
SAAR	1	1	391	101	2023-03-30 11:07:00	118	20.9	20.32	0.58	0.1	92	0.042	0.518	0.475	0.1	0.783	0	0.5	2070	25.89	1	25.2	74.8	0.475862	20	-7.2043
SAAR	1	1	392	101	2023-03-30 11:08:00	117	20.9	20.33	0.58	0.1	92	0.042	0.517	0.474	0.1	0.785	0	0.5	2075	25.89	1	28.6	71.4	0.477011	20	-7.2043
SAAR	1	1	393	101	2023-03-30 11:08:00	117	20.9	20.33	0.58	0.1	92	0.042	0.516	0.474	0.1	0.784	0	0.5	2080	25.89	1	25.2	74.8	0.478161	20	-7.2043
SAAR	1	1	394	101	2023-03-30 11:08:00	117	20.9	20.32	0.58	0.1	92	0.042	0.515	0.473	0.1	0.781	0	0.5	2085	25.89	1	25.2	74.8	0.47931	20	-7.2043
SAAR	1	1	395	101	2023-03-30 11:08:00	118	20.9	20.32	0.58	0.1	92	0.042	0.515	0.473	0.1	0.777	0	0.5	2090	25.89	1	25.2	74.8	0.48046	20	-7.2043
SAAR	1	1	396	101	2023-03-30 11:08:00	118	20.9	20.32	0.58	0.1	91	0.042	0.515	0.473	0.1	0.777	0	0.5	2095	25.89	1	25.2	74.8	0.481609	20	-7.2043
SAAR	1	1	397	101	2023-03-30 11:08:00	118	20.9	20.32	0.58	0.1	91	0.042	0.514	0.472	0.1	0.774	0	0.5	2100	25.89	1	21.8	78.2	0.482759	20	-7.2043
SAAR	1	1	398	101	2023-03-30 11:08:00	118	20.9	20.32	0.58	0.1	91	0.042	0.514	0.471	0.1	0.776	0	0.5	2105	25.89	1	25.2	74.8	0.483908	20	-7.2043
SAAR	1	1	399	101	2023-03-30 11:08:00	117	20.9	20.32	0.58	0.1	91	0.042	0.513	0.471	0.1	0.776	0	0.5	2110	25.89	1	25.2	74.8	0.485057	20	-7.2043
SAAR	1	1	400	101	2023-03-30 11:08:00	117	20.9	20.33	0.58	0.1	91	0.042	0.513	0.471	0.1	0.779	0	0.5	2115	25.89	1	25.2	74.8	0.486207	20	-7.2043
SAAR	1	1	401	101	2023-03-30 11:08:00	117	20.9	20.33	0.58	0.1	91	0.042	0.512	0.47	0.1	0.779	0	0.5	2120	25.89	1	25.2	74.8	0.487356	20	-7.2043
SAAR	1	1	402	101	2023-03-30 11:08:00	117	20.9	20.33	0.57	0.1	91	0.042	0.512	0.47	0.1	0.782	0	0.5	2125	25.89	1	25.2	74.8	0.488506	20	-7.2043
SAAR	1	1	403	101	2023-03-30 11:08:00	117	20.9	20.33	0.57	0.1	91	0.042	0.513	0.471	0.1	0.781	0	0.5	2130	25.89	1	25.2	74.8	0.489655	20	-7.2043
SAAR	1	1	404	101	2023-03-30 11:09:00	117	20.9	20.33	0.57	0.1	91	0.042	0.512	0.47	0.1	0.78	0	0.5	2135	25.89	1	25.2	74.8	0.490805	20	-7.2043
SAAR	1	1	405	101	2023-03-30 11:09:00	117	20.9	20.33	0.58	0.1	91	0.042	0.512	0.47	0.1	0.778	0	0.5	2140	25.89	1	25.2	74.8	0.491954	20	-7.2043
SAAR	1	1	406	101	2023-03-30 11:09:00	118	20.9	20.32	0.58	0.1	91	0.042	0.511	0.469	0.1	0.773	0	0.5	2145	25.89	1	21.8	78.2	0.493103	20	-7.2043
SAAR	1	1	407	101	2023-03-30 11:09:00	117	20.9	20.33	0.58	0.1	91	0.042	0.51	0.468	0.1	0.775	0	0.5	2150	25.89	1	25.2	74.8	0.494253	20	-7.2043
SAAR	1	1	408	101	2023-03-30 11:09:00	117	20.9	20.33	0.57	0.1	91	0.042	0.51	0.468	0.1	0.776	0	0.5	2155	25.89	1	25.2	74.8	0.495402	20	-7.2043
SAAR	1	1	409	101	2023-03-30 11:09:00	117	20.9	20.33	0.58	0.1	91	0.042	0.51	0.468	0.1	0.775	0	0.5	2160	25.89	1	25.2	74.8	0.496552	20	-7.2043
SAAR	1	1	410	101	2023-03-30 11:09:00	117	20.9	20.33	0.57	0.1	91	0.042	0.511	0.469	0.1	0.779	0	0.5	2165	25.89	1	25.2	74.8	0.497701	20	-7.2043
SAAR	1	1	411	101	2023-03-30 11:09:00	117	20.9	20.33	0.57	0.1	91	0.042	0.511	0.469	0.1	0.778	0	0.5	2170	25.89	1	25.2	74.8	0.498851	20	-7.2043
SAAR	1	1	412	101	2023-03-30 11:09:00	117	20.9	20.33	0.58	0.1	91	0.042	0.514	0.471	0.1	0.779	0	0.5	2175	25.89	1	25.2	74.8	0.5	20	-7.2043
SAAR	1	1	413	101	2023-03-30 11:09:00	118	20.9	20.32	0.58	0.1	92	0.042	0.516	0.473	0.1	0.778	0	0.5	2180	25.89	1	25.2	74.8	0.501149	20	-7.2043
SAAR	1	1	414	101	2023-03-30 11:09:00	118	20.9	20.32	0.58	0.1	92	0.042	0.516	0.474	0.1	0.778	0	0.5	2185	25.89	1	25.2	74.8	0.502299	20	-7.2043
SAAR	1	1	415	101	2023-03-30 11:09:00	117	20.9	20.33	0.57	0.1	92	0.042	0.516	0.474	0.1	0.787	0	0.5	2190	25.89	1	28.6	71.4	0.503448	20	-7.2043
SAAR	1	1	416	101	2023-03-30 11:10:00	117	20.9	20.33	0.58	0.1	92	0.042	0.516	0.474	0.1	0.787	0	0.5	2195	25.89	1	28.6	71.4	0.504598	20	-7.2043
SAAR	1	1	417	101	2023-03-30 11:10:00	118	20.9	20.32	0.58	0.1	92	0.042	0.517	0.474	0.1	0.781	0	0.5	2200	25.89	1	25.2	74.8	0.505747	20	-7.2043
SAAR	1	1	418	101	2023-03-30 11:10:00	117	20.9	20.32	0.58	0.1	92	0.042	0.517	0.475	0.1	0.784	0	0.5	2205	25.89	1	25.2	74.8	0.506897	20	-7.2043
SAAR	1	1	419	101	2023-03-30 11:10:00	116	20.9	20.33	0.57	0.1	92	0.042	0.518	0.476	0.1	0.794	0	0.5	2210	25.89	1	28.6	71.4	0.508046	20	-7.2043
SAAR	1	1	420	101	2023-03-30 11:10:00	117	20.9	20.33	0.58	0.1	92	0.042	0.519	0.477	0.1	0.791	0	0.5	2215	25.89	1	28.6	71.4	0.509195	20	-7.2043
SAAR	1	1	421	101	2023-03-30 11:10:00	117	20.9	20.32	0.58	0.1	92	0.042	0.519	0.476	0.1	0.788	0	0.5	2220	25.89	1	28.6	71.4	0.510345	20	-7.2043
SAAR	1	1	422	101	2023-03-30 11:10:00	117	20.9	20.33	0.58	0.1	92	0.042	0.518	0.476	0.1	0.789	0	0.5	2225	25.89	1	28.6	71.4	0.511494	20	-7.2043
SAAR	1	1	423	101	2023-03-30 11:10:00	117	20.9	20.33	0.58	0.1	92	0.042	0.518	0.476	0.1	0.79	0	0.5	2230	25.89	1	28.6	71.4	0.512644	20	-7.2043
SAAR	1	1	424	101	2023-03-30 11:10:00	117	20.9	20.33	0.58	0.1	92	0.042	0.517	0.475	0.1	0.788	0	0.5	2235	25.89	1	28.6	71.4	0.513793	20	-7.2043
SAAR	1	1	425	101	2023-03-30 11:10:00	117	20.9	20.33	0.58	0.1	92	0.042	0.516	0.474	0.1	0.785	0	0.5	2240	25.89	1	28.6	71.4	0.514943	20	-7.2043
SAAR	1	1	426	101	2023-03-30 11:10:00	117	20.9	20.33	0.58	0.1	92	0.042	0.515	0.473	0.1	0.783	0	0.5	2245	25.89	1	25.2	74.8	0.516092	20	-7.2043
SAAR	1	1	427	101	2023-03-30 11:10:00	117	20.9	20.33	0.58	0.1	91	0.042	0.515	0.472	0.1	0.783	0	0.5	2250	25.89	1	25.2	74.8	0.517241	20	-7.2043
SAAR	1	1	428	101	2023-03-30 11:11:00	117	20.9	20.33	0.58	0.1	91	0.042	0.514	0.472	0.1	0.783	0	0.5	2255	25.89	1	25.2	74.8	0.518391	20	-7.2043
SAAR	1	1	429	101	2023-03-30 11:11:00	116	20.9	20.33	0.57	0.1	92	0.042	0.515	0.473	0.1	0.787	0	0.5	2260	25.89	1	28.6	71.4	0.51954	20	-7.2043
SAAR	1	1	430	101	2023-03-30 11:11:00	116	20.9	20.33	0.57	0.1	92	0.042	0.515	0.473	0.1	0.788	0	0.5	2265	25.89	1	28.6	71.4	0.52069	20	-7.2043
SAAR	1	1	431	101	2023-03-30 11:11:00	116	20.9	20.33	0.57	0.1	91	0.042	0.514	0.472	0.1	0.789	0	0.5	2270	25.89	1	28.6	71.4	0.521839	20	-7.2043
SAAR	1	1	432	101	2023-03-30 11:11:00	116	20.9	20.33	0.57	0.1	91	0.042	0.514	0.471	0.1	0.786	0	0.5	2275	25.89	1	28.6	71.4	0.522989	20	-7.2043
SAAR	1	1	433	101	2023-03-30 11:11:00	115	20.9	20.33	0.57	0.1	91	0.042	0.513	0.471	0.1	0.791	0	0.5	2280	25.89	1	28.6	71.4	0.524138	20	-7.2043
SAAR	1	1	434	101	2023-03-30 11:11:00	115	20.9	20.33	0.57	0.1	91	0.042	0.512	0.47	0.1	0.79	0	0.5	2285	25.89	1	28.6	71.4	0.525287	20	-7.2043
SAAR	1	1	435	101	2023-03-30 11:11:00	116	20.9	20.33	0.57	0.1	91	0.042	0.512	0.47	0.1	0.784	0	0.5	2290	25.89	1	25.2	74.8	0.526437	20	-7.2043
SAAR	1	1	436	101	2023-03-30 11:11:00	116	20.9	20.33	0.57	0.1	91	0.042	0.513	0.47	0.1	0.786	0	0.5	2295	25.89	1	28.6	71.4	0.527586	20	-7.2043
SAAR	1	1	437	101	2023-03-30 11:11:00	116	20.9	20.33	0.57	0.1	91	0.042	0.514	0.471	0.1	0.784	0	0.5	2300	25.89	1	25.2	74.8	0.528736	20	-7.2043
SAAR	1	1	438	101	2023-03-30 11:11:00	116	20.9	20.33	0.57	0.1	91	0.042	0.513	0.471	0.1	0.784	0	0.5	2305	25.89	1	25.2	74.8	0.529885	20	-7.2043
SAAR	1	1	439	101	2023-03-30 11:11:00	116	20.9	20.33	0.57	0.1	91	0.042	0.511	0.469	0.1	0.785	0	0.5	2310	25.89	1	28.6	71.4	0.531034	20	-7.2043
SAAR	1	1	440	101	2023-03-30 11:12:00	116	20.9	20.33	0.57	0.1	91	0.042	0.511	0.468	0.1	0.783	0	0.5	2315	25.89	1	25.2	74.8	0.532184	20	-7.2043
SAAR	1	1	441	101	2023-03-30 11:12:00	116	20.9	20.33	0.57	0.1	91	0.042	0.51	0.468	0.1	0.783	0	0.5	2320	25.89	1	25.2	74.8	0.533333	20	-7.2043
SAAR	1	1	442	101	2023-03-30 11:12:00	116	20.9	20.33	0.57	0.1	91	0.042	0.51	0.467	0.1	0.779	0	0.5	2325	25.89	1	25.2	74.8	0.534483	20	-7.2043
SAAR	1	1	443	101	2023-03-30 11:12:00	116	20.9	20.33	0.57	0.1	90	0.042	0.509	0.466	0.1	0.78	0	0.5	2330	25.89	1	25.2	74.8	0.535632	20	-7.2043
SAAR	1	1	444	101	2023-03-30 11:12:00	115	20.9	20.33	0.57	0.1	90	0.042	0.508	0.466	0.1	0.783	0	0.5	2335	25.89	1	25.2	74.8	0.536782	20	-7.2043
SAAR	1	1	445	101	2023-03-30 11:12:00	115	20.9	20.33	0.57	0.1	90	0.042	0.508	0.466	0.1	0.783	0	0.5	2340	25.89	1	25.2	74.8	0.537931	20	-7.2043
SAAR	1	1	446	101	2023-03-30 11:12:00	115	20.9	20.33	0.57	0.1	90	0.042	0.508	0.466	0.1	0.783	0	0.5	2345	25.89	1	25.2	74.8	0.53908	20	-7.2043
SAAR	1	1	447	101	2023-03-30 11:12:00	116	20.9	20.33	0.57	0.1	90	0.042	0.508	0.466	0.1	0.78	0	0.5	2350	25.89	1	25.2	74.8	0.54023	20	-7.2043
SAAR	1	1	448	101	2023-03-30 11:12:00	116	20.9	20.33	0.57	0.1	90	0.042	0.508	0.466	0.1	0.781	0	0.5	2355	25.89	1	25.2	74.8	0.541379	20	-7.2043
SAAR	1	1	449	101	2023-03-30 11:12:00	116	20.9	20.33	0.57	0.1	90	0.042	0.508	0.466	0.1	0.781	0	0.5	2360	25.89	1	25.2	74.8	0.542529	20	-7.2043
SAAR	1	1	450	101	2023-03-30 11:12:00	116	20.9	20.33	0.57	0.1	90	0.042	0.508	0.466	0.1	0.778	0	0.5	2365	25.89	1	25.2	74.8	0.543678	20	-7.2043
SAAR	1	1	451	101	2023-03-30 11:12:00	116	20.9	20.33	0.57	0.1	90	0.042	0.508	0.466	0.1	0.779	0	0.5	2370	25.89	1	25.2	74.8	0.544828	20	-7.2043
SAAR	1	1	452	101	2023-03-30 11:13:00	115	20.9	20.33	0.57	0.1	90	0.042	0.508	0.466	0.1	0.782	0	0.5	2375	25.89	1	25.2	74.8	0.545977	20	-7.2043
SAAR	1	1	453	101	2023-03-30 11:13:00	116	20.9	20.33	0.57	0.1	90	0.042	0.507	0.465	0.1	0.778	0	0.5	2380	25.89	1	25.2	74.8	0.547126	20	-7.2043
SAAR	1	1	454	101	2023-03-30 11:13:00	116	20.9	20.33	0.57	0.1	90	0.042	0.506	0.464	0.1	0.776	0	0.5	2385	25.89	1	25.2	74.8	0.548276	20	-7.2043
SAAR	1	1	455	101	2023-03-30 11:13:00	115	20.9	20.33	0.57	0.1	89	0.042	0.505	0.462	0.1	0.775	0	0.5	2390	25.89	1	25.2	74.8	0.549425	20	-7.2043
SAAR	1	1	456	101	2023-03-30 11:13:00	114	20.9	20.34	0.56	0.1	89	0.042	0.503	0.461	0.1	0.78	0	0.5	2395	25.89	1	25.2	74.8	0.550575	20	-7.2043
SAAR	1	1	457	101	2023-03-30 11:13:00	115	20.9	20.34	0.56	0.1	89	0.042	0.503	0.461	0.1	0.779	0	0.5	2400	25.89	1	25.2	74.8	0.551724	20	-7.2043
SAAR	1	1	458	101	2023-03-30 11:13:00	114	20.9	20.34	0.56	0.1	89	0.042	0.502	0.46	0.1	0.78	0	0.5	2405	25.89	1	25.2	74.8	0.552874	20	-7.2043
SAAR	1	1	459	101	2023-03-30 11:13:00	114	20.9	20.34	0.56	0.1	89	0.042	0.501	0.459	0.1	0.777	0	0.5	2410	25.89	1	25.2	74.8	0.554023	20	-7.2043
SAAR	1	1	460	101	2023-03-30 11:13:00	115	20.9	20.34	0.56	0.1	89	0.042	0.501	0.459	0.1	0.776	0	0.5	2415	25.89	1	25.2	74.8	0.555172	20	-7.2043
SAAR	1	1	461	101	2023-03-30 11:13:00	115	20.9	20.34	0.56	0.1	89	0.042	0.501	0.459	0.1	0.775	0	0.5	2420	25.89	1	25.2	74.8	0.556322	20	-7.2043
SAAR	1	1	462	101	2023-03-30 11:13:00	116	20.9	20.33	0.57	0.1	89	0.042	0.502	0.459	0.1	0.769	0	0.5	2425	25.89	1	21.8	78.2	0.557471	20	-7.2043
SAAR	1	1	463	101	2023-03-30 11:13:00	115	20.9	20.34	0.57	0.1	89	0.042	0.502	0.46	0.1	0.772	0	0.5	2430	25.89	1	21.8	78.2	0.558621	20	-7.2043
SAAR	1	1	464	101	2023-03-30 11:14:00	115	20.9	20.34	0.56	0.1	89	0.042	0.502	0.46	0.1	0.777	0	0.5	2435	25.89	1	25.2	74.8	0.55977	20	-7.2043
SAAR	1	1	465	101	2023-03-30 11:14:00	115	20.9	20.34	0.57	0.1	89	0.042	0.503	0.46	0.1	0.776	0	0.5	2440	25.89	1	25.2	74.8	0.56092	20	-7.2043
SAAR	1	1	466	101	2023-03-30 11:14:00	116	20.9	20.33	0.57	0.1	89	0.042	0.503	0.461	0.1	0.772	0	0.5	2445	25.89	1	21.8	78.2	0.562069	20	-7.2043
SAAR	1	1	467	101	2023-03-30 11:14:00	116	20.9	20.33	0.57	0.1	89	0.042	0.504	0.461	0.1	0.774	0	0.5	2450	25.89	1	21.8	78.2	0.563218	20	-7.2043
SAAR	1	1	468	101	2023-03-30 11:14:00	116	20.9	20.33	0.57	0.1	89	0.042	0.503	0.461	0.1	0.77	0	0.5	2455	25.89	1	21.8	78.2	0.564368	20	-7.2043
SAAR	1	1	469	101	2023-03-30 11:14:00	116	20.9	20.33	0.57	0.1	89	0.042	0.502	0.46	0.1	0.771	0	0.5	2460	25.89	1	21.8	78.2	0.565517	20	-7.2043
SAAR	1	1	470	101	2023-03-30 11:14:00	115	20.9	20.34	0.56	0.1	89	0.042	0.501	0.459	0.1	0.775	0	0.5	2465	25.89	1	25.2	74.8	0.566667	20	-7.2043
SAAR	1	1	471	101	2023-03-30 11:14:00	115	20.9	20.34	0.56	0.1	89	0.042	0.5	0.457	0.1	0.773	0	0.5	2470	25.89	1	21.8	78.2	0.567816	20	-7.2043
SAAR	1	1	472	101	2023-03-30 11:14:00	115	20.9	20.34	0.56	0.1	89	0.042	0.499	0.457	0.1	0.772	0	0.5	2475	25.89	1	21.8	78.2	0.568966	20	-7.2043
SAAR	1	1	473	101	2023-03-30 11:14:00	115	20.9	20.34	0.56	0.1	89	0.042	0.499	0.457	0.1	0.773	0	0.5	2480	25.89	1	21.8	78.2	0.570115	20	-7.2043
SAAR	1	1	474	101	2023-03-30 11:14:00	115	20.9	20.34	0.57	0.1	89	0.042	0.499	0.457	0.1	0.768	0	0.5	2485	25.89	1	21.8	78.2	0.571264	20	-7.2043
SAAR	1	1	475	101	2023-03-30 11:14:00	114	20.9	20.34	0.56	0.1	89	0.042	0.499	0.457	0.1	0.775	0	0.5	2490	25.89	1	25.2	74.8	0.572414	20	-7.2043
SAAR	1	1	476	101	2023-03-30 11:15:00	113	20.9	20.35	0.56	0.1	89	0.042	0.499	0.457	0.1	0.783	0	0.5	2495	25.89	1	25.2	74.8	0.573563	20	-7.2043
SAAR	1	1	477	101	2023-03-30 11:15:00	114	20.9	20.34	0.56	0.1	88	0.042	0.499	0.457	0.1	0.775	0	0.5	2500	25.89	1	25.2	74.8	0.574713	20	-7.2043
SAAR	1	1	478	101	2023-03-30 11:15:00	115	20.9	20.34	0.56	0.1	88	0.042	0.499	0.457	0.1	0.77	0	0.5	2505	25.89	1	21.8	78.2	0.575862	20	-7.2043
SAAR	1	1	479	101	2023-03-30 11:15:00	115	20.9	20.34	0.56	0.1	88	0.042	0.498	0.456	0.1	0.771	0	0.5	2510	25.89	1	21.8	78.2	0.577011	20	-7.2043
SAAR	1	1	480	101	2023-03-30 11:15:00	114	20.9	20.34	0.56	0.1	88	0.042	0.498	0.455	0.1	0.772	0	0.5	2515	25.89	1	21.8	78.2	0.578161	20	-7.2043
SAAR	1	1	481	101	2023-03-30 11:15:00	114	20.9	20.34	0.56	0.1	88	0.042	0.497	0.455	0.1	0.77	0	0.5	2520	25.89	1	21.8	78.2	0.57931	20	-7.2043
SAAR	1	1	482	101	2023-03-30 11:15:00	114	20.9	20.34	0.56	0.1	88	0.042	0.497	0.454	0.1	0.774	0	0.5	2525	25.89	1	21.8	78.2	0.58046	20	-7.2043
SAAR	1	1	483	101	2023-03-30 11:15:00	114	20.9	20.34	0.56	0.1	88	0.042	0.496	0.454	0.1	0.77	0	0.5	2530	25.89	1	21.8	78.2	0.581609	20	-7.2043
SAAR	1	1	484	101	2023-03-30 11:15:00	114	20.9	20.34	0.56	0.1	88	0.042	0.496	0.453	0.1	0.773	0	0.5	2535	25.89	1	21.8	78.2	0.582759	20	-7.2043
SAAR	1	1	485	101	2023-03-30 11:15:00	114	20.9	20.34	0.56	0.1	88	0.042	0.495	0.452	0.1	0.767	0	0.5	2540	25.89	1	21.8	78.2	0.583908	20	-7.2043
SAAR	1	1	486	101	2023-03-30 11:15:00	114	20.9	20.34	0.56	0.1	88	0.042	0.494	0.452	0.1	0.771	0	0.5	2545	25.89	1	21.8	78.2	0.585057	20	-7.2043
SAAR	1	1	487	101	2023-03-30 11:15:00	114	20.9	20.34	0.56	0.1	87	0.042	0.494	0.451	0.1	0.768	0	0.5	2550	25.89	1	21.8	78.2	0.586207	20	-7.2043
SAAR	1	1	488	101	2023-03-30 11:16:00	114	20.9	20.34	0.56	0.1	88	0.042	0.495	0.452	0.1	0.768	0	0.5	2555	25.89	1	21.8	78.2	0.587356	20	-7.2043
SAAR	1	1	489	101	2023-03-30 11:16:00	114	20.9	20.34	0.56	0.1	88	0.042	0.497	0.454	0.1	0.774	0	0.5	2560	25.89	1	21.8	78.2	0.588506	20	-7.2043
SAAR	1	1	490	101	2023-03-30 11:16:00	114	20.9	20.34	0.56	0.1	88	0.042	0.498	0.455	0.1	0.772	0	0.5	2565	25.89	1	21.8	78.2	0.589655	20	-7.2043
SAAR	1	1	491	101	2023-03-30 11:16:00	114	20.9	20.34	0.56	0.1	88	0.042	0.498	0.456	0.1	0.771	0	0.5	2570	25.89	1	21.8	78.2	0.590805	20	-7.2043
SAAR	1	1	492	101	2023-03-30 11:16:00	115	20.9	20.34	0.56	0.1	88	0.042	0.498	0.456	0.1	0.767	0	0.5	2575	25.89	1	21.8	78.2	0.591954	20	-7.2043
SAAR	1	1	493	101	2023-03-30 11:16:00	114	20.9	20.34	0.56	0.1	88	0.042	0.497	0.455	0.1	0.77	0	0.5	2580	25.89	1	21.8	78.2	0.593103	20	-7.2043
SAAR	1	1	494	101	2023-03-30 11:16:00	114	20.9	20.34	0.56	0.1	88	0.042	0.497	0.455	0.1	0.77	0	0.5	2585	25.89	1	21.8	78.2	0.594253	20	-7.2043
SAAR	1	1	495	101	2023-03-30 11:16:00	113	20.9	20.34	0.56	0.1	88	0.042	0.496	0.454	0.1	0.775	0	0.5	2590	25.89	1	25.2	74.8	0.595402	20	-7.2043
SAAR	1	1	496	101	2023-03-30 11:16:00	113	20.9	20.34	0.56	0.1	88	0.042	0.495	0.453	0.1	0.774	0	0.5	2595	25.89	1	21.8	78.2	0.596552	20	-7.2043
SAAR	1	1	497	101	2023-03-30 11:16:00	114	20.9	20.34	0.56	0.1	88	0.042	0.494	0.452	0.1	0.771	0	0.5	2600	25.89	1	21.8	78.2	0.597701	20	-7.2043
SAAR	1	1	498	101	2023-03-30 11:16:00	114	20.9	20.34	0.56	0.1	87	0.042	0.493	0.45	0.1	0.767	0	0.5	2605	25.89	1	21.8	78.2	0.598851	20	-7.2043
SAAR	1	1	499	101	2023-03-30 11:16:00	113	20.9	20.35	0.56	0.1	87	0.042	0.492	0.45	0.1	0.771	0	0.5	2610	25.89	1	21.8	78.2	0.6	20	-7.2043
SAAR	1	1	500	101	2023-03-30 11:17:00	113	20.9	20.35	0.56	0.1	87	0.042	0.492	0.45	0.1	0.77	0	0.5	2615	25.89	1	21.8	78.2	0.601149	20	-7.2043
SAAR	1	1	501	101	2023-03-30 11:17:00	113	20.9	20.35	0.56	0.1	87	0.042	0.492	0.45	0.1	0.769	0	0.5	2620	25.89	1	21.8	78.2	0.602299	20	-7.2043
SAAR	1	1	502	101	2023-03-30 11:17:00	113	20.9	20.35	0.55	0.1	87	0.042	0.492	0.45	0.1	0.774	0	0.5	2625	25.89	1	21.8	78.2	0.603448	20	-7.2043
SAAR	1	1	503	101	2023-03-30 11:17:00	113	20.9	20.35	0.55	0.1	87	0.042	0.492	0.45	0.1	0.771	0	0.5	2630	25.89	1	21.8	78.2	0.604598	20	-7.2043
SAAR	1	1	504	101	2023-03-30 11:17:00	114	20.9	20.34	0.56	0.1	87	0.042	0.492	0.45	0.1	0.768	0	0.5	2635	25.89	1	21.8	78.2	0.605747	20	-7.2043
SAAR	1	1	505	101	2023-03-30 11:17:00	114	20.9	20.34	0.56	0.1	87	0.042	0.493	0.45	0.1	0.767	0	0.5	2640	25.89	1	21.8	78.2	0.606897	20	-7.2043
SAAR	1	1	506	101	2023-03-30 11:17:00	114	20.9	20.34	0.56	0.1	87	0.042	0.492	0.45	0.1	0.766	0	0.5	2645	25.89	1	21.8	78.2	0.608046	20	-7.2043
SAAR	1	1	507	101	2023-03-30 11:17:00	114	20.9	20.34	0.56	0.1	87	0.042	0.493	0.45	0.1	0.767	0	0.5	2650	25.89	1	21.8	78.2	0.609195	20	-7.2043
SAAR	1	1	508	101	2023-03-30 11:17:00	113	20.9	20.35	0.56	0.1	87	0.042	0.493	0.451	0.1	0.773	0	0.5	2655	25.89	1	21.8	78.2	0.610345	20	-7.2043
SAAR	1	1	509	101	2023-03-30 11:17:00	113	20.9	20.35	0.56	0.1	87	0.042	0.493	0.451	0.1	0.772	0	0.5	2660	25.89	1	21.8	78.2	0.611494	20	-7.2043
SAAR	1	1	510	101	2023-03-30 11:17:00	113	20.9	20.34	0.56	0.1	87	0.042	0.493	0.451	0.1	0.77	0	0.5	2665	25.89	1	21.8	78.2	0.612644	20	-7.2043
SAAR	1	1	511	101	2023-03-30 11:17:00	113	20.9	20.34	0.56	0.1	88	0.042	0.495	0.453	0.1	0.773	0	0.5	2670	25.89	1	21.8	78.2	0.613793	20	-7.2043
SAAR	1	1	512	101	2023-03-30 11:18:00	113	20.9	20.34	0.56	0.1	88	0.042	0.496	0.454	0.1	0.775	0	0.5	2675	25.89	1	25.2	74.8	0.614943	20	-7.2043
SAAR	1	1	513	101	2023-03-30 11:18:00	114	20.9	20.34	0.56	0.1	88	0.042	0.497	0.455	0.1	0.77	0	0.5	2680	25.89	1	21.8	78.2	0.616092	20	-7.2043
SAAR	1	1	514	101	2023-03-30 11:18:00	114	20.9	20.34	0.56	0.1	88	0.042	0.497	0.455	0.1	0.775	0	0.5	2685	25.89	1	25.2	74.8	0.617241	20	-7.2043
SAAR	1	1	515	101	2023-03-30 11:18:00	114	20.9	20.34	0.56	0.1	88	0.042	0.497	0.455	0.1	0.775	0	0.5	2690	25.89	1	25.2	74.8	0.618391	20	-7.2043
SAAR	1	1	516	101	2023-03-30 11:18:00	114	20.9	20.34	0.56	0.1	88	0.042	0.497	0.455	0.1	0.771	0	0.5	2695	25.89	1	21.8	78.2	0.61954	20	-7.2043
SAAR	1	1	517	101	2023-03-30 11:18:00	115	20.9	20.34	0.56	0.1	88	0.042	0.497	0.455	0.1	0.767	0	0.5	2700	25.89	1	21.8	78.2	0.62069	20	-7.2043
SAAR	1	1	518	101	2023-03-30 11:18:00	114	20.9	20.34	0.56	0.1	88	0.042	0.497	0.454	0.1	0.771	0	0.5	2705	25.89	1	21.8	78.2	0.621839	20	-7.2043
SAAR	1	1	519	101	2023-03-30 11:18:00	114	20.9	20.34	0.56	0.1	88	0.042	0.497	0.454	0.1	0.771	0	0.5	2710	25.89	1	21.8	78.2	0.622989	20	-7.2043
SAAR	1	1	520	101	2023-03-30 11:18:00	114	20.9	20.34	0.56	0.1	88	0.042	0.496	0.453	0.1	0.771	0	0.5	2715	25.89	1	21.8	78.2	0.624138	20	-7.2043
SAAR	1	1	521	101	2023-03-30 11:18:00	114	20.9	20.34	0.56	0.1	88	0.042	0.495	0.453	0.1	0.773	0	0.5	2720	25.89	1	21.8	78.2	0.625287	20	-7.2043
SAAR	1	1	522	101	2023-03-30 11:18:00	113	20.9	20.35	0.56	0.1	88	0.042	0.495	0.453	0.1	0.776	0	0.5	2725	25.89	1	25.2	74.8	0.626437	20	-7.2043
SAAR	1	1	523	101	2023-03-30 11:18:00	113	20.9	20.35	0.56	0.1	88	0.042	0.495	0.452	0.1	0.775	0	0.5	2730	25.89	1	25.2	74.8	0.627586	20	-7.2043
SAAR	1	1	524	101	2023-03-30 11:19:00	113	20.9	20.35	0.56	0.1	88	0.042	0.495	0.452	0.1	0.776	0	0.5	2735	25.89	1	25.2	74.8	0.628736	20	-7.2043
SAAR	1	1	525	101	2023-03-30 11:19:00	113	20.9	20.35	0.55	0.1	88	0.042	0.494	0.452	0.1	0.776	0	0.5	2740	25.89	1	25.2	74.8	0.629885	20	-7.2043
SAAR	1	1	526	101	2023-03-30 11:19:00	113	20.9	20.35	0.56	0.1	87	0.042	0.494	0.451	0.1	0.774	0	0.5	2745	25.89	1	21.8	78.2	0.631034	20	-7.2043
SAAR	1	1	527	101	2023-03-30 11:19:00	114	20.9	20.34	0.56	0.1	88	0.042	0.495	0.452	0.1	0.769	0	0.5	2750	25.89	1	21.8	78.2	0.632184	20	-7.2043
SAAR	1	1	528	101	2023-03-30 11:19:00	114	20.9	20.34	0.56	0.1	88	0.042	0.496	0.454	0.1	0.773	0	0.5	2755	25.89	1	21.8	78.2	0.633333	20	-7.2043
SAAR	1	1	529	101	2023-03-30 11:19:00	114	20.9	20.34	0.56	0.1	88	0.042	0.496	0.454	0.1	0.774	0	0.5	2760	25.89	1	21.8	78.2	0.634483	20	-7.2043
SAAR	1	1	530	101	2023-03-30 11:19:00	113	20.9	20.35	0.56	0.1	88	0.042	0.495	0.453	0.1	0.775	0	0.5	2765	25.89	1	25.2	74.8	0.635632	20	-7.2043
SAAR	1	1	531	101	2023-03-30 11:19:00	113	20.9	20.35	0.56	0.1	88	0.042	0.495	0.453	0.1	0.775	0	0.5	2770	25.89	1	25.2	74.8	0.636782	20	-7.2043
SAAR	1	1	532	101	2023-03-30 11:19:00	114	20.9	20.34	0.56	0.1	88	0.042	0.496	0.453	0.1	0.774	0	0.5	2775	25.89	1	21.8	78.2	0.637931	20	-7.2043
SAAR	1	1	533	101	2023-03-30 11:19:00	113	20.9	20.34	0.56	0.1	88	0.042	0.496	0.453	0.1	0.775	0	0.5	2780	25.89	1	25.2	74.8	0.63908	20	-7.2043
SAAR	1	1	534	101	2023-03-30 11:19:00	113	20.9	20.34	0.56	0.1	88	0.042	0.495	0.453	0.1	0.773	0	0.5	2785	25.89	1	21.8	78.2	0.64023	20	-7.2043
SAAR	1	1	535	101	2023-03-30 11:19:00	113	20.9	20.35	0.56	0.1	88	0.042	0.495	0.452	0.1	0.774	0	0.5	2790	25.89	1	21.8	78.2	0.641379	20	-7.2043
SAAR	1	1	536	101	2023-03-30 11:20:00	113	20.9	20.35	0.56	0.1	88	0.042	0.494	0.452	0.1	0.774	0	0.5	2795	25.89	1	21.8	78.2	0.642529	20	-7.2043
SAAR	1	1	537	101	2023-03-30 11:20:00	114	20.9	20.34	0.56	0.1	88	0.042	0.494	0.452	0.1	0.771	0	0.5	2800	25.89	1	21.8	78.2	0.643678	20	-7.2043
SAAR	1	1	538	101	2023-03-30 11:20:00	113	20.9	20.35	0.56	0.1	87	0.042	0.494	0.452	0.1	0.772	0	0.5	2805	25.89	1	21.8	78.2	0.644828	20	-7.2043
SAAR	1	1	539	101	2023-03-30 11:20:00	113	20.9	20.35	0.55	0.1	87	0.042	0.494	0.451	0.1	0.777	0	0.5	2810	25.89	1	25.2	74.8	0.645977	20	-7.2043
SAAR	1	1	540	101	2023-03-30 11:20:00	112	20.9	20.35	0.55	0.1	87	0.042	0.494	0.451	0.1	0.779	0	0.5	2815	25.89	1	25.2	74.8	0.647126	20	-7.2043
SAAR	1	1	541	101	2023-03-30 11:20:00	113	20.9	20.35	0.55	0.1	87	0.042	0.493	0.451	0.1	0.775	0	0.5	2820	25.89	1	25.2	74.8	0.648276	20	-7.2043
SAAR	1	1	542	101	2023-03-30 11:20:00	113	20.9	20.35	0.56	0.1	87	0.042	0.494	0.451	0.1	0.774	0	0.5	2825	25.89	1	21.8	78.2	0.649425	20	-7.2043
SAAR	1	1	543	101	2023-03-30 11:20:00	113	20.9	20.35	0.56	0.1	87	0.042	0.493	0.451	0.1	0.774	0	0.5	2830	25.89	1	21.8	78.2	0.650575	20	-7.2043
SAAR	1	1	544	101	2023-03-30 11:20:00	113	20.9	20.35	0.55	0.1	87	0.042	0.494	0.451	0.1	0.775	0	0.5	2835	25.89	1	25.2	74.8	0.651724	20	-7.2043
SAAR	1	1	545	101	2023-03-30 11:20:00	113	20.9	20.35	0.56	0.1	87	0.042	0.493	0.451	0.1	0.772	0	0.5	2840	25.89	1	21.8	78.2	0.652874	20	-7.2043
SAAR	1	1	546	101	2023-03-30 11:20:00	114	20.9	20.35	0.56	0.1	87	0.042	0.492	0.45	0.1	0.768	0	0.5	2845	25.89	1	21.8	78.2	0.654023	20	-7.2043
SAAR	1	1	547	101	2023-03-30 11:20:00	112	20.9	20.35	0.55	0.1	87	0.042	0.491	0.449	0.1	0.775	0	0.5	2850	25.89	1	25.2	74.8	0.655172	20	-7.2043
SAAR	1	1	548	101	2023-03-30 11:21:00	112	20.9	20.35	0.55	0.1	87	0.042	0.49	0.447	0.1	0.777	0	0.5	2855	25.89	1	25.2	74.8	0.656322	20	-7.2043
SAAR	1	1	549	101	2023-03-30 11:21:00	112	20.9	20.35	0.55	0.1	86	0.042	0.488	0.446	0.1	0.772	0	0.5	2860	25.89	1	21.8	78.2	0.657471	20	-7.2043
SAAR	1	1	550	101	2023-03-30 11:21:00	112	20.9	20.35	0.55	0.1	86	0.042	0.488	0.446	0.1	0.769	0	0.5	2865	25.89	1	21.8	78.2	0.658621	20	-7.2043
SAAR	1	1	551	101	2023-03-30 11:21:00	112	20.9	20.35	0.55	0.1	86	0.042	0.488	0.446	0.1	0.769	0	0.5	2870	25.89	1	21.8	78.2	0.65977	20	-7.2043
SAAR	1	1	552	101	2023-03-30 11:21:00	112	20.9	20.35	0.55	0.1	86	0.042	0.487	0.445	0.1	0.77	0	0.5	2875	25.89	1	21.8	78.2	0.66092	20	-7.2043
SAAR	1	1	553	101	2023-03-30 11:21:00	111	20.9	20.36	0.55	0.1	86	0.042	0.486	0.444	0.1	0.775	0	0.5	2880	25.89	1	25.2	74.8	0.662069	20	-7.2043
SAAR	1	1	554	101	2023-03-30 11:21:00	111	20.9	20.36	0.55	0.1	86	0.042	0.486	0.443	0.1	0.775	0	0.5	2885	25.89	1	25.2	74.8	0.663218	20	-7.2043
SAAR	1	1	555	101	2023-03-30 11:21:00	111	20.9	20.36	0.55	0.1	86	0.042	0.485	0.443	0.1	0.771	0	0.5	2890	25.89	1	21.8	78.2	0.664368	20	-7.2043
SAAR	1	1	556	101	2023-03-30 11:21:00	112	20.9	20.35	0.55	0.1	86	0.042	0.485	0.443	0.1	0.766	0	0.5	2895	25.89	1	21.8	78.2	0.665517	20	-7.2043
SAAR	1	1	557	101	2023-03-30 11:21:00	111	20.9	20.36	0.55	0.1	86	0.042	0.485	0.442	0.1	0.77	0	0.5	2900	25.89	1	21.8	78.2	0.666667	20	-7.2043
SAAR	1	1	558	101	2023-03-30 11:21:00	111	20.9	20.36	0.55	0.1	86	0.042	0.485	0.442	0.1	0.771	0	0.5	2905	25.89	1	21.8	78.2	0.667816	20	-7.2043
SAAR	1	1	559	101	2023-03-30 11:21:00	111	20.9	20.36	0.55	0.1	86	0.042	0.485	0.443	0.1	0.772	0	0.5	2910	25.89	1	21.8	78.2	0.668966	20	-7.2043
SAAR	1	1	560	101	2023-03-30 11:22:00	111	20.9	20.36	0.55	0.1	86	0.042	0.485	0.443	0.1	0.774	0	0.5	2915	25.89	1	21.8	78.2	0.670115	20	-7.2043
SAAR	1	1	561	101	2023-03-30 11:22:00	111	20.9	20.36	0.55	0.1	86	0.042	0.485	0.443	0.1	0.773	0	0.5	2920	25.89	1	21.8	78.2	0.671264	20	-7.2043
SAAR	1	1	562	101	2023-03-30 11:22:00	111	20.9	20.36	0.55	0.1	86	0.042	0.485	0.443	0.1	0.77	0	0.5	2925	25.89	1	21.8	78.2	0.672414	20	-7.2043
SAAR	1	1	563	101	2023-03-30 11:22:00	110	20.9	20.36	0.54	0.1	86	0.042	0.485	0.443	0.1	0.776	0	0.5	2930	25.89	1	25.2	74.8	0.673563	20	-7.2043
SAAR	1	1	564	101	2023-03-30 11:22:00	111	20.9	20.36	0.55	0.1	86	0.042	0.486	0.443	0.1	0.774	0	0.5	2935	25.89	1	21.8	78.2	0.674713	20	-7.2043
SAAR	1	1	565	101	2023-03-30 11:22:00	111	20.9	20.36	0.55	0.1	86	0.042	0.485	0.443	0.1	0.773	0	0.5	2940	25.89	1	21.8	78.2	0.675862	20	-7.2043
SAAR	1	1	566	101	2023-03-30 11:22:00	110	20.9	20.36	0.54	0.1	86	0.042	0.484	0.441	0.1	0.776	0	0.5	2945	25.89	1	25.2	74.8	0.677011	20	-7.2043
SAAR	1	1	567	101	2023-03-30 11:22:00	111	20.9	20.36	0.54	0.1	85	0.042	0.483	0.44	0.1	0.769	0	0.5	2950	25.89	1	21.8	78.2	0.678161	20	-7.2043
SAAR	1	1	568	101	2023-03-30 11:22:00	110	20.9	20.36	0.54	0.1	85	0.042	0.482	0.439	0.1	0.772	0	0.5	2955	25.89	1	21.8	78.2	0.67931	20	-7.2043
SAAR	1	1	569	101	2023-03-30 11:22:00	110	20.9	20.36	0.54	0.1	85	0.042	0.481	0.439	0.1	0.772	0	0.5	2960	25.89	1	21.8	78.2	0.68046	20	-7.2043
SAAR	1	1	570	101	2023-03-30 11:22:00	110	20.9	20.36	0.54	0.1	85	0.042	0.481	0.439	0.1	0.774	0	0.5	2965	25.89	1	21.8	78.2	0.681609	20	-7.2043
SAAR	1	1	571	101	2023-03-30 11:22:00	110	20.9	20.36	0.54	0.1	85	0.042	0.481	0.439	0.1	0.774	0	0.5	2970	25.89	1	21.8	78.2	0.682759	20	-7.2043
SAAR	1	1	572	101	2023-03-30 11:23:00	110	20.9	20.36	0.54	0.1	85	0.042	0.481	0.438	0.1	0.771	0	0.5	2975	25.89	1	21.8	78.2	0.683908	20	-7.2043
SAAR	1	1	573	101	2023-03-30 11:23:00	111	20.9	20.36	0.54	0.1	85	0.042	0.48	0.438	0.1	0.768	0	0.5	2980	25.89	1	21.8	78.2	0.685057	20	-7.2043
SAAR	1	1	574	101	2023-03-30 11:23:00	110	20.9	20.36	0.54	0.1	85	0.042	0.48	0.438	0.1	0.772	0	0.5	2985	25.89	1	21.8	78.2	0.686207	20	-7.2043
SAAR	1	1	575	101	2023-03-30 11:23:00	110	20.9	20.36	0.54	0.1	85	0.042	0.479	0.437	0.1	0.771	0	0.5	2990	25.89	1	21.8	78.2	0.687356	20	-7.2043
SAAR	1	1	576	101	2023-03-30 11:23:00	109	20.9	20.36	0.54	0.1	84	0.042	0.478	0.436	0.1	0.772	0	0.5	2995	25.89	1	21.8	78.2	0.688506	20	-7.2043
SAAR	1	1	577	101	2023-03-30 11:23:00	109	20.9	20.37	0.54	0.1	84	0.042	0.477	0.435	0.1	0.773	0	0.5	3000	25.89	1	21.8	78.2	0.689655	20	-7.2043
SAAR	1	1	578	101	2023-03-30 11:23:00	109	20.9	20.37	0.53	0.1	84	0.042	0.476	0.434	0.1	0.774	0	0.5	3005	25.89	1	21.8	78.2	0.690805	20	-7.2043
SAAR	1	1	579	101	2023-03-30 11:23:00	108	20.9	20.37	0.53	0.1	84	0.042	0.476	0.433	0.1	0.774	0	0.5	3010	25.89	1	21.8	78.2	0.691954	20	-7.2043
SAAR	1	1	580	101	2023-03-30 11:23:00	109	20.9	20.37	0.54	0.1	84	0.042	0.475	0.433	0.1	0.769	0	0.5	3015	25.89	1	21.8	78.2	0.693103	20	-7.2043
SAAR	1	1	581	101	2023-03-30 11:23:00	109	20.9	20.37	0.54	0.1	84	0.042	0.474	0.432	0.1	0.766	0	0.5	3020	25.89	1	21.8	78.2	0.694253	20	-7.2043
SAAR	1	1	582	101	2023-03-30 11:23:00	109	20.9	20.37	0.53	0.1	83	0.042	0.473	0.431	0.1	0.767	0	0.5	3025	25.89	1	21.8	78.2	0.695402	20	-7.2043
SAAR	1	1	583	101	2023-03-30 11:23:00	108	20.9	20.37	0.53	0.2	83	0.042	0.472	0.43	0.1	0.769	0	0.5	3030	25.89	1	21.8	78.2	0.696552	20	-7.2043
SAAR	1	1	584	101	2023-03-30 11:24:00	108	20.9	20.37	0.53	0.2	83	0.042	0.472	0.429	0.1	0.771	0	0.5	3035	25.89	1	21.8	78.2	0.697701	20	-7.2043
SAAR	1	1	585	101	2023-03-30 11:24:00	108	20.9	20.37	0.53	0.2	83	0.042	0.471	0.429	0.1	0.77	0	0.5	3040	25.89	1	21.8	78.2	0.698851	20	-7.2043
SAAR	1	1	586	101	2023-03-30 11:24:00	108	20.9	20.37	0.53	0.2	83	0.042	0.471	0.429	0.1	0.766	0	0.5	3045	25.89	1	21.8	78.2	0.7	20	-7.2043
SAAR	1	1	587	101	2023-03-30 11:24:00	108	20.9	20.37	0.53	0.2	83	0.042	0.471	0.429	0.1	0.768	0	0.5	3050	25.89	1	21.8	78.2	0.701149	20	-7.2043
SAAR	1	1	588	101	2023-03-30 11:24:00	108	20.9	20.37	0.53	0.2	83	0.042	0.471	0.429	0.1	0.77	0	0.5	3055	25.89	1	21.8	78.2	0.702299	20	-7.2043
SAAR	1	1	589	101	2023-03-30 11:24:00	108	20.9	20.37	0.53	0.2	83	0.042	0.472	0.429	0.1	0.773	0	0.5	3060	25.89	1	21.8	78.2	0.703448	20	-7.2043
SAAR	1	1	590	101	2023-03-30 11:24:00	108	20.9	20.37	0.53	0.2	83	0.042	0.472	0.43	0.1	0.769	0	0.5	3065	25.89	1	21.8	78.2	0.704598	20	-7.2043
SAAR	1	1	591	101	2023-03-30 11:24:00	108	20.9	20.37	0.53	0.2	83	0.042	0.471	0.429	0.1	0.77	0	0.5	3070	25.89	1	21.8	78.2	0.705747	20	-7.2043
SAAR	1	1	592	101	2023-03-30 11:24:00	107	20.9	20.38	0.53	0.2	83	0.042	0.471	0.428	0.1	0.774	0	0.5	3075	25.89	1	21.8	78.2	0.706897	20	-7.2043
SAAR	1	1	593	101	2023-03-30 11:24:00	107	20.9	20.38	0.52	0.2	83	0.042	0.47	0.428	0.1	0.778	0	0.5	3080	25.89	1	25.2	74.8	0.708046	20	-7.2043
SAAR	1	1	594	101	2023-03-30 11:24:00	108	20.9	20.37	0.53	0.2	83	0.042	0.47	0.428	0.1	0.77	0	0.5	3085	25.89	1	21.8	78.2	0.709195	20	-7.2043
SAAR	1	1	595	101	2023-03-30 11:24:00	108	20.9	20.37	0.53	0.2	83	0.042	0.469	0.426	0.1	0.763	0	0.5	3090	25.89	1	18.4	81.6	0.710345	20	-7.2043
SAAR	1	1	596	101	2023-03-30 11:25:00	107	20.9	20.38	0.53	0.2	82	0.042	0.467	0.425	0.1	0.768	0	0.5	3095	25.89	1	21.8	78.2	0.711494	20	-7.2043
SAAR	1	1	597	101	2023-03-30 11:25:00	106	20.9	20.38	0.52	0.2	82	0.042	0.467	0.424	0.1	0.772	0	0.5	3100	25.89	1	21.8	78.2	0.712644	20	-7.2043
SAAR	1	1	598	101	2023-03-30 11:25:00	107	20.9	20.38	0.53	0.2	82	0.042	0.467	0.424	0.1	0.767	0	0.5	3105	25.89	1	21.8	78.2	0.713793	20	-7.2043
SAAR	1	1	599	101	2023-03-30 11:25:00	106	20.9	20.38	0.52	0.2	82	0.042	0.467	0.424	0.1	0.773	0	0.5	3110	25.89	1	21.8	78.2	0.714943	20	-7.2043
SAAR	1	1	600	101	2023-03-30 11:25:00	106	20.9	20.38	0.52	0.2	82	0.042	0.466	0.424	0.1	0.771	0	0.5	3115	25.89	1	21.8	78.2	0.716092	20	-7.2043
SAAR	1	1	601	101	2023-03-30 11:25:00	106	20.9	20.38	0.52	0.2	82	0.042	0.466	0.423	0.1	0.775	0	0.5	3120	25.89	1	25.2	74.8	0.717241	20	-7.2043
SAAR	1	1	602	101	2023-03-30 11:25:00	106	20.9	20.38	0.52	0.2	82	0.042	0.464	0.422	0.1	0.768	0	0.5	3125	25.89	1	21.8	78.2	0.718391	20	-7.2043
SAAR	1	1	603	101	2023-03-30 11:25:00	106	20.9	20.38	0.52	0.2	82	0.042	0.464	0.422	0.1	0.77	0	0.5	3130	25.89	1	21.8	78.2	0.71954	20	-7.2043
SAAR	1	1	604	101	2023-03-30 11:25:00	106	20.9	20.38	0.52	0.2	82	0.042	0.464	0.421	0.1	0.77	0	0.5	3135	25.89	1	21.8	78.2	0.72069	20	-7.2043
SAAR	1	1	605	101	2023-03-30 11:25:00	107	20.9	20.38	0.52	0.2	82	0.042	0.464	0.422	0.1	0.764	0	0.5	3140	25.89	1	18.4	81.6	0.721839	20	-7.2043
SAAR	1	1	606	101	2023-03-30 11:25:00	106	20.9	20.38	0.52	0.2	82	0.042	0.463	0.421	0.1	0.767	0	0.5	3145	25.89	1	21.8	78.2	0.722989	20	-7.2043
SAAR	1	1	607	101	2023-03-30 11:25:00	105	20.9	20.38	0.52	0.2	82	0.042	0.464	0.421	0.1	0.774	0	0.5	3150	25.89	1	21.8	78.2	0.724138	20	-7.2043
SAAR	1	1	608	101	2023-03-30 11:26:00	105	20.9	20.39	0.52	0.2	81	0.042	0.463	0.42	0.1	0.775	0	0.5	3155	25.89	1	25.2	74.8	0.725287	20	-7.2043
SAAR	1	1	609	101	2023-03-30 11:26:00	105	20.9	20.39	0.52	0.2	81	0.042	0.461	0.419	0.1	0.772	0	0.5	3160	25.89	1	21.8	78.2	0.726437	20	-7.2043
SAAR	1	1	610	101	2023-03-30 11:26:00	105	20.9	20.39	0.52	0.2	81	0.042	0.46	0.418	0.1	0.77	0	0.5	3165	25.89	1	21.8	78.2	0.727586	20	-7.2043
SAAR	1	1	611	101	2023-03-30 11:26:00	105	20.9	20.39	0.51	0.2	81	0.042	0.459	0.417	0.1	0.772	0	0.5	3170	25.89	1	21.8	78.2	0.728736	20	-7.2043
SAAR	1	1	612	101	2023-03-30 11:26:00	104	20.9	20.39	0.51	0.2	81	0.042	0.458	0.416	0.1	0.775	0	0.5	3175	25.89	1	25.2	74.8	0.729885	20	-7.2043
SAAR	1	1	613	101	2023-03-30 11:26:00	105	20.9	20.39	0.51	0.2	80	0.042	0.457	0.415	0.1	0.768	0	0.5	3180	25.89	1	21.8	78.2	0.731034	20	-7.2043
SAAR	1	1	614	101	2023-03-30 11:26:00	105	20.9	20.39	0.51	0.2	80	0.042	0.456	0.414	0.1	0.767	0	0.5	3185	25.89	1	21.8	78.2	0.732184	20	-7.2043
SAAR	1	1	615	101	2023-03-30 11:26:00	104	20.9	20.39	0.51	0.2	80	0.042	0.456	0.413	0.1	0.769	0	0.5	3190	25.89	1	21.8	78.2	0.733333	20	-7.2043
SAAR	1	1	616	101	2023-03-30 11:26:00	104	20.9	20.39	0.51	0.2	80	0.042	0.455	0.413	0.1	0.773	0	0.5	3195	25.89	1	21.8	78.2	0.734483	20	-7.2043
SAAR	1	1	617	101	2023-03-30 11:26:00	104	20.9	20.39	0.51	0.2	80	0.042	0.454	0.412	0.1	0.77	0	0.5	3200	25.89	1	21.8	78.2	0.735632	20	-7.2043
SAAR	1	1	618	101	2023-03-30 11:26:00	104	20.9	20.39	0.51	0.2	80	0.042	0.454	0.412	0.1	0.766	0	0.5	3205	25.89	1	21.8	78.2	0.736782	20	-7.2043
SAAR	1	1	619	101	2023-03-30 11:26:00	104	20.9	20.39	0.51	0.2	80	0.042	0.454	0.411	0.1	0.767	0	0.5	3210	25.89	1	21.8	78.2	0.737931	20	-7.2043
SAAR	1	1	620	101	2023-03-30 11:27:00	104	20.9	20.39	0.51	0.2	80	0.042	0.454	0.411	0.1	0.768	0	0.5	3215	25.89	1	21.8	78.2	0.73908	20	-7.2043
SAAR	1	1	621	101	2023-03-30 11:27:00	103	20.9	20.4	0.51	0.2	79	0.042	0.453	0.41	0.1	0.771	0	0.5	3220	25.89	1	21.8	78.2	0.74023	20	-7.2043
SAAR	1	1	622	101	2023-03-30 11:27:00	102	20.9	20.4	0.5	0.2	79	0.042	0.452	0.409	0.1	0.774	0	0.5	3225	25.89	1	21.8	78.2	0.741379	20	-7.2043
SAAR	1	1	623	101	2023-03-30 11:27:00	103	20.9	20.4	0.51	0.2	79	0.042	0.452	0.409	0.1	0.772	0	0.5	3230	25.89	1	21.8	78.2	0.742529	20	-7.2043
SAAR	1	1	624	101	2023-03-30 11:27:00	103	20.9	20.4	0.51	0.2	79	0.042	0.452	0.41	0.1	0.77	0	0.5	3235	25.89	1	21.8	78.2	0.743678	20	-7.2043
SAAR	1	1	625	101	2023-03-30 11:27:00	103	20.9	20.4	0.5	0.2	79	0.042	0.451	0.409	0.1	0.771	0	0.5	3240	25.89	1	21.8	78.2	0.744828	20	-7.2043
SAAR	1	1	626	101	2023-03-30 11:27:00	103	20.9	20.4	0.5	0.2	79	0.042	0.45	0.408	0.1	0.77	0	0.5	3245	25.89	1	21.8	78.2	0.745977	20	-7.2043
SAAR	1	1	627	101	2023-03-30 11:27:00	103	20.9	20.4	0.51	0.2	79	0.042	0.45	0.407	0.1	0.766	0	0.5	3250	25.89	1	21.8	78.2	0.747126	20	-7.2043
SAAR	1	1	628	101	2023-03-30 11:27:00	103	20.9	20.4	0.51	0.2	79	0.042	0.45	0.407	0.1	0.764	0	0.5	3255	25.89	1	18.4	81.6	0.748276	20	-7.2043
SAAR	1	1	629	101	2023-03-30 11:27:00	103	20.9	20.4	0.5	0.2	79	0.042	0.45	0.408	0.1	0.771	0	0.5	3260	25.89	1	21.8	78.2	0.749425	20	-7.2043
SAAR	1	1	630	101	2023-03-30 11:27:00	103	20.9	20.4	0.51	0.2	79	0.042	0.45	0.408	0.1	0.768	0	0.5	3265	25.89	1	21.8	78.2	0.750575	20	-7.2043
SAAR	1	1	631	101	2023-03-30 11:27:00	103	20.9	20.4	0.5	0.2	79	0.042	0.451	0.409	0.1	0.772	0	0.5	3270	25.89	1	21.8	78.2	0.751724	20	-7.2043
SAAR	1	1	632	101	2023-03-30 11:28:00	103	20.9	20.4	0.5	0.2	79	0.042	0.452	0.41	0.1	0.774	0	0.5	3275	25.89	1	21.8	78.2	0.752874	20	-7.2043
SAAR	1	1	633	101	2023-03-30 11:28:00	103	20.9	20.4	0.51	0.2	80	0.042	0.454	0.412	0.1	0.774	0	0.5	3280	25.89	1	21.8	78.2	0.754023	20	-7.2043
SAAR	1	1	634	101	2023-03-30 11:28:00	103	20.9	20.39	0.51	0.2	80	0.042	0.456	0.414	0.1	0.777	0	0.5	3285	25.89	1	25.2	74.8	0.755172	20	-7.2043
SAAR	1	1	635	101	2023-03-30 11:28:00	103	20.9	20.39	0.51	0.2	80	0.042	0.457	0.415	0.1	0.779	0	0.5	3290	25.89	1	25.2	74.8	0.756322	20	-7.2043
SAAR	1	1	636	101	2023-03-30 11:28:00	104	20.9	20.39	0.51	0.2	81	0.042	0.458	0.416	0.1	0.775	0	0.5	3295	25.89	1	25.2	74.8	0.757471	20	-7.2043
SAAR	1	1	637	101	2023-03-30 11:28:00	104	20.9	20.39	0.51	0.2	80	0.042	0.458	0.415	0.1	0.777	0	0.5	3300	25.89	1	25.2	74.8	0.758621	20	-7.2043
SAAR	1	1	638	101	2023-03-30 11:28:00	103	20.9	20.39	0.51	0.2	80	0.042	0.457	0.415	0.1	0.78	0	0.5	3305	25.89	1	25.2	74.8	0.75977	20	-7.2043
SAAR	1	1	639	101	2023-03-30 11:28:00	103	20.9	20.39	0.51	0.2	80	0.042	0.457	0.415	0.1	0.778	0	0.5	3310	25.89	1	25.2	74.8	0.76092	20	-7.2043
SAAR	1	1	640	101	2023-03-30 11:28:00	103	20.9	20.39	0.51	0.2	80	0.042	0.456	0.414	0.1	0.777	0	0.5	3315	25.89	1	25.2	74.8	0.762069	20	-7.2043
SAAR	1	1	641	101	2023-03-30 11:28:00	104	20.9	20.39	0.51	0.2	80	0.042	0.456	0.414	0.1	0.771	0	0.5	3320	25.89	1	21.8	78.2	0.763218	20	-7.2043
SAAR	1	1	642	101	2023-03-30 11:28:00	104	20.9	20.39	0.51	0.2	80	0.042	0.457	0.415	0.1	0.777	0	0.5	3325	25.89	1	25.2	74.8	0.764368	20	-7.2043
SAAR	1	1	643	101	2023-03-30 11:28:00	103	20.9	20.39	0.51	0.2	81	0.042	0.458	0.415	0.1	0.781	0	0.5	3330	25.89	1	25.2	74.8	0.765517	20	-7.2043
SAAR	1	1	644	101	2023-03-30 11:29:00	103	20.9	20.39	0.51	0.2	80	0.042	0.457	0.415	0.1	0.779	0	0.5	3335	25.89	1	25.2	74.8	0.766667	20	-7.2043
SAAR	1	1	645	101	2023-03-30 11:29:00	103	20.9	20.39	0.51	0.2	80	0.042	0.457	0.414	0.1	0.779	0	0.5	3340	25.89	1	25.2	74.8	0.767816	20	-7.2043
SAAR	1	1	646	101	2023-03-30 11:29:00	103	20.9	20.4	0.51	0.2	80	0.042	0.456	0.414	0.1	0.78	0	0.5	3345	25.89	1	25.2	74.8	0.768966	20	-7.2043
SAAR	1	1	647	101	2023-03-30 11:29:00	103	20.9	20.39	0.51	0.2	80	0.042	0.458	0.415	0.1	0.778	0	0.5	3350	25.89	1	25.2	74.8	0.770115	20	-7.2043
SAAR	1	1	648	101	2023-03-30 11:29:00	104	20.9	20.39	0.51	0.2	81	0.042	0.459	0.417	0.1	0.778	0	0.5	3355	25.89	1	25.2	74.8	0.771264	20	-7.2043
SAAR	1	1	649	101	2023-03-30 11:29:00	104	20.9	20.39	0.51	0.2	81	0.042	0.461	0.418	0.1	0.778	0	0.5	3360	25.89	1	25.2	74.8	0.772414	20	-7.2043
SAAR	1	1	650	101	2023-03-30 11:29:00	104	20.9	20.39	0.51	0.2	81	0.042	0.461	0.419	0.1	0.781	0	0.5	3365	25.89	1	25.2	74.8	0.773563	20	-7.2043
SAAR	1	1	651	101	2023-03-30 11:29:00	105	20.9	20.39	0.52	0.2	81	0.042	0.461	0.419	0.1	0.774	0	0.5	3370	25.89	1	21.8	78.2	0.774713	20	-7.2043
SAAR	1	1	652	101	2023-03-30 11:29:00	104	20.9	20.39	0.51	0.2	81	0.042	0.46	0.418	0.1	0.775	0	0.5	3375	25.89	1	25.2	74.8	0.775862	20	-7.2043
SAAR	1	1	653	101	2023-03-30 11:29:00	103	20.9	20.4	0.51	0.2	81	0.042	0.459	0.417	0.1	0.787	0	0.5	3380	25.89	1	28.6	71.4	0.777011	20	-7.2043
SAAR	1	1	654	101	2023-03-30 11:29:00	103	20.9	20.4	0.51	0.2	81	0.042	0.459	0.416	0.1	0.785	0	0.5	3385	25.89	1	28.6	71.4	0.778161	20	-7.2043
SAAR	1	1	655	101	2023-03-30 11:29:00	104	20.9	20.39	0.51	0.2	81	0.042	0.458	0.416	0.1	0.777	0	0.5	3390	25.89	1	25.2	74.8	0.77931	20	-7.2043
SAAR	1	1	656	101	2023-03-30 11:30:00	103	20.9	20.39	0.51	0.2	81	0.042	0.458	0.416	0.1	0.779	0	0.5	3395	25.89	1	25.2	74.8	0.78046	20	-7.2043
SAAR	1	1	657	101	2023-03-30 11:30:00	102	20.9	20.4	0.5	0.2	80	0.042	0.457	0.415	0.1	0.785	0	0.5	3400	25.89	1	28.6	71.4	0.781609	20	-7.2043
SAAR	1	1	658	101	2023-03-30 11:30:00	102	20.9	20.4	0.5	0.2	80	0.042	0.456	0.414	0.1	0.788	0	0.5	3405	25.89	1	28.6	71.4	0.782759	20	-7.2043
SAAR	1	1	659	101	2023-03-30 11:30:00	103	20.9	20.39	0.51	0.2	80	0.042	0.455	0.413	0.1	0.775	0	0.5	3410	25.89	1	25.2	74.8	0.783908	20	-7.2043
SAAR	1	1	660	101	2023-03-30 11:30:00	103	20.9	20.4	0.51	0.2	80	0.042	0.455	0.413	0.1	0.777	0	0.5	3415	25.89	1	25.2	74.8	0.785057	20	-7.2043
SAAR	1	1	661	101	2023-03-30 11:30:00	103	20.9	20.4	0.51	0.2	80	0.042	0.455	0.413	0.1	0.779	0	0.5	3420	25.89	1	25.2	74.8	0.786207	20	-7.2043
SAAR	1	1	662	101	2023-03-30 11:30:00	103	20.9	20.4	0.51	0.2	80	0.042	0.456	0.414	0.1	0.778	0	0.5	3425	25.89	1	25.2	74.8	0.787356	20	-7.2043
SAAR	1	1	663	101	2023-03-30 11:30:00	102	20.9	20.4	0.5	0.2	80	0.042	0.456	0.414	0.1	0.785	0	0.5	3430	25.89	1	28.6	71.4	0.788506	20	-7.2043
SAAR	1	1	664	101	2023-03-30 11:30:00	102	20.9	20.4	0.5	0.2	80	0.042	0.456	0.414	0.1	0.785	0	0.5	3435	25.89	1	28.6	71.4	0.789655	20	-7.2043
SAAR	1	1	665	101	2023-03-30 11:30:00	102	20.9	20.4	0.5	0.2	80	0.042	0.456	0.414	0.1	0.785	0	0.5	3440	25.89	1	28.6	71.4	0.790805	20	-7.2043
SAAR	1	1	666	101	2023-03-30 11:30:00	103	20.9	20.4	0.5	0.2	80	0.042	0.456	0.413	0.1	0.782	0	0.5	3445	25.89	1	25.2	74.8	0.791954	20	-7.2043
SAAR	1	1	667	101	2023-03-30 11:30:00	102	20.9	20.4	0.5	0.2	80	0.042	0.455	0.413	0.1	0.783	0	0.5	3450	25.89	1	25.2	74.8	0.793103	20	-7.2043
SAAR	1	1	668	101	2023-03-30 11:31:00	102	20.9	20.4	0.5	0.2	80	0.042	0.455	0.413	0.1	0.787	0	0.5	3455	25.89	1	28.6	71.4	0.794253	20	-7.2043
SAAR	1	1	669	101	2023-03-30 11:31:00	103	20.9	20.4	0.51	0.2	80	0.042	0.455	0.413	0.1	0.779	0	0.5	3460	25.89	1	25.2	74.8	0.795402	20	-7.2043
SAAR	1	1	670	101	2023-03-30 11:31:00	103	20.9	20.39	0.51	0.2	80	0.042	0.454	0.412	0.1	0.774	0	0.5	3465	25.89	1	21.8	78.2	0.796552	20	-7.2043
SAAR	1	1	671	101	2023-03-30 11:31:00	102	20.9	20.4	0.5	0.2	80	0.042	0.453	0.411	0.1	0.778	0	0.5	3470	25.89	1	25.2	74.8	0.797701	20	-7.2043
SAAR	1	1	672	101	2023-03-30 11:31:00	102	20.9	20.4	0.5	0.2	80	0.042	0.453	0.411	0.1	0.78	0	0.5	3475	25.89	1	25.2	74.8	0.798851	20	-7.2043
SAAR	1	1	673	101	2023-03-30 11:31:00	101	20.9	20.4	0.5	0.2	79	0.042	0.452	0.41	0.1	0.785	0	0.5	3480	25.89	1	28.6	71.4	0.8	20	-7.2043
SAAR	1	1	674	101	2023-03-30 11:31:00	102	20.9	20.4	0.5	0.2	79	0.042	0.451	0.409	0.1	0.778	0	0.5	3485	25.89	1	25.2	74.8	0.801149	20	-7.2043
SAAR	1	1	675	101	2023-03-30 11:31:00	101	20.9	20.4	0.5	0.2	79	0.042	0.45	0.408	0.1	0.781	0	0.5	3490	25.89	1	25.2	74.8	0.802299	20	-7.2043
SAAR	1	1	676	101	2023-03-30 11:31:00	101	20.9	20.41	0.5	0.2	79	0.042	0.451	0.409	0.1	0.786	0	0.5	3495	25.89	1	28.6	71.4	0.803448	20	-7.2043
SAAR	1	1	677	101	2023-03-30 11:31:00	101	20.9	20.4	0.5	0.2	79	0.042	0.452	0.41	0.1	0.786	0	0.5	3500	25.89	1	28.6	71.4	0.804598	20	-7.2043
SAAR	1	1	678	101	2023-03-30 11:31:00	103	20.9	20.4	0.51	0.2	79	0.042	0.451	0.409	0.1	0.771	0	0.5	3505	25.89	1	21.8	78.2	0.805747	20	-7.2043
SAAR	1	1	679	101	2023-03-30 11:31:00	102	20.9	20.4	0.5	0.2	79	0.042	0.452	0.41	0.1	0.776	0	0.5	3510	25.89	1	25.2	74.8	0.806897	20	-7.2043
SAAR	1	1	680	101	2023-03-30 11:32:00	101	20.9	20.4	0.5	0.2	79	0.042	0.452	0.41	0.1	0.786	0	0.5	3515	25.89	1	28.6	71.4	0.808046	20	-7.2043
SAAR	1	1	681	101	2023-03-30 11:32:00	101	20.9	20.4	0.5	0.2	79	0.042	0.451	0.409	0.1	0.781	0	0.5	3520	25.89	1	25.2	74.8	0.809195	20	-7.2043
SAAR	1	1	682	101	2023-03-30 11:32:00	102	20.9	20.4	0.5	0.2	79	0.042	0.452	0.409	0.1	0.776	0	0.5	3525	25.89	1	25.2	74.8	0.810345	20	-7.2043
SAAR	1	1	683	101	2023-03-30 11:32:00	102	20.9	20.4	0.5	0.2	79	0.042	0.451	0.408	0.1	0.776	0	0.5	3530	25.89	1	25.2	74.8	0.811494	20	-7.2043
SAAR	1	1	684	101	2023-03-30 11:32:00	102	20.9	20.4	0.5	0.2	79	0.042	0.451	0.408	0.1	0.778	0	0.5	3535	25.89	1	25.2	74.8	0.812644	20	-7.2043
SAAR	1	1	685	101	2023-03-30 11:32:00	102	20.9	20.4	0.5	0.2	79	0.042	0.45	0.408	0.1	0.777	0	0.5	3540	25.89	1	25.2	74.8	0.813793	20	-7.2043
SAAR	1	1	686	101	2023-03-30 11:32:00	101	20.9	20.4	0.5	0.2	79	0.042	0.449	0.407	0.1	0.779	0	0.5	3545	25.89	1	25.2	74.8	0.814943	20	-7.2043
SAAR	1	1	687	101	2023-03-30 11:32:00	101	20.9	20.41	0.5	0.2	79	0.042	0.449	0.406	0.1	0.78	0	0.5	3550	25.89	1	25.2	74.8	0.816092	20	-7.2043
SAAR	1	1	688	101	2023-03-30 11:32:00	100	20.9	20.41	0.5	0.2	79	0.042	0.449	0.407	0.1	0.784	0	0.5	3555	25.89	1	25.2	74.8	0.817241	20	-7.2043
SAAR	1	1	689	101	2023-03-30 11:32:00	100	20.9	20.41	0.49	0.2	79	0.042	0.45	0.408	0.1	0.788	0	0.5	3560	25.89	1	28.6	71.4	0.818391	20	-7.2043
SAAR	1	1	690	101	2023-03-30 11:32:00	101	20.9	20.41	0.5	0.2	79	0.042	0.451	0.409	0.1	0.787	0	0.5	3565	25.89	1	28.6	71.4	0.81954	20	-7.2043
SAAR	1	1	691	101	2023-03-30 11:32:00	102	20.9	20.4	0.5	0.2	79	0.042	0.452	0.41	0.1	0.779	0	0.5	3570	25.89	1	25.2	74.8	0.82069	20	-7.2043
SAAR	1	1	692	101	2023-03-30 11:33:00	102	20.9	20.4	0.5	0.2	79	0.042	0.452	0.41	0.1	0.776	0	0.5	3575	25.89	1	25.2	74.8	0.821839	20	-7.2043
SAAR	1	1	693	101	2023-03-30 11:33:00	103	20.9	20.4	0.5	0.2	79	0.042	0.452	0.41	0.1	0.776	0	0.5	3580	25.89	1	25.2	74.8	0.822989	20	-7.2043
SAAR	1	1	694	101	2023-03-30 11:33:00	103	20.9	20.4	0.51	0.2	79	0.042	0.452	0.41	0.1	0.772	0	0.5	3585	25.89	1	21.8	78.2	0.824138	20	-7.2043
SAAR	1	1	695	101	2023-03-30 11:33:00	102	20.9	20.4	0.5	0.2	79	0.042	0.452	0.409	0.1	0.774	0	0.5	3590	25.89	1	21.8	78.2	0.825287	20	-7.2043
SAAR	1	1	696	101	2023-03-30 11:33:00	101	20.9	20.41	0.5	0.2	79	0.042	0.451	0.409	0.1	0.786	0	0.5	3595	25.89	1	28.6	71.4	0.826437	20	-7.2043
SAAR	1	1	697	101	2023-03-30 11:33:00	100	20.9	20.41	0.49	0.2	79	0.042	0.451	0.408	0.1	0.789	0	0.5	3600	25.89	1	28.6	71.4	0.827586	20	-7.2043
SAAR	1	1	698	101	2023-03-30 11:33:00	101	20.9	20.41	0.5	0.2	79	0.042	0.45	0.407	0.1	0.783	0	0.5	3605	25.89	1	25.2	74.8	0.828736	21	-7.2043
SAAR	1	1	699	101	2023-03-30 11:33:00	101	20.9	20.4	0.5	0.2	79	0.042	0.449	0.406	0.1	0.779	0	0.5	3610	25.89	1	25.2	74.8	0.829885	21	-7.2043
SAAR	1	1	700	101	2023-03-30 11:33:00	101	20.9	20.4	0.5	0.2	79	0.042	0.448	0.406	0.1	0.776	0	0.5	3615	25.89	1	25.2	74.8	0.831034	21	-7.2043
SAAR	1	1	701	101	2023-03-30 11:33:00	102	20.9	20.4	0.5	0.2	79	0.042	0.448	0.405	0.1	0.769	0	0.5	3620	25.89	1	21.8	78.2	0.832184	21	-7.2043
SAAR	1	1	702	101	2023-03-30 11:33:00	101	20.9	20.41	0.5	0.2	78	0.042	0.447	0.405	0.1	0.778	0	0.5	3625	25.89	1	25.2	74.8	0.833333	21	-7.2043
SAAR	1	1	703	101	2023-03-30 11:33:00	101	20.9	20.41	0.5	0.2	78	0.042	0.446	0.404	0.1	0.777	0	0.5	3630	25.89	1	25.2	74.8	0.834483	21	-7.2043
SAAR	1	1	704	101	2023-03-30 11:34:00	100	20.9	20.41	0.49	0.2	78	0.042	0.446	0.404	0.1	0.783	0	0.5	3635	25.89	1	25.2	74.8	0.835632	21	-7.2043
SAAR	1	1	705	101	2023-03-30 11:34:00	100	20.9	20.41	0.49	0.2	78	0.042	0.446	0.404	0.1	0.781	0	0.5	3640	25.89	1	25.2	74.8	0.836782	21	-7.2043
SAAR	1	1	706	101	2023-03-30 11:34:00	101	20.9	20.41	0.5	0.2	78	0.042	0.447	0.404	0.1	0.779	0	0.5	3645	25.89	1	25.2	74.8	0.837931	21	-7.2043
SAAR	1	1	707	101	2023-03-30 11:34:00	100	20.9	20.41	0.49	0.2	78	0.042	0.447	0.404	0.1	0.782	0	0.5	3650	25.89	1	25.2	74.8	0.83908	21	-7.2043
SAAR	1	1	708	101	2023-03-30 11:34:00	100	20.9	20.41	0.49	0.2	78	0.042	0.447	0.405	0.1	0.781	0	0.5	3655	25.89	1	25.2	74.8	0.84023	21	-7.2043
SAAR	1	1	709	101	2023-03-30 11:34:00	101	20.9	20.41	0.5	0.2	79	0.042	0.448	0.406	0.1	0.78	0	0.5	3660	25.89	1	25.2	74.8	0.841379	21	-7.2043
SAAR	1	1	710	101	2023-03-30 11:34:00	101	20.9	20.4	0.5	0.2	79	0.042	0.447	0.405	0.1	0.775	0	0.5	3665	25.89	1	25.2	74.8	0.842529	22	-7.2043
SAAR	1	1	711	101	2023-03-30 11:34:00	102	20.9	20.4	0.5	0.2	79	0.042	0.449	0.406	0.1	0.772	0	0.5	3670	25.89	1	21.8	78.2	0.843678	22	-7.2043
SAAR	1	1	712	101	2023-03-30 11:34:00	102	20.9	20.4	0.5	0.2	79	0.042	0.45	0.408	0.1	0.773	0	0.5	3675	25.89	1	21.8	78.2	0.844828	22	-7.2043
SAAR	1	1	713	101	2023-03-30 11:34:00	102	20.9	20.4	0.5	0.2	79	0.042	0.45	0.408	0.1	0.777	0	0.5	3680	25.89	1	25.2	74.8	0.845977	22	-7.2043
SAAR	1	1	714	101	2023-03-30 11:34:00	102	20.9	20.4	0.5	0.2	79	0.042	0.45	0.408	0.1	0.778	0	0.5	3685	25.89	1	25.2	74.8	0.847126	22	-7.2043
SAAR	1	1	715	101	2023-03-30 11:34:00	102	20.9	20.4	0.5	0.2	79	0.042	0.451	0.408	0.1	0.777	0	0.5	3690	25.89	1	25.2	74.8	0.848276	22	-7.2043
SAAR	1	1	716	101	2023-03-30 11:35:00	102	20.9	20.4	0.5	0.2	79	0.042	0.451	0.408	0.1	0.775	0	0.5	3695	25.89	1	25.2	74.8	0.849425	22	-7.2043
SAAR	1	1	717	101	2023-03-30 11:35:00	101	20.9	20.4	0.5	0.2	79	0.042	0.451	0.409	0.1	0.783	0	0.5	3700	25.89	1	25.2	74.8	0.850575	22	-7.2043
SAAR	1	1	718	101	2023-03-30 11:35:00	101	20.9	20.4	0.5	0.2	79	0.042	0.452	0.41	0.1	0.785	0	0.5	3705	25.89	1	28.6	71.4	0.851724	22	-7.2043
SAAR	1	1	719	101	2023-03-30 11:35:00	102	20.9	20.4	0.5	0.2	80	0.042	0.453	0.411	0.1	0.784	0	0.5	3710	25.89	1	25.2	74.8	0.852874	22	-7.2043
SAAR	1	1	720	101	2023-03-30 11:35:00	103	20.9	20.4	0.5	0.2	80	0.042	0.454	0.411	0.1	0.777	0	0.5	3715	25.89	1	25.2	74.8	0.854023	22	-7.2043
SAAR	1	1	721	101	2023-03-30 11:35:00	102	20.9	20.4	0.5	0.2	80	0.042	0.454	0.412	0.1	0.779	0	0.5	3720	25.89	1	25.2	74.8	0.855172	22	-7.2043
SAAR	1	1	722	101	2023-03-30 11:35:00	102	20.9	20.4	0.5	0.2	80	0.042	0.454	0.412	0.1	0.781	0	0.5	3725	25.89	1	25.2	74.8	0.856322	23	-7.2043
SAAR	1	1	723	101	2023-03-30 11:35:00	102	20.9	20.4	0.5	0.2	80	0.042	0.454	0.412	0.1	0.782	0	0.5	3730	25.89	1	25.2	74.8	0.857471	23	-7.2043
SAAR	1	1	724	101	2023-03-30 11:35:00	102	20.9	20.4	0.5	0.2	80	0.042	0.454	0.412	0.1	0.784	0	0.5	3735	25.89	1	25.2	74.8	0.858621	23	-7.2043
SAAR	1	1	725	101	2023-03-30 11:35:00	102	20.9	20.4	0.5	0.2	80	0.042	0.454	0.412	0.1	0.782	0	0.5	3740	25.89	1	25.2	74.8	0.85977	23	-7.2043
SAAR	1	1	726	101	2023-03-30 11:35:00	103	20.9	20.4	0.51	0.2	80	0.042	0.453	0.411	0.1	0.771	0	0.5	3745	25.89	1	21.8	78.2	0.86092	23	-7.2043
SAAR	1	1	727	101	2023-03-30 11:35:00	104	20.9	20.39	0.51	0.2	80	0.042	0.453	0.411	0.1	0.766	0	0.5	3750	25.89	1	21.8	78.2	0.862069	23	-7.2043
SAAR	1	1	728	101	2023-03-30 11:36:00	102	20.9	20.4	0.5	0.2	79	0.042	0.452	0.41	0.1	0.778	0	0.5	3755	25.89	1	25.2	74.8	0.863218	23	-7.2043
SAAR	1	1	729	101	2023-03-30 11:36:00	101	20.9	20.4	0.5	0.2	79	0.042	0.452	0.41	0.1	0.783	0	0.5	3760	25.89	1	25.2	74.8	0.864368	23	-7.2043
SAAR	1	1	730	101	2023-03-30 11:36:00	102	20.9	20.4	0.5	0.2	79	0.042	0.452	0.41	0.1	0.782	0	0.5	3765	25.89	1	25.2	74.8	0.865517	23	-7.2043
SAAR	1	1	731	101	2023-03-30 11:36:00	102	20.9	20.4	0.5	0.2	80	0.042	0.453	0.41	0.1	0.779	0	0.5	3770	25.89	1	25.2	74.8	0.866667	23	-7.2043
SAAR	1	1	732	101	2023-03-30 11:36:00	102	20.9	20.4	0.5	0.2	79	0.042	0.452	0.41	0.1	0.78	0	0.5	3775	25.89	1	25.2	74.8	0.867816	23	-7.2043
SAAR	1	1	733	101	2023-03-30 11:36:00	102	20.9	20.4	0.5	0.2	79	0.042	0.452	0.409	0.1	0.776	0	0.5	3780	25.89	1	25.2	74.8	0.868966	23	-7.2043
SAAR	1	1	734	101	2023-03-30 11:36:00	102	20.9	20.4	0.5	0.2	79	0.042	0.451	0.409	0.1	0.775	0	0.5	3785	25.89	1	25.2	74.8	0.870115	24	-7.2043
SAAR	1	1	735	101	2023-03-30 11:36:00	102	20.9	20.4	0.5	0.2	79	0.042	0.45	0.408	0.1	0.776	0	0.5	3790	25.89	1	25.2	74.8	0.871264	24	-7.2043
SAAR	1	1	736	101	2023-03-30 11:36:00	101	20.9	20.4	0.5	0.2	79	0.042	0.45	0.407	0.1	0.778	0	0.5	3795	25.89	1	25.2	74.8	0.872414	24	-7.2043
SAAR	1	1	737	101	2023-03-30 11:36:00	101	20.9	20.41	0.5	0.2	79	0.042	0.449	0.407	0.1	0.781	0	0.5	3800	25.89	1	25.2	74.8	0.873563	24	-7.2043
SAAR	1	1	738	101	2023-03-30 11:36:00	102	20.9	20.4	0.5	0.2	79	0.042	0.449	0.406	0.1	0.776	0	0.5	3805	25.89	1	25.2	74.8	0.874713	24	-7.2043
SAAR	1	1	739	101	2023-03-30 11:36:00	101	20.9	20.41	0.5	0.2	79	0.042	0.447	0.405	0.1	0.778	0	0.5	3810	25.89	1	25.2	74.8	0.875862	24	-7.2043
SAAR	1	1	740	101	2023-03-30 11:37:00	101	20.9	20.41	0.5	0.2	78	0.042	0.447	0.404	0.1	0.777	0	0.5	3815	25.89	1	25.2	74.8	0.877011	24	-7.2043
SAAR	1	1	741	101	2023-03-30 11:37:00	101	20.9	20.41	0.5	0.2	78	0.042	0.446	0.403	0.1	0.774	0	0.5	3820	25.89	1	21.8	78.2	0.878161	24	-7.2043
SAAR	1	1	742	101	2023-03-30 11:37:00	101	20.9	20.41	0.49	0.2	78	0.042	0.445	0.403	0.1	0.777	0	0.5	3825	25.89	1	25.2	74.8	0.87931	24	-7.2043
SAAR	1	1	743	101	2023-03-30 11:37:00	100	20.9	20.41	0.49	0.2	78	0.042	0.444	0.402	0.1	0.779	0	0.5	3830	25.89	1	25.2	74.8	0.88046	24	-7.2043
SAAR	1	1	744	101	2023-03-30 11:37:00	100	20.9	20.41	0.49	0.2	78	0.042	0.443	0.401	0.1	0.775	0	0.5	3835	25.89	1	25.2	74.8	0.881609	24	-7.2043
SAAR	1	1	745	101	2023-03-30 11:37:00	100	20.9	20.41	0.49	0.2	78	0.042	0.443	0.4	0.1	0.774	0	0.5	3840	25.89	1	21.8	78.2	0.882759	24	-7.2043
SAAR	1	1	746	101	2023-03-30 11:37:00	100	20.9	20.41	0.49	0.2	77	0.042	0.442	0.4	0.1	0.776	0	0.5	3845	25.89	1	25.2	74.8	0.883908	25	-7.2043
SAAR	1	1	747	101	2023-03-30 11:37:00	99	20.9	20.41	0.49	0.2	77	0.042	0.441	0.399	0.1	0.778	0	0.5	3850	25.89	1	25.2	74.8	0.885057	25	-7.2043
SAAR	1	1	748	101	2023-03-30 11:37:00	100	20.9	20.41	0.49	0.2	77	0.042	0.441	0.398	0.1	0.769	0	0.5	3855	25.89	1	21.8	78.2	0.886207	25	-7.2043
SAAR	1	1	749	101	2023-03-30 11:37:00	100	20.9	20.41	0.49	0.2	77	0.042	0.44	0.398	0.1	0.774	0	0.5	3860	25.89	1	21.8	78.2	0.887356	25	-7.2043
SAAR	1	1	750	101	2023-03-30 11:37:00	99	20.9	20.41	0.49	0.2	77	0.042	0.44	0.398	0.1	0.776	0	0.5	3865	25.89	1	25.2	74.8	0.888506	25	-7.2043
SAAR	1	1	751	101	2023-03-30 11:37:00	99	20.9	20.41	0.49	0.2	77	0.042	0.44	0.397	0.1	0.774	0	0.5	3870	25.89	1	21.8	78.2	0.889655	25	-7.2043
SAAR	1	1	752	101	2023-03-30 11:38:00	99	20.9	20.42	0.49	0.2	77	0.042	0.439	0.397	0.1	0.778	0	0.5	3875	25.89	1	25.2	74.8	0.890805	25	-7.2043
SAAR	1	1	753	101	2023-03-30 11:38:00	99	20.9	20.42	0.49	0.2	77	0.042	0.439	0.397	0.1	0.778	0	0.5	3880	25.89	1	25.2	74.8	0.891954	25	-7.2043
SAAR	1	1	754	101	2023-03-30 11:38:00	99	20.9	20.42	0.48	0.2	77	0.042	0.438	0.396	0.1	0.779	0	0.5	3885	25.89	1	25.2	74.8	0.893103	25	-7.2043
SAAR	1	1	755	101	2023-03-30 11:38:00	100	20.9	20.41	0.49	0.2	77	0.042	0.439	0.397	0.1	0.772	0	0.5	3890	25.89	1	21.8	78.2	0.894253	25	-7.2043
SAAR	1	1	756	101	2023-03-30 11:38:00	100	20.9	20.41	0.49	0.2	77	0.042	0.44	0.398	0.1	0.77	0	0.5	3895	25.89	1	21.8	78.2	0.895402	25	-7.2043
SAAR	1	1	757	101	2023-03-30 11:38:00	100	20.9	20.41	0.49	0.2	77	0.042	0.441	0.399	0.1	0.773	0	0.5	3900	25.89	1	21.8	78.2	0.896552	25	-7.2043
SAAR	1	1	758	101	2023-03-30 11:38:00	99	20.9	20.42	0.49	0.2	77	0.042	0.441	0.398	0.1	0.783	0	0.5	3905	25.89	1	25.2	74.8	0.897701	25	-7.2043
SAAR	1	1	759	101	2023-03-30 11:38:00	98	20.9	20.42	0.48	0.2	77	0.042	0.44	0.397	0.1	0.782	0	0.5	3910	25.89	1	25.2	74.8	0.898851	25	-7.2043
SAAR	1	1	760	101	2023-03-30 11:38:00	99	20.9	20.41	0.49	0.2	77	0.042	0.439	0.396	0.2	0.775	0	0.5	3915	25.89	1	25.2	74.8	0.9	25	-7.2043
SAAR	1	1	761	101	2023-03-30 11:38:00	99	20.9	20.41	0.49	0.2	77	0.042	0.438	0.396	0.2	0.773	0	0.5	3920	25.89	1	21.8	78.2	0.901149	25	-7.2043
SAAR	1	1	762	101	2023-03-30 11:38:00	99	20.9	20.42	0.49	0.2	77	0.042	0.438	0.395	0.2	0.773	0	0.5	3925	25.89	1	21.8	78.2	0.902299	25	-7.2043
SAAR	1	1	763	101	2023-03-30 11:38:00	99	20.9	20.42	0.49	0.2	77	0.042	0.438	0.396	0.2	0.777	0	0.5	3930	25.89	1	25.2	74.8	0.903448	25	-7.2043
SAAR	1	1	764	101	2023-03-30 11:39:00	99	20.9	20.42	0.49	0.2	77	0.042	0.438	0.396	0.2	0.775	0	0.5	3935	25.89	1	25.2	74.8	0.904598	25	-7.2043
SAAR	1	1	765	101	2023-03-30 11:39:00	99	20.9	20.42	0.49	0.2	77	0.042	0.44	0.398	0.2	0.778	0	0.5	3940	25.89	1	25.2	74.8	0.905747	25	-7.2043
SAAR	1	1	766	101	2023-03-30 11:39:00	99	20.9	20.41	0.49	0.2	77	0.042	0.441	0.399	0.2	0.778	0	0.5	3945	25.89	1	25.2	74.8	0.906897	25	-7.2043
SAAR	1	1	767	101	2023-03-30 11:39:00	99	20.9	20.41	0.49	0.2	78	0.042	0.443	0.401	0.2	0.782	0	0.5	3950	25.89	1	25.2	74.8	0.908046	25	-7.2043
SAAR	1	1	768	101	2023-03-30 11:39:00	99	20.9	20.41	0.49	0.2	78	0.042	0.444	0.402	0.2	0.782	0	0.5	3955	25.89	1	25.2	74.8	0.909195	25	-7.2043
SAAR	1	1	769	101	2023-03-30 11:39:00	100	20.9	20.41	0.49	0.2	78	0.042	0.445	0.403	0.2	0.78	0	0.5	3960	25.89	1	25.2	74.8	0.910345	25	-7.2043
SAAR	1	1	770	101	2023-03-30 11:39:00	100	20.9	20.41	0.49	0.2	78	0.042	0.446	0.404	0.2	0.782	0	0.5	3965	25.89	1	25.2	74.8	0.911494	25	-7.2043
SAAR	1	1	771	101	2023-03-30 11:39:00	100	20.9	20.41	0.49	0.2	79	0.042	0.448	0.406	0.2	0.784	0	0.5	3970	25.89	1	25.2	74.8	0.912644	25	-7.2043
SAAR	1	1	772	101	2023-03-30 11:39:00	101	20.9	20.41	0.5	0.2	79	0.042	0.448	0.406	0.2	0.782	0	0.5	3975	25.89	1	25.2	74.8	0.913793	25	-7.2043
SAAR	1	1	773	101	2023-03-30 11:39:00	101	20.9	20.4	0.5	0.2	79	0.042	0.449	0.406	0.2	0.776	0	0.5	3980	25.89	1	25.2	74.8	0.914943	25	-7.2043
SAAR	1	1	774	101	2023-03-30 11:39:00	101	20.9	20.4	0.5	0.2	79	0.042	0.449	0.407	0.2	0.778	0	0.5	3985	25.89	1	25.2	74.8	0.916092	25	-7.2043
SAAR	1	1	775	101	2023-03-30 11:39:00	101	20.9	20.4	0.5	0.2	79	0.042	0.45	0.408	0.2	0.78	0	0.5	3990	25.89	1	25.2	74.8	0.917241	25	-7.2043
SAAR	1	1	776	101	2023-03-30 11:40:00	101	20.9	20.4	0.5	0.2	79	0.042	0.45	0.408	0.2	0.78	0	0.5	3995	25.89	1	25.2	74.8	0.918391	25	-7.2043
SAAR	1	1	777	101	2023-03-30 11:40:00	100	20.9	20.41	0.49	0.2	79	0.042	0.45	0.408	0.2	0.789	0	0.5	4000	25.89	1	28.6	71.4	0.91954	25	-7.2043
SAAR	1	1	778	101	2023-03-30 11:40:00	100	20.9	20.41	0.5	0.2	79	0.042	0.451	0.408	0.2	0.788	0	0.5	4005	25.89	1	28.6	71.4	0.92069	25	-7.2043
SAAR	1	1	779	101	2023-03-30 11:40:00	100	20.9	20.41	0.49	0.2	79	0.042	0.451	0.409	0.2	0.791	0	0.5	4010	25.89	1	28.6	71.4	0.921839	25	-7.2043
SAAR	1	1	780	101	2023-03-30 11:40:00	101	20.9	20.4	0.5	0.2	79	0.042	0.45	0.408	0.2	0.78	0	0.5	4015	25.89	1	25.2	74.8	0.922989	25	-7.2043
SAAR	1	1	781	101	2023-03-30 11:40:00	101	20.9	20.4	0.5	0.2	79	0.042	0.45	0.408	0.2	0.779	0	0.5	4020	25.89	1	25.2	74.8	0.924138	25	-7.2043
SAAR	1	1	782	101	2023-03-30 11:40:00	102	20.9	20.4	0.5	0.2	79	0.042	0.45	0.407	0.2	0.778	0	0.5	4025	25.89	1	25.2	74.8	0.925287	25	-7.2043
SAAR	1	1	783	101	2023-03-30 11:40:00	101	20.9	20.41	0.5	0.2	79	0.042	0.449	0.407	0.2	0.782	0	0.5	4030	25.89	1	25.2	74.8	0.926437	25	-7.2043
SAAR	1	1	784	101	2023-03-30 11:40:00	101	20.9	20.4	0.5	0.2	79	0.042	0.449	0.406	0.2	0.778	0	0.5	4035	25.89	1	25.2	74.8	0.927586	25	-7.2043
SAAR	1	1	785	101	2023-03-30 11:40:00	101	20.9	20.41	0.5	0.2	79	0.042	0.448	0.406	0.2	0.778	0	0.5	4040	25.89	1	25.2	74.8	0.928736	25	-7.2043
SAAR	1	1	786	101	2023-03-30 11:40:00	101	20.9	20.41	0.5	0.2	78	0.042	0.447	0.405	0.2	0.778	0	0.5	4045	25.89	1	25.2	74.8	0.929885	25	-7.2043
SAAR	1	1	787	101	2023-03-30 11:40:00	100	20.9	20.41	0.49	0.2	78	0.042	0.447	0.404	0.2	0.78	0	0.5	4050	25.89	1	25.2	74.8	0.931034	25	-7.2043
SAAR	1	1	788	101	2023-03-30 11:41:00	100	20.9	20.41	0.49	0.2	78	0.042	0.446	0.404	0.2	0.78	0	0.5	4055	25.89	1	25.2	74.8	0.932184	25	-7.2043
SAAR	1	1	789	101	2023-03-30 11:41:00	100	20.9	20.41	0.49	0.2	78	0.042	0.445	0.403	0.2	0.781	0	0.5	4060	25.89	1	25.2	74.8	0.933333	25	-7.2043
SAAR	1	1	790	101	2023-03-30 11:41:00	101	20.9	20.41	0.5	0.2	78	0.042	0.447	0.405	0.2	0.779	0	0.5	4065	25.89	1	25.2	74.8	0.934483	25	-7.2043
SAAR	1	1	791	101	2023-03-30 11:41:00	101	20.9	20.4	0.5	0.2	79	0.042	0.451	0.409	0.2	0.784	0	0.5	4070	25.89	1	25.2	74.8	0.935632	25	-7.2043
SAAR	1	1	792	101	2023-03-30 11:41:00	102	20.9	20.4	0.5	0.2	80	0.042	0.455	0.413	0.2	0.785	0	0.5	4075	25.89	1	28.6	71.4	0.936782	25	-7.2043
SAAR	1	1	793	101	2023-03-30 11:41:00	102	20.9	20.4	0.51	0.2	81	0.042	0.46	0.418	0.2	0.79	0	0.5	4080	25.89	1	28.6	71.4	0.937931	25	-7.2043
SAAR	1	1	794	101	2023-03-30 11:41:00	103	20.9	20.39	0.51	0.2	82	0.042	0.465	0.422	0.2	0.793	0	0.5	4085	25.89	1	28.6	71.4	0.93908	25	-7.2043
SAAR	1	1	795	101	2023-03-30 11:41:00	104	20.9	20.39	0.51	0.2	83	0.042	0.469	0.427	0.2	0.794	0	0.5	4090	25.89	1	28.6	71.4	0.94023	25	-7.2043
SAAR	1	1	796	101	2023-03-30 11:41:00	104	20.9	20.39	0.52	0.2	84	0.042	0.475	0.432	0.2	0.803	0	0.5	4095	25.89	1	32	68	0.941379	25	-7.2043
SAAR	1	1	797	101	2023-03-30 11:41:00	105	20.9	20.38	0.52	0.2	85	0.042	0.478	0.436	0.2	0.805	0	0.5	4100	25.89	1	35.4	64.6	0.942529	25	-7.2043
SAAR	1	1	798	101	2023-03-30 11:41:00	106	20.9	20.38	0.53	0.2	85	0.042	0.482	0.44	0.2	0.802	0	0.5	4105	25.89	1	32	68	0.943678	25	-7.2043
SAAR	1	1	799	101	2023-03-30 11:41:00	107	20.9	20.37	0.53	0.2	86	0.042	0.487	0.444	0.2	0.808	0	0.5	4110	25.89	1	35.4	64.6	0.944828	25	-7.2043
SAAR	1	1	800	101	2023-03-30 11:42:00	106	20.9	20.37	0.53	0.2	87	0.042	0.489	0.447	0.2	0.814	0	0.5	4115	25.89	1	35.4	64.6	0.945977	25	-7.2043
SAAR	1	1	801	101	2023-03-30 11:42:00	106	20.9	20.37	0.53	0.2	87	0.042	0.493	0.451	0.2	0.824	0	0.5	4120	25.89	1	38.8	61.2	0.947126	25	-7.2043
SAAR	1	1	802	101	2023-03-30 11:42:00	107	20.9	20.37	0.53	0.2	88	0.042	0.496	0.454	0.2	0.822	0	0.5	4125	25.89	1	38.8	61.2	0.948276	25	-7.2043
SAAR	1	1	803	101	2023-03-30 11:42:00	108	20.9	20.37	0.53	0.2	88	0.042	0.498	0.455	0.2	0.82	0	0.5	4130	25.89	1	38.8	61.2	0.949425	25	-7.2043
SAAR	1	1	804	101	2023-03-30 11:42:00	107	20.9	20.37	0.53	0.2	88	0.042	0.499	0.457	0.2	0.827	0	0.5	4135	25.89	1	42.2	57.8	0.950575	25	-7.2043
SAAR	1	1	805	101	2023-03-30 11:42:00	107	20.9	20.37	0.53	0.2	89	0.042	0.499	0.457	0.2	0.827	0	0.5	4140	25.89	1	42.2	57.8	0.951724	25	-7.2043
SAAR	1	1	806	101	2023-03-30 11:42:00	107	20.9	20.37	0.53	0.2	89	0.042	0.5	0.458	0.2	0.827	0	0.5	4145	25.89	1	42.2	57.8	0.952874	25	-7.2043
SAAR	1	1	807	101	2023-03-30 11:42:00	107	20.9	20.37	0.53	0.2	89	0.042	0.5	0.458	0.2	0.827	0	0.5	4150	25.89	1	42.2	57.8	0.954023	25	-7.2043
SAAR	1	1	808	101	2023-03-30 11:42:00	107	20.9	20.37	0.53	0.2	88	0.042	0.499	0.456	0.2	0.828	0	0.5	4155	25.89	1	42.2	57.8	0.955172	25	-7.2043
SAAR	1	1	809	101	2023-03-30 11:42:00	106	20.9	20.37	0.53	0.2	88	0.042	0.498	0.455	0.2	0.833	0	0.5	4160	25.89	1	42.2	57.8	0.956322	25	-7.2043
SAAR	1	1	810	101	2023-03-30 11:42:00	106	20.9	20.37	0.53	0.2	88	0.042	0.496	0.454	0.2	0.829	0	0.5	4165	25.89	1	42.2	57.8	0.957471	25	-7.2043
SAAR	1	1	811	101	2023-03-30 11:42:00	105	20.9	20.38	0.52	0.2	87	0.042	0.494	0.452	0.2	0.83	0	0.5	4170	25.89	1	42.2	57.8	0.958621	25	-7.2043
SAAR	1	1	812	101	2023-03-30 11:43:00	105	20.9	20.38	0.52	0.2	87	0.042	0.492	0.45	0.2	0.826	0	0.5	4175	25.89	1	42.2	57.8	0.95977	25	-7.2043
SAAR	1	1	813	101	2023-03-30 11:43:00	107	20.9	20.37	0.53	0.2	87	0.042	0.49	0.448	0.2	0.815	0	0.5	4180	25.89	1	38.8	61.2	0.96092	25	-7.2043
SAAR	1	1	814	101	2023-03-30 11:43:00	105	20.9	20.38	0.52	0.2	86	0.042	0.488	0.446	0.2	0.821	0	0.5	4185	25.89	1	38.8	61.2	0.962069	25	-7.2043
SAAR	1	1	815	101	2023-03-30 11:43:00	105	20.9	20.38	0.52	0.2	86	0.042	0.486	0.444	0.2	0.822	0	0.5	4190	25.89	1	38.8	61.2	0.963218	25	-7.2043
SAAR	1	1	816	101	2023-03-30 11:43:00	105	20.9	20.38	0.52	0.2	86	0.042	0.484	0.442	0.2	0.815	0	0.5	4195	25.89	1	38.8	61.2	0.964368	25	-7.2043
SAAR	1	1	817	101	2023-03-30 11:43:00	104	20.9	20.39	0.52	0.2	85	0.042	0.482	0.44	0.2	0.822	0	0.5	4200	25.89	1	38.8	61.2	0.965517	25	-7.2043
SAAR	1	1	818	101	2023-03-30 11:43:00	103	20.9	20.39	0.51	0.2	85	0.042	0.48	0.438	0.2	0.826	0	0.5	4205	25.89	1	42.2	57.8	0.966667	25	-7.2043
SAAR	1	1	819	101	2023-03-30 11:43:00	102	20.9	20.39	0.51	0.2	84	0.042	0.478	0.435	0.2	0.825	0	0.5	4210	25.89	1	42.2	57.8	0.967816	25	-7.2043
SAAR	1	1	820	101	2023-03-30 11:43:00	102	20.9	20.39	0.51	0.2	84	0.042	0.475	0.433	0.2	0.821	0	0.5	4215	25.89	1	38.8	61.2	0.968966	25	-7.2043
SAAR	1	1	821	101	2023-03-30 11:43:00	102	20.9	20.39	0.51	0.2	84	0.042	0.474	0.432	0.2	0.818	0	0.5	4220	25.89	1	38.8	61.2	0.970115	25	-7.2043
SAAR	1	1	822	101	2023-03-30 11:43:00	103	20.9	20.39	0.51	0.2	84	0.042	0.474	0.432	0.2	0.816	0	0.5	4225	25.89	1	38.8	61.2	0.971264	25	-7.2043
SAAR	1	1	823	101	2023-03-30 11:43:00	102	20.9	20.39	0.51	0.2	84	0.042	0.476	0.433	0.2	0.82	0	0.5	4230	25.89	1	38.8	61.2	0.972414	25	-7.2043
SAAR	1	1	824	101	2023-03-30 11:44:00	103	20.9	20.39	0.51	0.2	84	0.042	0.477	0.435	0.2	0.817	0	0.5	4235	25.89	1	38.8	61.2	0.973563	25	-7.2043
SAAR	1	1	825	101	2023-03-30 11:44:00	104	20.9	20.39	0.51	0.2	85	0.042	0.479	0.437	0.2	0.817	0	0.5	4240	25.89	1	38.8	61.2	0.974713	25	-7.2043
SAAR	1	1	826	101	2023-03-30 11:44:00	103	20.9	20.39	0.51	0.2	85	0.042	0.48	0.438	0.2	0.82	0	0.5	4245	25.89	1	38.8	61.2	0.975862	25	-7.2043
SAAR	1	1	827	101	2023-03-30 11:44:00	103	20.9	20.39	0.51	0.2	85	0.042	0.481	0.438	0.2	0.823	0	0.5	4250	25.89	1	38.8	61.2	0.977011	25	-7.2043
SAAR	1	1	828	101	2023-03-30 11:44:00	104	20.9	20.39	0.52	0.2	85	0.042	0.48	0.438	0.2	0.814	0	0.5	4255	25.89	1	35.4	64.6	0.978161	25	-7.2043
SAAR	1	1	829	101	2023-03-30 11:44:00	105	20.9	20.38	0.52	0.2	85	0.042	0.48	0.438	0.2	0.812	0	0.5	4260	25.89	1	35.4	64.6	0.97931	25	-7.2043
SAAR	1	1	830	101	2023-03-30 11:44:00	103	20.9	20.39	0.51	0.2	85	0.042	0.479	0.437	0.2	0.825	0	0.5	4265	25.89	1	42.2	57.8	0.98046	25	-7.2043
SAAR	1	1	831	101	2023-03-30 11:44:00	102	20.9	20.39	0.51	0.2	84	0.042	0.478	0.436	0.2	0.827	0	0.5	4270	25.89	1	42.2	57.8	0.981609	25	-7.2043
SAAR	1	1	832	101	2023-03-30 11:44:00	101	20.9	20.4	0.5	0.2	84	0.042	0.477	0.435	0.2	0.831	0	0.5	4275	25.89	1	42.2	57.8	0.982759	25	-7.2043
SAAR	1	1	833	101	2023-03-30 11:44:00	104	20.9	20.39	0.51	0.2	84	0.042	0.476	0.434	0.2	0.81	0	0.5	4280	25.89	1	35.4	64.6	0.983908	25	-7.2043
SAAR	1	1	834	101	2023-03-30 11:44:00	103	20.9	20.39	0.51	0.2	84	0.042	0.474	0.432	0.2	0.811	0	0.5	4285	25.89	1	35.4	64.6	0.985057	25	-7.2043
SAAR	1	1	835	101	2023-03-30 11:44:00	103	20.9	20.39	0.51	0.2	84	0.042	0.474	0.432	0.2	0.813	0	0.5	4290	25.89	1	35.4	64.6	0.986207	25	-7.2043
SAAR	1	1	836	101	2023-03-30 11:45:00	103	20.9	20.39	0.51	0.2	84	0.042	0.476	0.434	0.2	0.813	0	0.5	4295	25.89	1	35.4	64.6	0.987356	25	-7.2043
SAAR	1	1	837	101	2023-03-30 11:45:00	103	20.9	20.39	0.51	0.2	84	0.042	0.478	0.435	0.2	0.817	0	0.5	4300	25.89	1	38.8	61.2	0.988506	25	-7.2043
SAAR	1	1	838	101	2023-03-30 11:45:00	104	20.9	20.39	0.51	0.2	85	0.042	0.479	0.437	0.2	0.817	0	0.5	4305	25.89	1	38.8	61.2	0.989655	25	-7.2043
SAAR	1	1	839	101	2023-03-30 11:45:00	105	20.9	20.38	0.52	0.2	85	0.042	0.481	0.439	0.2	0.812	0	0.5	4310	25.89	1	35.4	64.6	0.990805	25	-7.2043
SAAR	1	1	840	101	2023-03-30 11:45:00	105	20.9	20.38	0.52	0.2	86	0.042	0.484	0.442	0.2	0.816	0	0.5	4315	25.89	1	38.8	61.2	0.991954	25	-7.2043
SAAR	1	1	841	101	2023-03-30 11:45:00	105	20.9	20.38	0.52	0.2	86	0.042	0.487	0.445	0.2	0.818	0	0.5	4320	25.89	1	38.8	61.2	0.993103	25	-7.2043
SAAR	1	1	842	101	2023-03-30 11:45:00	105	20.9	20.38	0.52	0.2	87	0.042	0.49	0.448	0.2	0.826	0	0.5	4325	25.89	1	42.2	57.8	0.994253	25	-7.2043
SAAR	1	1	843	101	2023-03-30 11:45:00	106	20.9	20.38	0.53	0.2	87	0.042	0.492	0.45	0.2	0.825	0	0.5	4330	25.89	1	42.2	57.8	0.995402	25	-7.2043
SAAR	1	1	844	101	2023-03-30 11:45:00	107	20.9	20.37	0.53	0.2	88	0.042	0.495	0.453	0.2	0.823	0	0.5	4335	25.89	1	38.8	61.2	0.996552	25	-7.2043
SAAR	1	1	845	101	2023-03-30 11:45:00	107	20.9	20.37	0.53	0.2	88	0.042	0.498	0.455	0.2	0.823	0	0.5	4340	25.89	1	38.8	61.2	0.997701	25	-7.2043
SAAR	1	1	846	101	2023-03-30 11:45:00	108	20.9	20.37	0.54	0.2	89	0.042	0.5	0.458	0.2	0.82	0	0.5	4345	25.89	1	38.8	61.2	0.998851	25	-7.2043
SAAR	1	1	847	101	2023-03-30 11:45:00	109	20.9	20.36	0.54	0.2	89	0.042	0.502	0.46	0.2	0.82	0	0.5	4350	25.89	1	38.8	61.2	1	25	-7.2043
SAAR	2	1	1	101	2023-02-04 10:01:00	94	20.91	20.47	0.44	0	91	0.044	0.48	0.436	0	0.976	0	0.5	120	23.76	2	93.2	6.8	0.0465116	10	-13.4111
SAAR	2	1	2	101	2023-02-04 10:01:00	95	20.91	20.46	0.45	0	93	0.044	0.486	0.442	0	0.976	0	0.5	125	23.76	2	93.2	6.8	0.0484496	10	-13.4111
SAAR	2	1	3	101	2023-02-04 10:02:00	96	20.91	20.46	0.46	0	94	0.044	0.492	0.448	0	0.976	0	0.5	130	23.76	2	93.2	6.8	0.0503876	10	-13.4111
SAAR	2	1	4	101	2023-02-04 10:02:00	97	20.91	20.45	0.46	0	95	0.044	0.497	0.453	0	0.976	0	0.5	135	23.76	2	93.2	6.8	0.0523256	10	-13.4111
SAAR	2	1	5	101	2023-02-04 10:02:00	98	20.91	20.45	0.47	0	96	0.044	0.502	0.458	0	0.973	0	0.5	140	23.76	2	89.8	10.2	0.0542636	10	-13.4111
SAAR	2	1	6	101	2023-02-04 10:02:00	100	20.91	20.44	0.47	0	97	0.044	0.506	0.462	0	0.97	0	0.5	145	23.76	2	89.8	10.2	0.0562016	10	-13.4111
SAAR	2	1	7	101	2023-02-04 10:02:00	101	20.91	20.43	0.48	0	98	0.044	0.511	0.467	0	0.967	0	0.5	150	23.76	2	89.8	10.2	0.0581395	10	-13.4111
SAAR	2	1	8	101	2023-02-04 10:02:00	102	20.91	20.43	0.49	0	99	0.044	0.517	0.473	0	0.967	0	0.5	155	23.76	2	89.8	10.2	0.0600775	10	-13.4111
SAAR	2	1	9	101	2023-02-04 10:02:00	104	20.91	20.42	0.49	0	100	0.044	0.521	0.477	0	0.964	0	0.5	160	23.76	2	86.4	13.6	0.0620155	10	-13.4111
SAAR	2	1	10	101	2023-02-04 10:02:00	105	20.91	20.42	0.5	0	101	0.044	0.525	0.481	0	0.964	0	0.5	165	23.76	2	86.4	13.6	0.0639535	10	-13.4111
SAAR	2	1	11	101	2023-02-04 10:02:00	105	20.91	20.42	0.5	0	102	0.044	0.53	0.486	0	0.967	0	0.5	170	23.76	2	89.8	10.2	0.0658915	10	-13.4111
SAAR	2	1	12	101	2023-02-04 10:02:00	106	20.91	20.41	0.5	0	103	0.044	0.535	0.491	0	0.97	0	0.5	175	23.76	2	89.8	10.2	0.0678295	10	-13.4111
SAAR	2	1	13	101	2023-02-04 10:02:00	107	20.91	20.41	0.51	0	103	0.044	0.538	0.494	0	0.968	0	0.5	180	23.76	2	89.8	10.2	0.0697674	10	-13.4111
SAAR	2	1	14	101	2023-02-04 10:02:00	107	20.91	20.41	0.51	0	104	0.044	0.541	0.497	0	0.969	0	0.5	185	23.76	2	89.8	10.2	0.0717054	10	-13.4111
SAAR	2	1	15	101	2023-02-04 10:03:00	108	20.91	20.4	0.51	0	105	0.044	0.544	0.5	0	0.968	0	0.5	190	23.76	2	89.8	10.2	0.0736434	10	-13.4111
SAAR	2	1	16	101	2023-02-04 10:03:00	109	20.91	20.4	0.52	0	105	0.044	0.547	0.503	0	0.968	0	0.5	195	23.76	2	89.8	10.2	0.0755814	10	-13.4111
SAAR	2	1	17	101	2023-02-04 10:03:00	110	20.91	20.4	0.52	0	106	0.044	0.549	0.505	0	0.966	0	0.5	200	23.76	2	89.8	10.2	0.0775194	10	-13.4111
SAAR	2	1	18	101	2023-02-04 10:03:00	110	20.91	20.39	0.52	0	107	0.044	0.553	0.509	0	0.967	0	0.5	205	23.76	2	89.8	10.2	0.0794574	10	-13.4111
SAAR	2	1	19	101	2023-02-04 10:03:00	111	20.91	20.39	0.53	0	107	0.044	0.555	0.511	0	0.965	0	0.5	210	23.76	2	89.8	10.2	0.0813953	10	-13.4111
SAAR	2	1	20	101	2023-02-04 10:03:00	112	20.91	20.39	0.53	0	108	0.044	0.557	0.513	0	0.963	0	0.5	215	23.76	2	86.4	13.6	0.0833333	10	-13.4111
SAAR	2	1	21	101	2023-02-04 10:03:00	112	20.91	20.38	0.53	0	108	0.044	0.56	0.516	0	0.965	0	0.5	220	23.76	2	89.8	10.2	0.0852713	10	-13.4111
SAAR	2	1	22	101	2023-02-04 10:03:00	112	20.91	20.38	0.53	0	108	0.044	0.561	0.517	0	0.964	0	0.5	225	23.76	2	86.4	13.6	0.0872093	10	-13.4111
SAAR	2	1	23	101	2023-02-04 10:03:00	113	20.91	20.38	0.53	0	109	0.044	0.563	0.519	0	0.963	0	0.5	230	23.76	2	86.4	13.6	0.0891473	10	-13.4111
SAAR	2	1	24	101	2023-02-04 10:03:00	114	20.91	20.38	0.54	0	109	0.044	0.564	0.52	0	0.958	0	0.5	235	23.76	2	86.4	13.6	0.0910853	10	-13.4111
SAAR	2	1	25	101	2023-02-04 10:03:00	114	20.91	20.38	0.54	0	109	0.044	0.566	0.522	0	0.959	0	0.5	240	23.76	2	86.4	13.6	0.0930233	10	-13.4111
SAAR	2	1	26	101	2023-02-04 10:03:00	114	20.91	20.37	0.54	0	109	0.044	0.567	0.522	0	0.956	0	0.5	245	23.76	2	86.4	13.6	0.0949612	10	-13.4111
SAAR	2	1	27	101	2023-02-04 10:04:00	115	20.91	20.37	0.54	0	110	0.044	0.568	0.524	0	0.957	0	0.5	250	23.76	2	86.4	13.6	0.0968992	10	-13.4111
SAAR	2	1	28	101	2023-02-04 10:04:00	115	20.91	20.37	0.54	0	110	0.044	0.569	0.525	0	0.956	0	0.5	255	23.76	2	86.4	13.6	0.0988372	10	-13.4111
SAAR	2	1	29	101	2023-02-04 10:04:00	115	20.91	20.37	0.55	0	110	0.044	0.571	0.527	0	0.956	0	0.5	260	23.76	2	86.4	13.6	0.100775	10	-13.4111
SAAR	2	1	30	101	2023-02-04 10:04:00	116	20.91	20.37	0.55	0	111	0.044	0.574	0.53	0	0.956	0	0.5	265	23.76	2	86.4	13.6	0.102713	10	-13.4111
SAAR	2	1	31	101	2023-02-04 10:04:00	117	20.91	20.36	0.55	0	111	0.044	0.576	0.532	0	0.954	0	0.5	270	23.76	2	83	17	0.104651	10	-13.4111
SAAR	2	1	32	101	2023-02-04 10:04:00	117	20.91	20.36	0.55	0	111	0.044	0.576	0.532	0	0.951	0	0.5	275	23.76	2	83	17	0.106589	10	-13.4111
SAAR	2	1	33	101	2023-02-04 10:04:00	118	20.91	20.36	0.56	0	112	0.044	0.577	0.533	0	0.948	0	0.5	280	23.76	2	83	17	0.108527	10	-13.4111
SAAR	2	1	34	101	2023-02-04 10:04:00	118	20.91	20.36	0.56	0	112	0.044	0.577	0.533	0	0.947	0	0.5	285	23.76	2	83	17	0.110465	10	-13.4111
SAAR	2	1	35	101	2023-02-04 10:04:00	118	20.91	20.36	0.56	0	112	0.044	0.577	0.533	0	0.946	0	0.5	290	23.76	2	83	17	0.112403	10	-13.4111
SAAR	2	1	36	101	2023-02-04 10:04:00	118	20.91	20.36	0.56	0	112	0.044	0.577	0.533	0	0.945	0	0.5	295	23.76	2	83	17	0.114341	10	-13.4111
SAAR	2	1	37	101	2023-02-04 10:04:00	118	20.91	20.36	0.56	0	112	0.044	0.577	0.533	0	0.945	0	0.5	300	23.76	2	83	17	0.116279	10	-13.4111
SAAR	2	1	38	101	2023-02-04 10:04:00	118	20.91	20.36	0.56	0	112	0.044	0.578	0.534	0	0.944	0	0.5	305	23.76	2	79.6	20.4	0.118217	11	-13.4111
SAAR	2	1	39	101	2023-02-04 10:05:00	119	20.91	20.35	0.56	0	112	0.044	0.579	0.535	0	0.94	0	0.5	310	23.76	2	79.6	20.4	0.120155	11	-13.4111
SAAR	2	1	40	101	2023-02-04 10:05:00	120	20.91	20.35	0.56	0	113	0.044	0.581	0.537	0	0.94	0	0.5	315	23.76	2	79.6	20.4	0.122093	11	-13.4111
SAAR	2	1	41	101	2023-02-04 10:05:00	120	20.91	20.35	0.56	0	113	0.044	0.582	0.538	0	0.94	0	0.5	320	23.76	2	79.6	20.4	0.124031	11	-13.4111
SAAR	2	1	42	101	2023-02-04 10:05:00	120	20.91	20.35	0.57	0	113	0.044	0.583	0.539	0	0.94	0	0.5	325	23.76	2	79.6	20.4	0.125969	11	-13.4111
SAAR	2	1	43	101	2023-02-04 10:05:00	120	20.91	20.35	0.57	0	113	0.044	0.584	0.539	0	0.941	0	0.5	330	23.76	2	79.6	20.4	0.127907	11	-13.4111
SAAR	2	1	44	101	2023-02-04 10:05:00	120	20.91	20.35	0.57	0	113	0.044	0.585	0.54	0	0.941	0	0.5	335	23.76	2	79.6	20.4	0.129845	11	-13.4111
SAAR	2	1	45	101	2023-02-04 10:05:00	121	20.91	20.35	0.57	0	113	0.044	0.586	0.542	0	0.94	0	0.5	340	23.76	2	79.6	20.4	0.131783	11	-13.4111
SAAR	2	1	46	101	2023-02-04 10:05:00	121	20.91	20.34	0.57	0	114	0.044	0.587	0.543	0	0.939	0	0.5	345	23.76	2	79.6	20.4	0.133721	11	-13.4111
SAAR	2	1	47	101	2023-02-04 10:05:00	121	20.91	20.34	0.57	0	114	0.044	0.588	0.544	0	0.939	0	0.5	350	23.76	2	79.6	20.4	0.135659	11	-13.4111
SAAR	2	1	48	101	2023-02-04 10:05:00	121	20.91	20.34	0.57	0	114	0.044	0.589	0.545	0	0.94	0	0.5	355	23.76	2	79.6	20.4	0.137597	11	-13.4111
SAAR	2	1	49	101	2023-02-04 10:05:00	121	20.91	20.34	0.57	0	114	0.044	0.59	0.546	0	0.941	0	0.5	360	23.76	2	79.6	20.4	0.139535	11	-13.4111
SAAR	2	1	50	101	2023-02-04 10:05:00	122	20.91	20.34	0.57	0	115	0.044	0.591	0.547	0	0.941	0	0.5	365	23.76	2	79.6	20.4	0.141473	12	-13.4111
SAAR	2	1	51	101	2023-02-04 10:06:00	122	20.91	20.34	0.58	0	115	0.044	0.591	0.547	0	0.938	0	0.5	370	23.76	2	79.6	20.4	0.143411	12	-13.4111
SAAR	2	1	52	101	2023-02-04 10:06:00	123	20.91	20.34	0.58	0	115	0.044	0.592	0.547	0	0.935	0	0.5	375	23.76	2	79.6	20.4	0.145349	12	-13.4111
SAAR	2	1	53	101	2023-02-04 10:06:00	123	20.91	20.34	0.58	0	115	0.044	0.591	0.547	0	0.933	0	0.5	380	23.76	2	76.2	23.8	0.147287	12	-13.4111
SAAR	2	1	54	101	2023-02-04 10:06:00	123	20.91	20.34	0.58	0	115	0.044	0.592	0.548	0	0.934	0	0.5	385	23.76	2	76.2	23.8	0.149225	12	-13.4111
SAAR	2	1	55	101	2023-02-04 10:06:00	123	20.91	20.33	0.58	0	115	0.044	0.593	0.549	0	0.933	0	0.5	390	23.76	2	76.2	23.8	0.151163	12	-13.4111
SAAR	2	1	56	101	2023-02-04 10:06:00	123	20.91	20.33	0.58	0	115	0.044	0.594	0.55	0	0.932	0	0.5	395	23.76	2	76.2	23.8	0.153101	12	-13.4111
SAAR	2	1	57	101	2023-02-04 10:06:00	124	20.91	20.33	0.58	0	115	0.044	0.594	0.55	0	0.928	0	0.5	400	23.76	2	76.2	23.8	0.155039	12	-13.4111
SAAR	2	1	58	101	2023-02-04 10:06:00	124	20.91	20.33	0.58	0	115	0.044	0.594	0.549	0	0.925	0	0.5	405	23.76	2	76.2	23.8	0.156977	12	-13.4111
SAAR	2	1	59	101	2023-02-04 10:06:00	125	20.91	20.33	0.59	0	115	0.044	0.595	0.551	0	0.925	0	0.5	410	23.76	2	76.2	23.8	0.158915	12	-13.4111
SAAR	2	1	60	101	2023-02-04 10:06:00	125	20.91	20.33	0.59	0	115	0.044	0.595	0.551	0	0.925	0	0.5	415	23.76	2	76.2	23.8	0.160853	12	-13.4111
SAAR	2	1	61	101	2023-02-04 10:06:00	125	20.91	20.33	0.59	0	115	0.044	0.594	0.55	0	0.923	0	0.5	420	23.76	2	72.8	27.2	0.162791	12	-13.4111
SAAR	2	1	62	101	2023-02-04 10:06:00	125	20.91	20.33	0.59	0	115	0.044	0.595	0.551	0	0.923	0	0.5	425	23.76	2	72.8	27.2	0.164729	13	-13.4111
SAAR	2	1	63	101	2023-02-04 10:07:00	125	20.91	20.33	0.59	0	116	0.044	0.596	0.552	0	0.926	0	0.5	430	23.76	2	76.2	23.8	0.166667	13	-13.4111
SAAR	2	1	64	101	2023-02-04 10:07:00	125	20.91	20.33	0.59	0	115	0.044	0.595	0.551	0	0.927	0	0.5	435	23.76	2	76.2	23.8	0.168605	13	-13.4111
SAAR	2	1	65	101	2023-02-04 10:07:00	124	20.91	20.33	0.58	0	115	0.044	0.594	0.55	0	0.927	0	0.5	440	23.76	2	76.2	23.8	0.170543	13	-13.4111
SAAR	2	1	66	101	2023-02-04 10:07:00	124	20.91	20.33	0.58	0	115	0.044	0.592	0.548	0	0.924	0	0.5	445	23.76	2	72.8	27.2	0.172481	13	-13.4111
SAAR	2	1	67	101	2023-02-04 10:07:00	124	20.91	20.33	0.58	0	115	0.044	0.592	0.548	0	0.923	0	0.5	450	23.76	2	72.8	27.2	0.174419	13	-13.4111
SAAR	2	1	68	101	2023-02-04 10:07:00	124	20.91	20.33	0.58	0	115	0.044	0.592	0.548	0	0.923	0	0.5	455	23.76	2	72.8	27.2	0.176357	13	-13.4111
SAAR	2	1	69	101	2023-02-04 10:07:00	125	20.91	20.33	0.58	0	115	0.044	0.592	0.548	0	0.923	0	0.5	460	23.76	2	72.8	27.2	0.178295	13	-13.4111
SAAR	2	1	70	101	2023-02-04 10:07:00	125	20.91	20.33	0.59	0	115	0.044	0.592	0.548	0	0.919	0	0.5	465	23.76	2	72.8	27.2	0.180233	13	-13.4111
SAAR	2	1	71	101	2023-02-04 10:07:00	125	20.91	20.33	0.59	0	115	0.044	0.592	0.548	0	0.917	0	0.5	470	23.76	2	72.8	27.2	0.182171	13	-13.4111
SAAR	2	1	72	101	2023-02-04 10:07:00	125	20.91	20.33	0.59	0	115	0.044	0.593	0.549	0	0.919	0	0.5	475	23.76	2	72.8	27.2	0.184109	13	-13.4111
SAAR	2	1	73	101	2023-02-04 10:07:00	125	20.91	20.33	0.59	0	115	0.044	0.593	0.549	0	0.918	0	0.5	480	23.76	2	72.8	27.2	0.186047	14	-13.4111
SAAR	2	1	74	101	2023-02-04 10:07:00	125	20.91	20.33	0.59	0	115	0.044	0.595	0.551	0	0.92	0	0.5	485	23.76	2	72.8	27.2	0.187984	14	-13.4111
SAAR	2	1	75	101	2023-02-04 10:08:00	126	20.91	20.32	0.59	0	115	0.044	0.595	0.551	0	0.917	0	0.5	490	23.76	2	72.8	27.2	0.189922	14	-13.4111
SAAR	2	1	76	101	2023-02-04 10:08:00	126	20.91	20.32	0.59	0	116	0.044	0.596	0.552	0	0.917	0	0.5	495	23.76	2	72.8	27.2	0.19186	14	-13.4111
SAAR	2	1	77	101	2023-02-04 10:08:00	126	20.91	20.32	0.59	0	116	0.044	0.597	0.553	0	0.918	0	0.5	500	23.76	2	72.8	27.2	0.193798	14	-13.4111
SAAR	2	1	78	101	2023-02-04 10:08:00	126	20.91	20.32	0.59	0	116	0.044	0.597	0.553	0	0.916	0	0.5	505	23.76	2	72.8	27.2	0.195736	14	-13.4111
SAAR	2	1	79	101	2023-02-04 10:08:00	127	20.91	20.32	0.59	0	116	0.044	0.599	0.555	0	0.918	0	0.5	510	23.76	2	72.8	27.2	0.197674	14	-13.4111
SAAR	2	1	80	101	2023-02-04 10:08:00	127	20.91	20.32	0.59	0	116	0.044	0.6	0.556	0	0.919	0	0.5	515	23.76	2	72.8	27.2	0.199612	14	-13.4111
SAAR	2	1	81	101	2023-02-04 10:08:00	126	20.91	20.32	0.59	0	117	0.044	0.6	0.556	0	0.922	0	0.5	520	23.76	2	72.8	27.2	0.20155	14	-13.4111
SAAR	2	1	82	101	2023-02-04 10:08:00	126	20.91	20.32	0.59	0	116	0.044	0.599	0.555	0	0.92	0	0.5	525	23.76	2	72.8	27.2	0.203488	14	-13.4111
SAAR	2	1	83	101	2023-02-04 10:08:00	127	20.91	20.32	0.6	0	116	0.044	0.6	0.555	0	0.916	0	0.5	530	23.76	2	72.8	27.2	0.205426	14	-13.4111
SAAR	2	1	84	101	2023-02-04 10:08:00	128	20.91	20.32	0.6	0	116	0.044	0.599	0.555	0	0.911	0	0.5	535	23.76	2	69.4	30.6	0.207364	14	-13.4111
SAAR	2	1	85	101	2023-02-04 10:08:00	128	20.91	20.32	0.6	0	116	0.044	0.6	0.556	0	0.912	0	0.5	540	23.76	2	69.4	30.6	0.209302	14	-13.4111
SAAR	2	1	86	101	2023-02-04 10:08:00	127	20.91	20.32	0.6	0	116	0.044	0.598	0.554	0	0.91	0	0.5	545	23.76	2	69.4	30.6	0.21124	15	-13.4111
SAAR	2	1	87	101	2023-02-04 10:09:00	127	20.91	20.32	0.59	0	116	0.044	0.596	0.552	0	0.912	0	0.5	550	23.76	2	69.4	30.6	0.213178	15	-13.4111
SAAR	2	1	88	101	2023-02-04 10:09:00	126	20.91	20.32	0.59	0	115	0.044	0.595	0.551	0	0.914	0	0.5	555	23.76	2	69.4	30.6	0.215116	15	-13.4111
SAAR	2	1	89	101	2023-02-04 10:09:00	126	20.91	20.32	0.59	0	115	0.044	0.595	0.55	0	0.915	0	0.5	560	23.76	2	72.8	27.2	0.217054	15	-13.4111
SAAR	2	1	90	101	2023-02-04 10:09:00	126	20.91	20.32	0.59	0	115	0.044	0.594	0.55	0	0.914	0	0.5	565	23.76	2	69.4	30.6	0.218992	15	-13.4111
SAAR	2	1	91	101	2023-02-04 10:09:00	126	20.91	20.32	0.59	0	115	0.044	0.592	0.548	0	0.912	0	0.5	570	23.76	2	69.4	30.6	0.22093	15	-13.4111
SAAR	2	1	92	101	2023-02-04 10:09:00	126	20.91	20.32	0.59	0	115	0.044	0.592	0.548	0	0.912	0	0.5	575	23.76	2	69.4	30.6	0.222868	15	-13.4111
SAAR	2	1	93	101	2023-02-04 10:09:00	126	20.91	20.32	0.59	0	115	0.044	0.592	0.548	0	0.911	0	0.5	580	23.76	2	69.4	30.6	0.224806	15	-13.4111
SAAR	2	1	94	101	2023-02-04 10:09:00	126	20.91	20.32	0.59	0	114	0.044	0.591	0.547	0	0.91	0	0.5	585	23.76	2	69.4	30.6	0.226744	15	-13.4111
SAAR	2	1	95	101	2023-02-04 10:09:00	126	20.91	20.32	0.59	0	115	0.044	0.592	0.547	0	0.911	0	0.5	590	23.76	2	69.4	30.6	0.228682	15	-13.4111
SAAR	2	1	96	101	2023-02-04 10:09:00	126	20.91	20.33	0.59	0	114	0.044	0.591	0.546	0	0.911	0	0.5	595	23.76	2	69.4	30.6	0.23062	15	-13.4111
SAAR	2	1	97	101	2023-02-04 10:09:00	126	20.91	20.33	0.59	0	115	0.044	0.591	0.547	0	0.911	0	0.5	600	23.76	2	69.4	30.6	0.232558	15	-13.4111
SAAR	2	1	98	101	2023-02-04 10:09:00	126	20.91	20.33	0.59	0	115	0.044	0.591	0.547	0	0.911	0	0.5	605	23.76	2	69.4	30.6	0.234496	16	-13.4111
SAAR	2	1	99	101	2023-02-04 10:10:00	126	20.91	20.32	0.59	0	115	0.044	0.591	0.547	0	0.91	0	0.5	610	23.76	2	69.4	30.6	0.236434	16	-13.4111
SAAR	2	1	100	101	2023-02-04 10:10:00	126	20.91	20.32	0.59	0	115	0.044	0.592	0.548	0	0.909	0	0.5	615	23.76	2	69.4	30.6	0.238372	16	-13.4111
SAAR	2	1	101	101	2023-02-04 10:10:00	126	20.91	20.32	0.59	0	115	0.044	0.592	0.547	0	0.907	0	0.5	620	23.76	2	69.4	30.6	0.24031	16	-13.4111
SAAR	2	1	102	101	2023-02-04 10:10:00	126	20.91	20.32	0.59	0	115	0.044	0.592	0.547	0	0.91	0	0.5	625	23.76	2	69.4	30.6	0.242248	16	-13.4111
SAAR	2	1	103	101	2023-02-04 10:10:00	126	20.91	20.33	0.59	0	115	0.044	0.591	0.547	0	0.912	0	0.5	630	23.76	2	69.4	30.6	0.244186	16	-13.4111
SAAR	2	1	104	101	2023-02-04 10:10:00	126	20.91	20.32	0.59	0	115	0.044	0.592	0.548	0	0.911	0	0.5	635	23.76	2	69.4	30.6	0.246124	16	-13.4111
SAAR	2	1	105	101	2023-02-04 10:10:00	126	20.91	20.32	0.59	0	115	0.044	0.592	0.548	0	0.91	0	0.5	640	23.76	2	69.4	30.6	0.248062	16	-13.4111
SAAR	2	1	106	101	2023-02-04 10:10:00	126	20.91	20.32	0.59	0	115	0.044	0.592	0.548	0	0.909	0	0.5	645	23.76	2	69.4	30.6	0.25	16	-13.4111
SAAR	2	1	107	101	2023-02-04 10:10:00	126	20.91	20.32	0.59	0	115	0.044	0.592	0.548	0	0.909	0	0.5	650	23.76	2	69.4	30.6	0.251938	16	-13.4111
SAAR	2	1	108	101	2023-02-04 10:10:00	126	20.91	20.32	0.59	0	115	0.044	0.593	0.549	0	0.91	0	0.5	655	23.76	2	69.4	30.6	0.253876	16	-13.4111
SAAR	2	1	109	101	2023-02-04 10:10:00	126	20.91	20.32	0.59	0	115	0.044	0.593	0.549	0	0.909	0	0.5	660	23.76	2	69.4	30.6	0.255814	16	-13.4111
SAAR	2	1	110	101	2023-02-04 10:10:00	126	20.91	20.32	0.59	0	115	0.044	0.593	0.548	0	0.908	0	0.5	665	23.76	2	69.4	30.6	0.257752	17	-13.4111
SAAR	2	1	111	101	2023-02-04 10:11:00	127	20.91	20.32	0.59	0	115	0.044	0.592	0.548	0	0.906	0	0.5	670	23.76	2	69.4	30.6	0.25969	17	-13.4111
SAAR	2	1	112	101	2023-02-04 10:11:00	127	20.91	20.32	0.59	0	115	0.044	0.592	0.548	0	0.904	0	0.5	675	23.76	2	66	34	0.261628	17	-13.4111
SAAR	2	1	113	101	2023-02-04 10:11:00	127	20.91	20.32	0.6	0	115	0.044	0.594	0.55	0	0.906	0	0.5	680	23.76	2	69.4	30.6	0.263566	17	-13.4111
SAAR	2	1	114	101	2023-02-04 10:11:00	127	20.91	20.32	0.6	0	115	0.044	0.594	0.55	0	0.905	0	0.5	685	23.76	2	69.4	30.6	0.265504	17	-13.4111
SAAR	2	1	115	101	2023-02-04 10:11:00	127	20.91	20.32	0.6	0	115	0.044	0.594	0.55	0	0.904	0	0.5	690	23.76	2	66	34	0.267442	17	-13.4111
SAAR	2	1	116	101	2023-02-04 10:11:00	128	20.91	20.32	0.6	0	115	0.044	0.592	0.548	0	0.9	0	0.5	695	23.76	2	66	34	0.26938	17	-13.4111
SAAR	2	1	117	101	2023-02-04 10:11:00	128	20.91	20.32	0.6	0	115	0.044	0.594	0.55	0	0.902	0	0.5	700	23.76	2	66	34	0.271318	17	-13.4111
SAAR	2	1	118	101	2023-02-04 10:11:00	128	20.91	20.32	0.6	0	115	0.044	0.594	0.55	0	0.902	0	0.5	705	23.76	2	66	34	0.273256	17	-13.4111
SAAR	2	1	119	101	2023-02-04 10:11:00	127	20.91	20.32	0.6	0	115	0.044	0.594	0.55	0	0.903	0	0.5	710	23.76	2	66	34	0.275194	17	-13.4111
SAAR	2	1	120	101	2023-02-04 10:11:00	127	20.91	20.32	0.6	0	115	0.044	0.593	0.549	0	0.904	0	0.5	715	23.76	2	66	34	0.277132	17	-13.4111
SAAR	2	1	121	101	2023-02-04 10:11:00	127	20.91	20.32	0.6	0	115	0.044	0.594	0.55	0	0.904	0	0.5	720	23.76	2	66	34	0.27907	17	-13.4111
SAAR	2	1	122	101	2023-02-04 10:11:00	128	20.91	20.32	0.6	0	115	0.044	0.594	0.55	0	0.901	0	0.5	725	23.76	2	66	34	0.281008	18	-13.4111
SAAR	2	1	123	101	2023-02-04 10:12:00	128	20.91	20.32	0.6	0	115	0.044	0.592	0.548	0	0.899	0	0.5	730	23.76	2	66	34	0.282946	18	-13.4111
SAAR	2	1	124	101	2023-02-04 10:12:00	127	20.91	20.32	0.6	0	115	0.044	0.592	0.548	0	0.9	0	0.5	735	23.76	2	66	34	0.284884	18	-13.4111
SAAR	2	1	125	101	2023-02-04 10:12:00	127	20.91	20.32	0.6	0	114	0.044	0.591	0.547	0	0.898	0	0.5	740	23.76	2	66	34	0.286822	18	-13.4111
SAAR	2	1	126	101	2023-02-04 10:12:00	127	20.91	20.32	0.6	0	114	0.044	0.591	0.547	0	0.898	0	0.5	745	23.76	2	66	34	0.28876	18	-13.4111
SAAR	2	1	127	101	2023-02-04 10:12:00	128	20.91	20.32	0.6	0	115	0.044	0.593	0.549	0	0.899	0	0.5	750	23.76	2	66	34	0.290698	18	-13.4111
SAAR	2	1	128	101	2023-02-04 10:12:00	128	20.91	20.32	0.6	0	115	0.044	0.594	0.55	0	0.898	0	0.5	755	23.76	2	66	34	0.292636	18	-13.4111
SAAR	2	1	129	101	2023-02-04 10:12:00	129	20.91	20.31	0.6	0	115	0.044	0.594	0.55	0	0.895	0	0.5	760	23.76	2	66	34	0.294574	18	-13.4111
SAAR	2	1	130	101	2023-02-04 10:12:00	128	20.91	20.31	0.6	0	115	0.044	0.594	0.55	0	0.896	0	0.5	765	23.76	2	66	34	0.296512	18	-13.4111
SAAR	2	1	131	101	2023-02-04 10:12:00	128	20.91	20.31	0.6	0	115	0.044	0.595	0.551	0	0.899	0	0.5	770	23.76	2	66	34	0.29845	18	-13.4111
SAAR	2	1	132	101	2023-02-04 10:12:00	129	20.91	20.31	0.6	0	116	0.044	0.595	0.551	0	0.899	0	0.5	775	23.76	2	66	34	0.300388	18	-13.4111
SAAR	2	1	133	101	2023-02-04 10:12:00	128	20.91	20.31	0.6	0	116	0.044	0.596	0.552	0	0.9	0	0.5	780	23.76	2	66	34	0.302326	18	-13.4111
SAAR	2	1	134	101	2023-02-04 10:12:00	129	20.91	20.31	0.6	0	116	0.044	0.598	0.554	0	0.9	0	0.5	785	23.76	2	66	34	0.304264	19	-13.4111
SAAR	2	1	135	101	2023-02-04 10:13:00	129	20.91	20.31	0.61	0	116	0.044	0.6	0.556	0	0.9	0	0.5	790	23.76	2	66	34	0.306202	19	-13.4111
SAAR	2	1	136	101	2023-02-04 10:13:00	129	20.91	20.31	0.6	0	116	0.044	0.598	0.554	0	0.9	0	0.5	795	23.76	2	66	34	0.30814	19	-13.4111
SAAR	2	1	137	101	2023-02-04 10:13:00	129	20.91	20.31	0.6	0	116	0.044	0.599	0.555	0	0.902	0	0.5	800	23.76	2	66	34	0.310078	19	-13.4111
SAAR	2	1	138	101	2023-02-04 10:13:00	129	20.91	20.31	0.6	0	116	0.044	0.6	0.555	0	0.904	0	0.5	805	23.76	2	66	34	0.312016	19	-13.4111
SAAR	2	1	139	101	2023-02-04 10:13:00	129	20.91	20.31	0.6	0	116	0.044	0.599	0.555	0	0.901	0	0.5	810	23.76	2	66	34	0.313953	19	-13.4111
SAAR	2	1	140	101	2023-02-04 10:13:00	129	20.91	20.31	0.6	0	116	0.044	0.597	0.553	0	0.897	0	0.5	815	23.76	2	66	34	0.315891	19	-13.4111
SAAR	2	1	141	101	2023-02-04 10:13:00	129	20.91	20.31	0.6	0	116	0.044	0.597	0.552	0	0.895	0	0.5	820	23.76	2	66	34	0.317829	19	-13.4111
SAAR	2	1	142	101	2023-02-04 10:13:00	129	20.91	20.31	0.6	0	116	0.044	0.596	0.552	0	0.899	0	0.5	825	23.76	2	66	34	0.319767	19	-13.4111
SAAR	2	1	143	101	2023-02-04 10:13:00	128	20.91	20.32	0.6	0	115	0.044	0.595	0.551	0	0.9	0	0.5	830	23.76	2	66	34	0.321705	19	-13.4111
SAAR	2	1	144	101	2023-02-04 10:13:00	128	20.91	20.32	0.6	0	115	0.044	0.594	0.55	0	0.899	0	0.5	835	23.76	2	66	34	0.323643	19	-13.4111
SAAR	2	1	145	101	2023-02-04 10:13:00	129	20.91	20.31	0.6	0	115	0.044	0.595	0.551	0	0.898	0	0.5	840	23.76	2	66	34	0.325581	19	-13.4111
SAAR	2	1	146	101	2023-02-04 10:13:00	128	20.91	20.32	0.6	0	115	0.044	0.594	0.55	0	0.897	0	0.5	845	23.76	2	66	34	0.327519	20	-13.4111
SAAR	2	1	147	101	2023-02-04 10:14:00	128	20.91	20.32	0.6	0	115	0.044	0.595	0.551	0	0.901	0	0.5	850	23.76	2	66	34	0.329457	20	-13.4111
SAAR	2	1	148	101	2023-02-04 10:14:00	128	20.91	20.32	0.6	0	115	0.044	0.595	0.551	0	0.903	0	0.5	855	23.76	2	66	34	0.331395	20	-13.4111
SAAR	2	1	149	101	2023-02-04 10:14:00	128	20.91	20.32	0.6	0	115	0.044	0.593	0.548	0	0.9	0	0.5	860	23.76	2	66	34	0.333333	20	-13.4111
SAAR	2	1	150	101	2023-02-04 10:14:00	128	20.91	20.32	0.6	0	114	0.044	0.591	0.547	0	0.897	0	0.5	865	23.76	2	66	34	0.335271	20	-13.4111
SAAR	2	1	151	101	2023-02-04 10:14:00	127	20.91	20.32	0.6	0	114	0.044	0.591	0.547	0	0.898	0	0.5	870	23.76	2	66	34	0.337209	20	-13.4111
SAAR	2	1	152	101	2023-02-04 10:14:00	127	20.91	20.32	0.6	0	114	0.044	0.591	0.547	0	0.899	0	0.5	875	23.76	2	66	34	0.339147	20	-13.4111
SAAR	2	1	153	101	2023-02-04 10:14:00	127	20.91	20.32	0.59	0	115	0.044	0.591	0.547	0	0.901	0	0.5	880	23.76	2	66	34	0.341085	20	-13.4111
SAAR	2	1	154	101	2023-02-04 10:14:00	127	20.91	20.32	0.59	0	114	0.044	0.59	0.546	0	0.9	0	0.5	885	23.76	2	66	34	0.343023	20	-13.4111
SAAR	2	1	155	101	2023-02-04 10:14:00	127	20.91	20.32	0.59	0	114	0.044	0.591	0.546	0	0.9	0	0.5	890	23.76	2	66	34	0.344961	20	-13.4111
SAAR	2	1	156	101	2023-02-04 10:14:00	128	20.91	20.32	0.6	0	115	0.044	0.592	0.547	0	0.899	0	0.5	895	23.76	2	66	34	0.346899	20	-13.4111
SAAR	2	1	157	101	2023-02-04 10:14:00	128	20.91	20.32	0.6	0	115	0.044	0.594	0.549	0	0.902	0	0.5	900	23.76	2	66	34	0.348837	20	-13.4111
SAAR	2	1	158	101	2023-02-04 10:14:00	128	20.91	20.32	0.6	0	116	0.044	0.597	0.553	0	0.907	0	0.5	905	23.76	2	69.4	30.6	0.350775	20	-13.4111
SAAR	2	1	159	101	2023-02-04 10:15:00	127	20.91	20.32	0.6	0	117	0.044	0.601	0.557	0	0.915	0	0.5	910	23.76	2	72.8	27.2	0.352713	20	-13.4111
SAAR	2	1	160	101	2023-02-04 10:15:00	127	20.91	20.32	0.6	0	117	0.044	0.602	0.558	0	0.919	0	0.5	915	23.76	2	72.8	27.2	0.354651	20	-13.4111
SAAR	2	1	161	101	2023-02-04 10:15:00	127	20.91	20.32	0.6	0	117	0.044	0.604	0.56	0	0.923	0	0.5	920	23.76	2	72.8	27.2	0.356589	20	-13.4111
SAAR	2	1	162	101	2023-02-04 10:15:00	127	20.91	20.32	0.6	0	117	0.044	0.604	0.56	0	0.924	0	0.5	925	23.76	2	72.8	27.2	0.358527	20	-13.4111
SAAR	2	1	163	101	2023-02-04 10:15:00	126	20.91	20.32	0.59	0	117	0.044	0.604	0.56	0	0.927	0	0.5	930	23.76	2	76.2	23.8	0.360465	20	-13.4111
SAAR	2	1	164	101	2023-02-04 10:15:00	126	20.91	20.32	0.59	0	117	0.044	0.603	0.559	0	0.927	0	0.5	935	23.76	2	76.2	23.8	0.362403	20	-13.4111
SAAR	2	1	165	101	2023-02-04 10:15:00	127	20.91	20.32	0.59	0	117	0.044	0.603	0.559	0	0.925	0	0.5	940	23.76	2	76.2	23.8	0.364341	20	-13.4111
SAAR	2	1	166	101	2023-02-04 10:15:00	127	20.91	20.32	0.59	0	117	0.044	0.603	0.559	0	0.926	0	0.5	945	23.76	2	76.2	23.8	0.366279	20	-13.4111
SAAR	2	1	167	101	2023-02-04 10:15:00	127	20.91	20.32	0.59	0	117	0.044	0.604	0.559	0	0.926	0	0.5	950	23.76	2	76.2	23.8	0.368217	20	-13.4111
SAAR	2	1	168	101	2023-02-04 10:15:00	127	20.91	20.32	0.6	0	118	0.044	0.607	0.563	0	0.93	0	0.5	955	23.76	2	76.2	23.8	0.370155	20	-13.4111
SAAR	2	1	169	101	2023-02-04 10:15:00	126	20.91	20.32	0.6	0	118	0.044	0.606	0.562	0	0.93	0	0.5	960	23.76	2	76.2	23.8	0.372093	20	-13.4111
SAAR	2	1	170	101	2023-02-04 10:15:00	126	20.91	20.32	0.59	0	117	0.044	0.605	0.561	0	0.929	0	0.5	965	23.76	2	76.2	23.8	0.374031	20	-13.4111
SAAR	2	1	171	101	2023-02-04 10:16:00	127	20.91	20.32	0.6	0	117	0.044	0.604	0.56	0	0.926	0	0.5	970	23.76	2	76.2	23.8	0.375969	20	-13.4111
SAAR	2	1	172	101	2023-02-04 10:16:00	127	20.91	20.32	0.6	0	117	0.044	0.605	0.561	0	0.927	0	0.5	975	23.76	2	76.2	23.8	0.377907	20	-13.4111
SAAR	2	1	173	101	2023-02-04 10:16:00	127	20.91	20.32	0.6	0	117	0.044	0.605	0.561	0	0.925	0	0.5	980	23.76	2	76.2	23.8	0.379845	20	-13.4111
SAAR	2	1	174	101	2023-02-04 10:16:00	127	20.91	20.32	0.6	0	117	0.044	0.604	0.56	0	0.921	0	0.5	985	23.76	2	72.8	27.2	0.381783	20	-13.4111
SAAR	2	1	175	101	2023-02-04 10:16:00	128	20.91	20.32	0.6	0	117	0.044	0.605	0.56	0	0.92	0	0.5	990	23.76	2	72.8	27.2	0.383721	20	-13.4111
SAAR	2	1	176	101	2023-02-04 10:16:00	127	20.91	20.32	0.6	0	117	0.044	0.603	0.559	0	0.919	0	0.5	995	23.76	2	72.8	27.2	0.385659	20	-13.4111
SAAR	2	1	177	101	2023-02-04 10:16:00	127	20.91	20.32	0.6	0	117	0.044	0.602	0.558	0	0.918	0	0.5	1000	23.76	2	72.8	27.2	0.387597	20	-13.4111
SAAR	2	1	178	101	2023-02-04 10:16:00	128	20.91	20.32	0.6	0	117	0.044	0.602	0.558	0	0.915	0	0.5	1005	23.76	2	72.8	27.2	0.389535	20	-13.4111
SAAR	2	1	179	101	2023-02-04 10:16:00	128	20.91	20.31	0.6	0	117	0.044	0.602	0.558	0	0.913	0	0.5	1010	23.76	2	69.4	30.6	0.391473	20	-13.4111
SAAR	2	1	180	101	2023-02-04 10:16:00	128	20.91	20.31	0.6	0	117	0.044	0.601	0.557	0	0.912	0	0.5	1015	23.76	2	69.4	30.6	0.393411	20	-13.4111
SAAR	2	1	181	101	2023-02-04 10:16:00	128	20.91	20.31	0.6	0	117	0.044	0.601	0.556	0	0.91	0	0.5	1020	23.76	2	69.4	30.6	0.395349	20	-13.4111
SAAR	2	1	182	101	2023-02-04 10:16:00	128	20.91	20.31	0.6	0	117	0.044	0.601	0.557	0	0.908	0	0.5	1025	23.76	2	69.4	30.6	0.397287	20	-13.4111
SAAR	2	1	183	101	2023-02-04 10:17:00	128	20.91	20.31	0.6	0	117	0.044	0.601	0.557	0	0.909	0	0.5	1030	23.76	2	69.4	30.6	0.399225	20	-13.4111
SAAR	2	1	184	101	2023-02-04 10:17:00	128	20.91	20.31	0.6	0	117	0.044	0.601	0.557	0	0.911	0	0.5	1035	23.76	2	69.4	30.6	0.401163	20	-13.4111
SAAR	2	1	185	101	2023-02-04 10:17:00	128	20.91	20.31	0.6	0	117	0.044	0.601	0.557	0	0.91	0	0.5	1040	23.76	2	69.4	30.6	0.403101	20	-13.4111
SAAR	2	1	186	101	2023-02-04 10:17:00	129	20.91	20.31	0.6	0	116	0.044	0.6	0.556	0	0.905	0	0.5	1045	23.76	2	69.4	30.6	0.405039	20	-13.4111
SAAR	2	1	187	101	2023-02-04 10:17:00	129	20.91	20.31	0.6	0	117	0.044	0.601	0.556	0	0.903	0	0.5	1050	23.76	2	66	34	0.406977	20	-13.4111
SAAR	2	1	188	101	2023-02-04 10:17:00	129	20.91	20.31	0.6	0	117	0.044	0.603	0.559	0	0.906	0	0.5	1055	23.76	2	69.4	30.6	0.408915	20	-13.4111
SAAR	2	1	189	101	2023-02-04 10:17:00	129	20.91	20.31	0.61	0	117	0.044	0.603	0.558	0	0.904	0	0.5	1060	23.76	2	66	34	0.410853	20	-13.4111
SAAR	2	1	190	101	2023-02-04 10:17:00	130	20.91	20.31	0.61	0	117	0.044	0.603	0.559	0	0.899	0	0.5	1065	23.76	2	66	34	0.412791	20	-13.4111
SAAR	2	1	191	101	2023-02-04 10:17:00	130	20.91	20.31	0.61	0	117	0.044	0.602	0.558	0	0.896	0	0.5	1070	23.76	2	66	34	0.414729	20	-13.4111
SAAR	2	1	192	101	2023-02-04 10:17:00	130	20.91	20.31	0.61	0	117	0.044	0.602	0.558	0	0.896	0	0.5	1075	23.76	2	66	34	0.416667	20	-13.4111
SAAR	2	1	193	101	2023-02-04 10:17:00	130	20.91	20.31	0.61	0	117	0.044	0.603	0.559	0	0.901	0	0.5	1080	23.76	2	66	34	0.418605	20	-13.4111
SAAR	2	1	194	101	2023-02-04 10:17:00	130	20.91	20.31	0.61	0	117	0.044	0.602	0.558	0	0.901	0	0.5	1085	23.76	2	66	34	0.420543	20	-13.4111
SAAR	2	1	195	101	2023-02-04 10:18:00	130	20.91	20.31	0.61	0	117	0.044	0.602	0.558	0	0.9	0	0.5	1090	23.76	2	66	34	0.422481	20	-13.4111
SAAR	2	1	196	101	2023-02-04 10:18:00	130	20.91	20.31	0.61	0	117	0.044	0.601	0.557	0	0.897	0	0.5	1095	23.76	2	66	34	0.424419	20	-13.4111
SAAR	2	1	197	101	2023-02-04 10:18:00	130	20.91	20.31	0.61	0	117	0.044	0.601	0.557	0	0.895	0	0.5	1100	23.76	2	66	34	0.426357	20	-13.4111
SAAR	2	1	198	101	2023-02-04 10:18:00	131	20.91	20.31	0.61	0	117	0.044	0.601	0.557	0	0.894	0	0.5	1105	23.76	2	62.6	37.4	0.428295	20	-13.4111
SAAR	2	1	199	101	2023-02-04 10:18:00	130	20.91	20.31	0.61	0	117	0.044	0.601	0.557	0	0.895	0	0.5	1110	23.76	2	66	34	0.430233	20	-13.4111
SAAR	2	1	200	101	2023-02-04 10:18:00	131	20.91	20.3	0.61	0	116	0.044	0.6	0.556	0	0.891	0	0.5	1115	23.76	2	62.6	37.4	0.432171	20	-13.4111
SAAR	2	1	201	101	2023-02-04 10:18:00	131	20.91	20.3	0.61	0	116	0.044	0.6	0.556	0	0.89	0	0.5	1120	23.76	2	62.6	37.4	0.434109	20	-13.4111
SAAR	2	1	202	101	2023-02-04 10:18:00	131	20.91	20.3	0.61	0	116	0.044	0.6	0.556	0	0.89	0	0.5	1125	23.76	2	62.6	37.4	0.436047	20	-13.4111
SAAR	2	1	203	101	2023-02-04 10:18:00	131	20.91	20.3	0.61	0	116	0.044	0.6	0.556	0	0.891	0	0.5	1130	23.76	2	62.6	37.4	0.437984	20	-13.4111
SAAR	2	1	204	101	2023-02-04 10:18:00	131	20.91	20.3	0.61	0	117	0.044	0.601	0.557	0	0.89	0	0.5	1135	23.76	2	62.6	37.4	0.439922	20	-13.4111
SAAR	2	1	205	101	2023-02-04 10:18:00	131	20.91	20.3	0.61	0.1	117	0.044	0.601	0.557	0	0.889	0	0.5	1140	23.76	2	62.6	37.4	0.44186	20	-13.4111
SAAR	2	1	206	101	2023-02-04 10:18:00	132	20.91	20.3	0.61	0.1	116	0.044	0.6	0.556	0	0.886	0	0.5	1145	23.76	2	62.6	37.4	0.443798	20	-13.4111
SAAR	2	1	207	101	2023-02-04 10:19:00	132	20.91	20.3	0.61	0.1	117	0.044	0.603	0.558	0	0.888	0	0.5	1150	23.76	2	62.6	37.4	0.445736	20	-13.4111
SAAR	2	1	208	101	2023-02-04 10:19:00	132	20.91	20.3	0.61	0.1	117	0.044	0.604	0.559	0	0.891	0	0.5	1155	23.76	2	62.6	37.4	0.447674	20	-13.4111
SAAR	2	1	209	101	2023-02-04 10:19:00	131	20.91	20.3	0.61	0.1	117	0.044	0.605	0.561	0	0.895	0	0.5	1160	23.76	2	66	34	0.449612	20	-13.4111
SAAR	2	1	210	101	2023-02-04 10:19:00	131	20.91	20.3	0.61	0.1	117	0.044	0.605	0.561	0	0.897	0	0.5	1165	23.76	2	66	34	0.45155	20	-13.4111
SAAR	2	1	211	101	2023-02-04 10:19:00	131	20.91	20.3	0.61	0.1	117	0.044	0.606	0.561	0	0.897	0	0.5	1170	23.76	2	66	34	0.453488	20	-13.4111
SAAR	2	1	212	101	2023-02-04 10:19:00	131	20.91	20.3	0.61	0.1	118	0.044	0.606	0.562	0	0.895	0	0.5	1175	23.76	2	66	34	0.455426	20	-13.4111
SAAR	2	1	213	101	2023-02-04 10:19:00	132	20.91	20.3	0.62	0.1	118	0.044	0.606	0.562	0	0.892	0	0.5	1180	23.76	2	62.6	37.4	0.457364	20	-13.4111
SAAR	2	1	214	101	2023-02-04 10:19:00	132	20.91	20.3	0.62	0.1	118	0.044	0.606	0.562	0	0.89	0	0.5	1185	23.76	2	62.6	37.4	0.459302	20	-13.4111
SAAR	2	1	215	101	2023-02-04 10:19:00	132	20.91	20.3	0.62	0.1	118	0.044	0.605	0.561	0	0.891	0	0.5	1190	23.76	2	62.6	37.4	0.46124	20	-13.4111
SAAR	2	1	216	101	2023-02-04 10:19:00	132	20.91	20.3	0.61	0.1	117	0.044	0.603	0.559	0	0.891	0	0.5	1195	23.76	2	62.6	37.4	0.463178	20	-13.4111
SAAR	2	1	217	101	2023-02-04 10:19:00	131	20.91	20.3	0.61	0.1	117	0.044	0.602	0.558	0	0.892	0	0.5	1200	23.76	2	62.6	37.4	0.465116	20	-13.4111
SAAR	2	1	218	101	2023-02-04 10:19:00	130	20.91	20.31	0.61	0.1	116	0.044	0.6	0.556	0	0.894	0	0.5	1205	23.76	2	62.6	37.4	0.467054	20	-13.4111
SAAR	2	1	219	101	2023-02-04 10:20:00	130	20.91	20.31	0.61	0.1	116	0.044	0.6	0.556	0	0.897	0	0.5	1210	23.76	2	66	34	0.468992	20	-13.4111
SAAR	2	1	220	101	2023-02-04 10:20:00	130	20.91	20.31	0.61	0.1	116	0.044	0.598	0.554	0	0.895	0	0.5	1215	23.76	2	66	34	0.47093	20	-13.4111
SAAR	2	1	221	101	2023-02-04 10:20:00	129	20.91	20.31	0.6	0.1	116	0.044	0.596	0.552	0	0.895	0	0.5	1220	23.76	2	66	34	0.472868	20	-13.4111
SAAR	2	1	222	101	2023-02-04 10:20:00	129	20.91	20.31	0.6	0.1	115	0.044	0.595	0.551	0.1	0.893	0	0.5	1225	23.76	2	62.6	37.4	0.474806	20	-13.4111
SAAR	2	1	223	101	2023-02-04 10:20:00	130	20.91	20.31	0.6	0.1	115	0.044	0.595	0.551	0.1	0.891	0	0.5	1230	23.76	2	62.6	37.4	0.476744	20	-13.4111
SAAR	2	1	224	101	2023-02-04 10:20:00	130	20.91	20.31	0.6	0.1	115	0.044	0.594	0.55	0.1	0.89	0	0.5	1235	23.76	2	62.6	37.4	0.478682	20	-13.4111
SAAR	2	1	225	101	2023-02-04 10:20:00	129	20.91	20.31	0.6	0.1	115	0.044	0.594	0.55	0.1	0.891	0	0.5	1240	23.76	2	62.6	37.4	0.48062	20	-13.4111
SAAR	2	1	226	101	2023-02-04 10:20:00	129	20.91	20.31	0.6	0.1	115	0.044	0.592	0.548	0.1	0.888	0	0.5	1245	23.76	2	62.6	37.4	0.482558	20	-13.4111
SAAR	2	1	227	101	2023-02-04 10:20:00	129	20.91	20.31	0.6	0.1	115	0.044	0.592	0.548	0.1	0.888	0	0.5	1250	23.76	2	62.6	37.4	0.484496	20	-13.4111
SAAR	2	1	228	101	2023-02-04 10:20:00	129	20.91	20.31	0.6	0.1	114	0.044	0.59	0.546	0.1	0.887	0	0.5	1255	23.76	2	62.6	37.4	0.486434	20	-13.4111
SAAR	2	1	229	101	2023-02-04 10:20:00	129	20.91	20.31	0.6	0.1	114	0.044	0.59	0.546	0.1	0.886	0	0.5	1260	23.76	2	62.6	37.4	0.488372	20	-13.4111
SAAR	2	1	230	101	2023-02-04 10:20:00	129	20.91	20.31	0.6	0.1	115	0.044	0.592	0.547	0.1	0.886	0	0.5	1265	23.76	2	62.6	37.4	0.49031	20	-13.4111
SAAR	2	1	231	101	2023-02-04 10:21:00	129	20.91	20.31	0.6	0.1	115	0.044	0.593	0.549	0.1	0.889	0	0.5	1270	23.76	2	62.6	37.4	0.492248	20	-13.4111
SAAR	2	1	232	101	2023-02-04 10:21:00	129	20.91	20.31	0.6	0.1	115	0.044	0.593	0.549	0.1	0.889	0	0.5	1275	23.76	2	62.6	37.4	0.494186	20	-13.4111
SAAR	2	1	233	101	2023-02-04 10:21:00	130	20.91	20.31	0.6	0.1	115	0.044	0.594	0.55	0.1	0.889	0	0.5	1280	23.76	2	62.6	37.4	0.496124	20	-13.4111
SAAR	2	1	234	101	2023-02-04 10:21:00	129	20.91	20.31	0.6	0.1	115	0.044	0.593	0.549	0.1	0.889	0	0.5	1285	23.76	2	62.6	37.4	0.498062	20	-13.4111
SAAR	2	1	235	101	2023-02-04 10:21:00	129	20.91	20.31	0.6	0.1	115	0.044	0.594	0.55	0.1	0.89	0	0.5	1290	23.76	2	62.6	37.4	0.5	20	-13.4111
SAAR	2	1	236	101	2023-02-04 10:21:00	129	20.91	20.31	0.6	0.1	115	0.044	0.595	0.55	0.1	0.892	0	0.5	1295	23.76	2	62.6	37.4	0.501938	20	-13.4111
SAAR	2	1	237	101	2023-02-04 10:21:00	129	20.91	20.31	0.6	0.1	115	0.044	0.593	0.549	0.1	0.893	0	0.5	1300	23.76	2	62.6	37.4	0.503876	20	-13.4111
SAAR	2	1	238	101	2023-02-04 10:21:00	129	20.91	20.31	0.6	0.1	115	0.044	0.593	0.549	0.1	0.892	0	0.5	1305	23.76	2	62.6	37.4	0.505814	20	-13.4111
SAAR	2	1	239	101	2023-02-04 10:21:00	129	20.91	20.31	0.6	0.1	115	0.044	0.593	0.549	0.1	0.892	0	0.5	1310	23.76	2	62.6	37.4	0.507752	20	-13.4111
SAAR	2	1	240	101	2023-02-04 10:21:00	128	20.91	20.31	0.6	0.1	115	0.044	0.593	0.549	0.1	0.894	0	0.5	1315	23.76	2	62.6	37.4	0.50969	20	-13.4111
SAAR	2	1	241	101	2023-02-04 10:21:00	128	20.91	20.32	0.6	0.1	114	0.044	0.59	0.546	0.1	0.893	0	0.5	1320	23.76	2	62.6	37.4	0.511628	20	-13.4111
SAAR	2	1	242	101	2023-02-04 10:21:00	128	20.91	20.32	0.6	0.1	114	0.044	0.59	0.546	0.1	0.896	0	0.5	1325	23.76	2	66	34	0.513566	20	-13.4111
SAAR	2	1	243	101	2023-02-04 10:22:00	127	20.91	20.32	0.59	0.1	114	0.044	0.588	0.544	0.1	0.894	0	0.5	1330	23.76	2	62.6	37.4	0.515504	20	-13.4111
SAAR	2	1	244	101	2023-02-04 10:22:00	127	20.91	20.32	0.59	0.1	114	0.044	0.586	0.542	0.1	0.895	0	0.5	1335	23.76	2	66	34	0.517442	20	-13.4111
SAAR	2	1	245	101	2023-02-04 10:22:00	127	20.91	20.32	0.59	0.1	113	0.044	0.584	0.54	0.1	0.894	0	0.5	1340	23.76	2	62.6	37.4	0.51938	20	-13.4111
SAAR	2	1	246	101	2023-02-04 10:22:00	126	20.91	20.32	0.59	0.1	113	0.044	0.583	0.539	0.1	0.892	0	0.5	1345	23.76	2	62.6	37.4	0.521318	20	-13.4111
SAAR	2	1	247	101	2023-02-04 10:22:00	126	20.91	20.32	0.59	0.1	113	0.044	0.582	0.538	0.1	0.891	0	0.5	1350	23.76	2	62.6	37.4	0.523256	20	-13.4111
SAAR	2	1	248	101	2023-02-04 10:22:00	126	20.91	20.32	0.59	0.1	113	0.044	0.584	0.539	0.1	0.892	0	0.5	1355	23.76	2	62.6	37.4	0.525194	20	-13.4111
SAAR	2	1	249	101	2023-02-04 10:22:00	127	20.91	20.32	0.59	0.1	113	0.044	0.585	0.541	0.1	0.894	0	0.5	1360	23.76	2	62.6	37.4	0.527132	20	-13.4111
SAAR	2	1	250	101	2023-02-04 10:22:00	127	20.91	20.32	0.59	0.1	114	0.044	0.587	0.542	0.1	0.895	0	0.5	1365	23.76	2	66	34	0.52907	20	-13.4111
SAAR	2	1	251	101	2023-02-04 10:22:00	127	20.91	20.32	0.59	0.1	114	0.044	0.587	0.543	0.1	0.896	0	0.5	1370	23.76	2	66	34	0.531008	20	-13.4111
SAAR	2	1	252	101	2023-02-04 10:22:00	126	20.91	20.32	0.59	0.1	114	0.044	0.587	0.543	0.1	0.898	0	0.5	1375	23.76	2	66	34	0.532946	20	-13.4111
SAAR	2	1	253	101	2023-02-04 10:22:00	126	20.91	20.32	0.59	0.1	114	0.044	0.587	0.543	0.1	0.899	0	0.5	1380	23.76	2	66	34	0.534884	20	-13.4111
SAAR	2	1	254	101	2023-02-04 10:22:00	126	20.91	20.32	0.59	0.1	114	0.044	0.586	0.542	0.1	0.899	0	0.5	1385	23.76	2	66	34	0.536822	20	-13.4111
SAAR	2	1	255	101	2023-02-04 10:23:00	126	20.91	20.33	0.59	0.1	113	0.044	0.585	0.541	0.1	0.902	0	0.5	1390	23.76	2	66	34	0.53876	20	-13.4111
SAAR	2	1	256	101	2023-02-04 10:23:00	125	20.91	20.33	0.59	0.1	113	0.044	0.583	0.539	0.1	0.902	0	0.5	1395	23.76	2	66	34	0.540698	20	-13.4111
SAAR	2	1	257	101	2023-02-04 10:23:00	125	20.91	20.33	0.58	0.1	113	0.044	0.581	0.537	0.1	0.899	0	0.5	1400	23.76	2	66	34	0.542636	20	-13.4111
SAAR	2	1	258	101	2023-02-04 10:23:00	125	20.91	20.33	0.59	0.1	112	0.044	0.581	0.537	0.1	0.896	0	0.5	1405	23.76	2	66	34	0.544574	20	-13.4111
SAAR	2	1	259	101	2023-02-04 10:23:00	126	20.91	20.33	0.59	0.1	112	0.044	0.581	0.537	0.1	0.895	0	0.5	1410	23.76	2	66	34	0.546512	20	-13.4111
SAAR	2	1	260	101	2023-02-04 10:23:00	126	20.91	20.33	0.59	0.1	112	0.044	0.581	0.537	0.1	0.894	0	0.5	1415	23.76	2	62.6	37.4	0.54845	20	-13.4111
SAAR	2	1	261	101	2023-02-04 10:23:00	126	20.91	20.33	0.59	0.1	113	0.044	0.582	0.538	0.1	0.896	0	0.5	1420	23.76	2	66	34	0.550388	20	-13.4111
SAAR	2	1	262	101	2023-02-04 10:23:00	126	20.91	20.33	0.59	0.1	113	0.044	0.582	0.538	0.1	0.896	0	0.5	1425	23.76	2	66	34	0.552326	20	-13.4111
SAAR	2	1	263	101	2023-02-04 10:23:00	126	20.91	20.33	0.59	0.1	112	0.044	0.58	0.536	0.1	0.892	0	0.5	1430	23.76	2	62.6	37.4	0.554264	20	-13.4111
SAAR	2	1	264	101	2023-02-04 10:23:00	126	20.91	20.33	0.59	0.1	112	0.044	0.58	0.536	0.1	0.891	0	0.5	1435	23.76	2	62.6	37.4	0.556202	20	-13.4111
SAAR	2	1	265	101	2023-02-04 10:23:00	126	20.91	20.33	0.59	0.1	113	0.044	0.583	0.538	0.1	0.896	0	0.5	1440	23.76	2	66	34	0.55814	20	-13.4111
SAAR	2	1	266	101	2023-02-04 10:23:00	126	20.91	20.33	0.59	0.1	113	0.044	0.586	0.542	0.1	0.901	0	0.5	1445	23.76	2	66	34	0.560078	20	-13.4111
SAAR	2	1	267	101	2023-02-04 10:24:00	126	20.91	20.33	0.59	0.1	113	0.044	0.586	0.542	0.1	0.902	0	0.5	1450	23.76	2	66	34	0.562016	20	-13.4111
SAAR	2	1	268	101	2023-02-04 10:24:00	126	20.91	20.33	0.59	0.1	113	0.044	0.586	0.542	0.1	0.903	0	0.5	1455	23.76	2	66	34	0.563953	20	-13.4111
SAAR	2	1	269	101	2023-02-04 10:24:00	126	20.91	20.32	0.59	0.1	114	0.044	0.588	0.544	0.1	0.901	0	0.5	1460	23.76	2	66	34	0.565891	20	-13.4111
SAAR	2	1	270	101	2023-02-04 10:24:00	126	20.91	20.32	0.59	0.1	114	0.044	0.589	0.545	0.1	0.902	0	0.5	1465	23.76	2	66	34	0.567829	20	-13.4111
SAAR	2	1	271	101	2023-02-04 10:24:00	127	20.91	20.32	0.59	0.1	114	0.044	0.589	0.545	0.1	0.902	0	0.5	1470	23.76	2	66	34	0.569767	20	-13.4111
SAAR	2	1	272	101	2023-02-04 10:24:00	127	20.91	20.32	0.59	0.1	114	0.044	0.588	0.544	0.1	0.9	0	0.5	1475	23.76	2	66	34	0.571705	20	-13.4111
SAAR	2	1	273	101	2023-02-04 10:24:00	126	20.91	20.32	0.59	0.1	114	0.044	0.588	0.544	0.1	0.902	0	0.5	1480	23.76	2	66	34	0.573643	20	-13.4111
SAAR	2	1	274	101	2023-02-04 10:24:00	126	20.91	20.32	0.59	0.1	114	0.044	0.589	0.544	0.1	0.903	0	0.5	1485	23.76	2	66	34	0.575581	20	-13.4111
SAAR	2	1	275	101	2023-02-04 10:24:00	126	20.91	20.32	0.59	0.1	114	0.044	0.588	0.543	0.1	0.9	0	0.5	1490	23.76	2	66	34	0.577519	20	-13.4111
SAAR	2	1	276	101	2023-02-04 10:24:00	126	20.91	20.32	0.59	0.1	114	0.044	0.588	0.544	0.1	0.902	0	0.5	1495	23.76	2	66	34	0.579457	20	-13.4111
SAAR	2	1	277	101	2023-02-04 10:24:00	126	20.91	20.32	0.59	0.1	114	0.044	0.588	0.544	0.1	0.902	0	0.5	1500	23.76	2	66	34	0.581395	20	-13.4111
SAAR	2	1	278	101	2023-02-04 10:24:00	126	20.91	20.32	0.59	0.1	114	0.044	0.588	0.544	0.1	0.901	0	0.5	1505	23.76	2	66	34	0.583333	20	-13.4111
SAAR	2	1	279	101	2023-02-04 10:25:00	127	20.91	20.32	0.59	0.1	114	0.044	0.588	0.544	0.1	0.899	0	0.5	1510	23.76	2	66	34	0.585271	20	-13.4111
SAAR	2	1	280	101	2023-02-04 10:25:00	127	20.91	20.32	0.59	0.1	114	0.044	0.587	0.543	0.1	0.897	0	0.5	1515	23.76	2	66	34	0.587209	20	-13.4111
SAAR	2	1	281	101	2023-02-04 10:25:00	127	20.91	20.32	0.59	0.1	114	0.044	0.587	0.543	0.1	0.895	0	0.5	1520	23.76	2	66	34	0.589147	20	-13.4111
SAAR	2	1	282	101	2023-02-04 10:25:00	127	20.91	20.32	0.59	0.1	114	0.044	0.588	0.544	0.1	0.896	0	0.5	1525	23.76	2	66	34	0.591085	20	-13.4111
SAAR	2	1	283	101	2023-02-04 10:25:00	127	20.91	20.32	0.59	0.1	114	0.044	0.587	0.543	0.1	0.895	0	0.5	1530	23.76	2	66	34	0.593023	20	-13.4111
SAAR	2	1	284	101	2023-02-04 10:25:00	127	20.91	20.32	0.59	0.1	114	0.044	0.587	0.543	0.1	0.895	0	0.5	1535	23.76	2	66	34	0.594961	20	-13.4111
SAAR	2	1	285	101	2023-02-04 10:25:00	127	20.91	20.32	0.59	0.1	114	0.044	0.588	0.544	0.1	0.894	0	0.5	1540	23.76	2	62.6	37.4	0.596899	20	-13.4111
SAAR	2	1	286	101	2023-02-04 10:25:00	128	20.91	20.32	0.6	0.1	114	0.044	0.588	0.544	0.1	0.891	0	0.5	1545	23.76	2	62.6	37.4	0.598837	20	-13.4111
SAAR	2	1	287	101	2023-02-04 10:25:00	128	20.91	20.32	0.6	0.1	114	0.044	0.588	0.544	0.1	0.89	0	0.5	1550	23.76	2	62.6	37.4	0.600775	20	-13.4111
SAAR	2	1	288	101	2023-02-04 10:25:00	128	20.91	20.32	0.6	0.1	114	0.044	0.588	0.543	0.1	0.888	0	0.5	1555	23.76	2	62.6	37.4	0.602713	20	-13.4111
SAAR	2	1	289	101	2023-02-04 10:25:00	128	20.91	20.32	0.6	0.1	114	0.044	0.587	0.543	0.1	0.889	0	0.5	1560	23.76	2	62.6	37.4	0.604651	20	-13.4111
SAAR	2	1	290	101	2023-02-04 10:25:00	127	20.91	20.32	0.59	0.1	114	0.044	0.587	0.543	0.1	0.891	0	0.5	1565	23.76	2	62.6	37.4	0.606589	20	-13.4111
SAAR	2	1	291	101	2023-02-04 10:26:00	128	20.91	20.32	0.6	0.1	114	0.044	0.589	0.545	0.1	0.892	0	0.5	1570	23.76	2	62.6	37.4	0.608527	20	-13.4111
SAAR	2	1	292	101	2023-02-04 10:26:00	128	20.91	20.32	0.6	0.1	114	0.044	0.59	0.546	0.1	0.894	0	0.5	1575	23.76	2	62.6	37.4	0.610465	20	-13.4111
SAAR	2	1	293	101	2023-02-04 10:26:00	128	20.91	20.32	0.6	0.1	114	0.044	0.59	0.546	0.1	0.891	0	0.5	1580	23.76	2	62.6	37.4	0.612403	20	-13.4111
SAAR	2	1	294	101	2023-02-04 10:26:00	129	20.91	20.32	0.6	0.1	114	0.044	0.59	0.546	0.1	0.89	0	0.5	1585	23.76	2	62.6	37.4	0.614341	20	-13.4111
SAAR	2	1	295	101	2023-02-04 10:26:00	128	20.91	20.32	0.6	0.1	114	0.044	0.59	0.546	0.1	0.893	0	0.5	1590	23.76	2	62.6	37.4	0.616279	20	-13.4111
SAAR	2	1	296	101	2023-02-04 10:26:00	128	20.91	20.32	0.6	0.1	114	0.044	0.589	0.545	0.1	0.894	0	0.5	1595	23.76	2	62.6	37.4	0.618217	20	-13.4111
SAAR	2	1	297	101	2023-02-04 10:26:00	128	20.91	20.32	0.6	0.1	114	0.044	0.59	0.546	0.1	0.894	0	0.5	1600	23.76	2	62.6	37.4	0.620155	20	-13.4111
SAAR	2	1	298	101	2023-02-04 10:26:00	128	20.91	20.32	0.6	0.1	114	0.044	0.589	0.545	0.1	0.892	0	0.5	1605	23.76	2	62.6	37.4	0.622093	20	-13.4111
SAAR	2	1	299	101	2023-02-04 10:26:00	128	20.91	20.32	0.6	0.1	114	0.044	0.591	0.546	0.1	0.893	0	0.5	1610	23.76	2	62.6	37.4	0.624031	20	-13.4111
SAAR	2	1	300	101	2023-02-04 10:26:00	128	20.91	20.32	0.6	0.1	114	0.044	0.589	0.545	0.1	0.894	0	0.5	1615	23.76	2	62.6	37.4	0.625969	20	-13.4111
SAAR	2	1	301	101	2023-02-04 10:26:00	127	20.91	20.32	0.59	0.1	114	0.044	0.587	0.543	0.1	0.894	0	0.5	1620	23.76	2	62.6	37.4	0.627907	20	-13.4111
SAAR	2	1	302	101	2023-02-04 10:26:00	127	20.91	20.32	0.59	0.1	114	0.044	0.587	0.543	0.1	0.893	0	0.5	1625	23.76	2	62.6	37.4	0.629845	20	-13.4111
SAAR	2	1	303	101	2023-02-04 10:27:00	127	20.91	20.32	0.59	0.1	113	0.044	0.585	0.541	0.1	0.892	0	0.5	1630	23.76	2	62.6	37.4	0.631783	20	-13.4111
SAAR	2	1	304	101	2023-02-04 10:27:00	127	20.91	20.32	0.59	0.1	113	0.044	0.584	0.54	0.1	0.89	0	0.5	1635	23.76	2	62.6	37.4	0.633721	20	-13.4111
SAAR	2	1	305	101	2023-02-04 10:27:00	127	20.91	20.32	0.59	0.1	113	0.044	0.584	0.54	0.1	0.89	0	0.5	1640	23.76	2	62.6	37.4	0.635659	20	-13.4111
SAAR	2	1	306	101	2023-02-04 10:27:00	127	20.91	20.32	0.59	0.1	113	0.044	0.583	0.539	0.1	0.892	0	0.5	1645	23.76	2	62.6	37.4	0.637597	20	-13.4111
SAAR	2	1	307	101	2023-02-04 10:27:00	126	20.91	20.32	0.59	0.1	113	0.044	0.583	0.539	0.1	0.892	0	0.5	1650	23.76	2	62.6	37.4	0.639535	20	-13.4111
SAAR	2	1	308	101	2023-02-04 10:27:00	127	20.91	20.32	0.59	0.1	113	0.044	0.583	0.539	0.1	0.889	0	0.5	1655	23.76	2	62.6	37.4	0.641473	20	-13.4111
SAAR	2	1	309	101	2023-02-04 10:27:00	127	20.91	20.32	0.59	0.1	113	0.044	0.584	0.54	0.1	0.889	0	0.5	1660	23.76	2	62.6	37.4	0.643411	20	-13.4111
SAAR	2	1	310	101	2023-02-04 10:27:00	127	20.91	20.32	0.59	0.1	113	0.044	0.584	0.54	0.1	0.89	0	0.5	1665	23.76	2	62.6	37.4	0.645349	20	-13.4111
SAAR	2	1	311	101	2023-02-04 10:27:00	127	20.91	20.32	0.59	0.1	113	0.044	0.585	0.541	0.1	0.891	0	0.5	1670	23.76	2	62.6	37.4	0.647287	20	-13.4111
SAAR	2	1	312	101	2023-02-04 10:27:00	127	20.91	20.32	0.59	0.1	114	0.044	0.586	0.542	0.1	0.894	0	0.5	1675	23.76	2	62.6	37.4	0.649225	20	-13.4111
SAAR	2	1	313	101	2023-02-04 10:27:00	127	20.91	20.32	0.59	0.1	114	0.044	0.587	0.543	0.1	0.895	0	0.5	1680	23.76	2	66	34	0.651163	20	-13.4111
SAAR	2	1	314	101	2023-02-04 10:27:00	127	20.91	20.32	0.59	0.1	114	0.044	0.587	0.543	0.1	0.897	0	0.5	1685	23.76	2	66	34	0.653101	20	-13.4111
SAAR	2	1	315	101	2023-02-04 10:28:00	126	20.91	20.32	0.59	0.1	113	0.044	0.586	0.542	0.1	0.899	0	0.5	1690	23.76	2	66	34	0.655039	20	-13.4111
SAAR	2	1	316	101	2023-02-04 10:28:00	126	20.91	20.33	0.59	0.1	113	0.044	0.584	0.54	0.1	0.898	0	0.5	1695	23.76	2	66	34	0.656977	20	-13.4111
SAAR	2	1	317	101	2023-02-04 10:28:00	126	20.91	20.33	0.59	0.1	113	0.044	0.582	0.538	0.1	0.896	0	0.5	1700	23.76	2	66	34	0.658915	20	-13.4111
SAAR	2	1	318	101	2023-02-04 10:28:00	126	20.91	20.33	0.59	0.1	112	0.044	0.579	0.535	0.1	0.893	0	0.5	1705	23.76	2	62.6	37.4	0.660853	20	-13.4111
SAAR	2	1	319	101	2023-02-04 10:28:00	125	20.91	20.33	0.58	0.1	112	0.044	0.577	0.533	0.1	0.891	0	0.5	1710	23.76	2	62.6	37.4	0.662791	20	-13.4111
SAAR	2	1	320	101	2023-02-04 10:28:00	125	20.91	20.33	0.58	0.1	111	0.044	0.576	0.532	0.1	0.89	0	0.5	1715	23.76	2	62.6	37.4	0.664729	20	-13.4111
SAAR	2	1	321	101	2023-02-04 10:28:00	125	20.91	20.33	0.58	0.1	111	0.044	0.574	0.53	0.1	0.889	0	0.5	1720	23.76	2	62.6	37.4	0.666667	20	-13.4111
SAAR	2	1	322	101	2023-02-04 10:28:00	125	20.91	20.33	0.58	0.1	111	0.044	0.572	0.528	0.1	0.887	0	0.5	1725	23.76	2	62.6	37.4	0.668605	20	-13.4111
SAAR	2	1	323	101	2023-02-04 10:28:00	125	20.91	20.33	0.58	0.1	111	0.044	0.572	0.528	0.1	0.885	0	0.5	1730	23.76	2	62.6	37.4	0.670543	20	-13.4111
SAAR	2	1	324	101	2023-02-04 10:28:00	125	20.91	20.33	0.58	0.1	110	0.044	0.57	0.526	0.1	0.882	0	0.5	1735	23.76	2	59.2	40.8	0.672481	20	-13.4111
SAAR	2	1	325	101	2023-02-04 10:28:00	125	20.91	20.33	0.58	0.1	110	0.044	0.571	0.527	0.1	0.881	0	0.5	1740	23.76	2	59.2	40.8	0.674419	20	-13.4111
SAAR	2	1	326	101	2023-02-04 10:28:00	125	20.91	20.33	0.58	0.1	110	0.044	0.571	0.526	0.1	0.881	0	0.5	1745	23.76	2	59.2	40.8	0.676357	20	-13.4111
SAAR	2	1	327	101	2023-02-04 10:29:00	125	20.91	20.33	0.58	0.1	110	0.044	0.569	0.525	0.1	0.878	0	0.5	1750	23.76	2	59.2	40.8	0.678295	20	-13.4111
SAAR	2	1	328	101	2023-02-04 10:29:00	126	20.91	20.33	0.58	0.1	110	0.044	0.568	0.524	0.1	0.874	0	0.5	1755	23.76	2	57.4	44.2	0.680233	20	-13.4111
SAAR	2	1	329	101	2023-02-04 10:29:00	125	20.91	20.33	0.58	0.1	110	0.044	0.568	0.524	0.1	0.874	0	0.5	1760	23.76	2	57.4	44.2	0.682171	20	-13.4111
SAAR	2	1	330	101	2023-02-04 10:29:00	126	20.91	20.33	0.58	0.1	110	0.044	0.568	0.524	0.1	0.873	0	0.5	1765	23.76	2	57.4	44.2	0.684109	20	-13.4111
SAAR	2	1	331	101	2023-02-04 10:29:00	126	20.91	20.33	0.58	0.1	109	0.044	0.567	0.522	0.1	0.87	0	0.5	1770	23.76	2	57.4	44.2	0.686047	20	-13.4111
SAAR	2	1	332	101	2023-02-04 10:29:00	126	20.91	20.33	0.59	0.1	109	0.044	0.566	0.522	0.1	0.867	0	0.5	1775	23.76	2	57.4	44.2	0.687984	20	-13.4111
SAAR	2	1	333	101	2023-02-04 10:29:00	126	20.91	20.33	0.59	0.1	109	0.044	0.566	0.522	0.1	0.866	0	0.5	1780	23.76	2	57.4	44.2	0.689922	20	-13.4111
SAAR	2	1	334	101	2023-02-04 10:29:00	126	20.91	20.33	0.59	0.1	109	0.044	0.565	0.521	0.1	0.864	0	0.5	1785	23.76	2	55.8	47.6	0.69186	20	-13.4111
SAAR	2	1	335	101	2023-02-04 10:29:00	126	20.91	20.33	0.59	0.1	109	0.044	0.565	0.52	0.1	0.863	0	0.5	1790	23.76	2	55.8	47.6	0.693798	20	-13.4111
SAAR	2	1	336	101	2023-02-04 10:29:00	126	20.91	20.33	0.59	0.1	109	0.044	0.564	0.52	0.1	0.862	0	0.5	1795	23.76	2	55.8	47.6	0.695736	20	-13.4111
SAAR	2	1	337	101	2023-02-04 10:29:00	126	20.91	20.33	0.59	0.1	109	0.044	0.564	0.52	0.1	0.862	0	0.5	1800	23.76	2	55.8	47.6	0.697674	20	-13.4111
SAAR	2	1	338	101	2023-02-04 10:29:00	126	20.91	20.33	0.59	0.1	109	0.044	0.564	0.52	0.1	0.862	0	0.5	1805	23.76	2	55.8	47.6	0.699612	20	-13.4111
SAAR	2	1	339	101	2023-02-04 10:30:00	127	20.91	20.33	0.59	0.1	109	0.044	0.563	0.518	0.1	0.858	0	0.5	1810	23.76	2	55.8	47.6	0.70155	20	-13.4111
SAAR	2	1	340	101	2023-02-04 10:30:00	126	20.91	20.33	0.58	0.1	108	0.044	0.562	0.518	0.1	0.86	0	0.5	1815	23.76	2	55.8	47.6	0.703488	20	-13.4111
SAAR	2	1	341	101	2023-02-04 10:30:00	126	20.91	20.33	0.58	0.1	108	0.044	0.56	0.516	0.1	0.857	0	0.5	1820	23.76	2	55.8	47.6	0.705426	20	-13.4111
SAAR	2	1	342	101	2023-02-04 10:30:00	126	20.91	20.33	0.58	0.1	108	0.044	0.559	0.514	0.1	0.856	0	0.5	1825	23.76	2	55.8	47.6	0.707364	20	-13.4111
SAAR	2	1	343	101	2023-02-04 10:30:00	125	20.91	20.33	0.58	0.1	107	0.044	0.556	0.512	0.1	0.855	0	0.5	1830	23.76	2	55.8	47.6	0.709302	20	-13.4111
SAAR	2	1	344	101	2023-02-04 10:30:00	125	20.91	20.33	0.58	0.1	107	0.044	0.554	0.51	0.1	0.852	0	0.5	1835	23.76	2	49	51	0.71124	20	-13.4111
SAAR	2	1	345	101	2023-02-04 10:30:00	125	20.91	20.34	0.58	0.1	107	0.044	0.555	0.51	0.1	0.854	0	0.5	1840	23.76	2	49	51	0.713178	20	-13.4111
SAAR	2	1	346	101	2023-02-04 10:30:00	125	20.91	20.34	0.58	0.1	107	0.044	0.554	0.51	0.1	0.855	0	0.5	1845	23.76	2	55.8	47.6	0.715116	20	-13.4111
SAAR	2	1	347	101	2023-02-04 10:30:00	125	20.91	20.34	0.58	0.1	107	0.044	0.555	0.511	0.1	0.856	0	0.5	1850	23.76	2	55.8	47.6	0.717054	20	-13.4111
SAAR	2	1	348	101	2023-02-04 10:30:00	125	20.91	20.34	0.58	0.1	107	0.044	0.557	0.513	0.1	0.861	0	0.5	1855	23.76	2	55.8	47.6	0.718992	20	-13.4111
SAAR	2	1	349	101	2023-02-04 10:30:00	124	20.91	20.34	0.58	0.1	108	0.044	0.559	0.515	0.1	0.866	0	0.5	1860	23.76	2	57.4	44.2	0.72093	20	-13.4111
SAAR	2	1	350	101	2023-02-04 10:30:00	124	20.91	20.34	0.58	0.1	108	0.044	0.558	0.514	0.1	0.867	0	0.5	1865	23.76	2	57.4	44.2	0.722868	20	-13.4111
SAAR	2	1	351	101	2023-02-04 10:31:00	124	20.91	20.34	0.58	0.1	108	0.044	0.56	0.516	0.1	0.87	0	0.5	1870	23.76	2	57.4	44.2	0.724806	20	-13.4111
SAAR	2	1	352	101	2023-02-04 10:31:00	124	20.91	20.34	0.57	0.1	108	0.044	0.561	0.517	0.1	0.875	0	0.5	1875	23.76	2	59.2	40.8	0.726744	20	-13.4111
SAAR	2	1	353	101	2023-02-04 10:31:00	124	20.91	20.34	0.57	0.1	108	0.044	0.559	0.514	0.1	0.871	0	0.5	1880	23.76	2	57.4	44.2	0.728682	20	-13.4111
SAAR	2	1	354	101	2023-02-04 10:31:00	123	20.91	20.34	0.57	0.1	107	0.044	0.557	0.513	0.1	0.87	0	0.5	1885	23.76	2	57.4	44.2	0.73062	20	-13.4111
SAAR	2	1	355	101	2023-02-04 10:31:00	123	20.91	20.34	0.57	0.1	107	0.044	0.554	0.51	0.1	0.87	0	0.5	1890	23.76	2	57.4	44.2	0.732558	20	-13.4111
SAAR	2	1	356	101	2023-02-04 10:31:00	123	20.91	20.34	0.57	0.1	106	0.044	0.552	0.508	0.1	0.866	0	0.5	1895	23.76	2	57.4	44.2	0.734496	20	-13.4111
SAAR	2	1	357	101	2023-02-04 10:31:00	123	20.91	20.34	0.57	0.1	106	0.044	0.551	0.507	0.1	0.864	0	0.5	1900	23.76	2	55.8	47.6	0.736434	20	-13.4111
SAAR	2	1	358	101	2023-02-04 10:31:00	123	20.91	20.35	0.57	0.1	105	0.044	0.548	0.504	0.1	0.86	0	0.5	1905	23.76	2	55.8	47.6	0.738372	20	-13.4111
SAAR	2	1	359	101	2023-02-04 10:31:00	122	20.91	20.35	0.57	0.1	105	0.044	0.547	0.503	0.1	0.865	0	0.5	1910	23.76	2	57.4	44.2	0.74031	20	-13.4111
SAAR	2	1	360	101	2023-02-04 10:31:00	122	20.91	20.35	0.56	0.1	105	0.044	0.546	0.502	0.1	0.865	0	0.5	1915	23.76	2	57.4	44.2	0.742248	20	-13.4111
SAAR	2	1	361	101	2023-02-04 10:31:00	121	20.91	20.35	0.56	0.1	105	0.044	0.544	0.5	0.1	0.862	0	0.5	1920	23.76	2	55.8	47.6	0.744186	20	-13.4111
SAAR	2	1	362	101	2023-02-04 10:31:00	121	20.91	20.35	0.56	0.1	104	0.044	0.542	0.498	0.1	0.861	0	0.5	1925	23.76	2	55.8	47.6	0.746124	20	-13.4111
SAAR	2	1	363	101	2023-02-04 10:32:00	121	20.91	20.35	0.56	0.1	104	0.044	0.542	0.498	0.1	0.859	0	0.5	1930	23.76	2	55.8	47.6	0.748062	20	-13.4111
SAAR	2	1	364	101	2023-02-04 10:32:00	121	20.91	20.35	0.56	0.1	104	0.044	0.542	0.498	0.1	0.859	0	0.5	1935	23.76	2	55.8	47.6	0.75	20	-13.4111
SAAR	2	1	365	101	2023-02-04 10:32:00	121	20.91	20.35	0.56	0.1	104	0.044	0.542	0.498	0.1	0.859	0	0.5	1940	23.76	2	55.8	47.6	0.751938	20	-13.4111
SAAR	2	1	366	101	2023-02-04 10:32:00	121	20.91	20.35	0.56	0.1	104	0.044	0.541	0.497	0.1	0.857	0	0.5	1945	23.76	2	55.8	47.6	0.753876	20	-13.4111
SAAR	2	1	367	101	2023-02-04 10:32:00	121	20.91	20.35	0.56	0.1	104	0.044	0.541	0.497	0.1	0.859	0	0.5	1950	23.76	2	55.8	47.6	0.755814	20	-13.4111
SAAR	2	1	368	101	2023-02-04 10:32:00	121	20.91	20.35	0.56	0.1	104	0.044	0.54	0.496	0.1	0.859	0	0.5	1955	23.76	2	55.8	47.6	0.757752	20	-13.4111
SAAR	2	1	369	101	2023-02-04 10:32:00	121	20.91	20.35	0.56	0.1	104	0.044	0.54	0.496	0.1	0.861	0	0.5	1960	23.76	2	55.8	47.6	0.75969	20	-13.4111
SAAR	2	1	370	101	2023-02-04 10:32:00	121	20.91	20.35	0.56	0.1	104	0.044	0.538	0.494	0.1	0.856	0	0.5	1965	23.76	2	55.8	47.6	0.761628	20	-13.4111
SAAR	2	1	371	101	2023-02-04 10:32:00	121	20.91	20.36	0.56	0.1	103	0.044	0.537	0.493	0.1	0.855	0	0.5	1970	23.76	2	55.8	47.6	0.763566	20	-13.4111
SAAR	2	1	372	101	2023-02-04 10:32:00	120	20.91	20.36	0.56	0.1	103	0.044	0.535	0.491	0.1	0.855	0	0.5	1975	23.76	2	55.8	47.6	0.765504	20	-13.4111
SAAR	2	1	373	101	2023-02-04 10:32:00	120	20.91	20.36	0.56	0.1	102	0.044	0.534	0.49	0.1	0.855	0	0.5	1980	23.76	2	55.8	47.6	0.767442	20	-13.4111
SAAR	2	1	374	101	2023-02-04 10:32:00	120	20.91	20.36	0.56	0.1	102	0.044	0.534	0.49	0.1	0.851	0	0.5	1985	23.76	2	49	51	0.76938	20	-13.4111
SAAR	2	1	375	101	2023-02-04 10:33:00	120	20.91	20.36	0.56	0.1	102	0.044	0.532	0.488	0.1	0.85	0	0.5	1990	23.76	2	49	51	0.771318	20	-13.4111
SAAR	2	1	376	101	2023-02-04 10:33:00	120	20.91	20.36	0.56	0.1	102	0.044	0.531	0.487	0.1	0.848	0	0.5	1995	23.76	2	49	51	0.773256	20	-13.4111
SAAR	2	1	377	101	2023-02-04 10:33:00	120	20.91	20.36	0.55	0.1	102	0.044	0.53	0.486	0.1	0.847	0	0.5	2000	23.76	2	49	51	0.775194	20	-13.4111
SAAR	2	1	378	101	2023-02-04 10:33:00	120	20.91	20.36	0.55	0.1	101	0.044	0.529	0.485	0.1	0.848	0	0.5	2005	23.76	2	49	51	0.777132	20	-13.4111
SAAR	2	1	379	101	2023-02-04 10:33:00	120	20.91	20.36	0.56	0.1	102	0.044	0.529	0.485	0.1	0.845	0	0.5	2010	23.76	2	49	51	0.77907	20	-13.4111
SAAR	2	1	380	101	2023-02-04 10:33:00	120	20.91	20.36	0.56	0.1	102	0.044	0.531	0.487	0.1	0.847	0	0.5	2015	23.76	2	49	51	0.781008	20	-13.4111
SAAR	2	1	381	101	2023-02-04 10:33:00	121	20.91	20.36	0.56	0.1	102	0.044	0.531	0.487	0.1	0.847	0	0.5	2020	23.76	2	49	51	0.782946	20	-13.4111
SAAR	2	1	382	101	2023-02-04 10:33:00	120	20.91	20.36	0.56	0.1	102	0.044	0.531	0.487	0.1	0.847	0	0.5	2025	23.76	2	49	51	0.784884	20	-13.4111
SAAR	2	1	383	101	2023-02-04 10:33:00	120	20.91	20.36	0.56	0.1	102	0.044	0.531	0.487	0.1	0.848	0	0.5	2030	23.76	2	49	51	0.786822	20	-13.4111
SAAR	2	1	384	101	2023-02-04 10:33:00	120	20.91	20.36	0.56	0.1	102	0.044	0.531	0.487	0.1	0.847	0	0.5	2035	23.76	2	49	51	0.78876	20	-13.4111
SAAR	2	1	385	101	2023-02-04 10:33:00	120	20.91	20.36	0.56	0.1	102	0.044	0.53	0.486	0.1	0.845	0	0.5	2040	23.76	2	49	51	0.790698	20	-13.4111
SAAR	2	1	386	101	2023-02-04 10:33:00	120	20.91	20.36	0.55	0.1	101	0.044	0.529	0.485	0.1	0.846	0	0.5	2045	23.76	2	49	51	0.792636	20	-13.4111
SAAR	2	1	387	101	2023-02-04 10:34:00	120	20.91	20.36	0.55	0.1	101	0.044	0.528	0.483	0.1	0.846	0	0.5	2050	23.76	2	49	51	0.794574	20	-13.4111
SAAR	2	1	388	101	2023-02-04 10:34:00	120	20.91	20.36	0.55	0.1	101	0.044	0.527	0.483	0.1	0.846	0	0.5	2055	23.76	2	49	51	0.796512	20	-13.4111
SAAR	2	1	389	101	2023-02-04 10:34:00	120	20.91	20.36	0.55	0.1	101	0.044	0.526	0.482	0.1	0.844	0	0.5	2060	23.76	2	45.6	54.4	0.79845	20	-13.4111
SAAR	2	1	390	101	2023-02-04 10:34:00	119	20.91	20.36	0.55	0.1	101	0.044	0.526	0.481	0.1	0.845	0	0.5	2065	23.76	2	49	51	0.800388	20	-13.4111
SAAR	2	1	391	101	2023-02-04 10:34:00	119	20.91	20.36	0.55	0.1	101	0.044	0.526	0.481	0.1	0.848	0	0.5	2070	23.76	2	49	51	0.802326	20	-13.4111
SAAR	2	1	392	101	2023-02-04 10:34:00	119	20.91	20.37	0.55	0.1	101	0.044	0.524	0.48	0.1	0.846	0	0.5	2075	23.76	2	49	51	0.804264	20	-13.4111
SAAR	2	1	393	101	2023-02-04 10:34:00	119	20.91	20.37	0.55	0.1	100	0.044	0.524	0.48	0.1	0.845	0	0.5	2080	23.76	2	49	51	0.806202	20	-13.4111
SAAR	2	1	394	101	2023-02-04 10:34:00	119	20.91	20.37	0.55	0.1	100	0.044	0.523	0.479	0.1	0.844	0	0.5	2085	23.76	2	45.6	54.4	0.80814	20	-13.4111
SAAR	2	1	395	101	2023-02-04 10:34:00	119	20.91	20.37	0.55	0.1	100	0.044	0.523	0.479	0.1	0.844	0	0.5	2090	23.76	2	45.6	54.4	0.810078	20	-13.4111
SAAR	2	1	396	101	2023-02-04 10:34:00	119	20.91	20.37	0.55	0.1	100	0.044	0.522	0.478	0.1	0.843	0	0.5	2095	23.76	2	45.6	54.4	0.812016	20	-13.4111
SAAR	2	1	397	101	2023-02-04 10:34:00	119	20.91	20.37	0.55	0.1	100	0.044	0.523	0.479	0.1	0.844	0	0.5	2100	23.76	2	45.6	54.4	0.813953	20	-13.4111
SAAR	2	1	398	101	2023-02-04 10:34:00	119	20.91	20.36	0.55	0.1	101	0.044	0.525	0.481	0.1	0.845	0	0.5	2105	23.76	2	49	51	0.815891	20	-13.4111
SAAR	2	1	399	101	2023-02-04 10:35:00	119	20.91	20.36	0.55	0.1	101	0.044	0.524	0.48	0.1	0.844	0	0.5	2110	23.76	2	45.6	54.4	0.817829	20	-13.4111
SAAR	2	1	400	101	2023-02-04 10:35:00	119	20.91	20.36	0.55	0.1	100	0.044	0.524	0.48	0.1	0.844	0	0.5	2115	23.76	2	45.6	54.4	0.819767	20	-13.4111
SAAR	2	1	401	101	2023-02-04 10:35:00	119	20.91	20.37	0.55	0.1	101	0.044	0.524	0.48	0.1	0.848	0	0.5	2120	23.76	2	49	51	0.821705	20	-13.4111
SAAR	2	1	402	101	2023-02-04 10:35:00	119	20.91	20.37	0.55	0.1	101	0.044	0.525	0.481	0.1	0.847	0	0.5	2125	23.76	2	49	51	0.823643	20	-13.4111
SAAR	2	1	403	101	2023-02-04 10:35:00	119	20.91	20.37	0.55	0.1	100	0.044	0.524	0.48	0.1	0.846	0	0.5	2130	23.76	2	49	51	0.825581	20	-13.4111
SAAR	2	1	404	101	2023-02-04 10:35:00	119	20.91	20.37	0.55	0.1	100	0.044	0.523	0.479	0.1	0.845	0	0.5	2135	23.76	2	49	51	0.827519	20	-13.4111
SAAR	2	1	405	101	2023-02-04 10:35:00	119	20.91	20.37	0.55	0.1	100	0.044	0.523	0.479	0.1	0.845	0	0.5	2140	23.76	2	49	51	0.829457	20	-13.4111
SAAR	2	1	406	101	2023-02-04 10:35:00	119	20.91	20.37	0.55	0.1	100	0.044	0.523	0.479	0.1	0.844	0	0.5	2145	23.76	2	45.6	54.4	0.831395	20	-13.4111
SAAR	2	1	407	101	2023-02-04 10:35:00	119	20.91	20.37	0.55	0.1	100	0.044	0.523	0.479	0.1	0.844	0	0.5	2150	23.76	2	45.6	54.4	0.833333	20	-13.4111
SAAR	2	1	408	101	2023-02-04 10:35:00	119	20.91	20.37	0.55	0.1	100	0.044	0.524	0.48	0.1	0.848	0	0.5	2155	23.76	2	49	51	0.835271	20	-13.4111
SAAR	2	1	409	101	2023-02-04 10:35:00	119	20.91	20.37	0.55	0.1	100	0.044	0.524	0.48	0.1	0.847	0	0.5	2160	23.76	2	49	51	0.837209	20	-13.4111
SAAR	2	1	410	101	2023-02-04 10:35:00	119	20.91	20.36	0.55	0.1	100	0.044	0.524	0.48	0.1	0.843	0	0.5	2165	23.76	2	45.6	54.4	0.839147	20	-13.4111
SAAR	2	1	411	101	2023-02-04 10:36:00	119	20.91	20.36	0.55	0.1	101	0.044	0.524	0.48	0.1	0.842	0	0.5	2170	23.76	2	45.6	54.4	0.841085	20	-13.4111
SAAR	2	1	412	101	2023-02-04 10:36:00	119	20.91	20.36	0.55	0.1	101	0.044	0.527	0.483	0.1	0.846	0	0.5	2175	23.76	2	49	51	0.843023	20	-13.4111
SAAR	2	1	413	101	2023-02-04 10:36:00	119	20.91	20.36	0.55	0.1	101	0.044	0.527	0.482	0.1	0.847	0	0.5	2180	23.76	2	49	51	0.844961	20	-13.4111
SAAR	2	1	414	101	2023-02-04 10:36:00	119	20.91	20.36	0.55	0.1	101	0.044	0.527	0.483	0.1	0.847	0	0.5	2185	23.76	2	49	51	0.846899	20	-13.4111
SAAR	2	1	415	101	2023-02-04 10:36:00	119	20.91	20.36	0.55	0.1	101	0.044	0.527	0.483	0.1	0.847	0	0.5	2190	23.76	2	49	51	0.848837	20	-13.4111
SAAR	2	1	416	101	2023-02-04 10:36:00	119	20.91	20.36	0.55	0.1	101	0.044	0.528	0.483	0.1	0.847	0	0.5	2195	23.76	2	49	51	0.850775	20	-13.4111
SAAR	2	1	417	101	2023-02-04 10:36:00	119	20.91	20.36	0.55	0.1	101	0.044	0.527	0.483	0.1	0.847	0	0.5	2200	23.76	2	49	51	0.852713	20	-13.4111
SAAR	2	1	418	101	2023-02-04 10:36:00	119	20.91	20.36	0.55	0.1	101	0.044	0.528	0.484	0.1	0.85	0	0.5	2205	23.76	2	49	51	0.854651	20	-13.4111
SAAR	2	1	419	101	2023-02-04 10:36:00	119	20.91	20.36	0.55	0.1	101	0.044	0.528	0.484	0.1	0.851	0	0.5	2210	23.76	2	49	51	0.856589	20	-13.4111
SAAR	2	1	420	101	2023-02-04 10:36:00	119	20.91	20.36	0.55	0.1	101	0.044	0.528	0.484	0.1	0.849	0	0.5	2215	23.76	2	49	51	0.858527	20	-13.4111
SAAR	2	1	421	101	2023-02-04 10:36:00	119	20.91	20.36	0.55	0.1	101	0.044	0.528	0.484	0.1	0.85	0	0.5	2220	23.76	2	49	51	0.860465	20	-13.4111
SAAR	2	1	422	101	2023-02-04 10:36:00	118	20.91	20.37	0.55	0.1	101	0.044	0.527	0.483	0.1	0.853	0	0.5	2225	23.76	2	49	51	0.862403	20	-13.4111
SAAR	2	1	423	101	2023-02-04 10:37:00	119	20.91	20.37	0.55	0.1	101	0.044	0.527	0.483	0.1	0.853	0	0.5	2230	23.76	2	49	51	0.864341	20	-13.4111
SAAR	2	1	424	101	2023-02-04 10:37:00	119	20.91	20.36	0.55	0.1	101	0.044	0.528	0.484	0.1	0.852	0	0.5	2235	23.76	2	49	51	0.866279	20	-13.4111
SAAR	2	1	425	101	2023-02-04 10:37:00	119	20.91	20.36	0.55	0.1	101	0.044	0.529	0.485	0.1	0.851	0	0.5	2240	23.76	2	49	51	0.868217	20	-13.4111
SAAR	2	1	426	101	2023-02-04 10:37:00	120	20.91	20.36	0.55	0.1	102	0.044	0.53	0.486	0.1	0.849	0	0.5	2245	23.76	2	49	51	0.870155	20	-13.4111
SAAR	2	1	427	101	2023-02-04 10:37:00	120	20.91	20.36	0.55	0.1	102	0.044	0.529	0.485	0.1	0.85	0	0.5	2250	23.76	2	49	51	0.872093	20	-13.4111
SAAR	2	1	428	101	2023-02-04 10:37:00	120	20.91	20.36	0.55	0.1	102	0.044	0.531	0.487	0.1	0.85	0	0.5	2255	23.76	2	49	51	0.874031	20	-13.4111
SAAR	2	1	429	101	2023-02-04 10:37:00	120	20.91	20.36	0.55	0.1	102	0.044	0.532	0.488	0.1	0.853	0	0.5	2260	23.76	2	49	51	0.875969	20	-13.4111
SAAR	2	1	430	101	2023-02-04 10:37:00	120	20.91	20.36	0.55	0.1	102	0.044	0.531	0.487	0.1	0.851	0	0.5	2265	23.76	2	49	51	0.877907	20	-13.4111
SAAR	2	1	431	101	2023-02-04 10:37:00	120	20.91	20.36	0.55	0.1	102	0.044	0.531	0.487	0.1	0.85	0	0.5	2270	23.76	2	49	51	0.879845	20	-13.4111
SAAR	2	1	432	101	2023-02-04 10:37:00	120	20.91	20.36	0.55	0.1	102	0.044	0.531	0.487	0.1	0.853	0	0.5	2275	23.76	2	49	51	0.881783	20	-13.4111
SAAR	2	1	433	101	2023-02-04 10:37:00	119	20.91	20.36	0.55	0.1	102	0.044	0.53	0.486	0.1	0.854	0	0.5	2280	23.76	2	49	51	0.883721	20	-13.4111
SAAR	2	1	434	101	2023-02-04 10:37:00	119	20.91	20.36	0.55	0.1	102	0.044	0.531	0.487	0.1	0.856	0	0.5	2285	23.76	2	55.8	47.6	0.885659	20	-13.4111
SAAR	2	1	435	101	2023-02-04 10:38:00	119	20.91	20.36	0.55	0.1	102	0.044	0.53	0.486	0.1	0.854	0	0.5	2290	23.76	2	49	51	0.887597	20	-13.4111
SAAR	2	1	436	101	2023-02-04 10:38:00	119	20.91	20.36	0.55	0.1	102	0.044	0.531	0.487	0.1	0.855	0	0.5	2295	23.76	2	55.8	47.6	0.889535	20	-13.4111
SAAR	2	1	437	101	2023-02-04 10:38:00	119	20.91	20.36	0.55	0.1	102	0.044	0.53	0.486	0.1	0.852	0	0.5	2300	23.76	2	49	51	0.891473	20	-13.4111
SAAR	2	1	438	101	2023-02-04 10:38:00	119	20.91	20.36	0.55	0.1	102	0.044	0.53	0.486	0.1	0.853	0	0.5	2305	23.76	2	49	51	0.893411	20	-13.4111
SAAR	2	1	439	101	2023-02-04 10:38:00	119	20.91	20.36	0.55	0.1	102	0.044	0.53	0.486	0.1	0.855	0	0.5	2310	23.76	2	55.8	47.6	0.895349	20	-13.4111
SAAR	2	1	440	101	2023-02-04 10:38:00	119	20.91	20.36	0.55	0.1	102	0.044	0.531	0.487	0.1	0.856	0	0.5	2315	23.76	2	55.8	47.6	0.897287	20	-13.4111
SAAR	2	1	441	101	2023-02-04 10:38:00	119	20.91	20.36	0.55	0.1	102	0.044	0.532	0.488	0.1	0.856	0	0.5	2320	23.76	2	55.8	47.6	0.899225	20	-13.4111
SAAR	2	1	442	101	2023-02-04 10:38:00	119	20.91	20.36	0.55	0.1	102	0.044	0.531	0.487	0.1	0.855	0	0.5	2325	23.76	2	55.8	47.6	0.901163	20	-13.4111
SAAR	2	1	443	101	2023-02-04 10:38:00	120	20.91	20.36	0.55	0.1	102	0.044	0.533	0.489	0.1	0.854	0	0.5	2330	23.76	2	49	51	0.903101	20	-13.4111
SAAR	2	1	444	101	2023-02-04 10:38:00	120	20.91	20.36	0.55	0.1	102	0.044	0.533	0.489	0.1	0.854	0	0.5	2335	23.76	2	49	51	0.905039	20	-13.4111
SAAR	2	1	445	101	2023-02-04 10:38:00	120	20.91	20.36	0.56	0.1	103	0.044	0.534	0.49	0.1	0.856	0	0.5	2340	23.76	2	55.8	47.6	0.906977	20	-13.4111
SAAR	2	1	446	101	2023-02-04 10:38:00	120	20.91	20.36	0.55	0.1	102	0.044	0.534	0.489	0.1	0.856	0	0.5	2345	23.76	2	55.8	47.6	0.908915	20	-13.4111
SAAR	2	1	447	101	2023-02-04 10:39:00	120	20.91	20.36	0.56	0.1	102	0.044	0.533	0.489	0.1	0.854	0	0.5	2350	23.76	2	49	51	0.910853	20	-13.4111
SAAR	2	1	448	101	2023-02-04 10:39:00	120	20.91	20.36	0.56	0.1	102	0.044	0.534	0.49	0.1	0.855	0	0.5	2355	23.76	2	55.8	47.6	0.912791	20	-13.4111
SAAR	2	1	449	101	2023-02-04 10:39:00	120	20.91	20.36	0.56	0.1	103	0.044	0.535	0.491	0.1	0.857	0	0.5	2360	23.76	2	55.8	47.6	0.914729	20	-13.4111
SAAR	2	1	450	101	2023-02-04 10:39:00	120	20.91	20.36	0.56	0.1	103	0.044	0.537	0.493	0.1	0.861	0	0.5	2365	23.76	2	55.8	47.6	0.916667	20	-13.4111
SAAR	2	1	451	101	2023-02-04 10:39:00	120	20.91	20.36	0.56	0.1	103	0.044	0.537	0.493	0.1	0.862	0	0.5	2370	23.76	2	55.8	47.6	0.918605	20	-13.4111
SAAR	2	1	452	101	2023-02-04 10:39:00	120	20.91	20.36	0.56	0.1	104	0.044	0.539	0.494	0.1	0.862	0	0.5	2375	23.76	2	55.8	47.6	0.920543	20	-13.4111
SAAR	2	1	453	101	2023-02-04 10:39:00	120	20.91	20.36	0.56	0.1	104	0.044	0.541	0.497	0.1	0.865	0	0.5	2380	23.76	2	57.4	44.2	0.922481	20	-13.4111
SAAR	2	1	454	101	2023-02-04 10:39:00	121	20.91	20.35	0.56	0.1	105	0.044	0.544	0.5	0.1	0.868	0	0.5	2385	23.76	2	57.4	44.2	0.924419	20	-13.4111
SAAR	2	1	455	101	2023-02-04 10:39:00	121	20.91	20.35	0.56	0.1	105	0.044	0.547	0.503	0.1	0.87	0	0.5	2390	23.76	2	57.4	44.2	0.926357	20	-13.4111
SAAR	2	1	456	101	2023-02-04 10:39:00	121	20.91	20.35	0.56	0.1	106	0.044	0.549	0.504	0.1	0.872	0	0.5	2395	23.76	2	57.4	44.2	0.928295	20	-13.4111
SAAR	2	1	457	101	2023-02-04 10:39:00	121	20.91	20.35	0.56	0.1	106	0.044	0.55	0.506	0.1	0.874	0	0.5	2400	23.76	2	57.4	44.2	0.930233	20	-13.4111
SAAR	2	1	458	101	2023-02-04 10:39:00	122	20.91	20.35	0.57	0.1	106	0.044	0.552	0.507	0.1	0.873	0	0.5	2405	23.76	2	57.4	44.2	0.932171	20	-13.4111
SAAR	2	1	459	101	2023-02-04 10:40:00	122	20.91	20.35	0.57	0.1	107	0.044	0.553	0.509	0.1	0.876	0	0.5	2410	23.76	2	59.2	40.8	0.934109	20	-13.4111
SAAR	2	1	460	101	2023-02-04 10:40:00	121	20.91	20.35	0.57	0.1	107	0.044	0.554	0.51	0.1	0.879	0	0.5	2415	23.76	2	59.2	40.8	0.936047	20	-13.4111
SAAR	2	1	461	101	2023-02-04 10:40:00	121	20.91	20.35	0.56	0.1	107	0.044	0.555	0.511	0.1	0.883	0	0.5	2420	23.76	2	59.2	40.8	0.937984	20	-13.4111
SAAR	2	1	462	101	2023-02-04 10:40:00	121	20.91	20.35	0.56	0.1	107	0.044	0.554	0.51	0.1	0.883	0	0.5	2425	23.76	2	59.2	40.8	0.939922	20	-13.4111
SAAR	2	1	463	101	2023-02-04 10:40:00	121	20.91	20.35	0.56	0.1	107	0.044	0.555	0.51	0.1	0.882	0	0.5	2430	23.76	2	59.2	40.8	0.94186	20	-13.4111
SAAR	2	1	464	101	2023-02-04 10:40:00	121	20.91	20.35	0.56	0.1	107	0.044	0.555	0.511	0.1	0.883	0	0.5	2435	23.76	2	59.2	40.8	0.943798	20	-13.4111
SAAR	2	1	465	101	2023-02-04 10:40:00	121	20.91	20.35	0.57	0.1	107	0.044	0.557	0.513	0.1	0.885	0	0.5	2440	23.76	2	62.6	37.4	0.945736	20	-13.4111
SAAR	2	1	466	101	2023-02-04 10:40:00	121	20.91	20.35	0.57	0.1	107	0.044	0.557	0.513	0.1	0.884	0	0.5	2445	23.76	2	59.2	40.8	0.947674	20	-13.4111
SAAR	2	1	467	101	2023-02-04 10:40:00	121	20.91	20.35	0.57	0.1	108	0.044	0.558	0.514	0.1	0.886	0	0.5	2450	23.76	2	62.6	37.4	0.949612	20	-13.4111
SAAR	2	1	468	101	2023-02-04 10:40:00	121	20.91	20.35	0.57	0.1	108	0.044	0.558	0.514	0.1	0.888	0	0.5	2455	23.76	2	62.6	37.4	0.95155	20	-13.4111
SAAR	2	1	469	101	2023-02-04 10:40:00	121	20.91	20.35	0.56	0.1	107	0.044	0.557	0.513	0.1	0.89	0	0.5	2460	23.76	2	62.6	37.4	0.953488	20	-13.4111
SAAR	2	1	470	101	2023-02-04 10:40:00	121	20.91	20.35	0.56	0.1	108	0.044	0.558	0.514	0.1	0.892	0	0.5	2465	23.76	2	62.6	37.4	0.955426	20	-13.4111
SAAR	2	1	471	101	2023-02-04 10:41:00	121	20.91	20.35	0.56	0.1	108	0.044	0.559	0.515	0.1	0.891	0	0.5	2470	23.76	2	62.6	37.4	0.957364	20	-13.4111
SAAR	2	1	472	101	2023-02-04 10:41:00	121	20.91	20.35	0.57	0.1	108	0.044	0.56	0.516	0.1	0.892	0	0.5	2475	23.76	2	62.6	37.4	0.959302	20	-13.4111
SAAR	2	1	473	101	2023-02-04 10:41:00	122	20.91	20.35	0.57	0.1	108	0.044	0.56	0.516	0.1	0.89	0	0.5	2480	23.76	2	62.6	37.4	0.96124	20	-13.4111
SAAR	2	1	474	101	2023-02-04 10:41:00	122	20.91	20.35	0.57	0.1	108	0.044	0.562	0.518	0.1	0.89	0	0.5	2485	23.76	2	62.6	37.4	0.963178	20	-13.4111
SAAR	2	1	475	101	2023-02-04 10:41:00	122	20.91	20.35	0.57	0.1	109	0.044	0.563	0.518	0.1	0.89	0	0.5	2490	23.76	2	62.6	37.4	0.965116	20	-13.4111
SAAR	2	1	476	101	2023-02-04 10:41:00	122	20.91	20.35	0.57	0.1	109	0.044	0.562	0.518	0.1	0.89	0	0.5	2495	23.76	2	62.6	37.4	0.967054	20	-13.4111
SAAR	2	1	477	101	2023-02-04 10:41:00	121	20.91	20.35	0.57	0.1	108	0.044	0.562	0.518	0.1	0.893	0	0.5	2500	23.76	2	62.6	37.4	0.968992	20	-13.4111
SAAR	2	1	478	101	2023-02-04 10:41:00	121	20.91	20.35	0.56	0.1	108	0.044	0.561	0.517	0.1	0.896	0	0.5	2505	23.76	2	66	34	0.97093	20	-13.4111
SAAR	2	1	479	101	2023-02-04 10:41:00	120	20.91	20.35	0.56	0.1	108	0.044	0.56	0.515	0.1	0.898	0	0.5	2510	23.76	2	66	34	0.972868	20	-13.4111
SAAR	2	1	480	101	2023-02-04 10:41:00	120	20.91	20.35	0.56	0.1	108	0.044	0.558	0.514	0.1	0.896	0	0.5	2515	23.76	2	66	34	0.974806	20	-13.4111
SAAR	2	1	481	101	2023-02-04 10:41:00	120	20.91	20.35	0.56	0.1	107	0.044	0.558	0.513	0.1	0.896	0	0.5	2520	23.76	2	66	34	0.976744	20	-13.4111
SAAR	2	1	482	101	2023-02-04 10:41:00	120	20.91	20.36	0.56	0.1	107	0.044	0.555	0.511	0.1	0.894	0	0.5	2525	23.76	2	62.6	37.4	0.978682	20	-13.4111
SAAR	2	1	483	101	2023-02-04 10:42:00	119	20.91	20.36	0.56	0.1	107	0.044	0.553	0.509	0.1	0.894	0	0.5	2530	23.76	2	62.6	37.4	0.98062	20	-13.4111
SAAR	2	1	484	101	2023-02-04 10:42:00	119	20.91	20.36	0.56	0.1	106	0.044	0.552	0.508	0.1	0.893	0	0.5	2535	23.76	2	62.6	37.4	0.982558	20	-13.4111
SAAR	2	1	485	101	2023-02-04 10:42:00	118	20.91	20.36	0.55	0.1	106	0.044	0.55	0.506	0.1	0.894	0	0.5	2540	23.76	2	62.6	37.4	0.984496	20	-13.4111
SAAR	2	1	486	101	2023-02-04 10:42:00	119	20.91	20.36	0.55	0.1	106	0.044	0.549	0.505	0.1	0.892	0	0.5	2545	23.76	2	62.6	37.4	0.986434	20	-13.4111
SAAR	2	1	487	101	2023-02-04 10:42:00	119	20.91	20.36	0.55	0.1	106	0.044	0.549	0.505	0.1	0.891	0	0.5	2550	23.76	2	62.6	37.4	0.988372	20	-13.4111
SAAR	2	1	488	101	2023-02-04 10:42:00	119	20.91	20.36	0.55	0.1	105	0.044	0.547	0.503	0.1	0.887	0	0.5	2555	23.76	2	62.6	37.4	0.99031	20	-13.4111
SAAR	2	1	489	101	2023-02-04 10:42:00	118	20.91	20.36	0.55	0.1	105	0.044	0.546	0.502	0.1	0.888	0	0.5	2560	23.76	2	62.6	37.4	0.992248	20	-13.4111
SAAR	2	1	490	101	2023-02-04 10:42:00	118	20.91	20.36	0.55	0.1	105	0.044	0.545	0.501	0.1	0.887	0	0.5	2565	23.76	2	62.6	37.4	0.994186	20	-13.4111
SAAR	2	1	491	101	2023-02-04 10:42:00	118	20.91	20.36	0.55	0.1	105	0.044	0.545	0.5	0.1	0.887	0	0.5	2570	23.76	2	62.6	37.4	0.996124	20	-13.4111
SAAR	2	1	492	101	2023-02-04 10:42:00	118	20.91	20.36	0.55	0.1	105	0.044	0.544	0.5	0.1	0.888	0	0.5	2575	23.76	2	62.6	37.4	0.998062	20	-13.4111
SAAR	2	1	493	101	2023-02-04 10:42:00	118	20.91	20.36	0.55	0.1	105	0.044	0.544	0.5	0.1	0.887	0	0.5	2580	23.76	2	62.6	37.4	1	20	-13.4111
SAAR	3	1	1	101	2023-02-04 12:25:00	92	20.91	20.43	0.48	0	77	0.042	0.458	0.416	0	0.837	0	0.5	120	26.8	3	45.6	54.4	0.0488798	10	-9.45946
SAAR	3	1	2	101	2023-02-04 12:25:00	93	20.91	20.43	0.49	0	78	0.042	0.463	0.421	0	0.837	0	0.5	125	26.8	3	45.6	54.4	0.0509165	10	-9.45946
SAAR	3	1	3	101	2023-02-04 12:25:00	94	20.91	20.42	0.49	0	79	0.042	0.47	0.427	0	0.84	0	0.5	130	26.8	3	45.6	54.4	0.0529532	10	-9.45946
SAAR	3	1	4	101	2023-02-04 12:25:00	96	20.91	20.41	0.5	0	80	0.042	0.476	0.434	0	0.841	0	0.5	135	26.8	3	45.6	54.4	0.0549898	10	-9.45946
SAAR	3	1	5	101	2023-02-04 12:25:00	97	20.91	20.4	0.51	0	81	0.042	0.48	0.438	0	0.835	0	0.5	140	26.8	3	45.6	54.4	0.0570265	10	-9.45946
SAAR	3	1	6	101	2023-02-04 12:25:00	99	20.91	20.4	0.51	0	82	0.042	0.485	0.443	0	0.83	0	0.5	145	26.8	3	42.2	57.8	0.0590631	10	-9.45946
SAAR	3	1	7	101	2023-02-04 12:25:00	100	20.91	20.39	0.52	0	83	0.042	0.489	0.447	0	0.828	0	0.5	150	26.8	3	42.2	57.8	0.0610998	10	-9.45946
SAAR	3	1	8	101	2023-02-04 12:25:00	102	20.91	20.38	0.53	0	84	0.042	0.494	0.452	0	0.824	0	0.5	155	26.8	3	38.8	61.2	0.0631365	10	-9.45946
SAAR	3	1	9	101	2023-02-04 12:25:00	103	20.91	20.38	0.54	0	85	0.042	0.499	0.457	0	0.82	0	0.5	160	26.8	3	38.8	61.2	0.0651731	10	-9.45946
SAAR	3	1	10	101	2023-02-04 12:25:00	104	20.91	20.37	0.54	0	86	0.042	0.504	0.462	0	0.821	0	0.5	165	26.8	3	38.8	61.2	0.0672098	10	-9.45946
SAAR	3	1	11	101	2023-02-04 12:25:00	105	20.91	20.36	0.55	0	87	0.042	0.509	0.467	0	0.821	0	0.5	170	26.8	3	38.8	61.2	0.0692464	10	-9.45946
SAAR	3	1	12	101	2023-02-04 12:26:00	107	20.91	20.36	0.55	0	88	0.042	0.515	0.472	0	0.821	0	0.5	175	26.8	3	38.8	61.2	0.0712831	10	-9.45946
SAAR	3	1	13	101	2023-02-04 12:26:00	108	20.91	20.35	0.56	0	89	0.042	0.52	0.478	0	0.821	0	0.5	180	26.8	3	38.8	61.2	0.0733198	10	-9.45946
SAAR	3	1	14	101	2023-02-04 12:26:00	109	20.91	20.35	0.56	0	89	0.042	0.524	0.482	0	0.823	0	0.5	185	26.8	3	38.8	61.2	0.0753564	10	-9.45946
SAAR	3	1	15	101	2023-02-04 12:26:00	109	20.91	20.34	0.57	0	90	0.042	0.528	0.486	0	0.825	0	0.5	190	26.8	3	42.2	57.8	0.0773931	10	-9.45946
SAAR	3	1	16	101	2023-02-04 12:26:00	110	20.91	20.34	0.57	0	90	0.042	0.53	0.487	0	0.824	0	0.5	195	26.8	3	38.8	61.2	0.0794297	10	-9.45946
SAAR	3	1	17	101	2023-02-04 12:26:00	111	20.91	20.34	0.57	0	91	0.042	0.531	0.489	0	0.819	0	0.5	200	26.8	3	38.8	61.2	0.0814664	10	-9.45946
SAAR	3	1	18	101	2023-02-04 12:26:00	112	20.91	20.33	0.58	0	91	0.042	0.534	0.492	0	0.816	0	0.5	205	26.8	3	38.8	61.2	0.0835031	10	-9.45946
SAAR	3	1	19	101	2023-02-04 12:26:00	113	20.91	20.33	0.58	0	92	0.042	0.538	0.496	0	0.816	0	0.5	210	26.8	3	38.8	61.2	0.0855397	10	-9.45946
SAAR	3	1	20	101	2023-02-04 12:26:00	114	20.91	20.32	0.59	0	93	0.042	0.542	0.5	0	0.818	0	0.5	215	26.8	3	38.8	61.2	0.0875764	10	-9.45946
SAAR	3	1	21	101	2023-02-04 12:26:00	114	20.91	20.32	0.59	0	93	0.042	0.544	0.502	0	0.817	0	0.5	220	26.8	3	38.8	61.2	0.089613	10	-9.45946
SAAR	3	1	22	101	2023-02-04 12:26:00	114	20.91	20.32	0.59	0	93	0.042	0.546	0.504	0	0.817	0	0.5	225	26.8	3	38.8	61.2	0.0916497	10	-9.45946
SAAR	3	1	23	101	2023-02-04 12:26:00	115	20.91	20.31	0.6	0	94	0.042	0.548	0.506	0	0.815	0	0.5	230	26.8	3	38.8	61.2	0.0936864	10	-9.45946
SAAR	3	1	24	101	2023-02-04 12:27:00	115	20.91	20.31	0.6	0	94	0.042	0.548	0.506	0	0.815	0	0.5	235	26.8	3	38.8	61.2	0.095723	10	-9.45946
SAAR	3	1	25	101	2023-02-04 12:27:00	115	20.91	20.31	0.6	0	94	0.042	0.548	0.506	0	0.815	0	0.5	240	26.8	3	38.8	61.2	0.0977597	10	-9.45946
SAAR	3	1	26	101	2023-02-04 12:27:00	115	20.91	20.31	0.6	0	94	0.042	0.551	0.508	0	0.816	0	0.5	245	26.8	3	38.8	61.2	0.0997963	10	-9.45946
SAAR	3	1	27	101	2023-02-04 12:27:00	116	20.91	20.31	0.6	0	95	0.042	0.553	0.511	0	0.816	0	0.5	250	26.8	3	38.8	61.2	0.101833	10	-9.45946
SAAR	3	1	28	101	2023-02-04 12:27:00	116	20.91	20.31	0.6	0	95	0.042	0.554	0.512	0	0.816	0	0.5	255	26.8	3	38.8	61.2	0.10387	10	-9.45946
SAAR	3	1	29	101	2023-02-04 12:27:00	116	20.91	20.31	0.6	0	95	0.042	0.554	0.512	0	0.816	0	0.5	260	26.8	3	38.8	61.2	0.105906	10	-9.45946
SAAR	3	1	30	101	2023-02-04 12:27:00	117	20.91	20.31	0.6	0	95	0.042	0.552	0.51	0	0.813	0	0.5	265	26.8	3	35.4	64.6	0.107943	10	-9.45946
SAAR	3	1	31	101	2023-02-04 12:27:00	117	20.91	20.31	0.6	0	95	0.042	0.552	0.51	0	0.81	0	0.5	270	26.8	3	35.4	64.6	0.10998	10	-9.45946
SAAR	3	1	32	101	2023-02-04 12:27:00	117	20.91	20.31	0.61	0	94	0.042	0.55	0.508	0	0.805	0	0.5	275	26.8	3	35.4	64.6	0.112016	10	-9.45946
SAAR	3	1	33	101	2023-02-04 12:27:00	117	20.91	20.31	0.6	0	94	0.042	0.549	0.507	0	0.805	0	0.5	280	26.8	3	35.4	64.6	0.114053	10	-9.45946
SAAR	3	1	34	101	2023-02-04 12:27:00	117	20.91	20.31	0.6	0	94	0.042	0.551	0.508	0	0.808	0	0.5	285	26.8	3	35.4	64.6	0.11609	10	-9.45946
SAAR	3	1	35	101	2023-02-04 12:27:00	117	20.91	20.31	0.6	0	94	0.042	0.549	0.507	0	0.805	0	0.5	290	26.8	3	35.4	64.6	0.118126	10	-9.45946
SAAR	3	1	36	101	2023-02-04 12:28:00	117	20.91	20.31	0.61	0	94	0.042	0.55	0.508	0	0.805	0	0.5	295	26.8	3	35.4	64.6	0.120163	10	-9.45946
SAAR	3	1	37	101	2023-02-04 12:28:00	117	20.91	20.31	0.61	0	94	0.042	0.55	0.508	0	0.804	0	0.5	300	26.8	3	32	68	0.1222	10	-9.45946
SAAR	3	1	38	101	2023-02-04 12:28:00	117	20.91	20.31	0.61	0	94	0.042	0.549	0.507	0	0.802	0	0.5	305	26.8	3	32	68	0.124236	11	-9.45946
SAAR	3	1	39	101	2023-02-04 12:28:00	117	20.91	20.3	0.61	0	94	0.042	0.549	0.507	0	0.802	0	0.5	310	26.8	3	32	68	0.126273	11	-9.45946
SAAR	3	1	40	101	2023-02-04 12:28:00	117	20.91	20.3	0.61	0	94	0.042	0.55	0.508	0	0.802	0	0.5	315	26.8	3	32	68	0.12831	11	-9.45946
SAAR	3	1	41	101	2023-02-04 12:28:00	118	20.91	20.3	0.61	0	94	0.042	0.549	0.507	0	0.799	0	0.5	320	26.8	3	32	68	0.130346	11	-9.45946
SAAR	3	1	42	101	2023-02-04 12:28:00	118	20.91	20.3	0.61	0	94	0.042	0.551	0.509	0	0.799	0	0.5	325	26.8	3	32	68	0.132383	11	-9.45946
SAAR	3	1	43	101	2023-02-04 12:28:00	118	20.91	20.3	0.61	0	94	0.042	0.55	0.508	0	0.799	0	0.5	330	26.8	3	32	68	0.13442	11	-9.45946
SAAR	3	1	44	101	2023-02-04 12:28:00	118	20.91	20.3	0.61	0	94	0.042	0.549	0.507	0	0.797	0	0.5	335	26.8	3	32	68	0.136456	11	-9.45946
SAAR	3	1	45	101	2023-02-04 12:28:00	118	20.91	20.3	0.61	0	94	0.042	0.548	0.506	0	0.794	0	0.5	340	26.8	3	28.6	71.4	0.138493	11	-9.45946
SAAR	3	1	46	101	2023-02-04 12:28:00	118	20.91	20.3	0.61	0	94	0.042	0.548	0.506	0	0.793	0	0.5	345	26.8	3	28.6	71.4	0.14053	11	-9.45946
SAAR	3	1	47	101	2023-02-04 12:28:00	119	20.91	20.3	0.61	0	94	0.042	0.548	0.506	0	0.791	0	0.5	350	26.8	3	28.6	71.4	0.142566	11	-9.45946
SAAR	3	1	48	101	2023-02-04 12:29:00	119	20.91	20.3	0.61	0	94	0.042	0.549	0.507	0	0.789	0	0.5	355	26.8	3	28.6	71.4	0.144603	11	-9.45946
SAAR	3	1	49	101	2023-02-04 12:29:00	120	20.91	20.29	0.62	0	95	0.042	0.552	0.51	0	0.79	0	0.5	360	26.8	3	28.6	71.4	0.14664	11	-9.45946
SAAR	3	1	50	101	2023-02-04 12:29:00	120	20.91	20.29	0.62	0	95	0.042	0.553	0.511	0	0.788	0	0.5	365	26.8	3	28.6	71.4	0.148676	12	-9.45946
SAAR	3	1	51	101	2023-02-04 12:29:00	120	20.91	20.29	0.62	0	95	0.042	0.554	0.512	0	0.789	0	0.5	370	26.8	3	28.6	71.4	0.150713	12	-9.45946
SAAR	3	1	52	101	2023-02-04 12:29:00	120	20.91	20.29	0.62	0	95	0.042	0.555	0.512	0	0.79	0	0.5	375	26.8	3	28.6	71.4	0.152749	12	-9.45946
SAAR	3	1	53	101	2023-02-04 12:29:00	120	20.91	20.29	0.62	0	95	0.042	0.555	0.513	0	0.791	0	0.5	380	26.8	3	28.6	71.4	0.154786	12	-9.45946
SAAR	3	1	54	101	2023-02-04 12:29:00	121	20.91	20.29	0.62	0	95	0.042	0.555	0.513	0	0.79	0	0.5	385	26.8	3	28.6	71.4	0.156823	12	-9.45946
SAAR	3	1	55	101	2023-02-04 12:29:00	121	20.91	20.29	0.62	0	95	0.042	0.557	0.515	0	0.791	0	0.5	390	26.8	3	28.6	71.4	0.158859	12	-9.45946
SAAR	3	1	56	101	2023-02-04 12:29:00	120	20.91	20.29	0.62	0	95	0.042	0.557	0.514	0	0.792	0	0.5	395	26.8	3	28.6	71.4	0.160896	12	-9.45946
SAAR	3	1	57	101	2023-02-04 12:29:00	120	20.91	20.29	0.62	0	95	0.042	0.556	0.514	0	0.791	0	0.5	400	26.8	3	28.6	71.4	0.162933	12	-9.45946
SAAR	3	1	58	101	2023-02-04 12:29:00	121	20.91	20.29	0.62	0	95	0.042	0.557	0.515	0	0.791	0	0.5	405	26.8	3	28.6	71.4	0.164969	12	-9.45946
SAAR	3	1	59	101	2023-02-04 12:29:00	121	20.91	20.29	0.62	0	96	0.042	0.558	0.516	0	0.79	0	0.5	410	26.8	3	28.6	71.4	0.167006	12	-9.45946
SAAR	3	1	60	101	2023-02-04 12:30:00	121	20.91	20.29	0.63	0	96	0.042	0.559	0.516	0	0.789	0	0.5	415	26.8	3	28.6	71.4	0.169043	12	-9.45946
SAAR	3	1	61	101	2023-02-04 12:30:00	122	20.91	20.28	0.63	0	96	0.042	0.559	0.517	0	0.788	0	0.5	420	26.8	3	28.6	71.4	0.171079	12	-9.45946
SAAR	3	1	62	101	2023-02-04 12:30:00	121	20.91	20.28	0.63	0	96	0.042	0.559	0.517	0	0.789	0	0.5	425	26.8	3	28.6	71.4	0.173116	13	-9.45946
SAAR	3	1	63	101	2023-02-04 12:30:00	121	20.91	20.29	0.63	0	96	0.042	0.559	0.517	0	0.79	0	0.5	430	26.8	3	28.6	71.4	0.175153	13	-9.45946
SAAR	3	1	64	101	2023-02-04 12:30:00	121	20.91	20.29	0.63	0	96	0.042	0.557	0.515	0	0.786	0	0.5	435	26.8	3	28.6	71.4	0.177189	13	-9.45946
SAAR	3	1	65	101	2023-02-04 12:30:00	122	20.91	20.28	0.63	0	96	0.042	0.557	0.515	0	0.784	0	0.5	440	26.8	3	25.2	74.8	0.179226	13	-9.45946
SAAR	3	1	66	101	2023-02-04 12:30:00	122	20.91	20.28	0.63	0	96	0.042	0.558	0.516	0	0.783	0	0.5	445	26.8	3	25.2	74.8	0.181263	13	-9.45946
SAAR	3	1	67	101	2023-02-04 12:30:00	122	20.91	20.28	0.63	0	96	0.042	0.558	0.516	0	0.784	0	0.5	450	26.8	3	25.2	74.8	0.183299	13	-9.45946
SAAR	3	1	68	101	2023-02-04 12:30:00	123	20.91	20.28	0.63	0	96	0.042	0.561	0.519	0	0.784	0	0.5	455	26.8	3	25.2	74.8	0.185336	13	-9.45946
SAAR	3	1	69	101	2023-02-04 12:30:00	123	20.91	20.28	0.63	0	97	0.042	0.564	0.522	0	0.788	0	0.5	460	26.8	3	28.6	71.4	0.187373	13	-9.45946
SAAR	3	1	70	101	2023-02-04 12:30:00	123	20.91	20.28	0.63	0	97	0.042	0.565	0.523	0	0.787	0	0.5	465	26.8	3	28.6	71.4	0.189409	13	-9.45946
SAAR	3	1	71	101	2023-02-04 12:30:00	123	20.91	20.28	0.63	0	97	0.042	0.566	0.524	0	0.79	0	0.5	470	26.8	3	28.6	71.4	0.191446	13	-9.45946
SAAR	3	1	72	101	2023-02-04 12:31:00	123	20.91	20.28	0.63	0	97	0.042	0.566	0.524	0	0.792	0	0.5	475	26.8	3	28.6	71.4	0.193483	13	-9.45946
SAAR	3	1	73	101	2023-02-04 12:31:00	123	20.91	20.28	0.63	0	97	0.042	0.566	0.524	0	0.792	0	0.5	480	26.8	3	28.6	71.4	0.195519	14	-9.45946
SAAR	3	1	74	101	2023-02-04 12:31:00	123	20.91	20.28	0.63	0	97	0.042	0.566	0.523	0	0.79	0	0.5	485	26.8	3	28.6	71.4	0.197556	14	-9.45946
SAAR	3	1	75	101	2023-02-04 12:31:00	123	20.91	20.28	0.63	0	97	0.042	0.565	0.523	0	0.788	0	0.5	490	26.8	3	28.6	71.4	0.199593	14	-9.45946
SAAR	3	1	76	101	2023-02-04 12:31:00	123	20.91	20.28	0.63	0	97	0.042	0.564	0.522	0	0.787	0	0.5	495	26.8	3	28.6	71.4	0.201629	14	-9.45946
SAAR	3	1	77	101	2023-02-04 12:31:00	123	20.91	20.28	0.63	0	97	0.042	0.564	0.522	0	0.787	0	0.5	500	26.8	3	28.6	71.4	0.203666	14	-9.45946
SAAR	3	1	78	101	2023-02-04 12:31:00	123	20.91	20.28	0.63	0	97	0.042	0.563	0.521	0	0.789	0	0.5	505	26.8	3	28.6	71.4	0.205703	14	-9.45946
SAAR	3	1	79	101	2023-02-04 12:31:00	122	20.91	20.28	0.63	0	97	0.042	0.563	0.521	0	0.789	0	0.5	510	26.8	3	28.6	71.4	0.207739	14	-9.45946
SAAR	3	1	80	101	2023-02-04 12:31:00	122	20.91	20.28	0.63	0	97	0.042	0.563	0.521	0	0.791	0	0.5	515	26.8	3	28.6	71.4	0.209776	14	-9.45946
SAAR	3	1	81	101	2023-02-04 12:31:00	122	20.91	20.28	0.63	0	96	0.042	0.561	0.519	0	0.787	0	0.5	520	26.8	3	28.6	71.4	0.211813	14	-9.45946
SAAR	3	1	82	101	2023-02-04 12:31:00	122	20.91	20.28	0.63	0	96	0.042	0.56	0.518	0	0.787	0	0.5	525	26.8	3	28.6	71.4	0.213849	14	-9.45946
SAAR	3	1	83	101	2023-02-04 12:31:00	122	20.91	20.28	0.63	0	96	0.042	0.561	0.519	0	0.785	0	0.5	530	26.8	3	28.6	71.4	0.215886	14	-9.45946
SAAR	3	1	84	101	2023-02-04 12:32:00	123	20.91	20.28	0.63	0	96	0.042	0.561	0.519	0	0.783	0	0.5	535	26.8	3	25.2	74.8	0.217923	14	-9.45946
SAAR	3	1	85	101	2023-02-04 12:32:00	123	20.91	20.28	0.63	0	96	0.042	0.562	0.52	0	0.782	0	0.5	540	26.8	3	25.2	74.8	0.219959	14	-9.45946
SAAR	3	1	86	101	2023-02-04 12:32:00	123	20.91	20.28	0.64	0	97	0.042	0.565	0.523	0	0.786	0	0.5	545	26.8	3	28.6	71.4	0.221996	15	-9.45946
SAAR	3	1	87	101	2023-02-04 12:32:00	123	20.91	20.28	0.64	0	97	0.042	0.566	0.524	0	0.787	0	0.5	550	26.8	3	28.6	71.4	0.224033	15	-9.45946
SAAR	3	1	88	101	2023-02-04 12:32:00	123	20.91	20.28	0.64	0	97	0.042	0.567	0.525	0	0.789	0	0.5	555	26.8	3	28.6	71.4	0.226069	15	-9.45946
SAAR	3	1	89	101	2023-02-04 12:32:00	123	20.91	20.28	0.64	0	97	0.042	0.567	0.525	0	0.789	0	0.5	560	26.8	3	28.6	71.4	0.228106	15	-9.45946
SAAR	3	1	90	101	2023-02-04 12:32:00	124	20.91	20.27	0.64	0	97	0.042	0.566	0.524	0	0.786	0	0.5	565	26.8	3	28.6	71.4	0.230143	15	-9.45946
SAAR	3	1	91	101	2023-02-04 12:32:00	124	20.91	20.27	0.64	0	97	0.042	0.567	0.525	0	0.786	0	0.5	570	26.8	3	28.6	71.4	0.232179	15	-9.45946
SAAR	3	1	92	101	2023-02-04 12:32:00	124	20.91	20.27	0.64	0	97	0.042	0.566	0.523	0	0.786	0	0.5	575	26.8	3	28.6	71.4	0.234216	15	-9.45946
SAAR	3	1	93	101	2023-02-04 12:32:00	123	20.91	20.28	0.64	0	97	0.042	0.566	0.524	0	0.789	0	0.5	580	26.8	3	28.6	71.4	0.236253	15	-9.45946
SAAR	3	1	94	101	2023-02-04 12:32:00	123	20.91	20.28	0.63	0	97	0.042	0.564	0.522	0	0.787	0	0.5	585	26.8	3	28.6	71.4	0.238289	15	-9.45946
SAAR	3	1	95	101	2023-02-04 12:32:00	123	20.91	20.28	0.63	0	97	0.042	0.564	0.522	0	0.786	0	0.5	590	26.8	3	28.6	71.4	0.240326	15	-9.45946
SAAR	3	1	96	101	2023-02-04 12:33:00	123	20.91	20.28	0.63	0	97	0.042	0.564	0.522	0	0.787	0	0.5	595	26.8	3	28.6	71.4	0.242363	15	-9.45946
SAAR	3	1	97	101	2023-02-04 12:33:00	123	20.91	20.28	0.63	0	97	0.042	0.563	0.521	0	0.786	0	0.5	600	26.8	3	28.6	71.4	0.244399	15	-9.45946
SAAR	3	1	98	101	2023-02-04 12:33:00	123	20.91	20.28	0.63	0	96	0.042	0.562	0.52	0	0.785	0	0.5	605	26.8	3	28.6	71.4	0.246436	16	-9.45946
SAAR	3	1	99	101	2023-02-04 12:33:00	123	20.91	20.28	0.63	0	96	0.042	0.562	0.519	0	0.787	0	0.5	610	26.8	3	28.6	71.4	0.248473	16	-9.45946
SAAR	3	1	100	101	2023-02-04 12:33:00	122	20.91	20.28	0.63	0	96	0.042	0.561	0.519	0	0.787	0	0.5	615	26.8	3	28.6	71.4	0.250509	16	-9.45946
SAAR	3	1	101	101	2023-02-04 12:33:00	122	20.91	20.28	0.63	0	96	0.042	0.561	0.519	0	0.788	0	0.5	620	26.8	3	28.6	71.4	0.252546	16	-9.45946
SAAR	3	1	102	101	2023-02-04 12:33:00	122	20.91	20.28	0.63	0	96	0.042	0.561	0.519	0	0.788	0	0.5	625	26.8	3	28.6	71.4	0.254582	16	-9.45946
SAAR	3	1	103	101	2023-02-04 12:33:00	122	20.91	20.28	0.63	0	96	0.042	0.561	0.519	0	0.786	0	0.5	630	26.8	3	28.6	71.4	0.256619	16	-9.45946
SAAR	3	1	104	101	2023-02-04 12:33:00	122	20.91	20.28	0.63	0	96	0.042	0.56	0.517	0	0.784	0	0.5	635	26.8	3	25.2	74.8	0.258656	16	-9.45946
SAAR	3	1	105	101	2023-02-04 12:33:00	123	20.91	20.28	0.63	0	96	0.042	0.561	0.519	0	0.783	0	0.5	640	26.8	3	25.2	74.8	0.260692	16	-9.45946
SAAR	3	1	106	101	2023-02-04 12:33:00	123	20.91	20.28	0.63	0	97	0.042	0.563	0.521	0	0.785	0	0.5	645	26.8	3	28.6	71.4	0.262729	16	-9.45946
SAAR	3	1	107	101	2023-02-04 12:33:00	123	20.91	20.28	0.63	0	97	0.042	0.563	0.521	0	0.787	0	0.5	650	26.8	3	28.6	71.4	0.264766	16	-9.45946
SAAR	3	1	108	101	2023-02-04 12:34:00	123	20.91	20.28	0.63	0	97	0.042	0.566	0.524	0	0.79	0	0.5	655	26.8	3	28.6	71.4	0.266802	16	-9.45946
SAAR	3	1	109	101	2023-02-04 12:34:00	123	20.91	20.28	0.63	0	97	0.042	0.568	0.525	0	0.792	0	0.5	660	26.8	3	28.6	71.4	0.268839	16	-9.45946
SAAR	3	1	110	101	2023-02-04 12:34:00	123	20.91	20.27	0.64	0	98	0.042	0.57	0.528	0	0.793	0	0.5	665	26.8	3	28.6	71.4	0.270876	17	-9.45946
SAAR	3	1	111	101	2023-02-04 12:34:00	124	20.91	20.27	0.64	0	98	0.042	0.572	0.53	0	0.796	0	0.5	670	26.8	3	32	68	0.272912	17	-9.45946
SAAR	3	1	112	101	2023-02-04 12:34:00	124	20.91	20.27	0.64	0	98	0.042	0.572	0.53	0	0.793	0	0.5	675	26.8	3	28.6	71.4	0.274949	17	-9.45946
SAAR	3	1	113	101	2023-02-04 12:34:00	124	20.91	20.27	0.64	0	98	0.042	0.572	0.53	0	0.794	0	0.5	680	26.8	3	28.6	71.4	0.276986	17	-9.45946
SAAR	3	1	114	101	2023-02-04 12:34:00	124	20.91	20.27	0.64	0	98	0.042	0.573	0.531	0	0.796	0	0.5	685	26.8	3	32	68	0.279022	17	-9.45946
SAAR	3	1	115	101	2023-02-04 12:34:00	124	20.91	20.27	0.64	0	99	0.042	0.574	0.532	0	0.794	0	0.5	690	26.8	3	28.6	71.4	0.281059	17	-9.45946
SAAR	3	1	116	101	2023-02-04 12:34:00	124	20.91	20.27	0.64	0	99	0.042	0.574	0.532	0	0.794	0	0.5	695	26.8	3	28.6	71.4	0.283096	17	-9.45946
SAAR	3	1	117	101	2023-02-04 12:34:00	124	20.91	20.27	0.64	0	99	0.042	0.575	0.533	0	0.796	0	0.5	700	26.8	3	32	68	0.285132	17	-9.45946
SAAR	3	1	118	101	2023-02-04 12:34:00	124	20.91	20.27	0.64	0	99	0.042	0.575	0.533	0	0.798	0	0.5	705	26.8	3	32	68	0.287169	17	-9.45946
SAAR	3	1	119	101	2023-02-04 12:34:00	124	20.91	20.27	0.64	0	99	0.042	0.575	0.533	0	0.799	0	0.5	710	26.8	3	32	68	0.289206	17	-9.45946
SAAR	3	1	120	101	2023-02-04 12:35:00	124	20.91	20.27	0.64	0	99	0.042	0.575	0.533	0	0.797	0	0.5	715	26.8	3	32	68	0.291242	17	-9.45946
SAAR	3	1	121	101	2023-02-04 12:35:00	124	20.91	20.27	0.64	0	99	0.042	0.575	0.533	0	0.796	0	0.5	720	26.8	3	32	68	0.293279	17	-9.45946
SAAR	3	1	122	101	2023-02-04 12:35:00	124	20.91	20.27	0.64	0	99	0.042	0.576	0.534	0	0.796	0	0.5	725	26.8	3	32	68	0.295316	18	-9.45946
SAAR	3	1	123	101	2023-02-04 12:35:00	124	20.91	20.27	0.64	0	99	0.042	0.576	0.534	0	0.795	0	0.5	730	26.8	3	32	68	0.297352	18	-9.45946
SAAR	3	1	124	101	2023-02-04 12:35:00	125	20.91	20.27	0.64	0	99	0.042	0.576	0.534	0	0.795	0	0.5	735	26.8	3	32	68	0.299389	18	-9.45946
SAAR	3	1	125	101	2023-02-04 12:35:00	125	20.91	20.27	0.64	0	99	0.042	0.576	0.534	0	0.795	0	0.5	740	26.8	3	32	68	0.301426	18	-9.45946
SAAR	3	1	126	101	2023-02-04 12:35:00	124	20.91	20.27	0.64	0	99	0.042	0.577	0.535	0	0.796	0	0.5	745	26.8	3	32	68	0.303462	18	-9.45946
SAAR	3	1	127	101	2023-02-04 12:35:00	125	20.91	20.27	0.64	0	99	0.042	0.577	0.535	0	0.796	0	0.5	750	26.8	3	32	68	0.305499	18	-9.45946
SAAR	3	1	128	101	2023-02-04 12:35:00	125	20.91	20.27	0.64	0	99	0.042	0.577	0.535	0	0.796	0	0.5	755	26.8	3	32	68	0.307536	18	-9.45946
SAAR	3	1	129	101	2023-02-04 12:35:00	125	20.91	20.27	0.64	0	99	0.042	0.578	0.536	0	0.797	0	0.5	760	26.8	3	32	68	0.309572	18	-9.45946
SAAR	3	1	130	101	2023-02-04 12:35:00	125	20.91	20.27	0.64	0	100	0.042	0.578	0.536	0	0.797	0	0.5	765	26.8	3	32	68	0.311609	18	-9.45946
SAAR	3	1	131	101	2023-02-04 12:35:00	125	20.91	20.27	0.64	0	100	0.042	0.579	0.537	0	0.799	0	0.5	770	26.8	3	32	68	0.313646	18	-9.45946
SAAR	3	1	132	101	2023-02-04 12:36:00	125	20.91	20.27	0.65	0	100	0.042	0.58	0.538	0	0.798	0	0.5	775	26.8	3	32	68	0.315682	18	-9.45946
SAAR	3	1	133	101	2023-02-04 12:36:00	126	20.91	20.26	0.65	0	100	0.042	0.582	0.54	0	0.797	0	0.5	780	26.8	3	32	68	0.317719	18	-9.45946
SAAR	3	1	134	101	2023-02-04 12:36:00	126	20.91	20.26	0.65	0	100	0.042	0.582	0.54	0	0.796	0	0.5	785	26.8	3	32	68	0.319756	19	-9.45946
SAAR	3	1	135	101	2023-02-04 12:36:00	125	20.91	20.26	0.65	0	100	0.042	0.581	0.539	0	0.796	0	0.5	790	26.8	3	32	68	0.321792	19	-9.45946
SAAR	3	1	136	101	2023-02-04 12:36:00	125	20.91	20.26	0.65	0	100	0.042	0.581	0.539	0	0.797	0	0.5	795	26.8	3	32	68	0.323829	19	-9.45946
SAAR	3	1	137	101	2023-02-04 12:36:00	125	20.91	20.26	0.65	0	100	0.042	0.581	0.539	0	0.798	0	0.5	800	26.8	3	32	68	0.325866	19	-9.45946
SAAR	3	1	138	101	2023-02-04 12:36:00	125	20.91	20.27	0.65	0	100	0.042	0.581	0.539	0	0.799	0	0.5	805	26.8	3	32	68	0.327902	19	-9.45946
SAAR	3	1	139	101	2023-02-04 12:36:00	125	20.91	20.27	0.65	0	100	0.042	0.581	0.539	0	0.8	0	0.5	810	26.8	3	32	68	0.329939	19	-9.45946
SAAR	3	1	140	101	2023-02-04 12:36:00	125	20.91	20.27	0.65	0	100	0.042	0.581	0.539	0	0.801	0	0.5	815	26.8	3	32	68	0.331976	19	-9.45946
SAAR	3	1	141	101	2023-02-04 12:36:00	125	20.91	20.27	0.65	0	100	0.042	0.581	0.539	0	0.8	0	0.5	820	26.8	3	32	68	0.334012	19	-9.45946
SAAR	3	1	142	101	2023-02-04 12:36:00	125	20.91	20.26	0.65	0	100	0.042	0.582	0.54	0	0.8	0	0.5	825	26.8	3	32	68	0.336049	19	-9.45946
SAAR	3	1	143	101	2023-02-04 12:36:00	125	20.91	20.26	0.65	0	100	0.042	0.582	0.54	0	0.8	0	0.5	830	26.8	3	32	68	0.338086	19	-9.45946
SAAR	3	1	144	101	2023-02-04 12:37:00	126	20.91	20.26	0.65	0	100	0.042	0.584	0.542	0	0.799	0	0.5	835	26.8	3	32	68	0.340122	19	-9.45946
SAAR	3	1	145	101	2023-02-04 12:37:00	126	20.91	20.26	0.65	0	101	0.042	0.585	0.543	0	0.8	0	0.5	840	26.8	3	32	68	0.342159	19	-9.45946
SAAR	3	1	146	101	2023-02-04 12:37:00	126	20.91	20.26	0.65	0	101	0.042	0.585	0.543	0	0.8	0	0.5	845	26.8	3	32	68	0.344196	20	-9.45946
SAAR	3	1	147	101	2023-02-04 12:37:00	126	20.91	20.26	0.65	0	101	0.042	0.585	0.543	0	0.802	0	0.5	850	26.8	3	32	68	0.346232	20	-9.45946
SAAR	3	1	148	101	2023-02-04 12:37:00	126	20.91	20.26	0.65	0	101	0.042	0.585	0.543	0	0.801	0	0.5	855	26.8	3	32	68	0.348269	20	-9.45946
SAAR	3	1	149	101	2023-02-04 12:37:00	126	20.91	20.26	0.65	0	101	0.042	0.586	0.544	0	0.803	0	0.5	860	26.8	3	32	68	0.350305	20	-9.45946
SAAR	3	1	150	101	2023-02-04 12:37:00	126	20.91	20.26	0.65	0	101	0.042	0.587	0.544	0	0.805	0	0.5	865	26.8	3	35.4	64.6	0.352342	20	-9.45946
SAAR	3	1	151	101	2023-02-04 12:37:00	125	20.91	20.26	0.65	0	101	0.042	0.587	0.545	0	0.806	0	0.5	870	26.8	3	35.4	64.6	0.354379	20	-9.45946
SAAR	3	1	152	101	2023-02-04 12:37:00	126	20.91	20.26	0.65	0	101	0.042	0.587	0.545	0	0.804	0	0.5	875	26.8	3	32	68	0.356415	20	-9.45946
SAAR	3	1	153	101	2023-02-04 12:37:00	126	20.91	20.26	0.65	0	102	0.042	0.59	0.548	0	0.807	0	0.5	880	26.8	3	35.4	64.6	0.358452	20	-9.45946
SAAR	3	1	154	101	2023-02-04 12:37:00	126	20.91	20.26	0.65	0	102	0.042	0.59	0.548	0	0.805	0	0.5	885	26.8	3	35.4	64.6	0.360489	20	-9.45946
SAAR	3	1	155	101	2023-02-04 12:37:00	126	20.91	20.26	0.65	0	102	0.042	0.59	0.547	0	0.804	0	0.5	890	26.8	3	32	68	0.362525	20	-9.45946
SAAR	3	1	156	101	2023-02-04 12:38:00	126	20.91	20.26	0.65	0	102	0.042	0.59	0.548	0	0.805	0	0.5	895	26.8	3	35.4	64.6	0.364562	20	-9.45946
SAAR	3	1	157	101	2023-02-04 12:38:00	126	20.91	20.26	0.65	0	102	0.042	0.59	0.548	0	0.807	0	0.5	900	26.8	3	35.4	64.6	0.366599	20	-9.45946
SAAR	3	1	158	101	2023-02-04 12:38:00	126	20.91	20.26	0.65	0	102	0.042	0.59	0.548	0	0.808	0	0.5	905	26.8	3	35.4	64.6	0.368635	20	-9.45946
SAAR	3	1	159	101	2023-02-04 12:38:00	126	20.91	20.26	0.65	0	102	0.042	0.591	0.549	0	0.81	0	0.5	910	26.8	3	35.4	64.6	0.370672	20	-9.45946
SAAR	3	1	160	101	2023-02-04 12:38:00	126	20.91	20.26	0.65	0	102	0.042	0.591	0.549	0	0.81	0	0.5	915	26.8	3	35.4	64.6	0.372709	20	-9.45946
SAAR	3	1	161	101	2023-02-04 12:38:00	126	20.91	20.26	0.65	0	102	0.042	0.591	0.549	0	0.81	0	0.5	920	26.8	3	35.4	64.6	0.374745	20	-9.45946
SAAR	3	1	162	101	2023-02-04 12:38:00	126	20.91	20.26	0.65	0	102	0.042	0.591	0.549	0	0.811	0	0.5	925	26.8	3	35.4	64.6	0.376782	20	-9.45946
SAAR	3	1	163	101	2023-02-04 12:38:00	126	20.91	20.26	0.65	0	102	0.042	0.591	0.549	0	0.81	0	0.5	930	26.8	3	35.4	64.6	0.378819	20	-9.45946
SAAR	3	1	164	101	2023-02-04 12:38:00	126	20.91	20.26	0.65	0	102	0.042	0.591	0.549	0	0.808	0	0.5	935	26.8	3	35.4	64.6	0.380855	20	-9.45946
SAAR	3	1	165	101	2023-02-04 12:38:00	127	20.91	20.26	0.66	0	102	0.042	0.595	0.553	0	0.81	0	0.5	940	26.8	3	35.4	64.6	0.382892	20	-9.45946
SAAR	3	1	166	101	2023-02-04 12:38:00	127	20.91	20.25	0.66	0	103	0.042	0.597	0.555	0	0.811	0	0.5	945	26.8	3	35.4	64.6	0.384929	20	-9.45946
SAAR	3	1	167	101	2023-02-04 12:38:00	127	20.91	20.26	0.66	0	103	0.042	0.596	0.554	0	0.811	0	0.5	950	26.8	3	35.4	64.6	0.386965	20	-9.45946
SAAR	3	1	168	101	2023-02-04 12:39:00	126	20.91	20.26	0.65	0	103	0.042	0.596	0.554	0	0.813	0	0.5	955	26.8	3	35.4	64.6	0.389002	20	-9.45946
SAAR	3	1	169	101	2023-02-04 12:39:00	126	20.91	20.26	0.65	0	103	0.042	0.596	0.553	0	0.814	0	0.5	960	26.8	3	35.4	64.6	0.391039	20	-9.45946
SAAR	3	1	170	101	2023-02-04 12:39:00	126	20.91	20.26	0.65	0	103	0.042	0.596	0.554	0	0.815	0	0.5	965	26.8	3	38.8	61.2	0.393075	20	-9.45946
SAAR	3	1	171	101	2023-02-04 12:39:00	127	20.91	20.26	0.66	0	103	0.042	0.597	0.555	0	0.814	0	0.5	970	26.8	3	35.4	64.6	0.395112	20	-9.45946
SAAR	3	1	172	101	2023-02-04 12:39:00	127	20.91	20.25	0.66	0	103	0.042	0.599	0.556	0	0.813	0	0.5	975	26.8	3	35.4	64.6	0.397149	20	-9.45946
SAAR	3	1	173	101	2023-02-04 12:39:00	127	20.91	20.25	0.66	0	104	0.042	0.6	0.558	0	0.813	0	0.5	980	26.8	3	35.4	64.6	0.399185	20	-9.45946
SAAR	3	1	174	101	2023-02-04 12:39:00	127	20.91	20.25	0.66	0	104	0.042	0.601	0.559	0	0.813	0	0.5	985	26.8	3	35.4	64.6	0.401222	20	-9.45946
SAAR	3	1	175	101	2023-02-04 12:39:00	128	20.91	20.25	0.66	0	104	0.042	0.602	0.56	0	0.815	0	0.5	990	26.8	3	38.8	61.2	0.403259	20	-9.45946
SAAR	3	1	176	101	2023-02-04 12:39:00	128	20.91	20.25	0.66	0	104	0.042	0.604	0.562	0	0.815	0	0.5	995	26.8	3	38.8	61.2	0.405295	20	-9.45946
SAAR	3	1	177	101	2023-02-04 12:39:00	128	20.91	20.25	0.66	0	104	0.042	0.605	0.563	0	0.816	0	0.5	1000	26.8	3	38.8	61.2	0.407332	20	-9.45946
SAAR	3	1	178	101	2023-02-04 12:39:00	128	20.91	20.25	0.66	0	104	0.042	0.605	0.563	0	0.816	0	0.5	1005	26.8	3	38.8	61.2	0.409369	20	-9.45946
SAAR	3	1	179	101	2023-02-04 12:39:00	128	20.91	20.25	0.66	0	105	0.042	0.605	0.563	0	0.817	0	0.5	1010	26.8	3	38.8	61.2	0.411405	20	-9.45946
SAAR	3	1	180	101	2023-02-04 12:40:00	128	20.91	20.25	0.66	0	105	0.042	0.605	0.563	0	0.818	0	0.5	1015	26.8	3	38.8	61.2	0.413442	20	-9.45946
SAAR	3	1	181	101	2023-02-04 12:40:00	128	20.91	20.25	0.66	0	105	0.042	0.605	0.563	0	0.818	0	0.5	1020	26.8	3	38.8	61.2	0.415479	20	-9.45946
SAAR	3	1	182	101	2023-02-04 12:40:00	128	20.91	20.25	0.66	0	104	0.042	0.605	0.563	0	0.818	0	0.5	1025	26.8	3	38.8	61.2	0.417515	20	-9.45946
SAAR	3	1	183	101	2023-02-04 12:40:00	128	20.91	20.25	0.66	0	104	0.042	0.605	0.563	0	0.817	0	0.5	1030	26.8	3	38.8	61.2	0.419552	20	-9.45946
SAAR	3	1	184	101	2023-02-04 12:40:00	128	20.91	20.25	0.66	0	104	0.042	0.606	0.563	0	0.816	0	0.5	1035	26.8	3	38.8	61.2	0.421589	20	-9.45946
SAAR	3	1	185	101	2023-02-04 12:40:00	128	20.91	20.25	0.66	0	105	0.042	0.606	0.564	0	0.819	0	0.5	1040	26.8	3	38.8	61.2	0.423625	20	-9.45946
SAAR	3	1	186	101	2023-02-04 12:40:00	128	20.91	20.25	0.66	0.1	105	0.042	0.606	0.564	0	0.82	0	0.5	1045	26.8	3	38.8	61.2	0.425662	20	-9.45946
SAAR	3	1	187	101	2023-02-04 12:40:00	128	20.91	20.25	0.66	0.1	105	0.042	0.606	0.564	0	0.818	0	0.5	1050	26.8	3	38.8	61.2	0.427699	20	-9.45946
SAAR	3	1	188	101	2023-02-04 12:40:00	128	20.91	20.25	0.66	0.1	105	0.042	0.607	0.565	0	0.819	0	0.5	1055	26.8	3	38.8	61.2	0.429735	20	-9.45946
SAAR	3	1	189	101	2023-02-04 12:40:00	128	20.91	20.25	0.66	0.1	105	0.042	0.606	0.564	0	0.817	0	0.5	1060	26.8	3	38.8	61.2	0.431772	20	-9.45946
SAAR	3	1	190	101	2023-02-04 12:40:00	128	20.91	20.25	0.66	0.1	105	0.042	0.607	0.565	0	0.817	0	0.5	1065	26.8	3	38.8	61.2	0.433809	20	-9.45946
SAAR	3	1	191	101	2023-02-04 12:40:00	128	20.91	20.25	0.67	0.1	105	0.042	0.606	0.564	0	0.815	0	0.5	1070	26.8	3	38.8	61.2	0.435845	20	-9.45946
SAAR	3	1	192	101	2023-02-04 12:41:00	128	20.91	20.25	0.67	0.1	104	0.042	0.605	0.563	0	0.813	0	0.5	1075	26.8	3	35.4	64.6	0.437882	20	-9.45946
SAAR	3	1	193	101	2023-02-04 12:41:00	128	20.91	20.25	0.66	0.1	104	0.042	0.605	0.563	0	0.816	0	0.5	1080	26.8	3	38.8	61.2	0.439919	20	-9.45946
SAAR	3	1	194	101	2023-02-04 12:41:00	128	20.91	20.25	0.66	0.1	105	0.042	0.605	0.563	0	0.82	0	0.5	1085	26.8	3	38.8	61.2	0.441955	20	-9.45946
SAAR	3	1	195	101	2023-02-04 12:41:00	128	20.91	20.25	0.66	0.1	105	0.042	0.606	0.564	0	0.82	0	0.5	1090	26.8	3	38.8	61.2	0.443992	20	-9.45946
SAAR	3	1	196	101	2023-02-04 12:41:00	128	20.91	20.25	0.66	0.1	105	0.042	0.605	0.563	0	0.817	0	0.5	1095	26.8	3	38.8	61.2	0.446029	20	-9.45946
SAAR	3	1	197	101	2023-02-04 12:41:00	128	20.91	20.25	0.66	0.1	105	0.042	0.606	0.563	0	0.818	0	0.5	1100	26.8	3	38.8	61.2	0.448065	20	-9.45946
SAAR	3	1	198	101	2023-02-04 12:41:00	128	20.91	20.25	0.66	0.1	105	0.042	0.606	0.563	0	0.82	0	0.5	1105	26.8	3	38.8	61.2	0.450102	20	-9.45946
SAAR	3	1	199	101	2023-02-04 12:41:00	128	20.91	20.25	0.66	0.1	105	0.042	0.606	0.564	0	0.819	0	0.5	1110	26.8	3	38.8	61.2	0.452138	20	-9.45946
SAAR	3	1	200	101	2023-02-04 12:41:00	128	20.91	20.25	0.66	0.1	105	0.042	0.606	0.564	0	0.817	0	0.5	1115	26.8	3	38.8	61.2	0.454175	20	-9.45946
SAAR	3	1	201	101	2023-02-04 12:41:00	128	20.91	20.25	0.66	0.1	104	0.042	0.605	0.563	0	0.816	0	0.5	1120	26.8	3	38.8	61.2	0.456212	20	-9.45946
SAAR	3	1	202	101	2023-02-04 12:41:00	128	20.91	20.25	0.66	0.1	104	0.042	0.605	0.563	0	0.818	0	0.5	1125	26.8	3	38.8	61.2	0.458248	20	-9.45946
SAAR	3	1	203	101	2023-02-04 12:41:00	128	20.91	20.25	0.66	0.1	104	0.042	0.605	0.563	0	0.818	0	0.5	1130	26.8	3	38.8	61.2	0.460285	20	-9.45946
SAAR	3	1	204	101	2023-02-04 12:42:00	128	20.91	20.25	0.66	0.1	105	0.042	0.606	0.564	0	0.818	0	0.5	1135	26.8	3	38.8	61.2	0.462322	20	-9.45946
SAAR	3	1	205	101	2023-02-04 12:42:00	128	20.91	20.25	0.66	0.1	104	0.042	0.605	0.563	0	0.817	0	0.5	1140	26.8	3	38.8	61.2	0.464358	20	-9.45946
SAAR	3	1	206	101	2023-02-04 12:42:00	128	20.91	20.25	0.66	0.1	104	0.042	0.605	0.563	0	0.818	0	0.5	1145	26.8	3	38.8	61.2	0.466395	20	-9.45946
SAAR	3	1	207	101	2023-02-04 12:42:00	128	20.91	20.25	0.66	0.1	104	0.042	0.605	0.563	0	0.817	0	0.5	1150	26.8	3	38.8	61.2	0.468432	20	-9.45946
SAAR	3	1	208	101	2023-02-04 12:42:00	128	20.91	20.25	0.66	0.1	104	0.042	0.605	0.563	0	0.817	0	0.5	1155	26.8	3	38.8	61.2	0.470468	20	-9.45946
SAAR	3	1	209	101	2023-02-04 12:42:00	127	20.91	20.25	0.66	0.1	104	0.042	0.605	0.563	0	0.819	0	0.5	1160	26.8	3	38.8	61.2	0.472505	20	-9.45946
SAAR	3	1	210	101	2023-02-04 12:42:00	127	20.91	20.25	0.66	0.1	104	0.042	0.605	0.563	0	0.82	0	0.5	1165	26.8	3	38.8	61.2	0.474542	20	-9.45946
SAAR	3	1	211	101	2023-02-04 12:42:00	127	20.91	20.25	0.66	0.1	104	0.042	0.604	0.562	0	0.821	0	0.5	1170	26.8	3	38.8	61.2	0.476578	20	-9.45946
SAAR	3	1	212	101	2023-02-04 12:42:00	127	20.91	20.25	0.66	0.1	104	0.042	0.604	0.562	0	0.82	0	0.5	1175	26.8	3	38.8	61.2	0.478615	20	-9.45946
SAAR	3	1	213	101	2023-02-04 12:42:00	127	20.91	20.25	0.66	0.1	104	0.042	0.604	0.562	0	0.819	0	0.5	1180	26.8	3	38.8	61.2	0.480652	20	-9.45946
SAAR	3	1	214	101	2023-02-04 12:42:00	128	20.91	20.25	0.66	0.1	104	0.042	0.605	0.563	0	0.816	0	0.5	1185	26.8	3	38.8	61.2	0.482688	20	-9.45946
SAAR	3	1	215	101	2023-02-04 12:42:00	128	20.91	20.25	0.66	0.1	104	0.042	0.606	0.563	0	0.815	0	0.5	1190	26.8	3	38.8	61.2	0.484725	20	-9.45946
SAAR	3	1	216	101	2023-02-04 12:43:00	129	20.91	20.24	0.67	0.1	105	0.042	0.608	0.566	0	0.816	0	0.5	1195	26.8	3	38.8	61.2	0.486762	20	-9.45946
SAAR	3	1	217	101	2023-02-04 12:43:00	129	20.91	20.24	0.67	0.1	105	0.042	0.608	0.566	0	0.815	0	0.5	1200	26.8	3	38.8	61.2	0.488798	20	-9.45946
SAAR	3	1	218	101	2023-02-04 12:43:00	129	20.91	20.24	0.67	0.1	105	0.042	0.609	0.567	0	0.817	0	0.5	1205	26.8	3	38.8	61.2	0.490835	20	-9.45946
SAAR	3	1	219	101	2023-02-04 12:43:00	129	20.91	20.24	0.67	0.1	105	0.042	0.61	0.568	0	0.819	0	0.5	1210	26.8	3	38.8	61.2	0.492872	20	-9.45946
SAAR	3	1	220	101	2023-02-04 12:43:00	128	20.91	20.24	0.67	0.1	105	0.042	0.61	0.568	0	0.821	0	0.5	1215	26.8	3	38.8	61.2	0.494908	20	-9.45946
SAAR	3	1	221	101	2023-02-04 12:43:00	129	20.91	20.24	0.67	0.1	105	0.042	0.61	0.568	0	0.821	0	0.5	1220	26.8	3	38.8	61.2	0.496945	20	-9.45946
SAAR	3	1	222	101	2023-02-04 12:43:00	129	20.91	20.24	0.67	0.1	105	0.042	0.61	0.568	0	0.82	0	0.5	1225	26.8	3	38.8	61.2	0.498982	20	-9.45946
SAAR	3	1	223	101	2023-02-04 12:43:00	128	20.91	20.25	0.67	0.1	105	0.042	0.61	0.567	0	0.821	0	0.5	1230	26.8	3	38.8	61.2	0.501018	20	-9.45946
SAAR	3	1	224	101	2023-02-04 12:43:00	128	20.91	20.25	0.66	0.1	105	0.042	0.609	0.567	0	0.822	0	0.5	1235	26.8	3	38.8	61.2	0.503055	20	-9.45946
SAAR	3	1	225	101	2023-02-04 12:43:00	128	20.91	20.25	0.66	0.1	105	0.042	0.609	0.567	0	0.823	0	0.5	1240	26.8	3	38.8	61.2	0.505092	20	-9.45946
SAAR	3	1	226	101	2023-02-04 12:43:00	128	20.91	20.25	0.66	0.1	105	0.042	0.61	0.568	0	0.825	0	0.5	1245	26.8	3	42.2	57.8	0.507128	20	-9.45946
SAAR	3	1	227	101	2023-02-04 12:43:00	128	20.91	20.25	0.67	0.1	106	0.042	0.613	0.571	0	0.827	0	0.5	1250	26.8	3	42.2	57.8	0.509165	20	-9.45946
SAAR	3	1	228	101	2023-02-04 12:44:00	128	20.91	20.24	0.67	0.1	106	0.042	0.614	0.572	0.1	0.826	0	0.5	1255	26.8	3	42.2	57.8	0.511202	20	-9.45946
SAAR	3	1	229	101	2023-02-04 12:44:00	128	20.91	20.24	0.67	0.1	106	0.042	0.615	0.573	0.1	0.828	0	0.5	1260	26.8	3	42.2	57.8	0.513238	20	-9.45946
SAAR	3	1	230	101	2023-02-04 12:44:00	128	20.91	20.24	0.67	0.1	107	0.042	0.616	0.574	0.1	0.831	0	0.5	1265	26.8	3	42.2	57.8	0.515275	20	-9.45946
SAAR	3	1	231	101	2023-02-04 12:44:00	128	20.91	20.25	0.66	0.1	106	0.042	0.615	0.573	0.1	0.831	0	0.5	1270	26.8	3	42.2	57.8	0.517312	20	-9.45946
SAAR	3	1	232	101	2023-02-04 12:44:00	128	20.91	20.25	0.66	0.1	106	0.042	0.614	0.572	0.1	0.831	0	0.5	1275	26.8	3	42.2	57.8	0.519348	20	-9.45946
SAAR	3	1	233	101	2023-02-04 12:44:00	128	20.91	20.25	0.66	0.1	106	0.042	0.613	0.571	0.1	0.83	0	0.5	1280	26.8	3	42.2	57.8	0.521385	20	-9.45946
SAAR	3	1	234	101	2023-02-04 12:44:00	128	20.91	20.25	0.66	0.1	106	0.042	0.612	0.57	0.1	0.83	0	0.5	1285	26.8	3	42.2	57.8	0.523422	20	-9.45946
SAAR	3	1	235	101	2023-02-04 12:44:00	127	20.91	20.25	0.66	0.1	106	0.042	0.612	0.57	0.1	0.83	0	0.5	1290	26.8	3	42.2	57.8	0.525458	20	-9.45946
SAAR	3	1	236	101	2023-02-04 12:44:00	127	20.91	20.25	0.66	0.1	105	0.042	0.611	0.569	0.1	0.828	0	0.5	1295	26.8	3	42.2	57.8	0.527495	20	-9.45946
SAAR	3	1	237	101	2023-02-04 12:44:00	127	20.91	20.25	0.66	0.1	105	0.042	0.61	0.568	0.1	0.827	0	0.5	1300	26.8	3	42.2	57.8	0.529532	20	-9.45946
SAAR	3	1	238	101	2023-02-04 12:44:00	127	20.91	20.25	0.66	0.1	105	0.042	0.61	0.568	0.1	0.828	0	0.5	1305	26.8	3	42.2	57.8	0.531568	20	-9.45946
SAAR	3	1	239	101	2023-02-04 12:44:00	127	20.91	20.25	0.66	0.1	105	0.042	0.61	0.568	0.1	0.827	0	0.5	1310	26.8	3	42.2	57.8	0.533605	20	-9.45946
SAAR	3	1	240	101	2023-02-04 12:45:00	127	20.91	20.25	0.66	0.1	105	0.042	0.61	0.568	0.1	0.829	0	0.5	1315	26.8	3	42.2	57.8	0.535642	20	-9.45946
SAAR	3	1	241	101	2023-02-04 12:45:00	127	20.91	20.25	0.66	0.1	105	0.042	0.61	0.567	0.1	0.83	0	0.5	1320	26.8	3	42.2	57.8	0.537678	20	-9.45946
SAAR	3	1	242	101	2023-02-04 12:45:00	127	20.91	20.25	0.66	0.1	105	0.042	0.609	0.567	0.1	0.829	0	0.5	1325	26.8	3	42.2	57.8	0.539715	20	-9.45946
SAAR	3	1	243	101	2023-02-04 12:45:00	127	20.91	20.25	0.66	0.1	105	0.042	0.609	0.567	0.1	0.828	0	0.5	1330	26.8	3	42.2	57.8	0.541752	20	-9.45946
SAAR	3	1	244	101	2023-02-04 12:45:00	127	20.91	20.25	0.66	0.1	105	0.042	0.608	0.566	0.1	0.828	0	0.5	1335	26.8	3	42.2	57.8	0.543788	20	-9.45946
SAAR	3	1	245	101	2023-02-04 12:45:00	127	20.91	20.25	0.66	0.1	105	0.042	0.608	0.566	0.1	0.827	0	0.5	1340	26.8	3	42.2	57.8	0.545825	20	-9.45946
SAAR	3	1	246	101	2023-02-04 12:45:00	127	20.91	20.25	0.66	0.1	105	0.042	0.609	0.566	0.1	0.826	0	0.5	1345	26.8	3	42.2	57.8	0.547862	20	-9.45946
SAAR	3	1	247	101	2023-02-04 12:45:00	127	20.91	20.25	0.66	0.1	105	0.042	0.609	0.567	0.1	0.827	0	0.5	1350	26.8	3	42.2	57.8	0.549898	20	-9.45946
SAAR	3	1	248	101	2023-02-04 12:45:00	127	20.91	20.25	0.66	0.1	105	0.042	0.608	0.566	0.1	0.827	0	0.5	1355	26.8	3	42.2	57.8	0.551935	20	-9.45946
SAAR	3	1	249	101	2023-02-04 12:45:00	127	20.91	20.25	0.66	0.1	105	0.042	0.609	0.567	0.1	0.829	0	0.5	1360	26.8	3	42.2	57.8	0.553971	20	-9.45946
SAAR	3	1	250	101	2023-02-04 12:45:00	127	20.91	20.25	0.66	0.1	106	0.042	0.611	0.569	0.1	0.831	0	0.5	1365	26.8	3	42.2	57.8	0.556008	20	-9.45946
SAAR	3	1	251	101	2023-02-04 12:45:00	127	20.91	20.25	0.66	0.1	106	0.042	0.612	0.57	0.1	0.832	0	0.5	1370	26.8	3	42.2	57.8	0.558045	20	-9.45946
SAAR	3	1	252	101	2023-02-04 12:46:00	126	20.91	20.25	0.66	0.1	105	0.042	0.611	0.568	0.1	0.833	0	0.5	1375	26.8	3	42.2	57.8	0.560081	20	-9.45946
SAAR	3	1	253	101	2023-02-04 12:46:00	126	20.91	20.25	0.66	0.1	105	0.042	0.61	0.567	0.1	0.833	0	0.5	1380	26.8	3	42.2	57.8	0.562118	20	-9.45946
SAAR	3	1	254	101	2023-02-04 12:46:00	126	20.91	20.25	0.66	0.1	105	0.042	0.608	0.566	0.1	0.831	0	0.5	1385	26.8	3	42.2	57.8	0.564155	20	-9.45946
SAAR	3	1	255	101	2023-02-04 12:46:00	126	20.91	20.25	0.66	0.1	105	0.042	0.608	0.566	0.1	0.832	0	0.5	1390	26.8	3	42.2	57.8	0.566191	20	-9.45946
SAAR	3	1	256	101	2023-02-04 12:46:00	127	20.91	20.25	0.66	0.1	105	0.042	0.611	0.569	0.1	0.834	0	0.5	1395	26.8	3	42.2	57.8	0.568228	20	-9.45946
SAAR	3	1	257	101	2023-02-04 12:46:00	126	20.91	20.25	0.66	0.1	105	0.042	0.61	0.568	0.1	0.833	0	0.5	1400	26.8	3	42.2	57.8	0.570265	20	-9.45946
SAAR	3	1	258	101	2023-02-04 12:46:00	126	20.91	20.25	0.66	0.1	105	0.042	0.609	0.567	0.1	0.832	0	0.5	1405	26.8	3	42.2	57.8	0.572301	20	-9.45946
SAAR	3	1	259	101	2023-02-04 12:46:00	126	20.91	20.25	0.66	0.1	105	0.042	0.608	0.566	0.1	0.832	0	0.5	1410	26.8	3	42.2	57.8	0.574338	20	-9.45946
SAAR	3	1	260	101	2023-02-04 12:46:00	126	20.91	20.25	0.66	0.1	105	0.042	0.607	0.565	0.1	0.831	0	0.5	1415	26.8	3	42.2	57.8	0.576375	20	-9.45946
SAAR	3	1	261	101	2023-02-04 12:46:00	126	20.91	20.25	0.66	0.1	105	0.042	0.608	0.566	0.1	0.831	0	0.5	1420	26.8	3	42.2	57.8	0.578411	20	-9.45946
SAAR	3	1	262	101	2023-02-04 12:46:00	126	20.91	20.26	0.65	0.1	105	0.042	0.607	0.565	0.1	0.833	0	0.5	1425	26.8	3	42.2	57.8	0.580448	20	-9.45946
SAAR	3	1	263	101	2023-02-04 12:46:00	126	20.91	20.26	0.65	0.1	105	0.042	0.607	0.565	0.1	0.834	0	0.5	1430	26.8	3	42.2	57.8	0.582485	20	-9.45946
SAAR	3	1	264	101	2023-02-04 12:47:00	126	20.91	20.26	0.65	0.1	105	0.042	0.608	0.566	0.1	0.835	0	0.5	1435	26.8	3	45.6	54.4	0.584521	20	-9.45946
SAAR	3	1	265	101	2023-02-04 12:47:00	126	20.91	20.26	0.66	0.1	105	0.042	0.61	0.567	0.1	0.836	0	0.5	1440	26.8	3	45.6	54.4	0.586558	20	-9.45946
SAAR	3	1	266	101	2023-02-04 12:47:00	126	20.91	20.26	0.66	0.1	105	0.042	0.609	0.567	0.1	0.835	0	0.5	1445	26.8	3	45.6	54.4	0.588595	20	-9.45946
SAAR	3	1	267	101	2023-02-04 12:47:00	126	20.91	20.26	0.65	0.1	105	0.042	0.608	0.566	0.1	0.834	0	0.5	1450	26.8	3	42.2	57.8	0.590631	20	-9.45946
SAAR	3	1	268	101	2023-02-04 12:47:00	126	20.91	20.26	0.66	0.1	105	0.042	0.607	0.565	0.1	0.832	0	0.5	1455	26.8	3	42.2	57.8	0.592668	20	-9.45946
SAAR	3	1	269	101	2023-02-04 12:47:00	126	20.91	20.26	0.65	0.1	105	0.042	0.606	0.564	0.1	0.831	0	0.5	1460	26.8	3	42.2	57.8	0.594705	20	-9.45946
SAAR	3	1	270	101	2023-02-04 12:47:00	126	20.91	20.26	0.65	0.1	105	0.042	0.606	0.564	0.1	0.831	0	0.5	1465	26.8	3	42.2	57.8	0.596741	20	-9.45946
SAAR	3	1	271	101	2023-02-04 12:47:00	126	20.91	20.26	0.66	0.1	105	0.042	0.608	0.566	0.1	0.833	0	0.5	1470	26.8	3	42.2	57.8	0.598778	20	-9.45946
SAAR	3	1	272	101	2023-02-04 12:47:00	126	20.91	20.25	0.66	0.1	105	0.042	0.609	0.567	0.1	0.832	0	0.5	1475	26.8	3	42.2	57.8	0.600815	20	-9.45946
SAAR	3	1	273	101	2023-02-04 12:47:00	126	20.91	20.25	0.66	0.1	105	0.042	0.61	0.568	0.1	0.835	0	0.5	1480	26.8	3	45.6	54.4	0.602851	20	-9.45946
SAAR	3	1	274	101	2023-02-04 12:47:00	126	20.91	20.26	0.65	0.1	105	0.042	0.61	0.568	0.1	0.839	0	0.5	1485	26.8	3	45.6	54.4	0.604888	20	-9.45946
SAAR	3	1	275	101	2023-02-04 12:47:00	126	20.91	20.26	0.65	0.1	105	0.042	0.61	0.567	0.1	0.838	0	0.5	1490	26.8	3	45.6	54.4	0.606925	20	-9.45946
SAAR	3	1	276	101	2023-02-04 12:48:00	126	20.91	20.26	0.65	0.1	105	0.042	0.609	0.567	0.1	0.838	0	0.5	1495	26.8	3	45.6	54.4	0.608961	20	-9.45946
SAAR	3	1	277	101	2023-02-04 12:48:00	125	20.91	20.26	0.65	0.1	105	0.042	0.608	0.566	0.1	0.836	0	0.5	1500	26.8	3	45.6	54.4	0.610998	20	-9.45946
SAAR	3	1	278	101	2023-02-04 12:48:00	125	20.91	20.26	0.65	0.1	105	0.042	0.607	0.565	0.1	0.837	0	0.5	1505	26.8	3	45.6	54.4	0.613035	20	-9.45946
SAAR	3	1	279	101	2023-02-04 12:48:00	125	20.91	20.26	0.65	0.1	105	0.042	0.606	0.564	0.1	0.835	0	0.5	1510	26.8	3	45.6	54.4	0.615071	20	-9.45946
SAAR	3	1	280	101	2023-02-04 12:48:00	126	20.91	20.26	0.65	0.1	105	0.042	0.606	0.564	0.1	0.833	0	0.5	1515	26.8	3	42.2	57.8	0.617108	20	-9.45946
SAAR	3	1	281	101	2023-02-04 12:48:00	126	20.91	20.26	0.65	0.1	105	0.042	0.606	0.564	0.1	0.832	0	0.5	1520	26.8	3	42.2	57.8	0.619145	20	-9.45946
SAAR	3	1	282	101	2023-02-04 12:48:00	126	20.91	20.26	0.65	0.1	105	0.042	0.606	0.564	0.1	0.832	0	0.5	1525	26.8	3	42.2	57.8	0.621181	20	-9.45946
SAAR	3	1	283	101	2023-02-04 12:48:00	126	20.91	20.26	0.65	0.1	105	0.042	0.605	0.563	0.1	0.832	0	0.5	1530	26.8	3	42.2	57.8	0.623218	20	-9.45946
SAAR	3	1	284	101	2023-02-04 12:48:00	126	20.91	20.26	0.65	0.1	104	0.042	0.604	0.562	0.1	0.83	0	0.5	1535	26.8	3	42.2	57.8	0.625255	20	-9.45946
SAAR	3	1	285	101	2023-02-04 12:48:00	125	20.91	20.26	0.65	0.1	104	0.042	0.603	0.561	0.1	0.83	0	0.5	1540	26.8	3	42.2	57.8	0.627291	20	-9.45946
SAAR	3	1	286	101	2023-02-04 12:48:00	125	20.91	20.26	0.65	0.1	104	0.042	0.603	0.561	0.1	0.831	0	0.5	1545	26.8	3	42.2	57.8	0.629328	20	-9.45946
SAAR	3	1	287	101	2023-02-04 12:48:00	125	20.91	20.26	0.65	0.1	104	0.042	0.603	0.561	0.1	0.831	0	0.5	1550	26.8	3	42.2	57.8	0.631365	20	-9.45946
SAAR	3	1	288	101	2023-02-04 12:49:00	125	20.91	20.26	0.65	0.1	104	0.042	0.602	0.56	0.1	0.828	0	0.5	1555	26.8	3	42.2	57.8	0.633401	20	-9.45946
SAAR	3	1	289	101	2023-02-04 12:49:00	126	20.91	20.26	0.65	0.1	104	0.042	0.604	0.562	0.1	0.83	0	0.5	1560	26.8	3	42.2	57.8	0.635438	20	-9.45946
SAAR	3	1	290	101	2023-02-04 12:49:00	126	20.91	20.26	0.65	0.1	104	0.042	0.604	0.562	0.1	0.829	0	0.5	1565	26.8	3	42.2	57.8	0.637475	20	-9.45946
SAAR	3	1	291	101	2023-02-04 12:49:00	125	20.91	20.26	0.65	0.1	104	0.042	0.604	0.562	0.1	0.83	0	0.5	1570	26.8	3	42.2	57.8	0.639511	20	-9.45946
SAAR	3	1	292	101	2023-02-04 12:49:00	125	20.91	20.26	0.65	0.1	104	0.042	0.603	0.561	0.1	0.829	0	0.5	1575	26.8	3	42.2	57.8	0.641548	20	-9.45946
SAAR	3	1	293	101	2023-02-04 12:49:00	125	20.91	20.26	0.65	0.1	104	0.042	0.601	0.559	0.1	0.828	0	0.5	1580	26.8	3	42.2	57.8	0.643585	20	-9.45946
SAAR	3	1	294	101	2023-02-04 12:49:00	126	20.91	20.26	0.65	0.1	104	0.042	0.601	0.559	0.1	0.826	0	0.5	1585	26.8	3	42.2	57.8	0.645621	20	-9.45946
SAAR	3	1	295	101	2023-02-04 12:49:00	125	20.91	20.26	0.65	0.1	103	0.042	0.6	0.558	0.1	0.825	0	0.5	1590	26.8	3	42.2	57.8	0.647658	20	-9.45946
SAAR	3	1	296	101	2023-02-04 12:49:00	126	20.91	20.26	0.65	0.1	103	0.042	0.6	0.558	0.1	0.823	0	0.5	1595	26.8	3	38.8	61.2	0.649695	20	-9.45946
SAAR	3	1	297	101	2023-02-04 12:49:00	126	20.91	20.26	0.65	0.1	103	0.042	0.6	0.558	0.1	0.823	0	0.5	1600	26.8	3	38.8	61.2	0.651731	20	-9.45946
SAAR	3	1	298	101	2023-02-04 12:49:00	126	20.91	20.26	0.65	0.1	103	0.042	0.599	0.557	0.1	0.821	0	0.5	1605	26.8	3	38.8	61.2	0.653768	20	-9.45946
SAAR	3	1	299	101	2023-02-04 12:49:00	126	20.91	20.26	0.65	0.1	103	0.042	0.599	0.557	0.1	0.822	0	0.5	1610	26.8	3	38.8	61.2	0.655804	20	-9.45946
SAAR	3	1	300	101	2023-02-04 12:50:00	126	20.91	20.26	0.65	0.1	103	0.042	0.599	0.557	0.1	0.823	0	0.5	1615	26.8	3	38.8	61.2	0.657841	20	-9.45946
SAAR	3	1	301	101	2023-02-04 12:50:00	126	20.91	20.26	0.65	0.1	103	0.042	0.598	0.556	0.1	0.821	0	0.5	1620	26.8	3	38.8	61.2	0.659878	20	-9.45946
SAAR	3	1	302	101	2023-02-04 12:50:00	126	20.91	20.26	0.65	0.1	103	0.042	0.598	0.556	0.1	0.82	0	0.5	1625	26.8	3	38.8	61.2	0.661914	20	-9.45946
SAAR	3	1	303	101	2023-02-04 12:50:00	126	20.91	20.26	0.65	0.1	103	0.042	0.597	0.555	0.1	0.818	0	0.5	1630	26.8	3	38.8	61.2	0.663951	20	-9.45946
SAAR	3	1	304	101	2023-02-04 12:50:00	126	20.91	20.26	0.65	0.1	103	0.042	0.598	0.556	0.1	0.818	0	0.5	1635	26.8	3	38.8	61.2	0.665988	20	-9.45946
SAAR	3	1	305	101	2023-02-04 12:50:00	126	20.91	20.26	0.65	0.1	103	0.042	0.598	0.556	0.1	0.82	0	0.5	1640	26.8	3	38.8	61.2	0.668024	20	-9.45946
SAAR	3	1	306	101	2023-02-04 12:50:00	125	20.91	20.26	0.65	0.1	103	0.042	0.597	0.555	0.1	0.82	0	0.5	1645	26.8	3	38.8	61.2	0.670061	20	-9.45946
SAAR	3	1	307	101	2023-02-04 12:50:00	126	20.91	20.26	0.65	0.1	103	0.042	0.596	0.554	0.1	0.817	0	0.5	1650	26.8	3	38.8	61.2	0.672098	20	-9.45946
SAAR	3	1	308	101	2023-02-04 12:50:00	126	20.91	20.26	0.65	0.1	103	0.042	0.596	0.554	0.1	0.817	0	0.5	1655	26.8	3	38.8	61.2	0.674134	20	-9.45946
SAAR	3	1	309	101	2023-02-04 12:50:00	126	20.91	20.26	0.65	0.1	103	0.042	0.597	0.555	0.1	0.818	0	0.5	1660	26.8	3	38.8	61.2	0.676171	20	-9.45946
SAAR	3	1	310	101	2023-02-04 12:50:00	126	20.91	20.26	0.65	0.1	103	0.042	0.596	0.554	0.1	0.817	0	0.5	1665	26.8	3	38.8	61.2	0.678208	20	-9.45946
SAAR	3	1	311	101	2023-02-04 12:50:00	126	20.91	20.26	0.65	0.1	103	0.042	0.597	0.555	0.1	0.816	0	0.5	1670	26.8	3	38.8	61.2	0.680244	20	-9.45946
SAAR	3	1	312	101	2023-02-04 12:51:00	126	20.91	20.26	0.65	0.1	103	0.042	0.597	0.555	0.1	0.817	0	0.5	1675	26.8	3	38.8	61.2	0.682281	20	-9.45946
SAAR	3	1	313	101	2023-02-04 12:51:00	126	20.91	20.26	0.65	0.1	103	0.042	0.596	0.554	0.1	0.818	0	0.5	1680	26.8	3	38.8	61.2	0.684318	20	-9.45946
SAAR	3	1	314	101	2023-02-04 12:51:00	126	20.91	20.26	0.65	0.1	103	0.042	0.595	0.553	0.1	0.817	0	0.5	1685	26.8	3	38.8	61.2	0.686354	20	-9.45946
SAAR	3	1	315	101	2023-02-04 12:51:00	126	20.91	20.26	0.65	0.1	102	0.042	0.594	0.552	0.1	0.816	0	0.5	1690	26.8	3	38.8	61.2	0.688391	20	-9.45946
SAAR	3	1	316	101	2023-02-04 12:51:00	126	20.91	20.26	0.65	0.1	102	0.042	0.594	0.551	0.1	0.814	0	0.5	1695	26.8	3	35.4	64.6	0.690428	20	-9.45946
SAAR	3	1	317	101	2023-02-04 12:51:00	126	20.91	20.26	0.65	0.1	102	0.042	0.593	0.551	0.1	0.813	0	0.5	1700	26.8	3	35.4	64.6	0.692464	20	-9.45946
SAAR	3	1	318	101	2023-02-04 12:51:00	125	20.91	20.26	0.65	0.1	102	0.042	0.593	0.55	0.1	0.814	0	0.5	1705	26.8	3	35.4	64.6	0.694501	20	-9.45946
SAAR	3	1	319	101	2023-02-04 12:51:00	125	20.91	20.26	0.65	0.1	102	0.042	0.592	0.55	0.1	0.813	0	0.5	1710	26.8	3	35.4	64.6	0.696538	20	-9.45946
SAAR	3	1	320	101	2023-02-04 12:51:00	126	20.91	20.26	0.65	0.1	102	0.042	0.592	0.55	0.1	0.812	0	0.5	1715	26.8	3	35.4	64.6	0.698574	20	-9.45946
SAAR	3	1	321	101	2023-02-04 12:51:00	126	20.91	20.26	0.65	0.1	102	0.042	0.592	0.55	0.1	0.812	0	0.5	1720	26.8	3	35.4	64.6	0.700611	20	-9.45946
SAAR	3	1	322	101	2023-02-04 12:51:00	125	20.91	20.26	0.65	0.1	102	0.042	0.592	0.55	0.1	0.814	0	0.5	1725	26.8	3	35.4	64.6	0.702648	20	-9.45946
SAAR	3	1	323	101	2023-02-04 12:51:00	126	20.91	20.26	0.65	0.1	102	0.042	0.591	0.549	0.1	0.812	0	0.5	1730	26.8	3	35.4	64.6	0.704684	20	-9.45946
SAAR	3	1	324	101	2023-02-04 12:52:00	126	20.91	20.26	0.65	0.1	102	0.042	0.591	0.549	0.1	0.81	0	0.5	1735	26.8	3	35.4	64.6	0.706721	20	-9.45946
SAAR	3	1	325	101	2023-02-04 12:52:00	126	20.91	20.26	0.65	0.1	102	0.042	0.591	0.549	0.1	0.81	0	0.5	1740	26.8	3	35.4	64.6	0.708758	20	-9.45946
SAAR	3	1	326	101	2023-02-04 12:52:00	126	20.91	20.26	0.65	0.1	102	0.042	0.593	0.551	0.1	0.81	0	0.5	1745	26.8	3	35.4	64.6	0.710794	20	-9.45946
SAAR	3	1	327	101	2023-02-04 12:52:00	126	20.91	20.26	0.65	0.1	102	0.042	0.593	0.551	0.1	0.813	0	0.5	1750	26.8	3	35.4	64.6	0.712831	20	-9.45946
SAAR	3	1	328	101	2023-02-04 12:52:00	126	20.91	20.26	0.65	0.1	103	0.042	0.595	0.553	0.1	0.816	0	0.5	1755	26.8	3	38.8	61.2	0.714868	20	-9.45946
SAAR	3	1	329	101	2023-02-04 12:52:00	126	20.91	20.26	0.65	0.1	103	0.042	0.596	0.553	0.1	0.817	0	0.5	1760	26.8	3	38.8	61.2	0.716904	20	-9.45946
SAAR	3	1	330	101	2023-02-04 12:52:00	126	20.91	20.26	0.65	0.1	103	0.042	0.595	0.553	0.1	0.816	0	0.5	1765	26.8	3	38.8	61.2	0.718941	20	-9.45946
SAAR	3	1	331	101	2023-02-04 12:52:00	126	20.91	20.26	0.65	0.1	103	0.042	0.595	0.553	0.1	0.817	0	0.5	1770	26.8	3	38.8	61.2	0.720978	20	-9.45946
SAAR	3	1	332	101	2023-02-04 12:52:00	126	20.91	20.26	0.65	0.1	102	0.042	0.594	0.552	0.1	0.816	0	0.5	1775	26.8	3	38.8	61.2	0.723014	20	-9.45946
SAAR	3	1	333	101	2023-02-04 12:52:00	126	20.91	20.26	0.65	0.1	102	0.042	0.593	0.551	0.1	0.813	0	0.5	1780	26.8	3	35.4	64.6	0.725051	20	-9.45946
SAAR	3	1	334	101	2023-02-04 12:52:00	126	20.91	20.26	0.65	0.1	102	0.042	0.593	0.55	0.1	0.811	0	0.5	1785	26.8	3	35.4	64.6	0.727088	20	-9.45946
SAAR	3	1	335	101	2023-02-04 12:52:00	125	20.91	20.26	0.65	0.1	102	0.042	0.592	0.55	0.1	0.814	0	0.5	1790	26.8	3	35.4	64.6	0.729124	20	-9.45946
SAAR	3	1	336	101	2023-02-04 12:53:00	124	20.91	20.27	0.64	0.1	102	0.042	0.59	0.548	0.1	0.818	0	0.5	1795	26.8	3	38.8	61.2	0.731161	20	-9.45946
SAAR	3	1	337	101	2023-02-04 12:53:00	124	20.91	20.27	0.64	0.1	101	0.042	0.589	0.547	0.1	0.819	0	0.5	1800	26.8	3	38.8	61.2	0.733198	20	-9.45946
SAAR	3	1	338	101	2023-02-04 12:53:00	123	20.91	20.27	0.64	0.1	101	0.042	0.588	0.546	0.1	0.821	0	0.5	1805	26.8	3	38.8	61.2	0.735234	20	-9.45946
SAAR	3	1	339	101	2023-02-04 12:53:00	123	20.91	20.27	0.64	0.1	101	0.042	0.587	0.545	0.1	0.819	0	0.5	1810	26.8	3	38.8	61.2	0.737271	20	-9.45946
SAAR	3	1	340	101	2023-02-04 12:53:00	124	20.91	20.27	0.64	0.1	101	0.042	0.586	0.544	0.1	0.816	0	0.5	1815	26.8	3	38.8	61.2	0.739308	20	-9.45946
SAAR	3	1	341	101	2023-02-04 12:53:00	124	20.91	20.27	0.64	0.1	101	0.042	0.585	0.543	0.1	0.814	0	0.5	1820	26.8	3	35.4	64.6	0.741344	20	-9.45946
SAAR	3	1	342	101	2023-02-04 12:53:00	124	20.91	20.27	0.64	0.1	100	0.042	0.584	0.542	0.1	0.813	0	0.5	1825	26.8	3	35.4	64.6	0.743381	20	-9.45946
SAAR	3	1	343	101	2023-02-04 12:53:00	124	20.91	20.27	0.64	0.1	100	0.042	0.583	0.541	0.1	0.812	0	0.5	1830	26.8	3	35.4	64.6	0.745418	20	-9.45946
SAAR	3	1	344	101	2023-02-04 12:53:00	124	20.91	20.27	0.64	0.1	100	0.042	0.583	0.541	0.1	0.81	0	0.5	1835	26.8	3	35.4	64.6	0.747454	20	-9.45946
SAAR	3	1	345	101	2023-02-04 12:53:00	124	20.91	20.27	0.64	0.1	100	0.042	0.582	0.54	0.1	0.809	0	0.5	1840	26.8	3	35.4	64.6	0.749491	20	-9.45946
SAAR	3	1	346	101	2023-02-04 12:53:00	124	20.91	20.27	0.64	0.1	100	0.042	0.582	0.54	0.1	0.809	0	0.5	1845	26.8	3	35.4	64.6	0.751527	20	-9.45946
SAAR	3	1	347	101	2023-02-04 12:53:00	123	20.91	20.27	0.64	0.1	100	0.042	0.581	0.539	0.1	0.809	0	0.5	1850	26.8	3	35.4	64.6	0.753564	20	-9.45946
SAAR	3	1	348	101	2023-02-04 12:54:00	123	20.91	20.27	0.64	0.1	100	0.042	0.581	0.538	0.1	0.81	0	0.5	1855	26.8	3	35.4	64.6	0.755601	20	-9.45946
SAAR	3	1	349	101	2023-02-04 12:54:00	123	20.91	20.27	0.64	0.1	100	0.042	0.581	0.539	0.1	0.81	0	0.5	1860	26.8	3	35.4	64.6	0.757637	20	-9.45946
SAAR	3	1	350	101	2023-02-04 12:54:00	123	20.91	20.28	0.64	0.1	100	0.042	0.58	0.538	0.1	0.813	0	0.5	1865	26.8	3	35.4	64.6	0.759674	20	-9.45946
SAAR	3	1	351	101	2023-02-04 12:54:00	122	20.91	20.28	0.63	0.1	100	0.042	0.579	0.537	0.1	0.813	0	0.5	1870	26.8	3	35.4	64.6	0.761711	20	-9.45946
SAAR	3	1	352	101	2023-02-04 12:54:00	122	20.91	20.28	0.63	0.1	99	0.042	0.578	0.536	0.1	0.813	0	0.5	1875	26.8	3	35.4	64.6	0.763747	20	-9.45946
SAAR	3	1	353	101	2023-02-04 12:54:00	123	20.91	20.28	0.63	0.1	99	0.042	0.577	0.535	0.1	0.81	0	0.5	1880	26.8	3	35.4	64.6	0.765784	20	-9.45946
SAAR	3	1	354	101	2023-02-04 12:54:00	123	20.91	20.28	0.63	0.1	99	0.042	0.576	0.534	0.1	0.809	0	0.5	1885	26.8	3	35.4	64.6	0.767821	20	-9.45946
SAAR	3	1	355	101	2023-02-04 12:54:00	123	20.91	20.28	0.63	0.1	99	0.042	0.575	0.533	0.1	0.808	0	0.5	1890	26.8	3	35.4	64.6	0.769857	20	-9.45946
SAAR	3	1	356	101	2023-02-04 12:54:00	122	20.91	20.28	0.63	0.1	99	0.042	0.574	0.532	0.1	0.807	0	0.5	1895	26.8	3	35.4	64.6	0.771894	20	-9.45946
SAAR	3	1	357	101	2023-02-04 12:54:00	122	20.91	20.28	0.63	0.1	98	0.042	0.573	0.531	0.1	0.806	0	0.5	1900	26.8	3	35.4	64.6	0.773931	20	-9.45946
SAAR	3	1	358	101	2023-02-04 12:54:00	122	20.91	20.28	0.63	0.1	98	0.042	0.572	0.53	0.1	0.808	0	0.5	1905	26.8	3	35.4	64.6	0.775967	20	-9.45946
SAAR	3	1	359	101	2023-02-04 12:54:00	122	20.91	20.28	0.63	0.1	98	0.042	0.572	0.53	0.1	0.808	0	0.5	1910	26.8	3	35.4	64.6	0.778004	20	-9.45946
SAAR	3	1	360	101	2023-02-04 12:55:00	122	20.91	20.28	0.63	0.1	98	0.042	0.572	0.53	0.1	0.807	0	0.5	1915	26.8	3	35.4	64.6	0.780041	20	-9.45946
SAAR	3	1	361	101	2023-02-04 12:55:00	122	20.91	20.28	0.63	0.1	98	0.042	0.572	0.53	0.1	0.805	0	0.5	1920	26.8	3	35.4	64.6	0.782077	20	-9.45946
SAAR	3	1	362	101	2023-02-04 12:55:00	122	20.91	20.28	0.63	0.1	98	0.042	0.572	0.53	0.1	0.81	0	0.5	1925	26.8	3	35.4	64.6	0.784114	20	-9.45946
SAAR	3	1	363	101	2023-02-04 12:55:00	122	20.91	20.28	0.63	0.1	98	0.042	0.572	0.53	0.1	0.808	0	0.5	1930	26.8	3	35.4	64.6	0.786151	20	-9.45946
SAAR	3	1	364	101	2023-02-04 12:55:00	122	20.91	20.28	0.63	0.1	98	0.042	0.572	0.53	0.1	0.807	0	0.5	1935	26.8	3	35.4	64.6	0.788187	20	-9.45946
SAAR	3	1	365	101	2023-02-04 12:55:00	122	20.91	20.28	0.63	0.1	98	0.042	0.571	0.529	0.1	0.805	0	0.5	1940	26.8	3	35.4	64.6	0.790224	20	-9.45946
SAAR	3	1	366	101	2023-02-04 12:55:00	122	20.91	20.28	0.63	0.1	98	0.042	0.57	0.528	0.1	0.805	0	0.5	1945	26.8	3	35.4	64.6	0.792261	20	-9.45946
SAAR	3	1	367	101	2023-02-04 12:55:00	121	20.91	20.28	0.63	0.1	98	0.042	0.57	0.528	0.1	0.806	0	0.5	1950	26.8	3	35.4	64.6	0.794297	20	-9.45946
SAAR	3	1	368	101	2023-02-04 12:55:00	121	20.91	20.28	0.63	0.1	98	0.042	0.569	0.527	0.1	0.806	0	0.5	1955	26.8	3	35.4	64.6	0.796334	20	-9.45946
SAAR	3	1	369	101	2023-02-04 12:55:00	121	20.91	20.28	0.63	0.1	98	0.042	0.568	0.526	0.1	0.806	0	0.5	1960	26.8	3	35.4	64.6	0.798371	20	-9.45946
SAAR	3	1	370	101	2023-02-04 12:55:00	122	20.91	20.28	0.63	0.1	98	0.042	0.568	0.526	0.1	0.803	0	0.5	1965	26.8	3	32	68	0.800407	20	-9.45946
SAAR	3	1	371	101	2023-02-04 12:55:00	122	20.91	20.28	0.63	0.1	98	0.042	0.568	0.526	0.1	0.802	0	0.5	1970	26.8	3	32	68	0.802444	20	-9.45946
SAAR	3	1	372	101	2023-02-04 12:56:00	122	20.91	20.28	0.63	0.1	98	0.042	0.568	0.525	0.1	0.801	0	0.5	1975	26.8	3	32	68	0.804481	20	-9.45946
SAAR	3	1	373	101	2023-02-04 12:56:00	122	20.91	20.28	0.63	0.1	97	0.042	0.568	0.526	0.1	0.802	0	0.5	1980	26.8	3	32	68	0.806517	20	-9.45946
SAAR	3	1	374	101	2023-02-04 12:56:00	121	20.91	20.28	0.63	0.1	97	0.042	0.567	0.525	0.1	0.802	0	0.5	1985	26.8	3	32	68	0.808554	20	-9.45946
SAAR	3	1	375	101	2023-02-04 12:56:00	121	20.91	20.28	0.63	0.1	97	0.042	0.568	0.526	0.1	0.803	0	0.5	1990	26.8	3	32	68	0.810591	20	-9.45946
SAAR	3	1	376	101	2023-02-04 12:56:00	121	20.91	20.28	0.63	0.1	98	0.042	0.57	0.528	0.1	0.807	0	0.5	1995	26.8	3	35.4	64.6	0.812627	20	-9.45946
SAAR	3	1	377	101	2023-02-04 12:56:00	122	20.91	20.28	0.63	0.1	99	0.042	0.574	0.532	0.1	0.809	0	0.5	2000	26.8	3	35.4	64.6	0.814664	20	-9.45946
SAAR	3	1	378	101	2023-02-04 12:56:00	122	20.91	20.28	0.63	0.1	99	0.042	0.575	0.533	0.1	0.812	0	0.5	2005	26.8	3	35.4	64.6	0.816701	20	-9.45946
SAAR	3	1	379	101	2023-02-04 12:56:00	122	20.91	20.28	0.63	0.1	99	0.042	0.574	0.532	0.1	0.812	0	0.5	2010	26.8	3	35.4	64.6	0.818737	20	-9.45946
SAAR	3	1	380	101	2023-02-04 12:56:00	121	20.91	20.28	0.63	0.1	98	0.042	0.573	0.53	0.1	0.812	0	0.5	2015	26.8	3	35.4	64.6	0.820774	20	-9.45946
SAAR	3	1	381	101	2023-02-04 12:56:00	121	20.91	20.28	0.63	0.1	98	0.042	0.572	0.53	0.1	0.812	0	0.5	2020	26.8	3	35.4	64.6	0.822811	20	-9.45946
SAAR	3	1	382	101	2023-02-04 12:56:00	121	20.91	20.28	0.63	0.1	98	0.042	0.571	0.529	0.1	0.811	0	0.5	2025	26.8	3	35.4	64.6	0.824847	20	-9.45946
SAAR	3	1	383	101	2023-02-04 12:56:00	121	20.91	20.29	0.63	0.1	98	0.042	0.57	0.528	0.1	0.812	0	0.5	2030	26.8	3	35.4	64.6	0.826884	20	-9.45946
SAAR	3	1	384	101	2023-02-04 12:57:00	121	20.91	20.29	0.63	0.1	98	0.042	0.571	0.529	0.1	0.812	0	0.5	2035	26.8	3	35.4	64.6	0.828921	20	-9.45946
SAAR	3	1	385	101	2023-02-04 12:57:00	121	20.91	20.28	0.63	0.1	98	0.042	0.571	0.529	0.1	0.809	0	0.5	2040	26.8	3	35.4	64.6	0.830957	20	-9.45946
SAAR	3	1	386	101	2023-02-04 12:57:00	121	20.91	20.28	0.63	0.1	98	0.042	0.57	0.528	0.1	0.807	0	0.5	2045	26.8	3	35.4	64.6	0.832994	20	-9.45946
SAAR	3	1	387	101	2023-02-04 12:57:00	121	20.91	20.28	0.63	0.1	98	0.042	0.569	0.527	0.1	0.808	0	0.5	2050	26.8	3	35.4	64.6	0.835031	20	-9.45946
SAAR	3	1	388	101	2023-02-04 12:57:00	121	20.91	20.29	0.63	0.1	98	0.042	0.568	0.526	0.1	0.807	0	0.5	2055	26.8	3	35.4	64.6	0.837067	20	-9.45946
SAAR	3	1	389	101	2023-02-04 12:57:00	121	20.91	20.29	0.62	0.1	97	0.042	0.567	0.525	0.1	0.807	0	0.5	2060	26.8	3	35.4	64.6	0.839104	20	-9.45946
SAAR	3	1	390	101	2023-02-04 12:57:00	120	20.91	20.29	0.62	0.1	97	0.042	0.566	0.524	0.1	0.807	0	0.5	2065	26.8	3	35.4	64.6	0.841141	20	-9.45946
SAAR	3	1	391	101	2023-02-04 12:57:00	120	20.91	20.29	0.62	0.1	97	0.042	0.566	0.524	0.1	0.808	0	0.5	2070	26.8	3	35.4	64.6	0.843177	20	-9.45946
SAAR	3	1	392	101	2023-02-04 12:57:00	120	20.91	20.29	0.62	0.1	97	0.042	0.566	0.524	0.1	0.807	0	0.5	2075	26.8	3	35.4	64.6	0.845214	20	-9.45946
SAAR	3	1	393	101	2023-02-04 12:57:00	120	20.91	20.29	0.62	0.1	97	0.042	0.566	0.523	0.1	0.806	0	0.5	2080	26.8	3	35.4	64.6	0.847251	20	-9.45946
SAAR	3	1	394	101	2023-02-04 12:57:00	120	20.91	20.29	0.62	0.1	97	0.042	0.566	0.524	0.1	0.807	0	0.5	2085	26.8	3	35.4	64.6	0.849287	20	-9.45946
SAAR	3	1	395	101	2023-02-04 12:57:00	121	20.91	20.29	0.62	0.1	97	0.042	0.566	0.524	0.1	0.806	0	0.5	2090	26.8	3	35.4	64.6	0.851324	20	-9.45946
SAAR	3	1	396	101	2023-02-04 12:58:00	121	20.91	20.29	0.62	0.1	97	0.042	0.566	0.524	0.1	0.805	0	0.5	2095	26.8	3	35.4	64.6	0.85336	20	-9.45946
SAAR	3	1	397	101	2023-02-04 12:58:00	121	20.91	20.29	0.63	0.1	97	0.042	0.567	0.525	0.1	0.804	0	0.5	2100	26.8	3	32	68	0.855397	20	-9.45946
SAAR	3	1	398	101	2023-02-04 12:58:00	122	20.91	20.28	0.63	0.1	98	0.042	0.573	0.531	0.1	0.808	0	0.5	2105	26.8	3	35.4	64.6	0.857434	20	-9.45946
SAAR	3	1	399	101	2023-02-04 12:58:00	122	20.91	20.28	0.63	0.1	99	0.042	0.577	0.535	0.1	0.811	0	0.5	2110	26.8	3	35.4	64.6	0.85947	20	-9.45946
SAAR	3	1	400	101	2023-02-04 12:58:00	123	20.91	20.28	0.64	0.1	100	0.042	0.581	0.539	0.1	0.815	0	0.5	2115	26.8	3	38.8	61.2	0.861507	20	-9.45946
SAAR	3	1	401	101	2023-02-04 12:58:00	123	20.91	20.27	0.64	0.1	100	0.042	0.583	0.541	0.1	0.818	0	0.5	2120	26.8	3	38.8	61.2	0.863544	20	-9.45946
SAAR	3	1	402	101	2023-02-04 12:58:00	123	20.91	20.27	0.64	0.1	101	0.042	0.587	0.545	0.1	0.821	0	0.5	2125	26.8	3	38.8	61.2	0.86558	20	-9.45946
SAAR	3	1	403	101	2023-02-04 12:58:00	123	20.91	20.27	0.64	0.1	102	0.042	0.592	0.55	0.1	0.827	0	0.5	2130	26.8	3	42.2	57.8	0.867617	20	-9.45946
SAAR	3	1	404	101	2023-02-04 12:58:00	123	20.91	20.27	0.64	0.1	103	0.042	0.599	0.557	0.1	0.837	0	0.5	2135	26.8	3	45.6	54.4	0.869654	20	-9.45946
SAAR	3	1	405	101	2023-02-04 12:58:00	124	20.91	20.27	0.65	0.1	105	0.042	0.607	0.565	0.1	0.846	0	0.5	2140	26.8	3	49	51	0.87169	20	-9.45946
SAAR	3	1	406	101	2023-02-04 12:58:00	124	20.91	20.26	0.65	0.1	106	0.042	0.614	0.572	0.1	0.855	0	0.5	2145	26.8	3	55.8	47.6	0.873727	20	-9.45946
SAAR	3	1	407	101	2023-02-04 12:58:00	124	20.91	20.26	0.65	0.1	107	0.042	0.619	0.576	0.1	0.86	0	0.5	2150	26.8	3	55.8	47.6	0.875764	20	-9.45946
SAAR	3	1	408	101	2023-02-04 12:59:00	125	20.91	20.26	0.65	0.1	108	0.042	0.622	0.58	0.1	0.862	0	0.5	2155	26.8	3	55.8	47.6	0.8778	20	-9.45946
SAAR	3	1	409	101	2023-02-04 12:59:00	125	20.91	20.25	0.66	0.1	109	0.042	0.628	0.586	0.1	0.867	0	0.5	2160	26.8	3	57.4	44.2	0.879837	20	-9.45946
SAAR	3	1	410	101	2023-02-04 12:59:00	126	20.91	20.25	0.66	0.1	110	0.042	0.633	0.591	0.1	0.872	0	0.5	2165	26.8	3	57.4	44.2	0.881874	20	-9.45946
SAAR	3	1	411	101	2023-02-04 12:59:00	126	20.91	20.25	0.66	0.1	111	0.042	0.639	0.597	0.1	0.881	0	0.5	2170	26.8	3	59.2	40.8	0.88391	20	-9.45946
SAAR	3	1	412	101	2023-02-04 12:59:00	126	20.91	20.25	0.66	0.1	112	0.042	0.646	0.604	0.1	0.889	0	0.5	2175	26.8	3	62.6	37.4	0.885947	20	-9.45946
SAAR	3	1	413	101	2023-02-04 12:59:00	127	20.91	20.24	0.67	0.1	113	0.042	0.65	0.608	0.1	0.892	0	0.5	2180	26.8	3	62.6	37.4	0.887984	20	-9.45946
SAAR	3	1	414	101	2023-02-04 12:59:00	127	20.91	20.24	0.67	0.1	114	0.042	0.655	0.613	0.1	0.894	0	0.5	2185	26.8	3	62.6	37.4	0.89002	20	-9.45946
SAAR	3	1	415	101	2023-02-04 12:59:00	128	20.91	20.24	0.67	0.1	114	0.042	0.658	0.616	0.1	0.896	0	0.5	2190	26.8	3	66	34	0.892057	20	-9.45946
SAAR	3	1	416	101	2023-02-04 12:59:00	128	20.91	20.24	0.67	0.1	115	0.042	0.662	0.62	0.1	0.9	0	0.5	2195	26.8	3	66	34	0.894094	20	-9.45946
SAAR	3	1	417	101	2023-02-04 12:59:00	128	20.91	20.23	0.68	0.1	116	0.042	0.667	0.625	0.1	0.904	0	0.5	2200	26.8	3	66	34	0.89613	20	-9.45946
SAAR	3	1	418	101	2023-02-04 12:59:00	128	20.91	20.23	0.68	0.1	116	0.042	0.669	0.627	0.1	0.906	0	0.5	2205	26.8	3	69.4	30.6	0.898167	20	-9.45946
SAAR	3	1	419	101	2023-02-04 12:59:00	128	20.91	20.23	0.68	0.1	117	0.042	0.672	0.63	0.1	0.911	0	0.5	2210	26.8	3	69.4	30.6	0.900204	20	-9.45946
SAAR	3	1	420	101	2023-02-04 13:00:00	128	20.91	20.23	0.68	0.1	117	0.042	0.673	0.631	0.1	0.914	0	0.5	2215	26.8	3	69.4	30.6	0.90224	20	-9.45946
SAAR	3	1	421	101	2023-02-04 13:00:00	129	20.91	20.23	0.68	0.1	118	0.042	0.676	0.634	0.1	0.914	0	0.5	2220	26.8	3	69.4	30.6	0.904277	20	-9.45946
SAAR	3	1	422	101	2023-02-04 13:00:00	129	20.91	20.23	0.68	0.1	118	0.042	0.676	0.634	0.1	0.915	0	0.5	2225	26.8	3	72.8	27.2	0.906314	20	-9.45946
SAAR	3	1	423	101	2023-02-04 13:00:00	128	20.91	20.23	0.68	0.1	118	0.042	0.675	0.633	0.1	0.917	0	0.5	2230	26.8	3	72.8	27.2	0.90835	20	-9.45946
SAAR	3	1	424	101	2023-02-04 13:00:00	128	20.91	20.23	0.68	0.1	118	0.042	0.676	0.634	0.1	0.92	0	0.5	2235	26.8	3	72.8	27.2	0.910387	20	-9.45946
SAAR	3	1	425	101	2023-02-04 13:00:00	127	20.91	20.24	0.68	0.1	118	0.042	0.675	0.633	0.1	0.923	0	0.5	2240	26.8	3	72.8	27.2	0.912424	20	-9.45946
SAAR	3	1	426	101	2023-02-04 13:00:00	127	20.91	20.24	0.67	0.1	117	0.042	0.674	0.632	0.1	0.925	0	0.5	2245	26.8	3	76.2	23.8	0.91446	20	-9.45946
SAAR	3	1	427	101	2023-02-04 13:00:00	126	20.91	20.24	0.67	0.1	117	0.042	0.673	0.631	0.1	0.927	0	0.5	2250	26.8	3	76.2	23.8	0.916497	20	-9.45946
SAAR	3	1	428	101	2023-02-04 13:00:00	126	20.91	20.24	0.67	0.1	117	0.042	0.674	0.632	0.1	0.929	0	0.5	2255	26.8	3	76.2	23.8	0.918534	20	-9.45946
SAAR	3	1	429	101	2023-02-04 13:00:00	126	20.91	20.24	0.67	0.1	117	0.042	0.671	0.628	0.1	0.927	0	0.5	2260	26.8	3	76.2	23.8	0.92057	20	-9.45946
SAAR	3	1	430	101	2023-02-04 13:00:00	125	20.91	20.25	0.66	0.1	116	0.042	0.668	0.626	0.1	0.928	0	0.5	2265	26.8	3	76.2	23.8	0.922607	20	-9.45946
SAAR	3	1	431	101	2023-02-04 13:00:00	125	20.91	20.25	0.66	0.1	116	0.042	0.667	0.625	0.1	0.931	0	0.5	2270	26.8	3	76.2	23.8	0.924644	20	-9.45946
SAAR	3	1	432	101	2023-02-04 13:01:00	124	20.91	20.25	0.66	0.1	116	0.042	0.667	0.625	0.1	0.933	0	0.5	2275	26.8	3	76.2	23.8	0.92668	20	-9.45946
SAAR	3	1	433	101	2023-02-04 13:01:00	124	20.91	20.25	0.66	0.1	115	0.042	0.664	0.622	0.1	0.932	0	0.5	2280	26.8	3	76.2	23.8	0.928717	20	-9.45946
SAAR	3	1	434	101	2023-02-04 13:01:00	124	20.91	20.25	0.66	0.1	115	0.042	0.663	0.621	0.1	0.932	0	0.5	2285	26.8	3	76.2	23.8	0.930754	20	-9.45946
SAAR	3	1	435	101	2023-02-04 13:01:00	123	20.91	20.26	0.66	0.1	115	0.042	0.661	0.619	0.1	0.932	0	0.5	2290	26.8	3	76.2	23.8	0.93279	20	-9.45946
SAAR	3	1	436	101	2023-02-04 13:01:00	123	20.91	20.26	0.65	0.1	115	0.042	0.659	0.617	0.1	0.931	0	0.5	2295	26.8	3	76.2	23.8	0.934827	20	-9.45946
SAAR	3	1	437	101	2023-02-04 13:01:00	123	20.91	20.26	0.65	0.1	114	0.042	0.657	0.615	0.1	0.931	0	0.5	2300	26.8	3	76.2	23.8	0.936864	20	-9.45946
SAAR	3	1	438	101	2023-02-04 13:01:00	122	20.91	20.26	0.65	0.1	114	0.042	0.654	0.612	0.1	0.932	0	0.5	2305	26.8	3	76.2	23.8	0.9389	20	-9.45946
SAAR	3	1	439	101	2023-02-04 13:01:00	121	20.91	20.27	0.64	0.1	113	0.042	0.651	0.609	0.1	0.931	0	0.5	2310	26.8	3	76.2	23.8	0.940937	20	-9.45946
SAAR	3	1	440	101	2023-02-04 13:01:00	121	20.91	20.27	0.64	0.1	112	0.042	0.647	0.605	0.1	0.927	0	0.5	2315	26.8	3	76.2	23.8	0.942974	20	-9.45946
SAAR	3	1	441	101	2023-02-04 13:01:00	121	20.91	20.27	0.64	0.1	112	0.042	0.644	0.602	0.1	0.926	0	0.5	2320	26.8	3	76.2	23.8	0.94501	20	-9.45946
SAAR	3	1	442	101	2023-02-04 13:01:00	120	20.91	20.27	0.64	0.1	111	0.042	0.64	0.597	0.1	0.924	0	0.5	2325	26.8	3	72.8	27.2	0.947047	20	-9.45946
SAAR	3	1	443	101	2023-02-04 13:01:00	120	20.91	20.28	0.63	0.1	110	0.042	0.636	0.594	0.1	0.92	0	0.5	2330	26.8	3	72.8	27.2	0.949084	20	-9.45946
SAAR	3	1	444	101	2023-02-04 13:02:00	120	20.91	20.28	0.63	0.1	110	0.042	0.634	0.592	0.1	0.918	0	0.5	2335	26.8	3	72.8	27.2	0.95112	20	-9.45946
SAAR	3	1	445	101	2023-02-04 13:02:00	120	20.91	20.28	0.64	0.1	110	0.042	0.636	0.594	0.1	0.919	0	0.5	2340	26.8	3	72.8	27.2	0.953157	20	-9.45946
SAAR	3	1	446	101	2023-02-04 13:02:00	120	20.91	20.28	0.63	0.1	109	0.042	0.631	0.589	0.1	0.915	0	0.5	2345	26.8	3	72.8	27.2	0.955193	20	-9.45946
SAAR	3	1	447	101	2023-02-04 13:02:00	119	20.91	20.28	0.63	0.1	109	0.042	0.629	0.587	0.1	0.914	0	0.5	2350	26.8	3	69.4	30.6	0.95723	20	-9.45946
SAAR	3	1	448	101	2023-02-04 13:02:00	119	20.91	20.28	0.63	0.1	108	0.042	0.627	0.585	0.1	0.914	0	0.5	2355	26.8	3	69.4	30.6	0.959267	20	-9.45946
SAAR	3	1	449	101	2023-02-04 13:02:00	119	20.91	20.28	0.63	0.1	108	0.042	0.624	0.582	0.1	0.911	0	0.5	2360	26.8	3	69.4	30.6	0.961303	20	-9.45946
SAAR	3	1	450	101	2023-02-04 13:02:00	118	20.91	20.29	0.62	0.1	107	0.042	0.621	0.579	0.1	0.909	0	0.5	2365	26.8	3	69.4	30.6	0.96334	20	-9.45946
SAAR	3	1	451	101	2023-02-04 13:02:00	118	20.91	20.29	0.63	0.1	107	0.042	0.62	0.578	0.1	0.907	0	0.5	2370	26.8	3	69.4	30.6	0.965377	20	-9.45946
SAAR	3	1	452	101	2023-02-04 13:02:00	118	20.91	20.29	0.62	0.1	107	0.042	0.618	0.576	0.1	0.906	0	0.5	2375	26.8	3	69.4	30.6	0.967413	20	-9.45946
SAAR	3	1	453	101	2023-02-04 13:02:00	118	20.91	20.29	0.62	0.1	106	0.042	0.614	0.572	0.1	0.904	0	0.5	2380	26.8	3	66	34	0.96945	20	-9.45946
SAAR	3	1	454	101	2023-02-04 13:02:00	118	20.91	20.29	0.62	0.1	106	0.042	0.612	0.57	0.1	0.901	0	0.5	2385	26.8	3	66	34	0.971487	20	-9.45946
SAAR	3	1	455	101	2023-02-04 13:02:00	117	20.91	20.29	0.62	0.1	105	0.042	0.61	0.568	0.1	0.901	0	0.5	2390	26.8	3	66	34	0.973523	20	-9.45946
SAAR	3	1	456	101	2023-02-04 13:03:00	117	20.91	20.3	0.62	0.1	105	0.042	0.607	0.565	0.1	0.897	0	0.5	2395	26.8	3	66	34	0.97556	20	-9.45946
SAAR	3	1	457	101	2023-02-04 13:03:00	117	20.91	20.3	0.61	0.1	104	0.042	0.604	0.561	0.1	0.893	0	0.5	2400	26.8	3	62.6	37.4	0.977597	20	-9.45946
SAAR	3	1	458	101	2023-02-04 13:03:00	116	20.91	20.3	0.61	0.1	104	0.042	0.601	0.559	0.1	0.892	0	0.5	2405	26.8	3	62.6	37.4	0.979633	20	-9.45946
SAAR	3	1	459	101	2023-02-04 13:03:00	117	20.91	20.3	0.61	0.1	104	0.042	0.603	0.561	0.1	0.891	0	0.5	2410	26.8	3	62.6	37.4	0.98167	20	-9.45946
SAAR	3	1	460	101	2023-02-04 13:03:00	117	20.91	20.3	0.61	0.1	105	0.042	0.605	0.562	0.1	0.896	0	0.5	2415	26.8	3	66	34	0.983707	20	-9.45946
SAAR	3	1	461	101	2023-02-04 13:03:00	115	20.91	20.3	0.61	0.1	104	0.042	0.599	0.557	0.1	0.896	0	0.5	2420	26.8	3	66	34	0.985743	20	-9.45946
SAAR	3	1	462	101	2023-02-04 13:03:00	115	20.91	20.3	0.61	0.1	103	0.042	0.595	0.553	0.1	0.89	0	0.5	2425	26.8	3	62.6	37.4	0.98778	20	-9.45946
SAAR	3	1	463	101	2023-02-04 13:03:00	116	20.91	20.3	0.61	0.1	102	0.042	0.591	0.549	0.1	0.883	0	0.5	2430	26.8	3	59.2	40.8	0.989817	20	-9.45946
SAAR	3	1	464	101	2023-02-04 13:03:00	116	20.91	20.3	0.61	0.1	102	0.042	0.591	0.549	0.1	0.881	0	0.5	2435	26.8	3	59.2	40.8	0.991853	20	-9.45946
SAAR	3	1	465	101	2023-02-04 13:03:00	116	20.91	20.3	0.61	0.1	102	0.042	0.59	0.548	0.1	0.879	0	0.5	2440	26.8	3	59.2	40.8	0.99389	20	-9.45946
SAAR	3	1	466	101	2023-02-04 13:03:00	116	20.91	20.3	0.61	0.1	102	0.042	0.589	0.547	0.1	0.879	0	0.5	2445	26.8	3	59.2	40.8	0.995927	20	-9.45946
SAAR	3	1	467	101	2023-02-04 13:03:00	115	20.91	20.3	0.61	0.1	101	0.042	0.588	0.546	0.1	0.878	0	0.5	2450	26.8	3	59.2	40.8	0.997963	20	-9.45946
SAAR	3	1	468	101	2023-02-04 13:04:00	115	20.91	20.31	0.6	0.1	101	0.042	0.587	0.545	0.1	0.878	0	0.5	2455	26.8	3	59.2	40.8	1	20	-9.45946
SAAR	4	1	1	101	2023-03-30 12:23:00	90	20.9	20.51	0.39	0	88	0.041	0.424	0.383	0	0.978	0	0.5	120	21.96	4	93.2	6.8	0.0714286	10	-13.5433
SAAR	4	1	2	101	2023-03-30 12:23:00	91	20.9	20.5	0.4	0	89	0.041	0.43	0.389	0	0.978	0	0.5	125	21.96	4	93.2	6.8	0.0744048	10	-13.5433
SAAR	4	1	3	101	2023-03-30 12:23:00	93	20.9	20.49	0.41	0	90	0.041	0.436	0.395	0	0.97	0	0.5	130	21.96	4	89.8	10.2	0.077381	10	-13.5433
SAAR	4	1	4	101	2023-03-30 12:23:00	96	20.9	20.48	0.42	0	92	0.041	0.442	0.402	0	0.956	0	0.5	135	21.96	4	86.4	13.6	0.0803571	10	-13.5433
SAAR	4	1	5	101	2023-03-30 12:23:00	98	20.9	20.47	0.42	0	93	0.041	0.448	0.407	0	0.949	0	0.5	140	21.96	4	83	17	0.0833333	10	-13.5433
SAAR	4	1	6	101	2023-03-30 12:23:00	99	20.9	20.47	0.43	0	94	0.041	0.454	0.413	0	0.954	0	0.5	145	21.96	4	83	17	0.0863095	10	-13.5433
SAAR	4	1	7	101	2023-03-30 12:24:00	100	20.9	20.46	0.43	0	96	0.041	0.46	0.419	0	0.957	0	0.5	150	21.96	4	86.4	13.6	0.0892857	10	-13.5433
SAAR	4	1	8	101	2023-03-30 12:24:00	102	20.9	20.46	0.44	0	97	0.041	0.465	0.424	0	0.952	0	0.5	155	21.96	4	83	17	0.0922619	10	-13.5433
SAAR	4	1	9	101	2023-03-30 12:24:00	104	20.9	20.45	0.45	0	98	0.041	0.47	0.429	0	0.943	0	0.5	160	21.96	4	79.6	20.4	0.0952381	10	-13.5433
SAAR	4	1	10	101	2023-03-30 12:24:00	106	20.9	20.44	0.46	0	99	0.041	0.476	0.435	0	0.941	0	0.5	165	21.96	4	79.6	20.4	0.0982143	10	-13.5433
SAAR	4	1	11	101	2023-03-30 12:24:00	106	20.9	20.44	0.46	0	100	0.041	0.479	0.438	0	0.944	0	0.5	170	21.96	4	79.6	20.4	0.10119	10	-13.5433
SAAR	4	1	12	101	2023-03-30 12:24:00	108	20.9	20.43	0.47	0	101	0.041	0.483	0.442	0	0.938	0	0.5	175	21.96	4	79.6	20.4	0.104167	10	-13.5433
SAAR	4	1	13	101	2023-03-30 12:24:00	109	20.9	20.43	0.47	0	102	0.041	0.486	0.445	0	0.934	0	0.5	180	21.96	4	76.2	23.8	0.107143	10	-13.5433
SAAR	4	1	14	101	2023-03-30 12:24:00	110	20.9	20.42	0.48	0	102	0.041	0.489	0.448	0	0.93	0	0.5	185	21.96	4	76.2	23.8	0.110119	10	-13.5433
SAAR	4	1	15	101	2023-03-30 12:24:00	111	20.9	20.42	0.48	0	103	0.041	0.492	0.451	0	0.926	0	0.5	190	21.96	4	76.2	23.8	0.113095	10	-13.5433
SAAR	4	1	16	101	2023-03-30 12:24:00	112	20.9	20.41	0.48	0	103	0.041	0.494	0.453	0	0.921	0	0.5	195	21.96	4	72.8	27.2	0.116071	10	-13.5433
SAAR	4	1	17	101	2023-03-30 12:24:00	113	20.9	20.41	0.49	0	104	0.041	0.496	0.456	0	0.918	0	0.5	200	21.96	4	72.8	27.2	0.119048	10	-13.5433
SAAR	4	1	18	101	2023-03-30 12:24:00	114	20.9	20.41	0.49	0	105	0.041	0.499	0.459	0	0.92	0	0.5	205	21.96	4	72.8	27.2	0.122024	10	-13.5433
SAAR	4	1	19	101	2023-03-30 12:25:00	115	20.9	20.4	0.49	0	105	0.041	0.502	0.461	0	0.915	0	0.5	210	21.96	4	72.8	27.2	0.125	10	-13.5433
SAAR	4	1	20	101	2023-03-30 12:25:00	115	20.9	20.4	0.5	0	106	0.041	0.504	0.463	0	0.919	0	0.5	215	21.96	4	72.8	27.2	0.127976	10	-13.5433
SAAR	4	1	21	101	2023-03-30 12:25:00	116	20.9	20.4	0.5	0	106	0.041	0.506	0.465	0	0.913	0	0.5	220	21.96	4	69.4	30.6	0.130952	10	-13.5433
SAAR	4	1	22	101	2023-03-30 12:25:00	119	20.9	20.39	0.51	0	107	0.041	0.507	0.466	0	0.899	0	0.5	225	21.96	4	66	34	0.133929	10	-13.5433
SAAR	4	1	23	101	2023-03-30 12:25:00	119	20.9	20.39	0.51	0	107	0.041	0.509	0.468	0	0.897	0	0.5	230	21.96	4	66	34	0.136905	10	-13.5433
SAAR	4	1	24	101	2023-03-30 12:25:00	120	20.9	20.38	0.51	0	107	0.041	0.51	0.47	0	0.896	0	0.5	235	21.96	4	66	34	0.139881	10	-13.5433
SAAR	4	1	25	101	2023-03-30 12:25:00	119	20.9	20.39	0.51	0	108	0.041	0.513	0.472	0	0.904	0	0.5	240	21.96	4	66	34	0.142857	10	-13.5433
SAAR	4	1	26	101	2023-03-30 12:25:00	119	20.9	20.38	0.51	0	108	0.041	0.514	0.473	0	0.905	0	0.5	245	21.96	4	69.4	30.6	0.145833	10	-13.5433
SAAR	4	1	27	101	2023-03-30 12:25:00	121	20.9	20.38	0.52	0	109	0.041	0.516	0.475	0	0.899	0	0.5	250	21.96	4	66	34	0.14881	10	-13.5433
SAAR	4	1	28	101	2023-03-30 12:25:00	122	20.9	20.38	0.52	0	109	0.041	0.517	0.476	0	0.893	0	0.5	255	21.96	4	62.6	37.4	0.151786	10	-13.5433
SAAR	4	1	29	101	2023-03-30 12:25:00	123	20.9	20.37	0.52	0	109	0.041	0.517	0.477	0	0.889	0	0.5	260	21.96	4	62.6	37.4	0.154762	10	-13.5433
SAAR	4	1	30	101	2023-03-30 12:25:00	123	20.9	20.37	0.52	0	109	0.041	0.518	0.477	0	0.888	0	0.5	265	21.96	4	62.6	37.4	0.157738	10	-13.5433
SAAR	4	1	31	101	2023-03-30 12:26:00	123	20.9	20.37	0.53	0	109	0.041	0.518	0.477	0	0.885	0	0.5	270	21.96	4	62.6	37.4	0.160714	10	-13.5433
SAAR	4	1	32	101	2023-03-30 12:26:00	124	20.9	20.37	0.53	0	109	0.041	0.519	0.478	0	0.884	0	0.5	275	21.96	4	59.2	40.8	0.16369	10	-13.5433
SAAR	4	1	33	101	2023-03-30 12:26:00	123	20.9	20.37	0.53	0	109	0.041	0.519	0.478	0	0.888	0	0.5	280	21.96	4	62.6	37.4	0.166667	10	-13.5433
SAAR	4	1	34	101	2023-03-30 12:26:00	124	20.9	20.37	0.53	0	109	0.041	0.519	0.478	0	0.88	0	0.5	285	21.96	4	59.2	40.8	0.169643	10	-13.5433
SAAR	4	1	35	101	2023-03-30 12:26:00	125	20.9	20.36	0.53	0	109	0.041	0.518	0.478	0	0.872	0	0.5	290	21.96	4	57.4	44.2	0.172619	10	-13.5433
SAAR	4	1	36	101	2023-03-30 12:26:00	125	20.9	20.36	0.53	0	109	0.041	0.518	0.477	0	0.869	0	0.5	295	21.96	4	57.4	44.2	0.175595	10	-13.5433
SAAR	4	1	37	101	2023-03-30 12:26:00	126	20.9	20.36	0.53	0	109	0.041	0.519	0.478	0	0.869	0	0.5	300	21.96	4	57.4	44.2	0.178571	10	-13.5433
SAAR	4	1	38	101	2023-03-30 12:26:00	125	20.9	20.36	0.53	0	109	0.041	0.519	0.478	0	0.872	0	0.5	305	21.96	4	57.4	44.2	0.181548	11	-13.5433
SAAR	4	1	39	101	2023-03-30 12:26:00	125	20.9	20.36	0.53	0	110	0.041	0.52	0.479	0	0.873	0	0.5	310	21.96	4	57.4	44.2	0.184524	11	-13.5433
SAAR	4	1	40	101	2023-03-30 12:26:00	126	20.9	20.36	0.54	0	110	0.041	0.521	0.48	0	0.871	0	0.5	315	21.96	4	57.4	44.2	0.1875	11	-13.5433
SAAR	4	1	41	101	2023-03-30 12:26:00	126	20.9	20.36	0.54	0	110	0.041	0.522	0.481	0	0.871	0	0.5	320	21.96	4	57.4	44.2	0.190476	11	-13.5433
SAAR	4	1	42	101	2023-03-30 12:26:00	127	20.9	20.36	0.54	0	110	0.041	0.522	0.481	0	0.866	0	0.5	325	21.96	4	57.4	44.2	0.193452	11	-13.5433
SAAR	4	1	43	101	2023-03-30 12:27:00	127	20.9	20.36	0.54	0	110	0.041	0.521	0.48	0	0.864	0	0.5	330	21.96	4	55.8	47.6	0.196429	11	-13.5433
SAAR	4	1	44	101	2023-03-30 12:27:00	126	20.9	20.36	0.54	0	109	0.041	0.52	0.479	0	0.867	0	0.5	335	21.96	4	57.4	44.2	0.199405	11	-13.5433
SAAR	4	1	45	101	2023-03-30 12:27:00	127	20.9	20.36	0.54	0	109	0.041	0.518	0.477	0	0.861	0	0.5	340	21.96	4	55.8	47.6	0.202381	11	-13.5433
SAAR	4	1	46	101	2023-03-30 12:27:00	127	20.9	20.36	0.54	0	109	0.041	0.516	0.475	0	0.857	0	0.5	345	21.96	4	55.8	47.6	0.205357	11	-13.5433
SAAR	4	1	47	101	2023-03-30 12:27:00	126	20.9	20.36	0.54	0	108	0.041	0.514	0.473	0	0.856	0	0.5	350	21.96	4	55.8	47.6	0.208333	11	-13.5433
SAAR	4	1	48	101	2023-03-30 12:27:00	126	20.9	20.36	0.53	0	108	0.041	0.512	0.471	0	0.856	0	0.5	355	21.96	4	55.8	47.6	0.21131	11	-13.5433
SAAR	4	1	49	101	2023-03-30 12:27:00	126	20.9	20.36	0.53	0	107	0.041	0.51	0.469	0	0.853	0	0.5	360	21.96	4	49	51	0.214286	11	-13.5433
SAAR	4	1	50	101	2023-03-30 12:27:00	125	20.9	20.37	0.53	0	107	0.041	0.508	0.467	0	0.852	0	0.5	365	21.96	4	49	51	0.217262	12	-13.5433
SAAR	4	1	51	101	2023-03-30 12:27:00	125	20.9	20.37	0.53	0	106	0.041	0.506	0.465	0	0.848	0	0.5	370	21.96	4	49	51	0.220238	12	-13.5433
SAAR	4	1	52	101	2023-03-30 12:27:00	125	20.9	20.37	0.53	0	106	0.041	0.504	0.463	0	0.847	0	0.5	375	21.96	4	49	51	0.223214	12	-13.5433
SAAR	4	1	53	101	2023-03-30 12:27:00	125	20.9	20.37	0.53	0	105	0.041	0.502	0.461	0	0.843	0	0.5	380	21.96	4	45.6	54.4	0.22619	12	-13.5433
SAAR	4	1	54	101	2023-03-30 12:27:00	126	20.9	20.37	0.53	0	105	0.041	0.501	0.46	0	0.835	0	0.5	385	21.96	4	45.6	54.4	0.229167	12	-13.5433
SAAR	4	1	55	101	2023-03-30 12:28:00	124	20.9	20.37	0.53	0	105	0.041	0.499	0.458	0	0.842	0	0.5	390	21.96	4	45.6	54.4	0.232143	12	-13.5433
SAAR	4	1	56	101	2023-03-30 12:28:00	122	20.9	20.38	0.52	0	104	0.041	0.497	0.456	0	0.854	0	0.5	395	21.96	4	49	51	0.235119	12	-13.5433
SAAR	4	1	57	101	2023-03-30 12:28:00	124	20.9	20.37	0.52	0	104	0.041	0.495	0.454	0	0.839	0	0.5	400	21.96	4	45.6	54.4	0.238095	12	-13.5433
SAAR	4	1	58	101	2023-03-30 12:28:00	123	20.9	20.38	0.52	0	103	0.041	0.493	0.452	0	0.837	0	0.5	405	21.96	4	45.6	54.4	0.241071	12	-13.5433
SAAR	4	1	59	101	2023-03-30 12:28:00	123	20.9	20.38	0.52	0	103	0.041	0.49	0.45	0	0.833	0	0.5	410	21.96	4	42.2	57.8	0.244048	12	-13.5433
SAAR	4	1	60	101	2023-03-30 12:28:00	123	20.9	20.38	0.52	0	102	0.041	0.489	0.448	0	0.835	0	0.5	415	21.96	4	45.6	54.4	0.247024	12	-13.5433
SAAR	4	1	61	101	2023-03-30 12:28:00	123	20.9	20.38	0.52	0	102	0.041	0.487	0.446	0	0.826	0	0.5	420	21.96	4	42.2	57.8	0.25	12	-13.5433
SAAR	4	1	62	101	2023-03-30 12:28:00	122	20.9	20.38	0.52	0	101	0.041	0.485	0.444	0	0.832	0	0.5	425	21.96	4	42.2	57.8	0.252976	13	-13.5433
SAAR	4	1	63	101	2023-03-30 12:28:00	121	20.9	20.38	0.51	0	101	0.041	0.483	0.443	0	0.832	0	0.5	430	21.96	4	42.2	57.8	0.255952	13	-13.5433
SAAR	4	1	64	101	2023-03-30 12:28:00	122	20.9	20.38	0.51	0	101	0.041	0.482	0.441	0	0.825	0	0.5	435	21.96	4	42.2	57.8	0.258929	13	-13.5433
SAAR	4	1	65	101	2023-03-30 12:28:00	121	20.9	20.39	0.51	0	100	0.041	0.48	0.439	0	0.829	0	0.5	440	21.96	4	42.2	57.8	0.261905	13	-13.5433
SAAR	4	1	66	101	2023-03-30 12:28:00	123	20.9	20.38	0.52	0	100	0.041	0.478	0.438	0	0.815	0	0.5	445	21.96	4	38.8	61.2	0.264881	13	-13.5433
SAAR	4	1	67	101	2023-03-30 12:29:00	123	20.9	20.38	0.52	0	100	0.041	0.477	0.436	0	0.807	0	0.5	450	21.96	4	35.4	64.6	0.267857	13	-13.5433
SAAR	4	1	68	101	2023-03-30 12:29:00	121	20.9	20.39	0.51	0	99	0.041	0.476	0.435	0	0.823	0	0.5	455	21.96	4	38.8	61.2	0.270833	13	-13.5433
SAAR	4	1	69	101	2023-03-30 12:29:00	120	20.9	20.39	0.51	0	99	0.041	0.475	0.434	0	0.827	0	0.5	460	21.96	4	42.2	57.8	0.27381	13	-13.5433
SAAR	4	1	70	101	2023-03-30 12:29:00	120	20.9	20.39	0.51	0	99	0.041	0.473	0.432	0	0.823	0	0.5	465	21.96	4	38.8	61.2	0.276786	13	-13.5433
SAAR	4	1	71	101	2023-03-30 12:29:00	119	20.9	20.39	0.5	0	98	0.041	0.472	0.431	0	0.826	0	0.5	470	21.96	4	42.2	57.8	0.279762	13	-13.5433
SAAR	4	1	72	101	2023-03-30 12:29:00	118	20.9	20.4	0.5	0	98	0.041	0.47	0.429	0	0.835	0	0.5	475	21.96	4	45.6	54.4	0.282738	13	-13.5433
SAAR	4	1	73	101	2023-03-30 12:29:00	117	20.9	20.4	0.5	0	98	0.041	0.469	0.428	0	0.833	0	0.5	480	21.96	4	42.2	57.8	0.285714	14	-13.5433
SAAR	4	1	74	101	2023-03-30 12:29:00	118	20.9	20.4	0.5	0	97	0.041	0.467	0.426	0	0.824	0	0.5	485	21.96	4	38.8	61.2	0.28869	14	-13.5433
SAAR	4	1	75	101	2023-03-30 12:29:00	119	20.9	20.4	0.5	0	97	0.041	0.467	0.426	0	0.82	0	0.5	490	21.96	4	38.8	61.2	0.291667	14	-13.5433
SAAR	4	1	76	101	2023-03-30 12:29:00	118	20.9	20.4	0.5	0	97	0.041	0.466	0.425	0	0.824	0	0.5	495	21.96	4	38.8	61.2	0.294643	14	-13.5433
SAAR	4	1	77	101	2023-03-30 12:29:00	118	20.9	20.4	0.5	0	97	0.041	0.465	0.424	0	0.817	0	0.5	500	21.96	4	38.8	61.2	0.297619	14	-13.5433
SAAR	4	1	78	101	2023-03-30 12:29:00	118	20.9	20.4	0.5	0	96	0.041	0.463	0.422	0	0.819	0	0.5	505	21.96	4	38.8	61.2	0.300595	14	-13.5433
SAAR	4	1	79	101	2023-03-30 12:30:00	117	20.9	20.4	0.49	0	96	0.041	0.462	0.421	0	0.82	0	0.5	510	21.96	4	38.8	61.2	0.303571	14	-13.5433
SAAR	4	1	80	101	2023-03-30 12:30:00	117	20.9	20.4	0.49	0	96	0.041	0.461	0.42	0	0.822	0	0.5	515	21.96	4	38.8	61.2	0.306548	14	-13.5433
SAAR	4	1	81	101	2023-03-30 12:30:00	117	20.9	20.4	0.49	0	96	0.041	0.46	0.42	0	0.819	0	0.5	520	21.96	4	38.8	61.2	0.309524	14	-13.5433
SAAR	4	1	82	101	2023-03-30 12:30:00	117	20.9	20.4	0.49	0	96	0.041	0.459	0.418	0	0.814	0	0.5	525	21.96	4	35.4	64.6	0.3125	14	-13.5433
SAAR	4	1	83	101	2023-03-30 12:30:00	115	20.9	20.41	0.49	0	95	0.041	0.457	0.416	0	0.824	0	0.5	530	21.96	4	38.8	61.2	0.315476	14	-13.5433
SAAR	4	1	84	101	2023-03-30 12:30:00	115	20.9	20.41	0.49	0	95	0.041	0.456	0.415	0	0.821	0	0.5	535	21.96	4	38.8	61.2	0.318452	14	-13.5433
SAAR	4	1	85	101	2023-03-30 12:30:00	115	20.9	20.41	0.48	0	95	0.041	0.455	0.414	0	0.822	0	0.5	540	21.96	4	38.8	61.2	0.321429	14	-13.5433
SAAR	4	1	86	101	2023-03-30 12:30:00	115	20.9	20.41	0.49	0	94	0.041	0.454	0.413	0	0.818	0	0.5	545	21.96	4	38.8	61.2	0.324405	15	-13.5433
SAAR	4	1	87	101	2023-03-30 12:30:00	116	20.9	20.41	0.49	0	94	0.041	0.453	0.412	0	0.814	0	0.5	550	21.96	4	35.4	64.6	0.327381	15	-13.5433
SAAR	4	1	88	101	2023-03-30 12:30:00	116	20.9	20.41	0.49	0	94	0.041	0.453	0.412	0	0.813	0	0.5	555	21.96	4	35.4	64.6	0.330357	15	-13.5433
SAAR	4	1	89	101	2023-03-30 12:30:00	115	20.9	20.41	0.48	0	94	0.041	0.453	0.412	0	0.818	0	0.5	560	21.96	4	38.8	61.2	0.333333	15	-13.5433
SAAR	4	1	90	101	2023-03-30 12:30:00	115	20.9	20.41	0.48	0	94	0.041	0.454	0.413	0	0.82	0	0.5	565	21.96	4	38.8	61.2	0.33631	15	-13.5433
SAAR	4	1	91	101	2023-03-30 12:31:00	115	20.9	20.41	0.49	0	94	0.041	0.453	0.412	0	0.816	0	0.5	570	21.96	4	38.8	61.2	0.339286	15	-13.5433
SAAR	4	1	92	101	2023-03-30 12:31:00	116	20.9	20.41	0.49	0	94	0.041	0.452	0.411	0	0.812	0	0.5	575	21.96	4	35.4	64.6	0.342262	15	-13.5433
SAAR	4	1	93	101	2023-03-30 12:31:00	115	20.9	20.41	0.48	0	94	0.041	0.452	0.412	0	0.82	0	0.5	580	21.96	4	38.8	61.2	0.345238	15	-13.5433
SAAR	4	1	94	101	2023-03-30 12:31:00	114	20.9	20.42	0.48	0	94	0.041	0.452	0.411	0	0.827	0	0.5	585	21.96	4	42.2	57.8	0.348214	15	-13.5433
SAAR	4	1	95	101	2023-03-30 12:31:00	114	20.9	20.42	0.48	0	94	0.041	0.452	0.411	0	0.827	0	0.5	590	21.96	4	42.2	57.8	0.35119	15	-13.5433
SAAR	4	1	96	101	2023-03-30 12:31:00	114	20.9	20.42	0.48	0	94	0.041	0.45	0.409	0	0.821	0	0.5	595	21.96	4	38.8	61.2	0.354167	15	-13.5433
SAAR	4	1	97	101	2023-03-30 12:31:00	113	20.9	20.42	0.48	0	93	0.041	0.448	0.407	0	0.821	0	0.5	600	21.96	4	38.8	61.2	0.357143	15	-13.5433
SAAR	4	1	98	101	2023-03-30 12:31:00	113	20.9	20.42	0.48	0	93	0.041	0.447	0.406	0	0.822	0	0.5	605	21.96	4	38.8	61.2	0.360119	16	-13.5433
SAAR	4	1	99	101	2023-03-30 12:31:00	113	20.9	20.42	0.48	0	93	0.041	0.446	0.405	0	0.818	0	0.5	610	21.96	4	38.8	61.2	0.363095	16	-13.5433
SAAR	4	1	100	101	2023-03-30 12:31:00	113	20.9	20.42	0.48	0	92	0.041	0.445	0.404	0	0.815	0	0.5	615	21.96	4	38.8	61.2	0.366071	16	-13.5433
SAAR	4	1	101	101	2023-03-30 12:31:00	114	20.9	20.42	0.48	0	92	0.041	0.445	0.404	0	0.81	0	0.5	620	21.96	4	35.4	64.6	0.369048	16	-13.5433
SAAR	4	1	102	101	2023-03-30 12:31:00	112	20.9	20.43	0.47	0	92	0.041	0.443	0.402	0	0.824	0	0.5	625	21.96	4	38.8	61.2	0.372024	16	-13.5433
SAAR	4	1	103	101	2023-03-30 12:32:00	111	20.9	20.43	0.47	0	92	0.041	0.442	0.401	0	0.824	0	0.5	630	21.96	4	38.8	61.2	0.375	16	-13.5433
SAAR	4	1	104	101	2023-03-30 12:32:00	112	20.9	20.43	0.47	0	92	0.041	0.442	0.401	0	0.82	0	0.5	635	21.96	4	38.8	61.2	0.377976	16	-13.5433
SAAR	4	1	105	101	2023-03-30 12:32:00	112	20.9	20.43	0.47	0	92	0.041	0.442	0.401	0	0.821	0	0.5	640	21.96	4	38.8	61.2	0.380952	16	-13.5433
SAAR	4	1	106	101	2023-03-30 12:32:00	112	20.9	20.43	0.47	0	91	0.041	0.441	0.4	0	0.819	0	0.5	645	21.96	4	38.8	61.2	0.383929	16	-13.5433
SAAR	4	1	107	101	2023-03-30 12:32:00	112	20.9	20.43	0.47	0	91	0.041	0.441	0.4	0	0.819	0	0.5	650	21.96	4	38.8	61.2	0.386905	16	-13.5433
SAAR	4	1	108	101	2023-03-30 12:32:00	111	20.9	20.43	0.47	0	91	0.041	0.441	0.401	0	0.821	0	0.5	655	21.96	4	38.8	61.2	0.389881	16	-13.5433
SAAR	4	1	109	101	2023-03-30 12:32:00	111	20.9	20.43	0.47	0	91	0.041	0.441	0.4	0	0.821	0	0.5	660	21.96	4	38.8	61.2	0.392857	16	-13.5433
SAAR	4	1	110	101	2023-03-30 12:32:00	111	20.9	20.43	0.47	0	91	0.041	0.44	0.399	0	0.819	0	0.5	665	21.96	4	38.8	61.2	0.395833	17	-13.5433
SAAR	4	1	111	101	2023-03-30 12:32:00	111	20.9	20.43	0.47	0	91	0.041	0.439	0.399	0	0.816	0	0.5	670	21.96	4	38.8	61.2	0.39881	17	-13.5433
SAAR	4	1	112	101	2023-03-30 12:32:00	111	20.9	20.43	0.47	0	91	0.041	0.438	0.398	0	0.819	0	0.5	675	21.96	4	38.8	61.2	0.401786	17	-13.5433
SAAR	4	1	113	101	2023-03-30 12:32:00	110	20.9	20.43	0.47	0	91	0.041	0.437	0.397	0	0.82	0	0.5	680	21.96	4	38.8	61.2	0.404762	17	-13.5433
SAAR	4	1	114	101	2023-03-30 12:32:00	110	20.9	20.43	0.47	0	90	0.041	0.437	0.396	0	0.819	0	0.5	685	21.96	4	38.8	61.2	0.407738	17	-13.5433
SAAR	4	1	115	101	2023-03-30 12:33:00	111	20.9	20.43	0.47	0	91	0.041	0.438	0.397	0	0.818	0	0.5	690	21.96	4	38.8	61.2	0.410714	17	-13.5433
SAAR	4	1	116	101	2023-03-30 12:33:00	110	20.9	20.43	0.47	0	91	0.041	0.437	0.396	0	0.82	0	0.5	695	21.96	4	38.8	61.2	0.41369	17	-13.5433
SAAR	4	1	117	101	2023-03-30 12:33:00	110	20.9	20.43	0.46	0	90	0.041	0.436	0.395	0	0.817	0	0.5	700	21.96	4	38.8	61.2	0.416667	17	-13.5433
SAAR	4	1	118	101	2023-03-30 12:33:00	110	20.9	20.43	0.46	0	90	0.041	0.436	0.395	0	0.817	0	0.5	705	21.96	4	38.8	61.2	0.419643	17	-13.5433
SAAR	4	1	119	101	2023-03-30 12:33:00	111	20.9	20.43	0.47	0	90	0.041	0.435	0.394	0	0.812	0	0.5	710	21.96	4	35.4	64.6	0.422619	17	-13.5433
SAAR	4	1	120	101	2023-03-30 12:33:00	110	20.9	20.43	0.46	0	90	0.041	0.434	0.393	0	0.816	0	0.5	715	21.96	4	38.8	61.2	0.425595	17	-13.5433
SAAR	4	1	121	101	2023-03-30 12:33:00	110	20.9	20.44	0.46	0	90	0.041	0.434	0.393	0	0.82	0	0.5	720	21.96	4	38.8	61.2	0.428571	17	-13.5433
SAAR	4	1	122	101	2023-03-30 12:33:00	109	20.9	20.44	0.46	0	90	0.041	0.433	0.392	0	0.819	0	0.5	725	21.96	4	38.8	61.2	0.431548	18	-13.5433
SAAR	4	1	123	101	2023-03-30 12:33:00	110	20.9	20.43	0.46	0	90	0.041	0.433	0.393	0	0.817	0	0.5	730	21.96	4	38.8	61.2	0.434524	18	-13.5433
SAAR	4	1	124	101	2023-03-30 12:33:00	109	20.9	20.44	0.46	0	90	0.041	0.434	0.393	0	0.82	0	0.5	735	21.96	4	38.8	61.2	0.4375	18	-13.5433
SAAR	4	1	125	101	2023-03-30 12:33:00	109	20.9	20.44	0.46	0	90	0.041	0.433	0.393	0	0.823	0	0.5	740	21.96	4	38.8	61.2	0.440476	18	-13.5433
SAAR	4	1	126	101	2023-03-30 12:33:00	109	20.9	20.44	0.46	0	90	0.041	0.433	0.392	0	0.824	0	0.5	745	21.96	4	38.8	61.2	0.443452	18	-13.5433
SAAR	4	1	127	101	2023-03-30 12:34:00	109	20.9	20.44	0.46	0	90	0.041	0.433	0.392	0	0.821	0	0.5	750	21.96	4	38.8	61.2	0.446429	18	-13.5433
SAAR	4	1	128	101	2023-03-30 12:34:00	110	20.9	20.44	0.46	0	89	0.041	0.433	0.392	0	0.817	0	0.5	755	21.96	4	38.8	61.2	0.449405	18	-13.5433
SAAR	4	1	129	101	2023-03-30 12:34:00	110	20.9	20.43	0.46	0	89	0.041	0.432	0.392	0	0.814	0	0.5	760	21.96	4	35.4	64.6	0.452381	18	-13.5433
SAAR	4	1	130	101	2023-03-30 12:34:00	110	20.9	20.43	0.46	0	90	0.041	0.433	0.392	0	0.815	0	0.5	765	21.96	4	38.8	61.2	0.455357	18	-13.5433
SAAR	4	1	131	101	2023-03-30 12:34:00	109	20.9	20.44	0.46	0	90	0.041	0.434	0.394	0	0.823	0	0.5	770	21.96	4	38.8	61.2	0.458333	18	-13.5433
SAAR	4	1	132	101	2023-03-30 12:34:00	109	20.9	20.44	0.46	0	91	0.041	0.437	0.396	0	0.829	0	0.5	775	21.96	4	42.2	57.8	0.46131	18	-13.5433
SAAR	4	1	133	101	2023-03-30 12:34:00	110	20.9	20.43	0.47	0	91	0.041	0.438	0.398	0	0.824	0	0.5	780	21.96	4	38.8	61.2	0.464286	18	-13.5433
SAAR	4	1	134	101	2023-03-30 12:34:00	110	20.9	20.43	0.47	0	91	0.041	0.441	0.4	0	0.829	0	0.5	785	21.96	4	42.2	57.8	0.467262	19	-13.5433
SAAR	4	1	135	101	2023-03-30 12:34:00	110	20.9	20.43	0.47	0	92	0.041	0.444	0.403	0	0.835	0	0.5	790	21.96	4	45.6	54.4	0.470238	19	-13.5433
SAAR	4	1	136	101	2023-03-30 12:34:00	110	20.9	20.43	0.47	0	93	0.041	0.447	0.406	0	0.841	0	0.5	795	21.96	4	45.6	54.4	0.473214	19	-13.5433
SAAR	4	1	137	101	2023-03-30 12:34:00	111	20.9	20.43	0.47	0	93	0.041	0.447	0.406	0	0.841	0	0.5	800	21.96	4	45.6	54.4	0.47619	19	-13.5433
SAAR	4	1	138	101	2023-03-30 12:34:00	110	20.9	20.43	0.47	0	93	0.041	0.448	0.407	0	0.846	0	0.5	805	21.96	4	49	51	0.479167	19	-13.5433
SAAR	4	1	139	101	2023-03-30 12:35:00	110	20.9	20.43	0.47	0	93	0.041	0.449	0.408	0	0.845	0	0.5	810	21.96	4	49	51	0.482143	19	-13.5433
SAAR	4	1	140	101	2023-03-30 12:35:00	110	20.9	20.43	0.47	0	93	0.041	0.45	0.409	0	0.851	0	0.5	815	21.96	4	49	51	0.485119	19	-13.5433
SAAR	4	1	141	101	2023-03-30 12:35:00	109	20.9	20.43	0.46	0	94	0.041	0.451	0.41	0	0.861	0	0.5	820	21.96	4	55.8	47.6	0.488095	19	-13.5433
SAAR	4	1	142	101	2023-03-30 12:35:00	109	20.9	20.43	0.46	0	94	0.041	0.451	0.41	0	0.859	0	0.5	825	21.96	4	55.8	47.6	0.491071	19	-13.5433
SAAR	4	1	143	101	2023-03-30 12:35:00	110	20.9	20.43	0.47	0	94	0.041	0.452	0.411	0	0.855	0	0.5	830	21.96	4	55.8	47.6	0.494048	19	-13.5433
SAAR	4	1	144	101	2023-03-30 12:35:00	110	20.9	20.43	0.47	0	94	0.041	0.452	0.411	0	0.851	0	0.5	835	21.96	4	49	51	0.497024	19	-13.5433
SAAR	4	1	145	101	2023-03-30 12:35:00	110	20.9	20.43	0.47	0	94	0.041	0.452	0.412	0	0.856	0	0.5	840	21.96	4	55.8	47.6	0.5	19	-13.5433
SAAR	4	1	146	101	2023-03-30 12:35:00	109	20.9	20.43	0.47	0	94	0.041	0.453	0.412	0	0.86	0	0.5	845	21.96	4	55.8	47.6	0.502976	20	-13.5433
SAAR	4	1	147	101	2023-03-30 12:35:00	109	20.9	20.43	0.46	0	94	0.041	0.453	0.412	0	0.862	0	0.5	850	21.96	4	55.8	47.6	0.505952	20	-13.5433
SAAR	4	1	148	101	2023-03-30 12:35:00	109	20.9	20.43	0.46	0	94	0.041	0.453	0.413	0	0.866	0	0.5	855	21.96	4	57.4	44.2	0.508929	20	-13.5433
SAAR	4	1	149	101	2023-03-30 12:35:00	110	20.9	20.43	0.47	0	95	0.041	0.454	0.413	0	0.862	0	0.5	860	21.96	4	55.8	47.6	0.511905	20	-13.5433
SAAR	4	1	150	101	2023-03-30 12:35:00	110	20.9	20.43	0.47	0	95	0.041	0.455	0.414	0	0.857	0	0.5	865	21.96	4	55.8	47.6	0.514881	20	-13.5433
SAAR	4	1	151	101	2023-03-30 12:36:00	110	20.9	20.43	0.47	0	95	0.041	0.455	0.414	0	0.861	0	0.5	870	21.96	4	55.8	47.6	0.517857	20	-13.5433
SAAR	4	1	152	101	2023-03-30 12:36:00	111	20.9	20.43	0.47	0	95	0.041	0.456	0.415	0	0.855	0	0.5	875	21.96	4	55.8	47.6	0.520833	20	-13.5433
SAAR	4	1	153	101	2023-03-30 12:36:00	111	20.9	20.43	0.47	0	95	0.041	0.456	0.415	0	0.854	0	0.5	880	21.96	4	49	51	0.52381	20	-13.5433
SAAR	4	1	154	101	2023-03-30 12:36:00	111	20.9	20.43	0.47	0	95	0.041	0.457	0.416	0	0.856	0	0.5	885	21.96	4	55.8	47.6	0.526786	20	-13.5433
SAAR	4	1	155	101	2023-03-30 12:36:00	111	20.9	20.43	0.47	0	95	0.041	0.457	0.417	0	0.859	0	0.5	890	21.96	4	55.8	47.6	0.529762	20	-13.5433
SAAR	4	1	156	101	2023-03-30 12:36:00	111	20.9	20.43	0.47	0	95	0.041	0.458	0.417	0	0.86	0	0.5	895	21.96	4	55.8	47.6	0.532738	20	-13.5433
SAAR	4	1	157	101	2023-03-30 12:36:00	111	20.9	20.43	0.47	0	95	0.041	0.459	0.418	0	0.863	0	0.5	900	21.96	4	55.8	47.6	0.535714	20	-13.5433
SAAR	4	1	158	101	2023-03-30 12:36:00	112	20.9	20.42	0.47	0	95	0.041	0.459	0.418	0	0.854	0	0.5	905	21.96	4	49	51	0.53869	20	-13.5433
SAAR	4	1	159	101	2023-03-30 12:36:00	113	20.9	20.42	0.48	0	96	0.041	0.459	0.418	0	0.844	0	0.5	910	21.96	4	45.6	54.4	0.541667	20	-13.5433
SAAR	4	1	160	101	2023-03-30 12:36:00	115	20.9	20.41	0.49	0	96	0.041	0.46	0.419	0	0.831	0	0.5	915	21.96	4	42.2	57.8	0.544643	20	-13.5433
SAAR	4	1	161	101	2023-03-30 12:36:00	113	20.9	20.42	0.48	0	96	0.041	0.46	0.419	0	0.85	0	0.5	920	21.96	4	49	51	0.547619	20	-13.5433
SAAR	4	1	162	101	2023-03-30 12:36:00	112	20.9	20.42	0.48	0	96	0.041	0.461	0.42	0	0.856	0	0.5	925	21.96	4	55.8	47.6	0.550595	20	-13.5433
SAAR	4	1	163	101	2023-03-30 12:37:00	113	20.9	20.42	0.48	0	96	0.041	0.462	0.421	0	0.855	0	0.5	930	21.96	4	55.8	47.6	0.553571	20	-13.5433
SAAR	4	1	164	101	2023-03-30 12:37:00	113	20.9	20.42	0.48	0	97	0.041	0.464	0.423	0	0.856	0	0.5	935	21.96	4	55.8	47.6	0.556548	20	-13.5433
SAAR	4	1	165	101	2023-03-30 12:37:00	113	20.9	20.42	0.48	0	97	0.041	0.465	0.424	0	0.859	0	0.5	940	21.96	4	55.8	47.6	0.559524	20	-13.5433
SAAR	4	1	166	101	2023-03-30 12:37:00	113	20.9	20.42	0.48	0	97	0.041	0.466	0.425	0	0.856	0	0.5	945	21.96	4	55.8	47.6	0.5625	20	-13.5433
SAAR	4	1	167	101	2023-03-30 12:37:00	113	20.9	20.42	0.48	0	97	0.041	0.466	0.425	0	0.859	0	0.5	950	21.96	4	55.8	47.6	0.565476	20	-13.5433
SAAR	4	1	168	101	2023-03-30 12:37:00	113	20.9	20.42	0.48	0	97	0.041	0.466	0.425	0	0.864	0	0.5	955	21.96	4	55.8	47.6	0.568452	20	-13.5433
SAAR	4	1	169	101	2023-03-30 12:37:00	112	20.9	20.42	0.48	0	97	0.041	0.466	0.425	0	0.866	0	0.5	960	21.96	4	57.4	44.2	0.571429	20	-13.5433
SAAR	4	1	170	101	2023-03-30 12:37:00	112	20.9	20.42	0.48	0	97	0.041	0.465	0.424	0	0.863	0	0.5	965	21.96	4	55.8	47.6	0.574405	20	-13.5433
SAAR	4	1	171	101	2023-03-30 12:37:00	113	20.9	20.42	0.48	0	97	0.041	0.465	0.424	0	0.862	0	0.5	970	21.96	4	55.8	47.6	0.577381	20	-13.5433
SAAR	4	1	172	101	2023-03-30 12:37:00	113	20.9	20.42	0.48	0	97	0.041	0.464	0.423	0	0.856	0	0.5	975	21.96	4	55.8	47.6	0.580357	20	-13.5433
SAAR	4	1	173	101	2023-03-30 12:37:00	113	20.9	20.42	0.48	0	97	0.041	0.464	0.423	0	0.858	0	0.5	980	21.96	4	55.8	47.6	0.583333	20	-13.5433
SAAR	4	1	174	101	2023-03-30 12:37:00	114	20.9	20.42	0.48	0	97	0.041	0.463	0.423	0	0.85	0	0.5	985	21.96	4	49	51	0.58631	20	-13.5433
SAAR	4	1	175	101	2023-03-30 12:38:00	113	20.9	20.42	0.48	0	96	0.041	0.463	0.422	0	0.854	0	0.5	990	21.96	4	49	51	0.589286	20	-13.5433
SAAR	4	1	176	101	2023-03-30 12:38:00	112	20.9	20.42	0.47	0	96	0.041	0.462	0.421	0	0.86	0	0.5	995	21.96	4	55.8	47.6	0.592262	20	-13.5433
SAAR	4	1	177	101	2023-03-30 12:38:00	112	20.9	20.42	0.47	0	96	0.041	0.461	0.42	0	0.859	0	0.5	1000	21.96	4	55.8	47.6	0.595238	20	-13.5433
SAAR	4	1	178	101	2023-03-30 12:38:00	112	20.9	20.42	0.48	0	96	0.041	0.461	0.42	0	0.856	0	0.5	1005	21.96	4	55.8	47.6	0.598214	20	-13.5433
SAAR	4	1	179	101	2023-03-30 12:38:00	112	20.9	20.42	0.48	0	96	0.041	0.461	0.42	0	0.854	0	0.5	1010	21.96	4	49	51	0.60119	20	-13.5433
SAAR	4	1	180	101	2023-03-30 12:38:00	112	20.9	20.42	0.48	0	96	0.041	0.461	0.42	0	0.855	0	0.5	1015	21.96	4	55.8	47.6	0.604167	20	-13.5433
SAAR	4	1	181	101	2023-03-30 12:38:00	113	20.9	20.42	0.48	0	96	0.041	0.461	0.421	0	0.847	0	0.5	1020	21.96	4	49	51	0.607143	20	-13.5433
SAAR	4	1	182	101	2023-03-30 12:38:00	112	20.9	20.42	0.47	0	96	0.041	0.461	0.421	0	0.86	0	0.5	1025	21.96	4	55.8	47.6	0.610119	20	-13.5433
SAAR	4	1	183	101	2023-03-30 12:38:00	112	20.9	20.42	0.48	0	96	0.041	0.461	0.42	0	0.857	0	0.5	1030	21.96	4	55.8	47.6	0.613095	20	-13.5433
SAAR	4	1	184	101	2023-03-30 12:38:00	113	20.9	20.42	0.48	0	96	0.041	0.461	0.42	0	0.847	0	0.5	1035	21.96	4	49	51	0.616071	20	-13.5433
SAAR	4	1	185	101	2023-03-30 12:38:00	113	20.9	20.42	0.48	0	96	0.041	0.46	0.419	0	0.847	0	0.5	1040	21.96	4	49	51	0.619048	20	-13.5433
SAAR	4	1	186	101	2023-03-30 12:38:00	112	20.9	20.42	0.47	0	96	0.041	0.46	0.419	0	0.856	0	0.5	1045	21.96	4	55.8	47.6	0.622024	20	-13.5433
SAAR	4	1	187	101	2023-03-30 12:39:00	111	20.9	20.43	0.47	0	96	0.041	0.459	0.418	0	0.863	0	0.5	1050	21.96	4	55.8	47.6	0.625	20	-13.5433
SAAR	4	1	188	101	2023-03-30 12:39:00	111	20.9	20.42	0.47	0	95	0.041	0.458	0.417	0	0.857	0	0.5	1055	21.96	4	55.8	47.6	0.627976	20	-13.5433
SAAR	4	1	189	101	2023-03-30 12:39:00	112	20.9	20.42	0.47	0	95	0.041	0.457	0.417	0	0.853	0	0.5	1060	21.96	4	49	51	0.630952	20	-13.5433
SAAR	4	1	190	101	2023-03-30 12:39:00	112	20.9	20.42	0.47	0	95	0.041	0.457	0.416	0	0.85	0	0.5	1065	21.96	4	49	51	0.633929	20	-13.5433
SAAR	4	1	191	101	2023-03-30 12:39:00	112	20.9	20.42	0.47	0	95	0.041	0.456	0.416	0	0.85	0	0.5	1070	21.96	4	49	51	0.636905	20	-13.5433
[truncated: 5,787 more rows]
