# Supplementary material for: Angiogenesis-independent VEGF signaling enhances exercise capacity by increasing fat oxidation in mice fed sulfur amino acid-restricted diets
Source: iScience. 2025 Nov 20;28(12):114148. doi: 10.1016/j.isci.2025.114148 (PMC12721204; doi:10.1016/j.isci.2025.114148)
Supplement: Table S3. Raw counts data from RNA sequencing analysis looking at muscle and diet interaction — Data supplied in an excel file as it is too large for a PDF or word table. [file mmc3.xls]

## Sheet: Table S3
	Edl_Con_M1.fq.gz.subread.BAM	Edl_SAAR_M10_1.fq.gz.subread.BAM	Edl_SAAR_M12_1.fq.gz.subread.BAM	Edl_SAAR_M2_1.fq.gz.subread.BAM	Edl_SAAR_M3_1.fq.gz.subread.BAM	Edl_Con__M4_1.fq.gz.subread.BAM	Edl_Con_M5_1.fq.gz.subread.BAM	Edl_SAAR_M6_1.fq.gz.subread.BAM	Edl_Con_M7_1.fq.gz.subread.BAM	Edl_Con_M8_1.fq.gz.subread.BAM	Edl_Con_M9_1.fq.gz.subread.BAM	sol_Con_M1_1.fq.gz.subread.BAM	sol_SAAR_M10_1.fq.gz.subread.BAM	sol_SAAR_M12_1.fq.gz.subread.BAM	sol_SAAR_M2_1.fq.gz.subread.BAM	sol_SAAR_M3_1.fq.gz.subread.BAM	sol_Con_M4_1.fq.gz.subread.BAM	sol_Con_M5_1.fq.gz.subread.BAM	sol_SAAR_M6_1.fq.gz.subread.BAM	sol_Con_M7_1.fq.gz.subread.BAM	sol_Con_M8_1.fq.gz.subread.BAM	sol_Con_M9_1.fq.gz.subread.BAM
ENSMUSG00000102628	2	0	0	0	1	2	2	6	0	0	2	2	6	0	4	1	9	0	7	1	5	1
ENSMUSG00000100595	0	0	0	0	0	0	0	0	0	0	0	0	0	0	0	0	0	0	0	0	0	0
ENSMUSG00000097426	0	0	4	1	0	0	0	0	0	0	1	0	0	0	0	0	0	0	0	3	0	0
ENSMUSG00000104478	0	0	0	1	0	0	0	0	1	0	0	3	2	0	4	4	3	1	2	9	2	4
ENSMUSG00000104385	0	0	0	0	0	0	0	0	0	0	0	0	0	0	0	0	0	0	0	0	0	0
ENSMUSG00000086053	1	0	0	3	1	1	1	1	2	2	3	0	2	2	5	3	4	0	2	0	2	1
ENSMUSG00000101231	0	0	0	0	0	0	0	0	0	0	0	0	0	0	0	0	0	0	0	0	0	0
ENSMUSG00000102135	16	32	28	14	24	19	24	17	34	10	32	11	18	23	19	17	34	71	26	20	27	20
ENSMUSG00000103282	0	0	0	0	0	0	0	0	0	0	0	0	0	0	0	0	0	0	0	0	0	0
ENSMUSG00000101097	1	0	0	0	0	0	0	0	0	0	0	0	0	0	0	0	0	0	0	0	0	0
ENSMUSG00000100764	0	0	1	0	0	0	1	0	0	1	0	0	0	1	0	6	0	1	6	0	3	0
ENSMUSG00000102095	0	0	0	2	1	0	0	2	1	2	3	2	2	0	1	7	1	0	3	3	1	2
ENSMUSG00000102534	0	0	0	0	0	0	0	0	0	0	0	0	0	0	0	0	0	0	0	0	0	0
ENSMUSG00000100831	0	0	0	0	0	0	0	0	0	0	0	0	0	0	0	0	0	0	0	0	0	0
ENSMUSG00000100884	0	0	0	0	0	0	0	0	0	0	0	0	0	0	0	0	0	0	0	0	0	0
ENSMUSG00000100635	1	0	2	0	0	2	0	0	0	3	3	1	0	0	0	0	0	1	0	0	1	0
ENSMUSG00000102213	0	0	0	0	0	0	0	0	0	0	0	0	0	0	0	0	0	0	0	0	0	0
ENSMUSG00000100480	3	1	2	0	0	4	1	1	1	1	1	4	1	8	2	0	0	3	4	0	6	2
ENSMUSG00000114212	0	0	0	1	0	0	0	0	0	0	3	5	0	3	4	5	2	3	3	5	3	9
ENSMUSG00000089037	0	0	0	0	0	0	0	0	0	0	0	0	0	0	0	0	0	0	0	0	0	0
ENSMUSG00000103629	0	0	0	0	0	0	0	0	0	0	0	0	0	0	0	0	0	0	0	0	0	0
ENSMUSG00000114943	0	0	0	0	0	1	1	0	0	0	9	9	3	5	19	4	2	17	5	8	7	4
ENSMUSG00002076531	0	0	0	0	0	0	0	0	0	0	0	0	0	0	0	0	0	0	0	0	0	0
ENSMUSG00000100025	0	0	0	1	2	0	1	0	0	0	0	1	0	2	2	3	0	2	1	2	1	0
ENSMUSG00000114694	1	1	2	3	1	1	2	0	6	1	9	18	10	9	18	6	11	11	14	19	14	14
ENSMUSG00000114582	0	7	1	0	4	0	9	4	4	2	7	18	5	11	13	19	7	31	4	10	15	12
ENSMUSG00000114591	3	1	1	4	1	0	0	0	3	2	4	0	2	6	3	12	7	6	3	9	3	5
ENSMUSG00002076687	0	0	0	0	0	0	0	0	0	0	0	0	0	0	0	0	0	0	0	0	0	0
ENSMUSG00000100954	21	15	5	13	15	12	11	14	3	14	24	15	5	21	18	17	15	30	3	9	5	4
ENSMUSG00000051285	2072	1913	2142	2322	2229	1948	1883	2568	1862	2219	2035	1573	1746	1860	1640	2294	1331	1437	1959	1835	2164	1832
ENSMUSG00000098201	0	1	0	0	0	0	0	0	0	0	0	0	0	0	0	0	0	0	0	0	0	0
ENSMUSG00000103509	2	0	0	5	2	0	3	0	0	2	0	2	1	4	3	0	0	0	0	2	1	0
ENSMUSG00000048538	144	85	140	135	143	119	123	115	100	117	112	104	75	113	115	98	81	42	108	87	96	71
ENSMUSG00000103709	0	0	0	0	0	0	0	0	0	0	0	0	0	0	0	0	0	0	0	0	0	0
ENSMUSG00000077244	0	0	0	0	0	0	0	0	0	0	0	0	0	0	0	0	0	0	0	0	0	0
ENSMUSG00000102768	0	0	0	0	0	0	0	0	0	0	0	0	0	0	0	0	0	0	0	0	0	0
ENSMUSG00000097797	4	5	5	2	0	2	12	1	4	1	10	2	3	8	0	0	5	1	1	0	1	3
ENSMUSG00000103498	0	0	0	0	0	0	0	0	0	0	0	0	0	0	0	0	0	0	0	0	0	0
ENSMUSG00000103067	0	0	0	0	0	0	0	0	0	0	0	0	0	0	0	0	0	0	0	0	0	0
ENSMUSG00000102320	0	0	0	0	0	0	0	0	0	0	0	0	0	0	0	0	0	0	0	0	0	0
ENSMUSG00000104226	0	0	0	1	0	0	0	0	0	1	1	0	0	0	1	0	0	0	1	0	1	0
ENSMUSG00000103903	0	0	0	0	0	0	0	0	0	0	0	0	0	0	0	0	0	0	0	0	0	0
ENSMUSG00000103557	0	0	0	0	0	0	0	0	0	0	0	0	0	0	0	0	0	0	0	0	0	0
ENSMUSG00000026312	0	0	0	0	0	0	0	0	0	0	0	0	0	0	1	0	0	0	0	0	0	0
ENSMUSG00000100290	0	0	0	0	0	0	0	0	0	0	0	0	0	0	0	0	0	0	0	0	0	0
ENSMUSG00000100758	0	0	0	0	0	0	0	0	0	0	0	0	0	0	0	0	0	0	0	0	0	0
ENSMUSG00000099926	0	0	0	0	0	0	0	0	0	0	0	0	0	0	0	0	0	0	0	0	0	0
ENSMUSG00000039748	0	0	0	0	3	0	0	1	1	0	0	0	1	0	0	1	0	0	0	0	0	0
ENSMUSG00000118715	0	0	0	0	0	0	0	0	0	0	0	0	0	0	0	0	0	0	0	0	0	0
ENSMUSG00000104158	0	0	0	0	0	0	0	0	0	0	0	0	0	0	0	0	0	0	0	0	0	0
ENSMUSG00000103540	0	0	0	0	0	0	2	0	0	0	0	0	0	0	0	0	0	0	0	0	0	0
ENSMUSG00000057363	132	133	150	117	111	182	185	147	123	157	136	130	115	152	117	130	130	182	123	87	157	106
ENSMUSG00000047216	55	41	66	54	125	65	69	97	43	128	86	31	46	51	38	67	127	34	85	48	77	49
ENSMUSG00000102788	0	0	0	0	0	0	0	0	0	0	0	0	0	3	1	0	0	0	2	1	0	0
ENSMUSG00000102160	0	0	0	0	0	0	0	0	0	1	0	0	0	0	0	0	2	0	0	0	0	0
ENSMUSG00000101253	0	0	0	0	0	0	0	0	0	0	0	0	0	0	0	0	0	0	0	0	0	0
ENSMUSG00000101846	0	0	0	0	0	0	0	0	0	0	0	0	0	0	0	0	0	0	0	0	0	0
ENSMUSG00000090243	0	0	0	0	0	0	0	0	0	0	1	0	0	1	0	0	0	0	0	0	0	0
ENSMUSG00000100701	3	7	5	8	6	8	7	10	6	7	2	7	4	6	9	5	1	3	9	4	5	2
ENSMUSG00000100555	0	0	0	0	2	0	0	0	0	0	0	2	2	1	0	0	0	1	0	0	0	0
ENSMUSG00000101395	0	0	0	1	0	0	0	0	0	0	0	0	0	0	0	0	0	0	0	0	0	0
ENSMUSG00000102728	0	0	0	0	0	0	0	0	0	0	0	0	0	0	0	0	0	0	0	0	0	0
ENSMUSG00000088848	0	0	0	0	0	0	0	0	0	0	0	0	0	0	0	0	0	0	0	0	0	0
ENSMUSG00002075225	0	0	0	0	0	0	0	0	0	0	0	0	0	0	0	0	0	0	0	0	0	0
ENSMUSG00000038702	80	34	74	78	66	62	55	65	67	87	64	95	114	119	119	182	81	91	100	97	143	125
ENSMUSG00000101875	0	0	0	0	0	0	0	0	0	0	0	0	0	0	0	0	0	1	1	0	0	1
ENSMUSG00000099732	0	0	0	0	0	0	0	0	0	0	0	0	1	0	0	0	0	0	0	0	1	0
ENSMUSG00000101220	0	0	0	0	0	0	0	0	0	0	0	0	0	0	0	0	0	0	0	0	0	0
ENSMUSG00000100020	0	0	0	0	0	0	0	0	0	0	0	0	0	0	0	0	0	0	0	0	0	0
ENSMUSG00000101054	1	0	0	0	0	1	0	0	0	3	0	0	0	0	0	0	0	0	0	0	1	0
ENSMUSG00000088691	0	0	0	0	0	0	0	0	0	0	0	0	0	0	0	0	0	0	0	0	0	0
ENSMUSG00000099884	0	0	0	0	0	0	0	0	0	0	0	0	0	0	0	0	0	0	0	0	0	0
ENSMUSG00000100304	0	0	0	0	0	0	0	0	0	0	0	0	0	0	0	0	0	0	0	0	0	0
ENSMUSG00000101453	0	0	0	0	0	0	0	0	0	0	0	0	0	0	0	0	0	0	0	0	0	0
ENSMUSG00000102105	0	0	0	0	0	0	0	0	0	0	0	0	0	0	0	0	0	0	0	0	0	0
ENSMUSG00000099943	0	0	0	0	0	0	0	0	0	0	0	0	0	0	0	0	0	0	0	0	0	0
ENSMUSG00002075119	0	0	0	0	0	0	0	0	0	0	0	0	0	0	0	0	0	0	0	0	0	0
ENSMUSG00000097648	0	0	0	0	0	0	0	0	0	0	0	0	0	0	0	0	0	0	0	0	0	0
ENSMUSG00000101687	0	0	0	0	0	0	0	0	0	0	0	0	0	0	0	0	0	0	1	0	1	0
ENSMUSG00000100515	0	0	0	0	0	0	0	0	0	0	0	0	0	0	0	0	0	0	0	0	0	0
ENSMUSG00000033021	576	732	553	588	582	560	630	625	635	673	652	544	468	651	497	705	462	497	545	471	592	430
ENSMUSG00000055214	7	5	10	22	9	22	19	6	9	23	41	1	0	0	1	5	0	0	1	1	0	1
ENSMUSG00000078184	14	19	10	9	30	12	10	14	12	7	7	13	10	30	13	12	22	23	9	18	11	8
ENSMUSG00000104363	0	0	0	0	0	0	0	0	0	0	0	0	0	0	0	0	0	0	0	0	0	0
ENSMUSG00000103277	0	0	0	0	0	0	0	0	0	0	0	0	0	0	0	0	0	0	0	0	0	0
ENSMUSG00000104157	0	0	0	0	0	0	0	0	0	0	0	0	0	0	0	0	0	0	0	0	0	0
ENSMUSG00000102446	0	0	0	0	0	0	0	0	0	0	0	0	0	0	0	0	0	0	0	0	0	0
ENSMUSG00000104248	0	0	0	0	0	0	0	0	0	0	0	0	0	0	0	0	0	0	0	0	0	0
ENSMUSG00000104021	0	0	0	0	0	0	0	0	0	0	0	0	0	0	0	0	0	0	0	0	0	0
ENSMUSG00000103471	0	0	0	0	0	0	0	0	0	0	0	0	0	0	0	0	0	0	0	0	0	0
ENSMUSG00000087875	0	0	0	0	0	0	0	0	0	0	0	0	0	0	0	0	0	0	0	0	0	0
ENSMUSG00000033007	0	0	0	0	1	0	0	0	0	1	0	1	0	0	0	0	0	0	0	0	0	0
ENSMUSG00000102605	0	0	0	0	0	0	0	0	0	0	0	0	0	0	0	0	0	0	0	0	0	0
ENSMUSG00000070695	10	1	3	1	1	5	1	4	4	14	14	0	0	2	2	0	0	0	0	1	0	3
ENSMUSG00000025909	0	0	0	0	0	0	0	0	0	0	0	0	0	0	0	0	0	0	0	0	0	0
ENSMUSG00002076179	0	0	0	0	0	0	0	0	0	0	0	0	0	0	0	0	0	0	0	0	0	0
ENSMUSG00000102033	0	0	0	0	0	0	0	0	0	1	0	0	0	0	0	0	0	0	0	0	0	0
ENSMUSG00000102647	0	0	0	0	0	0	0	0	0	0	0	0	0	0	0	0	0	0	0	0	0	0
ENSMUSG00000086235	0	0	3	4	5	1	1	1	2	0	3	4	2	5	2	0	1	1	4	1	0	1
ENSMUSG00000102253	0	0	0	0	0	0	0	0	0	0	0	0	0	0	0	0	0	0	0	0	0	0
ENSMUSG00002074990	0	0	0	0	0	0	0	0	0	0	0	0	0	0	0	0	0	0	0	0	0	0
ENSMUSG00000094429	0	0	0	0	0	0	0	0	0	0	0	0	0	0	0	0	0	0	0	0	0	0
ENSMUSG00000101154	0	0	0	0	0	0	0	0	0	0	0	0	0	0	0	0	0	0	0	0	0	0
ENSMUSG00000103884	0	0	0	0	0	0	0	0	0	0	0	0	0	0	0	0	0	0	0	0	0	0
ENSMUSG00000065865	0	0	0	0	0	0	0	0	0	0	0	0	0	0	0	0	0	0	0	0	0	0
ENSMUSG00000084353	2	0	2	2	1	0	0	1	4	1	1	6	0	0	2	2	0	2	2	2	0	2
ENSMUSG00002076328	0	0	0	0	0	0	0	0	0	0	0	0	0	0	0	0	0	0	0	0	0	0
ENSMUSG00000103933	0	0	0	0	0	1	0	0	0	0	0	0	1	0	0	2	0	0	0	0	0	0
ENSMUSG00000101573	0	0	0	0	0	0	0	0	0	0	0	0	0	0	0	0	0	0	0	0	0	0
ENSMUSG00002075967	0	0	0	0	0	0	2	1	0	0	0	0	0	0	1	0	0	0	0	0	0	0
ENSMUSG00000086195	0	0	0	0	0	0	0	0	1	0	0	0	0	0	0	2	0	0	0	0	0	0
ENSMUSG00000107979	0	0	0	0	0	0	0	0	0	0	0	0	0	0	0	0	0	0	0	0	0	0
ENSMUSG00000101373	0	0	0	0	0	0	0	0	0	0	0	0	0	0	0	0	0	0	0	0	0	0
ENSMUSG00000104504	0	0	0	0	0	0	0	0	0	0	0	0	0	0	0	0	0	0	0	0	0	0
ENSMUSG00000099615	0	0	0	0	0	0	0	0	0	0	0	0	0	0	0	0	0	0	0	0	0	0
ENSMUSG00000066693	0	2	1	1	1	0	0	3	1	0	0	0	0	1	0	1	0	5	1	0	1	0
ENSMUSG00000102316	0	0	0	0	0	0	0	0	0	0	0	0	0	0	0	0	0	0	0	0	0	0
ENSMUSG00000100265	0	0	0	0	0	0	0	0	0	0	0	0	0	0	0	0	0	0	0	0	0	0
ENSMUSG00000103819	0	0	0	0	0	0	0	0	0	0	0	0	0	0	0	0	0	0	0	0	0	0
ENSMUSG00000100527	0	0	0	0	0	0	0	0	0	0	0	0	0	0	0	0	0	0	0	0	0	0
ENSMUSG00000102871	0	0	0	0	0	0	0	0	0	0	0	0	0	0	0	0	0	0	0	0	0	0
ENSMUSG00000099571	0	0	0	0	0	0	0	0	0	0	0	0	0	0	0	0	0	0	0	0	0	0
ENSMUSG00000101571	0	0	0	0	0	0	0	1	0	0	0	0	0	0	1	0	0	0	0	0	0	0
ENSMUSG00000104428	0	0	0	0	0	0	0	0	0	0	0	0	0	0	0	0	0	0	0	0	0	0
ENSMUSG00000101303	0	0	0	0	0	0	0	0	0	0	0	0	0	0	0	0	0	0	0	0	0	0
ENSMUSG00000102272	0	0	1	0	0	1	0	1	0	0	0	0	0	0	0	1	0	0	0	0	0	0
ENSMUSG00000100305	0	0	0	0	0	0	0	0	0	0	0	0	0	0	0	0	0	0	0	0	0	0
ENSMUSG00000065625	0	0	0	0	0	0	0	0	0	0	0	0	0	0	0	0	0	0	0	0	0	0
ENSMUSG00000099534	0	0	0	0	0	0	0	0	0	0	0	0	1	0	0	0	0	0	0	1	0	0
ENSMUSG00000103411	0	1	3	1	0	1	0	0	0	0	0	0	0	0	2	2	0	0	0	2	0	0
ENSMUSG00000100886	0	0	0	0	0	0	0	0	0	0	0	0	0	0	0	0	0	0	0	0	0	0
ENSMUSG00000101415	0	0	0	0	0	0	0	0	0	0	0	0	0	0	0	0	0	0	0	0	0	0
ENSMUSG00000061024	327	459	382	437	462	412	450	369	314	237	297	391	312	612	472	607	441	670	381	358	393	296
ENSMUSG00000100617	0	0	0	0	0	0	0	0	0	0	0	0	0	0	0	0	0	0	0	0	0	0
ENSMUSG00000100703	0	0	0	0	0	0	0	0	0	0	0	0	0	0	0	0	0	0	0	0	0	0
ENSMUSG00000100177	0	0	0	0	0	0	0	0	0	0	0	0	0	0	0	0	0	0	0	0	0	0
ENSMUSG00000101363	0	0	0	0	0	0	0	0	0	0	0	0	0	0	0	0	0	0	0	0	0	0
ENSMUSG00000101590	0	0	0	0	0	0	0	0	0	0	0	0	0	0	0	0	0	0	0	0	0	0
ENSMUSG00000102030	0	0	0	0	0	0	0	1	0	1	0	0	3	0	0	0	0	0	0	1	6	0
ENSMUSG00000099870	0	0	1	1	0	0	1	0	0	0	0	0	0	0	0	0	0	0	0	0	0	0
ENSMUSG00000023150	3106	2779	3680	3538	3201	2905	3390	3350	2985	3648	5890	4835	5790	6639	6448	7676	4758	4894	6327	6003	6657	5644
ENSMUSG00000026374	898	901	885	870	949	894	790	939	688	818	825	792	796	1068	863	1182	755	958	844	812	1092	734
ENSMUSG00000026377	228	304	263	266	268	210	200	219	221	268	230	202	237	297	252	340	237	284	246	282	268	248
ENSMUSG00000099936	0	0	0	0	0	2	0	0	0	0	2	2	3	3	6	6	1	3	4	3	11	7
ENSMUSG00000025911	868	821	1177	1031	1066	1023	973	1075	913	1092	1047	711	842	1000	865	1054	767	638	850	925	955	821
ENSMUSG00000052748	109	86	115	132	143	106	106	140	123	121	127	89	120	113	107	171	103	78	143	112	126	104
ENSMUSG00000079671	16	16	17	12	34	24	17	12	20	22	31	29	18	22	22	51	19	10	20	32	32	20
ENSMUSG00000081441	73	82	93	104	128	82	79	87	72	59	66	138	84	144	149	198	127	130	110	161	122	85
ENSMUSG00000067879	0	2	0	1	1	0	0	0	0	0	0	0	1	0	1	2	3	1	1	0	1	0
ENSMUSG00000099827	0	0	0	0	0	0	0	0	0	0	0	0	0	0	0	0	0	0	0	0	0	0
ENSMUSG00000057335	370	131	349	349	283	244	284	393	272	394	504	261	234	259	284	381	137	116	261	266	391	248
ENSMUSG00000103634	0	0	0	0	0	0	0	0	0	0	1	0	0	0	0	0	0	0	0	0	0	0
ENSMUSG00000104154	1	0	0	0	0	0	0	0	0	0	2	0	2	0	1	2	0	0	0	0	0	0
ENSMUSG00000103435	0	0	0	0	1	0	0	0	0	0	0	0	0	0	0	0	0	0	0	0	0	0
ENSMUSG00000065573	0	0	0	0	0	0	0	0	0	0	0	0	0	0	0	0	0	0	0	0	0	0
ENSMUSG00002076271	0	0	0	0	0	0	0	0	0	0	0	0	0	0	0	0	0	0	0	0	0	0
ENSMUSG00000053286	324	286	391	408	378	292	324	347	395	413	383	400	368	471	417	539	312	324	434	466	466	337
ENSMUSG00000106406	0	0	0	1	0	0	0	0	0	0	0	0	0	2	0	0	0	0	0	2	0	0
ENSMUSG00000103928	38	5	30	8	29	8	29	25	16	27	22	36	35	37	26	58	14	6	45	39	47	39
ENSMUSG00000026484	280	209	314	263	263	253	255	315	227	339	303	422	492	500	383	528	380	431	392	443	606	456
ENSMUSG00000103238	0	0	1	0	0	0	0	0	0	0	0	0	1	0	0	0	1	0	0	0	1	1
ENSMUSG00000100981	0	0	0	0	0	0	0	0	0	0	0	0	0	0	0	0	0	0	0	0	0	0
ENSMUSG00000100551	20	34	47	18	16	25	20	14	24	31	12	12	13	22	28	24	25	61	16	23	29	11
ENSMUSG00000100357	0	0	0	0	0	0	0	0	0	0	0	0	0	0	0	0	0	0	0	0	0	0
ENSMUSG00000025912	9	0	17	13	9	6	3	8	7	6	15	13	17	10	14	24	10	2	14	9	14	14
ENSMUSG00000045210	318	207	332	373	361	298	353	338	264	379	372	339	407	451	409	517	324	251	406	352	512	378
ENSMUSG00000041763	948	696	1166	1083	992	933	898	1038	962	1129	1171	1143	1497	1475	1173	1601	929	687	1350	1330	1599	1347
ENSMUSG00000097893	0	0	0	0	3	0	0	1	0	2	0	0	0	1	1	1	0	0	0	3	0	1
ENSMUSG00000026504	154	183	161	150	168	150	152	157	176	171	192	132	96	110	149	122	118	114	127	100	153	75
ENSMUSG00000103367	89	75	53	96	41	69	89	61	59	68	120	5	0	8	5	2	8	9	9	5	10	1
ENSMUSG00000103584	2	0	0	0	0	1	0	0	0	0	0	0	0	0	0	0	0	0	0	0	0	0
ENSMUSG00002076339	0	0	0	0	0	0	0	0	0	0	0	0	0	0	0	0	0	0	0	0	0	0
ENSMUSG00000102475	0	0	0	0	0	1	0	0	0	0	0	0	0	0	0	0	0	0	0	0	0	0
ENSMUSG00000047343	177	139	138	176	44	160	400	75	105	308	1641	1064	1667	1605	1042	1483	857	993	869	1393	833	900
ENSMUSG00000102211	0	4	3	1	0	0	0	0	0	2	0	0	0	0	0	1	0	1	2	0	0	0
ENSMUSG00000087082	1	0	0	2	1	0	0	4	2	0	0	0	0	0	0	0	0	0	0	2	0	0
ENSMUSG00000090106	0	0	0	0	0	0	0	0	0	0	2	11	12	6	2	7	0	0	0	3	0	1
ENSMUSG00000103251	0	0	0	0	0	4	0	0	1	1	0	0	0	0	0	1	0	0	0	0	0	0
ENSMUSG00000091844	0	0	0	1	0	0	1	0	0	0	0	3	1	0	0	0	0	0	0	0	1	0
ENSMUSG00000026483	394	185	233	399	329	358	292	303	272	431	345	1433	1513	2060	2257	2684	1120	697	1390	1674	1717	1185
ENSMUSG00000100594	35	46	28	42	43	28	36	43	29	32	59	28	34	34	21	41	31	48	39	42	48	33
ENSMUSG00000082528	0	0	0	0	0	0	0	0	0	0	0	0	0	0	0	0	0	0	0	0	0	0
ENSMUSG00000082012	0	0	0	0	0	0	0	0	0	0	0	0	0	1	0	0	1	0	0	0	0	0
ENSMUSG00000099996	0	0	0	0	0	0	0	0	0	0	0	0	0	0	0	0	0	1	0	0	0	0
ENSMUSG00000101763	0	0	0	0	0	0	0	0	0	0	0	0	0	0	0	0	0	0	0	0	0	0
ENSMUSG00000100827	0	0	0	0	0	0	0	0	0	0	0	0	0	0	0	0	0	0	0	0	0	0
ENSMUSG00000100553	0	0	0	0	0	0	0	0	0	0	0	0	0	0	0	0	0	0	0	0	0	0
ENSMUSG00000098611	0	0	0	0	0	0	0	0	0	0	0	0	0	0	0	0	0	0	0	0	0	0
ENSMUSG00000100534	0	0	0	0	0	1	0	0	0	0	0	0	0	0	0	0	0	0	0	0	0	0
ENSMUSG00000102904	0	0	0	0	0	0	0	0	0	0	0	0	0	0	0	0	0	0	0	0	0	0
ENSMUSG00002076350	0	0	0	0	0	0	0	0	0	0	0	0	0	0	0	0	0	0	0	0	0	0
ENSMUSG00000019699	338	195	242	345	338	279	281	287	284	302	246	279	390	320	365	457	201	125	314	303	379	270
ENSMUSG00000104391	0	0	0	2	0	0	2	0	0	0	0	2	1	0	0	5	0	0	0	2	3	0
ENSMUSG00000102133	0	0	0	0	0	0	0	0	0	0	0	0	0	0	0	0	0	0	0	0	0	1
ENSMUSG00000102749	0	0	0	0	0	0	0	0	0	0	0	0	0	0	0	0	0	0	0	0	0	0
ENSMUSG00000103163	0	0	0	0	0	0	0	0	0	0	0	0	0	0	0	0	0	0	0	0	0	0
ENSMUSG00000103646	0	0	0	0	0	0	0	0	0	0	0	0	0	0	0	0	0	0	1	1	0	0
ENSMUSG00000102427	0	0	0	0	0	0	0	0	0	0	0	0	0	0	0	0	0	0	0	0	0	0
ENSMUSG00000103633	0	0	0	0	0	0	0	0	0	0	0	0	0	0	0	0	0	0	0	0	0	0
ENSMUSG00000097892	0	0	1	1	1	2	0	1	0	3	1	2	1	3	0	3	11	1	1	0	2	1
ENSMUSG00000063659	2789	1837	2568	2752	2603	2504	2746	2856	2202	2551	3313	1999	1781	1994	1689	2255	1651	1497	2022	1998	2512	1572
ENSMUSG00000102432	0	0	0	0	0	1	0	0	0	0	0	0	0	0	0	0	0	0	0	0	0	0
ENSMUSG00000103043	0	0	0	0	0	0	0	0	0	0	0	0	0	0	0	0	0	0	0	0	0	0
ENSMUSG00000102885	0	0	0	0	0	0	0	0	0	0	0	0	0	0	0	0	0	0	0	0	0	0
ENSMUSG00000026049	53	49	41	40	41	38	36	46	34	39	33	41	53	42	41	54	37	40	43	29	43	42
ENSMUSG00000103767	2	3	1	0	3	0	3	1	2	0	1	0	0	1	2	2	1	7	0	1	2	0
ENSMUSG00000101746	0	0	0	0	0	5	0	0	0	0	4	29	18	22	24	25	21	49	18	22	42	5
ENSMUSG00000043019	800	313	624	818	818	704	725	807	682	719	737	774	778	894	989	1096	468	446	733	830	999	733
ENSMUSG00000101104	0	0	0	0	0	0	0	0	0	0	0	0	0	0	0	0	0	0	0	0	0	0
ENSMUSG00000015962	0	6	0	4	5	2	6	4	1	1	7	2	7	17	14	14	13	17	9	9	18	4
ENSMUSG00000032666	1661	1139	1485	1615	1927	1435	1398	1612	1687	1551	2383	1429	1292	1537	1408	1912	1003	966	1420	1473	1547	1130
ENSMUSG00000084557	0	0	3	0	2	0	0	0	1	0	0	2	0	0	1	0	0	0	0	0	0	0
ENSMUSG00000100685	0	0	0	0	0	0	0	0	0	0	0	1	0	0	0	1	0	0	0	0	0	0
ENSMUSG00000102090	0	0	0	0	0	0	0	0	0	0	0	0	0	0	0	0	0	0	0	0	0	0
ENSMUSG00000103744	0	0	0	0	0	0	0	0	0	0	0	0	0	0	0	0	0	0	0	0	0	0
ENSMUSG00000015961	284	211	280	278	360	237	271	344	254	231	326	224	279	368	334	391	294	236	298	298	340	255
ENSMUSG00000089657	0	1	0	0	0	0	0	1	5	0	1	0	1	1	2	0	0	0	2	0	3	1
ENSMUSG00000102483	0	0	0	0	0	0	0	0	0	0	0	0	0	0	0	0	0	0	1	0	0	0
ENSMUSG00000014980	143	133	102	107	111	86	112	102	106	122	77	97	103	133	113	117	81	118	85	112	112	86
ENSMUSG00000026235	51	31	26	54	72	45	50	57	41	50	67	109	57	75	136	98	67	71	56	101	109	70
ENSMUSG00000099141	0	0	0	0	0	0	0	0	0	0	0	0	0	0	0	0	0	0	0	0	0	0
ENSMUSG00000032649	105	58	67	84	66	93	71	75	82	67	77	80	54	121	87	123	66	60	101	99	151	81
ENSMUSG00000101849	0	0	0	0	0	0	0	0	0	0	0	0	0	0	0	0	0	0	0	0	0	0
ENSMUSG00000101506	0	0	0	0	0	0	0	0	0	0	0	0	0	0	0	0	0	0	0	0	0	0
ENSMUSG00000065215	0	0	0	0	0	0	0	0	0	0	0	0	0	0	0	0	0	0	0	0	0	0
ENSMUSG00000102052	0	0	0	0	0	0	0	0	0	0	0	0	0	0	0	0	0	0	0	0	0	0
ENSMUSG00000026047	121	77	114	97	108	96	81	90	78	98	107	103	103	128	72	152	88	63	87	113	133	110
ENSMUSG00000080878	0	0	0	0	0	0	0	0	0	0	0	0	0	0	0	0	0	0	0	0	0	0
ENSMUSG00000091476	17	5	0	4	7	13	10	10	4	5	4	14	1	6	5	10	11	6	4	3	3	1
ENSMUSG00000104097	3	2	2	1	0	8	1	1	0	5	0	4	3	0	0	2	3	4	6	2	0	6
ENSMUSG00000119789	0	0	0	0	0	0	0	0	0	0	0	0	0	0	0	0	0	0	0	0	0	0
ENSMUSG00000102493	4	3	15	4	11	4	7	9	9	1	7	18	5	11	4	11	7	2	5	3	5	3
ENSMUSG00000004872	18	4	10	17	9	14	12	4	6	11	3	0	0	1	0	0	1	0	2	0	0	0
ENSMUSG00000118426	0	0	0	0	0	0	1	0	0	0	0	0	0	0	0	0	0	0	0	0	0	0
ENSMUSG00000041684	138	102	107	107	111	85	130	117	111	118	145	89	69	102	85	90	79	52	141	77	153	102
ENSMUSG00000032908	1	0	1	0	1	1	2	0	2	1	0	0	0	0	1	0	1	0	0	2	0	1
ENSMUSG00000099561	0	0	0	0	0	0	0	0	0	0	0	0	0	0	0	0	0	0	0	0	0	0
ENSMUSG00000102945	0	0	0	0	0	0	0	0	0	0	0	0	0	0	0	0	0	0	0	0	0	0
ENSMUSG00000026502	1009	517	879	919	838	810	834	944	872	886	936	735	651	768	602	950	501	364	701	732	960	661
ENSMUSG00000103958	0	0	0	0	0	0	0	0	0	0	0	0	0	0	0	0	0	0	0	0	0	0
ENSMUSG00000070489	0	0	0	0	0	0	0	0	0	0	0	0	0	0	0	0	0	0	0	0	0	0
ENSMUSG00000104126	24	31	31	33	39	26	37	29	33	55	60	43	100	46	50	55	45	70	58	47	70	60
ENSMUSG00000086350	31	24	30	22	34	21	19	32	25	25	44	45	25	36	26	49	27	40	28	22	34	34
ENSMUSG00000026500	42	47	22	43	39	39	55	44	17	36	38	54	10	48	48	55	26	75	21	14	24	14
ENSMUSG00000026048	387	394	458	449	417	345	389	428	408	466	441	467	410	536	458	622	400	439	434	498	553	437
ENSMUSG00000046828	197	113	151	159	130	84	154	122	149	125	205	121	109	68	50	131	38	166	50	128	97	70
ENSMUSG00000089703	129	100	80	84	94	58	142	92	64	69	105	13	2	4	2	7	5	4	13	14	21	4
ENSMUSG00000100966	0	0	0	0	1	0	0	0	0	0	0	0	0	0	0	0	0	0	0	0	0	0
ENSMUSG00000100769	0	0	0	0	0	0	0	0	0	0	0	0	0	0	0	0	0	0	0	0	0	0
ENSMUSG00000101567	26	28	29	27	19	25	19	18	23	35	35	36	13	23	30	33	29	30	26	27	45	31
ENSMUSG00000026245	904	956	1001	1001	918	856	1002	941	854	1015	1037	822	860	957	794	1034	741	1019	900	863	970	768
ENSMUSG00000101798	0	0	0	4	4	0	0	0	0	0	0	0	0	0	0	1	0	0	0	0	2	0
ENSMUSG00000104018	9	3	2	8	5	2	2	7	3	5	11	6	3	13	4	2	7	1	12	7	6	8
ENSMUSG00000090486	0	0	0	0	0	0	1	0	3	0	0	9	3	5	4	5	3	0	3	3	4	15
ENSMUSG00000026482	262	166	192	172	236	263	178	193	180	201	161	185	160	229	292	336	224	165	252	196	256	200
ENSMUSG00000086145	0	0	0	0	0	0	0	0	0	0	0	0	0	0	0	0	0	0	0	0	0	0
ENSMUSG00000080950	7	1	11	8	5	6	3	0	1	5	4	3	0	10	2	2	0	5	3	1	1	1
ENSMUSG00000099868	0	0	0	0	0	0	0	0	0	0	0	0	0	0	0	0	0	0	0	0	0	0
ENSMUSG00000055547	0	0	0	0	0	0	0	0	0	0	0	0	0	0	0	0	0	0	0	0	0	0
ENSMUSG00000012187	1	6	2	0	0	0	3	0	0	0	2	0	2	1	2	0	2	4	4	1	2	5
ENSMUSG00000008475	250	264	269	256	306	236	257	259	218	238	211	285	231	355	324	472	400	443	334	269	351	308
ENSMUSG00000099364	2	6	9	14	12	7	6	5	12	9	11	130	178	173	201	187	144	108	71	176	196	118
ENSMUSG00000100562	0	0	0	0	0	0	0	0	0	0	0	0	0	0	0	0	0	0	0	0	0	0
ENSMUSG00000056870	59	54	78	88	74	63	42	56	69	110	95	49	76	73	86	116	114	70	89	67	100	126
ENSMUSG00000102319	0	0	0	0	0	3	0	0	1	0	0	0	0	0	0	0	2	1	0	1	0	0
ENSMUSG00000089877	2	1	1	0	3	3	0	1	2	1	1	1	1	0	0	9	1	3	1	3	2	0
ENSMUSG00000101701	0	0	0	0	0	0	0	0	0	1	0	0	0	0	0	1	0	0	0	0	0	0
ENSMUSG00000103071	0	0	0	0	0	0	0	0	0	0	0	0	0	0	0	0	2	0	0	0	0	0
ENSMUSG00000100434	0	0	0	0	0	0	0	0	0	0	0	0	0	0	0	0	0	0	0	0	0	0
ENSMUSG00000100013	0	0	0	0	0	0	0	0	0	0	0	0	0	0	0	0	0	0	0	0	0	0
ENSMUSG00000101251	0	0	0	0	0	0	0	0	0	0	0	0	0	0	0	0	0	0	0	0	0	0
ENSMUSG00000101937	0	0	1	0	0	0	0	0	0	0	0	0	0	0	0	0	0	0	0	0	0	0
ENSMUSG00000039630	3063	2680	3010	3323	3420	2843	2696	2952	2548	2378	2732	4208	3780	4843	4474	5843	3558	3336	3599	4479	4348	2924
ENSMUSG00000104279	16	25	26	33	23	19	11	25	19	25	30	44	25	32	42	51	48	55	30	34	34	21
ENSMUSG00002075531	0	0	0	0	0	0	0	0	0	0	0	0	0	0	0	0	0	0	0	0	0	0
ENSMUSG00000064954	0	0	0	0	0	0	0	0	0	0	0	0	0	0	0	0	0	0	0	0	0	0
ENSMUSG00000026495	403	418	336	462	481	393	448	544	372	341	473	528	552	670	592	818	379	470	463	612	567	425
ENSMUSG00000032883	405	249	279	383	453	483	394	497	360	489	549	272	375	445	387	514	408	378	398	356	435	405
ENSMUSG00000026480	5	7	12	9	7	13	6	5	10	10	6	14	6	16	10	24	9	9	22	8	23	7
ENSMUSG00000026494	5	8	14	16	23	17	13	21	5	15	11	28	19	23	32	30	10	22	30	14	46	23
ENSMUSG00000064967	0	0	0	0	0	0	0	0	0	0	0	0	0	0	0	0	0	0	0	0	0	0
ENSMUSG00000102922	0	0	0	0	0	0	0	0	0	0	0	0	0	0	0	0	0	0	0	0	0	0
ENSMUSG00000025915	165	115	225	210	196	172	162	196	152	165	210	195	293	324	272	327	203	193	255	278	349	280
ENSMUSG00000089713	0	0	0	0	0	0	0	0	0	0	0	0	0	0	0	0	0	0	0	0	0	0
ENSMUSG00000079470	28	6	12	41	13	22	16	31	22	27	30	56	75	43	53	90	43	30	29	73	67	48
ENSMUSG00000099377	19	20	9	17	24	23	25	16	14	15	21	30	25	18	20	22	27	22	17	11	32	19
ENSMUSG00000099706	0	0	0	0	0	0	0	0	0	0	0	0	0	0	0	0	0	0	0	0	0	0
ENSMUSG00000047330	35	26	35	61	36	32	27	46	22	26	31	81	62	74	99	151	65	72	54	37	88	47
ENSMUSG00000101324	1	0	0	1	0	0	1	0	0	0	0	0	0	0	0	0	4	0	2	0	0	0
ENSMUSG00000072978	32	10	5	25	27	38	44	24	17	5	8	32	8	35	38	39	21	18	16	14	21	10
ENSMUSG00000046334	7	6	2	2	3	3	7	6	3	9	1	6	4	11	7	7	4	14	5	11	2	7
ENSMUSG00002075801	0	0	0	0	0	0	0	0	0	0	0	0	0	0	0	0	0	0	0	0	0	0
ENSMUSG00000050711	0	0	0	0	0	0	0	0	0	0	0	0	1	2	5	0	1	4	2	2	5	0
ENSMUSG00000099562	0	0	0	0	0	0	0	0	0	0	0	0	0	0	0	0	0	0	0	0	0	0
ENSMUSG00000077782	0	0	0	0	0	0	0	0	0	0	0	0	0	0	0	0	0	0	0	0	0	0
ENSMUSG00000055067	154	124	155	135	164	145	135	204	143	146	158	90	77	99	95	128	93	58	85	81	125	104
ENSMUSG00000054702	1	0	0	0	0	1	0	2	0	1	0	0	1	1	1	7	0	1	0	0	5	0
ENSMUSG00000096474	7	26	13	6	4	9	6	9	16	13	14	5	4	13	13	7	15	32	10	11	19	6
ENSMUSG00000102235	0	0	0	0	0	0	0	0	0	0	0	0	0	0	0	0	0	0	0	0	0	0
ENSMUSG00000026492	566	487	670	577	560	540	516	595	557	672	655	493	607	621	512	664	493	472	562	570	688	546
ENSMUSG00000082395	0	0	2	1	0	2	3	2	2	0	0	3	0	0	1	0	1	0	0	1	1	0
ENSMUSG00000038949	1163	619	861	903	949	836	845	831	770	830	1082	1847	1386	2171	2022	2257	1520	1006	1343	1736	1740	1212
ENSMUSG00000026043	1086	753	677	791	793	1519	1395	768	1064	2000	1585	1023	595	1165	1214	1862	1515	2062	1358	982	2711	1493
ENSMUSG00000046101	1	0	0	0	1	0	2	0	4	2	0	0	0	3	0	1	0	0	1	1	0	1
ENSMUSG00002074901	0	0	0	0	0	0	0	0	0	0	0	0	0	0	0	0	0	0	0	0	0	0
ENSMUSG00000098234	259	444	284	274	281	305	286	300	287	306	401	254	224	257	214	270	201	498	239	197	256	202
ENSMUSG00000093178	0	2	0	0	0	0	0	0	0	4	0	0	4	0	0	0	0	0	0	0	1	0
ENSMUSG00000099032	0	1	3	2	1	0	0	3	0	0	0	0	2	1	0	2	2	0	1	0	2	2
ENSMUSG00000104025	0	0	0	0	0	0	0	0	0	0	0	0	0	0	0	0	0	0	0	0	0	0
ENSMUSG00000038936	648	626	631	582	646	615	622	671	565	624	627	756	729	857	596	1012	776	889	854	785	900	868
ENSMUSG00000042772	966	769	979	1001	1050	895	877	1075	866	985	926	920	865	1016	974	1159	632	564	928	1040	1061	830
ENSMUSG00000100394	0	0	0	0	0	1	0	0	0	0	0	0	0	0	0	0	0	0	0	0	0	0
ENSMUSG00000103840	0	0	0	0	0	0	0	0	0	0	0	0	0	0	0	0	0	0	0	0	0	0
ENSMUSG00000087236	5	2	8	3	11	2	2	4	4	0	3	45	49	40	26	52	38	18	47	14	41	54
ENSMUSG00000100702	0	0	0	0	0	0	0	0	0	0	0	0	0	0	0	0	0	0	0	0	0	0
ENSMUSG00000026042	401	317	343	327	301	392	359	351	352	462	394	435	270	537	591	815	398	565	502	424	672	508
ENSMUSG00000104476	1	0	0	0	2	0	2	0	0	0	0	0	0	0	0	0	0	0	0	0	0	0
ENSMUSG00000100218	0	0	0	0	0	0	0	0	0	0	0	0	0	0	0	0	0	0	0	0	0	0
ENSMUSG00000073643	203	130	175	165	222	171	158	198	146	152	160	254	309	317	292	394	254	172	231	304	304	230
ENSMUSG00000100361	0	0	0	0	0	0	0	0	0	0	0	0	0	0	0	0	0	0	0	0	0	0
ENSMUSG00000104497	0	0	0	0	0	0	0	0	0	0	0	0	0	0	0	0	0	0	0	0	0	0
ENSMUSG00000100894	0	0	0	0	0	0	0	0	0	0	0	0	0	0	0	0	0	0	0	0	0	0
ENSMUSG00000119267	0	0	0	0	0	0	0	0	0	0	0	0	0	0	0	0	0	0	0	0	0	0
ENSMUSG00000065255	0	0	0	0	0	0	0	0	0	0	0	0	0	0	0	0	0	0	0	0	0	0
ENSMUSG00000100843	0	0	0	1	0	0	0	0	0	0	0	0	0	0	0	0	0	0	0	1	0	0
ENSMUSG00000025916	1	0	1	2	5	3	0	4	5	4	3	1	2	2	3	2	2	2	0	5	2	1
ENSMUSG00000087764	0	0	0	0	0	0	0	0	0	0	0	0	0	0	0	0	0	0	0	0	0	0
ENSMUSG00000087199	0	0	0	0	0	0	0	0	0	0	0	0	0	0	0	0	0	0	0	0	0	0
ENSMUSG00000026248	484	608	531	573	690	437	562	580	480	478	471	608	472	773	718	781	582	759	547	644	699	480
ENSMUSG00000119658	0	0	0	0	0	0	0	0	0	0	0	0	0	0	0	0	0	0	0	0	0	0
ENSMUSG00000026249	1968	1763	1819	1763	1750	1814	1852	1916	2053	2398	2055	1900	1468	1902	1535	2169	1619	1925	1712	1756	2436	1677
ENSMUSG00000042751	4	6	8	5	12	4	4	4	6	6	8	9	5	6	9	7	13	3	6	2	8	0
ENSMUSG00000067106	23	14	10	15	16	10	21	19	15	12	14	23	7	42	40	32	44	49	12	22	34	16
ENSMUSG00000099969	0	0	0	0	0	0	0	0	0	0	0	0	0	0	0	0	0	0	0	0	0	0
ENSMUSG00000100397	13	31	23	23	24	26	14	28	14	23	18	7	12	32	18	41	13	5	22	22	29	21
ENSMUSG00000099753	0	0	0	0	0	0	0	0	0	0	0	0	0	0	0	0	0	0	0	0	0	0
ENSMUSG00000118883	0	0	0	1	0	3	0	0	0	1	0	0	0	0	0	0	0	0	0	1	0	0
ENSMUSG00000102518	0	0	0	0	0	0	0	0	0	0	0	0	0	0	0	0	0	0	0	0	0	0
ENSMUSG00000099552	45	22	37	26	31	28	21	28	11	25	75	0	6	0	1	1	3	0	0	1	4	4
ENSMUSG00000043230	15	8	19	14	19	18	8	15	17	8	24	10	14	23	23	19	5	0	1	15	9	11
ENSMUSG00000101257	107	43	81	103	74	77	140	89	61	117	84	8	14	1	9	10	11	0	17	4	24	6
ENSMUSG00000103404	0	0	0	0	0	0	0	0	0	0	0	0	0	0	0	0	0	0	0	0	0	0
ENSMUSG00000026491	942	702	855	1120	942	814	729	1008	859	1001	1088	758	984	913	984	1191	608	567	1106	908	1229	861
ENSMUSG00000073486	0	0	0	0	1	0	0	2	0	0	0	0	0	0	0	1	0	0	0	0	0	0
ENSMUSG00000025917	1778	1872	1844	1821	1909	1845	1877	1977	1455	1488	1432	1492	1096	1785	1476	1864	1334	1947	1395	1351	1688	1078
ENSMUSG00000104418	0	0	1	0	0	1	1	0	0	0	1	3	0	1	0	0	0	3	2	3	1	0
ENSMUSG00000025995	278	291	313	315	302	229	231	321	296	354	299	213	301	298	253	337	242	285	324	290	433	258
ENSMUSG00000026479	46	22	41	18	37	25	32	30	26	32	44	81	74	115	116	109	56	68	71	94	60	71
ENSMUSG00000099850	0	0	0	0	0	0	0	0	0	0	0	0	0	0	0	0	0	0	0	0	0	0
ENSMUSG00000084817	722	1201	376	565	685	668	760	684	498	407	438	694	409	823	744	1040	866	1878	511	595	648	357
ENSMUSG00000004364	5953	4949	7300	6575	6000	5548	5931	6698	5404	6533	6862	3116	3845	3884	3337	4320	2696	2260	3902	3880	4604	3472
ENSMUSG00000103076	0	2	11	6	6	0	5	4	0	0	2	1	5	0	5	11	2	2	6	5	11	3
ENSMUSG00000103525	0	0	0	0	0	0	0	0	2	0	0	0	0	0	0	0	0	0	0	0	2	0
ENSMUSG00000101722	0	0	0	0	0	1	0	0	0	0	0	0	0	0	0	0	0	0	0	0	0	0
ENSMUSG00000090637	0	0	0	0	0	0	0	0	0	0	0	0	0	0	0	0	0	0	0	0	0	0
ENSMUSG00000026478	2025	903	1554	1943	1895	1980	1777	1770	1815	2022	1904	2036	1447	2075	2184	2913	1552	918	2114	1752	2826	1777
ENSMUSG00000101483	0	0	0	1	0	0	0	0	0	0	0	0	0	0	0	0	0	0	0	0	0	0
ENSMUSG00000110100	0	0	0	0	0	0	0	0	0	0	0	0	0	0	0	0	0	0	0	0	0	0
ENSMUSG00000103818	0	0	0	0	1	0	0	0	0	0	0	0	0	0	0	2	5	0	0	0	1	0
ENSMUSG00000079138	1	4	1	8	12	3	6	11	3	7	3	0	2	9	4	4	2	4	6	2	6	1
ENSMUSG00000073538	0	1	1	0	0	0	0	1	1	1	1	0	0	0	0	1	0	0	1	1	1	0
ENSMUSG00000042708	0	0	0	1	0	0	0	0	0	0	0	0	0	0	0	0	0	0	0	0	0	1
ENSMUSG00000064435	0	0	0	0	0	0	0	0	0	0	0	0	0	0	0	0	0	0	0	0	0	0
ENSMUSG00000103543	0	0	0	0	0	0	0	0	1	0	0	0	0	0	1	1	0	0	3	0	0	0
ENSMUSG00000099432	0	0	0	0	1	0	1	0	0	0	0	0	0	0	1	0	0	0	0	0	0	0
ENSMUSG00000041144	1	9	3	3	2	10	1	3	2	4	9	2	4	5	4	7	3	3	2	5	4	3
ENSMUSG00000119743	0	0	0	0	0	0	0	0	0	0	0	0	0	0	0	0	0	0	0	0	0	0
ENSMUSG00000042699	627	420	718	689	758	715	661	686	679	718	779	874	887	948	1009	1290	662	513	907	915	984	986
ENSMUSG00000101262	3	3	3	1	4	0	1	1	4	5	1	3	0	3	0	4	2	1	4	0	1	1
ENSMUSG00000042684	31	24	31	29	36	31	32	30	22	26	22	8	16	14	10	29	7	11	13	19	21	17
ENSMUSG00000099858	518	598	467	634	651	574	642	530	489	575	616	780	552	963	746	1066	488	599	645	630	658	545
ENSMUSG00000101337	0	2	1	1	4	1	1	1	1	0	0	0	0	1	1	5	2	5	2	2	0	2
ENSMUSG00000025986	163	71	143	166	174	117	99	127	155	153	121	202	147	184	224	216	125	52	153	208	230	147
ENSMUSG00000100213	20	14	14	18	7	7	9	5	7	21	13	3	16	13	12	18	19	21	13	7	19	16
ENSMUSG00000103129	0	0	0	0	0	0	0	0	0	0	0	0	1	0	0	0	0	0	0	0	0	0
ENSMUSG00000100160	0	0	1	0	2	1	4	0	0	0	1	0	1	0	0	2	2	0	0	1	2	0
ENSMUSG00000101921	0	0	0	0	0	0	0	0	0	0	0	0	0	0	0	0	0	0	0	0	0	0
ENSMUSG00000101447	0	0	0	0	0	0	0	0	0	0	0	0	0	0	0	0	0	0	0	0	0	0
ENSMUSG00000081185	12	4	19	5	7	13	12	9	18	20	25	11	33	5	11	14	10	7	8	17	18	21
ENSMUSG00000103246	0	0	0	0	0	0	0	0	0	0	0	0	0	0	0	0	0	0	0	0	0	0
ENSMUSG00000098876	0	0	0	0	0	0	0	0	0	0	0	0	0	0	0	0	0	0	0	0	0	0
ENSMUSG00000100530	0	0	0	0	0	0	0	0	0	0	0	0	0	0	0	0	0	0	0	0	0	0
ENSMUSG00000104067	0	0	0	0	0	0	0	0	0	0	0	0	0	0	0	0	0	0	0	0	0	0
ENSMUSG00000100033	6	5	5	8	4	2	9	4	9	2	5	9	5	13	7	15	2	3	10	7	6	4
ENSMUSG00002075213	0	0	0	0	0	0	0	0	0	0	0	0	0	0	0	0	0	0	0	0	0	0
ENSMUSG00002076633	0	0	0	0	0	0	0	0	0	0	0	0	0	0	0	0	0	0	0	0	0	0
ENSMUSG00000101996	0	0	0	0	0	0	0	0	0	0	0	0	0	0	0	0	0	0	0	0	0	0
ENSMUSG00000096973	0	0	0	0	0	0	0	0	0	0	0	0	0	0	0	0	0	0	0	0	0	0
ENSMUSG00000064943	0	0	0	0	0	0	0	0	0	0	0	0	0	0	0	0	0	0	0	0	0	0
ENSMUSG00000100866	0	0	0	0	0	0	0	0	0	0	0	0	0	0	0	0	0	0	0	0	0	0
ENSMUSG00000101721	0	0	0	0	0	0	0	0	0	0	0	0	0	0	0	0	0	0	0	0	0	0
ENSMUSG00000099376	0	0	0	0	0	0	0	0	0	0	0	0	0	0	0	0	0	0	0	0	0	0
ENSMUSG00000097883	0	0	0	0	0	0	0	0	0	0	0	0	0	0	0	0	0	0	0	0	0	0
ENSMUSG00002076043	0	0	0	0	0	0	0	0	0	0	0	0	0	0	0	0	0	0	0	0	0	0
ENSMUSG00000099698	0	0	0	0	0	0	0	0	0	0	0	0	0	0	0	0	0	0	0	0	0	0
ENSMUSG00000056763	106	71	117	111	110	96	113	103	108	95	123	89	118	134	105	153	100	80	144	101	167	112
ENSMUSG00000099454	0	0	0	0	0	0	0	0	0	0	0	0	0	0	0	0	0	0	0	0	0	0
ENSMUSG00000051616	0	0	0	0	0	0	0	0	0	0	0	0	0	0	0	0	0	0	0	0	0	0
ENSMUSG00000099627	0	0	0	0	0	0	0	0	0	0	0	0	0	0	0	0	0	0	0	0	0	0
ENSMUSG00000099577	0	0	0	0	0	0	0	0	0	0	0	0	0	0	0	0	0	0	0	0	0	0
ENSMUSG00000099882	0	0	0	0	0	0	0	0	0	0	0	0	0	0	0	0	0	0	0	0	0	0
ENSMUSG00000101760	0	0	0	0	0	0	0	0	0	0	0	0	0	0	0	0	0	0	0	0	0	0
ENSMUSG00000102356	0	0	0	0	0	0	0	0	0	0	0	1	0	0	0	0	0	0	0	0	0	0
ENSMUSG00000099608	0	0	0	0	0	0	0	0	0	0	0	0	0	0	0	0	0	0	0	0	0	0
ENSMUSG00000099864	0	0	0	0	0	0	0	0	0	0	0	0	0	0	0	0	0	0	0	0	0	0
ENSMUSG00002075839	0	0	0	0	0	0	0	0	0	0	0	0	0	0	0	0	0	0	0	0	0	0
ENSMUSG00000100451	0	0	0	0	0	0	0	0	0	0	0	0	0	0	0	0	0	0	0	0	0	0
ENSMUSG00000099941	0	0	0	0	0	0	0	0	0	0	0	0	0	0	0	0	0	0	0	0	0	0
ENSMUSG00002075589	0	0	0	0	0	0	0	0	0	0	0	0	0	0	0	0	0	0	0	0	0	0
ENSMUSG00000100816	0	0	0	0	0	0	0	0	0	0	0	0	0	0	0	0	0	0	0	0	0	0
ENSMUSG00000042671	0	0	0	0	0	0	0	1	0	0	0	0	0	0	0	0	0	2	0	0	0	2
ENSMUSG00000100945	0	0	0	0	0	0	0	0	0	0	0	0	0	0	0	0	0	0	0	0	0	0
ENSMUSG00000102404	0	0	0	0	0	0	0	0	0	0	0	0	0	0	0	0	0	0	0	0	0	0
ENSMUSG00000100334	0	0	0	0	0	2	0	0	0	0	0	0	0	0	0	0	0	0	0	0	0	0
ENSMUSG00000026109	24	28	18	8	23	8	32	18	20	27	11	21	17	41	29	58	29	37	36	17	23	40
ENSMUSG00000026475	6	2	8	1	10	3	5	3	1	3	0	53	6	14	30	46	9	56	19	20	15	9
ENSMUSG00000099568	0	0	0	0	0	0	0	0	0	0	0	0	0	0	0	0	0	0	0	0	0	0
ENSMUSG00000100671	0	0	0	0	0	0	0	0	0	0	0	0	0	0	0	0	0	0	0	0	0	0
ENSMUSG00002075527	1	0	0	0	0	0	0	0	0	0	0	0	0	0	0	0	0	1	0	0	0	0
ENSMUSG00000101242	0	0	0	0	0	0	0	0	0	0	0	0	0	0	0	0	0	0	0	0	1	0
ENSMUSG00000099924	0	0	0	0	0	0	0	0	0	0	0	0	0	0	0	0	0	0	0	0	0	0
ENSMUSG00000099625	3	0	0	0	0	0	0	0	0	0	0	0	0	0	0	0	0	0	0	0	0	0
ENSMUSG00000101799	0	0	0	0	0	0	0	0	0	2	0	1	0	0	0	0	0	0	0	0	0	1
ENSMUSG00000045954	1012	796	834	978	1216	871	874	850	804	777	713	1397	1427	1449	1636	2047	1095	1375	1236	1474	1518	1138
ENSMUSG00000099741	2	0	0	0	0	0	0	0	0	0	0	1	0	0	1	0	0	0	0	0	0	3
ENSMUSG00000101702	0	0	0	0	0	0	0	0	0	0	0	0	0	0	0	0	0	0	0	0	0	0
ENSMUSG00000066800	30	29	57	37	40	49	34	49	41	26	28	33	21	45	38	60	34	39	58	27	55	55
ENSMUSG00000100183	1	0	1	0	3	2	4	3	2	2	2	2	3	1	8	6	2	0	1	0	0	0
ENSMUSG00000067851	2110	1504	2397	2473	2206	1994	1936	2306	2061	2529	2673	2140	2425	2390	2284	2712	1614	1339	2234	2444	2944	2085
ENSMUSG00002076532	0	0	0	1	2	0	0	0	2	1	1	0	0	0	0	0	0	0	0	1	0	1
ENSMUSG00000102556	0	0	0	0	0	0	0	0	0	0	0	0	0	0	1	0	1	0	0	0	0	0
ENSMUSG00000038608	77	58	98	113	101	74	71	102	89	105	66	102	102	75	128	152	118	65	145	103	132	135
ENSMUSG00000042501	0	0	0	0	0	0	0	0	0	0	1	0	0	0	0	0	0	0	0	0	0	0
ENSMUSG00000103810	0	0	0	0	0	0	0	0	0	0	0	0	0	0	0	0	0	0	0	0	0	0
ENSMUSG00000083422	0	0	0	0	0	0	0	0	0	0	0	0	0	0	0	0	0	0	0	0	0	0
ENSMUSG00000119312	0	0	0	0	0	0	0	0	0	0	0	0	0	0	0	0	0	0	0	0	0	0
ENSMUSG00000042641	6	7	8	9	10	9	19	19	5	8	27	1	2	0	1	6	2	0	3	5	1	5
ENSMUSG00000081417	0	0	0	0	0	0	0	0	0	0	0	0	0	1	0	0	0	0	0	0	0	0
ENSMUSG00000103448	0	0	0	0	0	0	0	0	0	0	0	0	0	0	0	0	0	0	0	0	0	0
ENSMUSG00000103192	0	0	0	0	0	1	0	0	0	0	0	0	0	0	0	0	0	0	0	0	0	0
ENSMUSG00000104488	0	0	0	0	0	0	0	0	0	0	0	0	0	0	0	0	0	0	0	0	0	0
ENSMUSG00000100212	0	0	0	0	0	0	0	0	0	0	0	0	2	0	0	0	0	0	0	1	1	0
ENSMUSG00000102721	0	0	0	0	0	0	0	0	0	0	0	0	0	0	0	0	0	0	0	0	0	0
ENSMUSG00000100648	0	0	0	0	0	0	0	0	0	0	0	0	0	0	0	0	0	0	0	0	0	0
ENSMUSG00002076499	0	0	0	0	0	0	0	0	0	0	0	0	0	0	0	0	0	0	0	0	0	0
ENSMUSG00000099949	0	0	0	0	0	0	0	0	0	0	0	0	0	0	0	0	0	0	0	0	0	0
ENSMUSG00000099918	0	0	0	0	0	0	0	0	0	0	0	0	0	0	0	0	0	0	0	0	0	0
ENSMUSG00000045968	228	221	179	207	224	228	225	250	137	158	197	55	44	62	61	57	52	40	68	41	60	31
ENSMUSG00000043282	0	0	0	0	0	1	0	1	0	0	0	0	0	0	0	0	0	0	0	0	0	0
ENSMUSG00000102459	1	1	1	1	0	0	3	1	0	3	1	0	0	0	0	1	0	0	0	2	2	0
ENSMUSG00000047053	0	0	1	0	4	0	0	0	0	0	2	0	0	0	0	0	0	0	0	0	1	1
ENSMUSG00000099227	0	0	0	0	0	0	0	0	0	0	0	0	0	0	0	0	0	0	0	0	0	0
ENSMUSG00000026107	184	155	175	176	147	177	162	154	166	171	81	252	167	269	284	257	147	186	152	263	221	160
ENSMUSG00000099413	0	3	0	0	0	0	0	0	0	0	0	1	1	2	1	0	0	0	2	0	0	2
ENSMUSG00000103424	0	0	0	0	0	0	0	0	0	0	0	0	0	0	0	0	0	0	0	0	0	0
ENSMUSG00000101741	1	2	0	0	0	2	0	0	0	0	0	0	0	0	1	0	0	2	0	0	1	0
ENSMUSG00000054976	0	0	1	0	0	0	0	0	0	0	3	0	0	0	0	1	0	0	0	0	0	0
ENSMUSG00000104029	0	0	0	0	0	0	0	0	0	0	0	0	0	0	0	0	0	0	0	0	0	0
ENSMUSG00000101986	0	0	0	0	0	0	0	0	0	0	0	0	0	0	0	0	0	0	0	0	0	0
ENSMUSG00000087008	5	3	2	1	0	1	4	0	1	0	1	5	1	3	2	2	3	1	2	4	4	6
ENSMUSG00000100561	0	0	0	1	0	0	0	1	1	0	0	0	1	0	0	0	0	0	0	0	0	0
ENSMUSG00000103571	0	0	0	0	0	0	0	0	0	0	0	0	0	0	0	0	0	0	0	0	0	0
ENSMUSG00000098797	0	0	0	0	0	0	0	0	0	0	0	0	0	0	0	0	0	0	0	0	0	0
ENSMUSG00000026473	22674	23321	21520	21962	27019	25561	26093	30887	19436	18452	21770	8835	8215	9821	7386	14340	8323	8461	9012	7880	9668	8099
ENSMUSG00000100014	0	0	0	0	0	0	0	0	0	0	0	0	0	0	0	0	0	0	0	5	0	0
ENSMUSG00000101903	0	0	0	1	0	0	0	0	0	0	0	0	0	0	0	2	0	0	1	0	4	0
ENSMUSG00000055980	479	160	309	690	412	419	529	286	517	425	254	588	480	498	733	715	234	93	271	537	522	375
ENSMUSG00000100502	68	38	72	63	55	51	31	46	40	21	30	1	0	0	0	4	1	0	0	1	0	4
ENSMUSG00000022591	0	0	0	0	0	0	0	0	0	0	0	0	0	0	0	0	0	0	0	0	0	0
ENSMUSG00000100627	5	7	10	15	8	5	7	9	2	3	8	1	0	1	1	0	7	3	5	1	4	0
ENSMUSG00000088669	0	0	0	0	0	0	0	0	0	0	0	0	0	0	1	0	0	0	0	0	0	0
ENSMUSG00000066797	0	0	0	0	0	0	0	0	0	0	0	0	0	0	0	0	0	0	0	0	0	0
ENSMUSG00000048960	387	179	264	359	362	275	221	374	256	326	261	330	422	411	392	499	259	198	489	341	635	457
ENSMUSG00000099933	0	0	0	0	0	0	0	0	0	0	0	0	0	0	0	0	0	0	0	0	0	0
ENSMUSG00000100221	0	0	0	0	0	0	0	0	0	0	0	0	0	0	0	0	0	0	0	0	0	0
ENSMUSG00002076439	0	0	0	0	0	0	0	0	0	0	0	0	0	0	0	0	0	0	0	0	0	0
ENSMUSG00000100031	0	0	0	0	0	0	0	0	0	0	0	0	0	0	0	0	0	0	0	0	0	0
ENSMUSG00000077318	0	0	0	0	0	0	0	0	0	0	0	0	0	0	0	0	0	0	0	0	0	0
ENSMUSG00000101827	0	0	0	0	0	0	0	0	0	0	0	0	0	0	0	0	1	0	0	0	0	0
ENSMUSG00000103494	0	0	0	0	0	0	0	0	0	0	0	0	0	0	0	0	0	0	0	0	0	0
ENSMUSG00000026142	214	170	223	234	243	230	210	226	218	193	232	150	199	227	200	263	132	63	156	165	223	138
ENSMUSG00000104493	0	0	4	0	2	0	0	1	0	0	1	0	0	0	0	0	0	0	2	0	0	2
ENSMUSG00000100786	0	0	0	0	0	0	0	0	0	0	0	0	0	0	0	0	2	0	0	0	0	0
ENSMUSG00002075724	0	0	0	0	0	0	0	0	0	0	0	0	0	0	0	0	0	0	0	0	0	0
ENSMUSG00000067158	67	62	68	50	87	77	70	79	45	111	27	40	52	49	60	83	50	46	52	40	71	76
ENSMUSG00000079465	61	31	45	60	59	97	51	71	74	96	55	36	47	53	34	63	38	5	58	27	66	39
ENSMUSG00002075966	0	0	0	0	0	0	0	0	0	0	0	0	0	0	0	0	0	0	0	0	0	0
ENSMUSG00000004110	1	5	0	0	2	3	4	1	6	0	1	0	2	4	6	3	4	5	4	0	1	2
ENSMUSG00000097564	0	0	1	0	0	0	1	1	1	0	1	0	1	0	2	0	1	0	0	0	0	1
ENSMUSG00000101880	0	0	0	0	0	0	0	0	0	0	0	0	0	0	0	0	0	0	0	0	0	0
ENSMUSG00000101433	0	0	0	0	0	0	0	0	0	0	0	0	0	0	0	0	0	0	0	0	0	0
ENSMUSG00000096950	0	1	0	1	0	1	0	2	5	0	2	2	0	1	1	0	0	1	1	1	2	2
ENSMUSG00000056708	241	216	189	255	227	251	188	249	207	230	311	396	259	397	378	462	272	522	343	399	560	290
ENSMUSG00000026471	525	395	570	568	596	536	475	598	505	626	716	457	526	532	400	630	403	244	584	491	676	519
ENSMUSG00000057715	0	0	0	0	0	0	0	0	0	1	0	2	0	0	0	1	0	5	3	0	0	0
ENSMUSG00000026470	193	187	165	211	228	216	183	191	153	245	188	232	175	234	170	285	202	257	227	168	247	184
ENSMUSG00000103825	0	0	0	0	0	0	0	0	0	0	0	0	0	0	0	0	0	0	0	0	0	0
ENSMUSG00000099845	0	0	0	0	0	0	0	0	0	0	0	0	0	0	0	0	0	0	0	0	0	0
ENSMUSG00000103561	0	0	0	0	0	0	0	0	0	0	0	0	0	0	0	0	0	0	0	0	0	0
ENSMUSG00000101610	0	0	0	0	0	0	0	0	0	0	0	0	0	0	0	0	0	0	1	0	2	2
ENSMUSG00000104181	0	0	0	3	1	0	4	1	0	0	0	1	0	0	1	2	0	0	1	0	0	0
ENSMUSG00000118923	0	0	0	0	0	0	0	0	0	0	0	0	0	0	0	0	0	0	0	0	0	0
ENSMUSG00000098555	0	0	0	0	0	0	0	0	0	0	0	0	0	0	0	0	0	0	0	0	0	0
ENSMUSG00000097628	0	1	1	0	0	2	0	0	2	1	3	0	2	0	0	0	0	0	0	0	3	0
ENSMUSG00000098163	0	0	0	0	0	0	0	0	0	0	0	0	0	0	0	0	0	0	0	0	0	0
ENSMUSG00000097171	0	0	0	0	0	0	0	0	0	0	0	0	0	0	0	0	0	0	0	0	0	0
ENSMUSG00000101314	0	0	0	0	0	0	0	0	0	0	0	0	0	0	0	0	0	0	0	0	0	0
ENSMUSG00000033722	28	22	18	22	28	31	14	28	24	27	23	23	13	21	42	48	28	16	12	11	34	13
ENSMUSG00000103670	0	0	0	0	0	0	0	0	0	0	0	0	0	0	0	0	0	0	0	0	0	0
ENSMUSG00000026150	1957	1817	2420	2110	2024	1783	1770	2107	1863	2130	2068	1474	1807	2000	1570	2089	1412	1294	1760	1832	2123	1743
ENSMUSG00000101450	22	12	20	21	27	22	20	41	17	45	26	27	36	45	31	50	19	7	13	41	35	36
ENSMUSG00000026149	0	0	0	0	0	0	0	0	0	0	0	0	0	0	0	0	0	0	0	1	2	0
ENSMUSG00000114299	0	0	1	1	0	0	0	0	0	0	0	1	0	0	0	2	0	0	0	0	0	0
ENSMUSG00000099771	0	0	0	0	0	0	0	0	0	0	0	0	0	0	0	3	0	0	0	0	0	0
ENSMUSG00000102280	0	0	0	0	0	0	0	0	0	0	0	0	0	0	0	0	0	0	0	0	0	0
ENSMUSG00000100170	0	0	0	0	0	0	0	0	0	0	0	0	0	0	0	0	0	0	2	0	0	0
ENSMUSG00000100744	1	0	0	0	0	0	0	0	0	1	0	0	0	0	0	0	0	0	3	0	0	0
ENSMUSG00002074851	0	0	0	0	0	0	0	0	0	0	0	0	0	0	0	0	0	0	0	0	0	0
ENSMUSG00000026469	1714	1007	1852	1878	1756	1872	1943	1875	1550	2167	3586	838	1037	1074	1022	1330	626	458	1058	1018	1204	921
ENSMUSG00002076398	0	0	0	0	0	0	0	0	0	0	0	0	0	0	0	0	0	0	0	0	0	0
ENSMUSG00000073535	42	22	29	69	28	28	14	23	45	17	70	1167	1266	1142	1177	1601	736	615	504	1066	816	603
ENSMUSG00000018417	397	281	351	412	471	310	325	405	317	411	368	360	384	478	451	611	338	315	424	380	576	375
ENSMUSG00000101724	0	0	0	0	0	0	0	0	0	0	0	0	0	0	0	0	0	0	0	0	0	0
ENSMUSG00000100313	0	0	1	0	0	0	0	0	0	1	0	0	0	0	0	0	0	0	0	0	0	0
ENSMUSG00000100696	0	0	0	0	0	0	0	0	0	0	0	2	1	0	0	0	0	1	0	0	0	0
ENSMUSG00002075355	0	0	0	0	0	0	0	0	0	0	0	0	0	0	0	0	0	0	0	0	0	0
ENSMUSG00000072324	1	1	0	0	0	0	0	0	0	0	1	0	0	0	0	0	0	0	0	0	0	0
ENSMUSG00000026490	765	366	672	819	870	700	699	829	708	704	819	823	856	1001	931	1248	578	292	950	771	1177	791
ENSMUSG00000033701	695	924	563	708	700	587	631	639	587	435	476	682	348	874	682	738	591	1021	511	533	572	340
ENSMUSG00000102194	0	0	0	0	0	0	0	1	0	0	0	0	0	0	0	0	2	0	0	1	0	0
ENSMUSG00000103636	0	0	0	0	2	0	0	0	0	1	0	0	1	0	1	0	1	0	0	0	0	0
ENSMUSG00000026468	0	0	0	0	0	0	0	0	0	0	0	0	0	0	0	0	0	0	0	0	0	0
ENSMUSG00000103180	0	0	0	0	0	0	0	0	0	0	0	0	0	1	0	0	0	0	0	0	0	0
ENSMUSG00000062939	0	1	0	0	0	0	0	2	0	0	0	0	1	0	1	0	6	1	2	0	5	0
ENSMUSG00000101628	5	0	0	0	0	1	4	0	0	0	0	0	0	3	0	0	1	1	3	0	2	1
ENSMUSG00000078291	0	2	1	0	0	0	0	2	1	1	2	0	0	1	0	2	1	4	2	1	1	0
ENSMUSG00000109599	6	6	16	6	5	5	5	10	8	14	18	2	5	10	10	0	7	9	6	4	15	5
ENSMUSG00000033684	309	352	341	315	407	352	347	361	320	349	425	629	502	905	579	935	538	588	680	639	640	556
ENSMUSG00000102299	0	0	0	1	3	2	0	0	0	0	1	0	1	0	1	2	1	0	0	1	4	0
ENSMUSG00000102558	0	0	0	0	0	0	0	0	0	0	0	0	0	0	0	0	0	0	1	0	0	0
ENSMUSG00000016918	367	268	291	300	361	307	284	303	339	327	330	437	357	551	592	743	357	377	542	366	660	451
ENSMUSG00000033671	1411	532	1200	1446	1297	1071	1059	1290	1152	1199	1458	1095	1092	1061	1322	1517	618	436	1111	1130	1442	1120
ENSMUSG00000103717	4	0	3	0	0	1	0	0	4	0	2	0	0	0	0	0	0	0	2	0	1	0
ENSMUSG00000103771	0	0	0	0	0	0	0	0	0	0	0	2	0	0	0	0	0	0	2	0	0	0
ENSMUSG00000102837	1	0	0	0	0	0	0	0	0	0	0	0	0	0	0	0	1	0	0	0	0	0
ENSMUSG00000077419	0	0	0	0	0	0	0	0	0	0	0	0	0	0	0	0	0	0	0	0	0	0
ENSMUSG00000102833	0	0	1	0	0	4	0	0	0	2	2	0	3	0	0	0	0	0	1	0	1	0
ENSMUSG00000026489	14003	17608	13557	16843	21461	14112	12434	19078	15010	13937	16524	49434	44866	59728	46562	68958	42375	37399	50873	45960	54749	40894
ENSMUSG00000104520	0	8	1	3	3	4	0	3	1	1	3	22	24	26	27	30	24	25	21	31	34	16
ENSMUSG00000025938	917	480	670	732	721	612	694	810	746	796	712	2375	2481	2886	3092	3106	1272	1322	2132	2897	2768	1725
ENSMUSG00000026159	730	488	764	703	721	648	644	737	686	761	779	646	720	858	752	1006	558	585	737	813	952	713
ENSMUSG00000104518	0	0	0	0	0	0	0	0	0	0	0	0	0	0	0	0	0	0	0	0	0	0
ENSMUSG00000069620	0	0	0	0	0	0	0	0	0	0	0	0	0	0	0	0	0	0	0	0	0	0
ENSMUSG00000099498	0	0	0	0	0	0	0	0	0	0	0	0	0	0	0	0	0	0	0	0	0	0
ENSMUSG00000113880	4	4	2	2	2	1	2	4	6	3	5	3	5	3	1	7	4	5	7	1	7	2
ENSMUSG00000113973	0	0	0	0	0	0	0	0	0	0	0	0	0	0	0	2	0	0	0	1	0	0
ENSMUSG00000113846	0	0	0	0	0	0	0	0	0	0	0	0	0	0	0	0	0	0	0	0	0	0
ENSMUSG00000113084	0	0	0	0	0	0	0	0	0	0	0	0	0	0	0	0	0	0	0	0	0	0
ENSMUSG00000042414	0	0	0	0	0	0	0	0	0	0	0	0	0	0	0	0	0	0	0	0	0	0
ENSMUSG00000113925	0	0	0	0	0	0	0	0	0	0	0	0	0	0	0	0	0	0	0	0	0	0
ENSMUSG00000114011	0	0	0	0	0	0	0	0	0	0	0	0	0	0	0	0	0	0	0	0	0	0
ENSMUSG00000113097	0	0	0	0	0	0	0	0	0	0	0	0	0	0	0	0	0	0	0	0	0	0
ENSMUSG00000101784	0	1	0	1	0	2	1	2	1	0	0	0	1	0	1	1	1	3	2	0	3	0
ENSMUSG00000038496	0	1	9	0	2	8	3	4	4	0	0	3	1	3	5	2	2	0	5	3	2	1
ENSMUSG00000100432	0	0	1	0	0	0	0	3	0	0	0	0	0	0	0	0	0	0	0	0	0	0
ENSMUSG00000100190	0	0	0	0	0	0	0	0	0	0	0	0	0	0	0	0	0	0	0	0	0	0
ENSMUSG00000113267	0	0	0	0	0	0	0	0	0	0	0	0	0	0	0	0	0	0	0	0	0	0
ENSMUSG00000104423	0	0	0	0	0	0	0	0	0	0	0	0	0	0	0	0	0	0	0	0	0	0
ENSMUSG00000101315	0	0	0	2	0	0	0	0	0	0	0	0	0	0	0	0	1	0	0	0	0	0
ENSMUSG00000099691	0	0	0	0	0	0	0	0	0	0	0	0	0	0	0	0	0	0	0	0	0	0
ENSMUSG00000026166	0	0	0	0	0	0	0	0	0	0	0	0	0	0	0	0	0	0	0	0	0	0
ENSMUSG00000101173	0	0	0	0	0	0	0	0	0	0	0	0	0	0	0	0	0	0	0	0	0	0
ENSMUSG00000064302	1131	560	969	1099	1056	857	1026	1022	962	1021	1142	1505	1193	1357	1248	1788	915	580	1403	1322	1783	1176
ENSMUSG00000077257	0	0	0	0	0	0	0	0	0	0	0	0	0	0	0	0	0	0	0	0	0	0
ENSMUSG00000107722	0	0	0	0	0	0	0	0	0	0	0	0	0	0	0	0	0	0	0	0	0	0
ENSMUSG00000080542	0	0	0	0	0	0	0	0	0	0	0	0	0	0	0	0	0	0	0	0	0	0
ENSMUSG00000100770	0	0	0	0	0	0	0	0	0	0	0	0	0	0	0	0	0	0	0	0	0	0
ENSMUSG00000053161	0	0	0	0	0	0	0	0	0	0	0	0	0	0	0	0	0	0	0	0	0	0
ENSMUSG00000101896	0	0	0	0	0	0	0	0	0	0	0	0	0	0	0	0	0	0	0	0	0	0
ENSMUSG00002075005	0	0	0	0	0	0	0	0	0	0	0	0	0	0	0	0	0	0	0	0	0	0
ENSMUSG00000026466	2756	2241	3461	3129	2856	2805	2599	3179	2852	3233	3523	2218	2859	2670	2610	3225	2148	1594	2761	2705	3287	2766
ENSMUSG00000102964	2	4	3	5	9	5	5	15	2	7	7	3	4	3	6	15	15	1	13	6	8	13
ENSMUSG00000026380	435	251	492	328	392	582	421	411	299	540	1493	125	122	164	55	222	173	46	290	62	396	239
ENSMUSG00002076551	0	0	0	0	0	0	0	0	0	0	0	0	0	0	0	0	0	0	0	0	0	0
ENSMUSG00000101624	0	0	0	0	0	0	0	0	0	0	0	0	0	0	0	0	0	0	0	0	0	0
ENSMUSG00000088363	0	0	0	0	0	0	0	0	0	0	0	0	0	0	0	0	0	0	0	0	0	0
ENSMUSG00000100040	0	0	0	0	0	0	0	0	0	0	0	0	0	0	0	0	0	0	0	0	0	0
ENSMUSG00000010609	155	254	175	159	174	161	199	173	139	158	128	166	110	180	155	195	156	206	152	138	134	111
ENSMUSG00000102923	2	5	0	0	2	6	10	0	0	0	0	3	0	1	5	2	0	3	0	2	0	1
ENSMUSG00000055676	7	6	11	2	9	2	3	11	11	4	10	7	13	12	10	13	22	23	13	19	24	18
ENSMUSG00000026163	10	1	0	3	7	3	7	12	5	19	2	0	1	0	3	0	3	2	0	0	6	3
ENSMUSG00000079140	2	4	0	1	0	2	2	6	0	3	1	0	1	2	2	5	0	1	2	6	3	1
ENSMUSG00000104374	0	0	0	0	0	0	0	0	0	0	0	0	0	0	0	0	0	0	0	0	0	0
ENSMUSG00000104219	0	0	0	0	0	0	0	0	0	0	0	0	0	0	0	0	0	0	0	0	0	0
ENSMUSG00000100580	0	0	0	0	0	0	0	0	0	0	0	0	0	0	0	0	0	0	0	0	0	0
ENSMUSG00000038855	675	300	343	660	957	523	674	611	545	493	366	1080	736	878	1388	1832	736	720	835	1020	772	524
ENSMUSG00002076780	0	0	0	0	0	0	0	0	0	0	0	0	0	0	0	0	0	0	0	0	0	0
ENSMUSG00000104388	1	1	2	0	5	0	0	0	2	1	0	7	0	2	2	0	12	1	0	1	0	3
ENSMUSG00000077736	0	0	0	0	0	0	0	0	0	0	0	0	0	0	0	0	0	0	0	0	0	0
ENSMUSG00000103123	0	0	0	0	2	1	0	0	0	0	0	0	0	0	1	1	2	0	0	0	1	0
ENSMUSG00000103772	0	0	0	0	0	0	0	0	0	2	0	1	2	0	4	4	0	1	1	0	0	0
ENSMUSG00000053963	48	50	40	33	57	36	36	51	42	57	116	51	27	45	40	63	92	30	59	21	115	31
ENSMUSG00000104210	0	0	0	0	0	0	0	0	0	0	0	0	0	0	0	0	0	0	0	0	0	0
ENSMUSG00000102608	0	0	0	0	0	0	0	0	0	0	0	0	0	0	1	0	0	0	0	0	0	0
ENSMUSG00000045658	115	87	93	123	111	102	79	90	96	92	67	94	64	159	171	218	134	159	180	106	163	95
ENSMUSG00000050565	1142	919	1149	1151	1058	1070	1010	1231	977	1181	1264	1397	1399	1490	1313	1736	1094	1208	1389	1446	1507	1338
ENSMUSG00000102750	0	0	0	0	0	0	2	0	0	0	0	0	0	0	0	0	1	0	0	0	0	0
ENSMUSG00000101934	0	0	0	0	0	0	0	0	0	0	0	0	0	0	0	0	0	0	0	0	0	0
ENSMUSG00000098851	0	0	0	0	0	0	0	0	0	0	0	0	0	0	0	0	0	0	0	0	0	0
ENSMUSG00000015484	0	0	0	0	0	0	0	0	0	0	0	0	0	0	0	0	0	0	0	0	0	0
ENSMUSG00000102932	0	0	0	0	0	0	0	0	0	0	0	0	0	0	0	0	0	0	0	0	0	0
ENSMUSG00000048402	52	32	33	39	42	41	30	49	29	62	42	48	24	53	51	60	43	25	42	37	59	30
ENSMUSG00000098273	0	0	0	0	0	0	0	0	0	0	0	0	0	0	0	0	0	0	0	0	0	0
ENSMUSG00000097408	0	0	0	0	0	0	1	0	0	0	0	0	0	0	0	0	0	0	0	0	0	0
ENSMUSG00000096939	0	0	0	0	0	0	0	0	0	0	0	0	0	0	0	0	0	0	0	0	0	0
ENSMUSG00000100767	0	0	0	0	0	0	0	0	0	0	0	0	0	0	0	0	0	0	0	0	0	0
ENSMUSG00000099860	0	0	0	0	0	0	0	0	0	0	0	0	0	0	0	0	0	0	0	0	0	0
ENSMUSG00000101179	0	0	0	0	0	0	0	0	0	0	0	0	0	0	0	0	0	0	0	0	0	0
ENSMUSG00000037035	42	49	41	46	72	54	26	37	47	33	28	56	26	56	62	119	68	55	70	49	45	62
ENSMUSG00000036766	2	5	1	0	0	0	5	6	0	2	4	4	1	2	3	1	3	1	2	0	3	1
ENSMUSG00000104396	0	0	0	0	0	0	0	0	0	0	0	0	0	0	0	0	0	0	0	0	0	0
ENSMUSG00000102481	0	0	0	0	0	0	0	0	0	0	0	0	0	0	0	0	0	0	0	0	0	0
ENSMUSG00000005886	547	273	627	697	642	574	551	632	561	670	721	688	746	725	684	941	438	261	758	682	805	757
ENSMUSG00000093254	0	0	0	0	0	0	0	0	0	0	0	0	0	0	0	0	0	0	0	0	0	0
ENSMUSG00000004451	143	163	116	152	147	139	163	128	115	126	109	281	247	411	263	412	268	266	311	268	309	236
ENSMUSG00000101437	0	0	0	0	0	0	0	0	0	0	0	0	0	0	0	0	0	0	0	0	0	0
ENSMUSG00000103506	0	0	3	0	0	1	0	0	0	0	0	0	1	0	0	0	0	0	1	0	0	0
ENSMUSG00000098447	2	4	7	3	6	1	3	4	0	6	13	1	2	0	6	3	3	3	8	1	4	0
ENSMUSG00000103495	0	0	0	0	0	0	0	0	0	0	0	0	0	0	0	0	0	0	0	0	0	0
ENSMUSG00002076346	0	0	0	0	0	0	0	0	0	0	0	0	0	0	0	0	1	0	0	0	0	0
ENSMUSG00000102639	0	0	0	0	0	0	0	0	0	0	0	0	0	6	0	0	0	0	0	0	0	0
ENSMUSG00000098923	60	75	83	78	76	94	80	48	70	101	85	83	93	101	85	133	79	96	100	96	85	65
ENSMUSG00000104170	0	0	0	0	0	0	0	0	0	0	0	0	0	0	1	0	0	0	0	0	0	0
ENSMUSG00000087782	0	0	0	0	0	0	0	0	0	0	0	0	0	0	0	0	0	0	0	0	2	0
ENSMUSG00000101731	0	0	0	0	1	1	0	0	1	0	0	1	0	0	1	1	0	0	0	0	0	0
ENSMUSG00000103085	0	0	2	0	1	0	0	0	0	0	0	0	0	0	0	0	1	0	0	0	0	1
ENSMUSG00000084505	0	0	0	0	0	0	0	0	0	0	0	0	0	0	0	0	0	0	0	0	0	0
ENSMUSG00000102664	0	0	0	0	0	0	0	0	1	0	0	0	0	0	0	0	0	0	0	0	0	0
ENSMUSG00000101476	0	0	0	0	0	0	0	0	0	0	0	0	0	0	0	0	0	0	0	0	0	1
ENSMUSG00000101171	0	0	0	0	1	2	0	3	1	1	2	0	0	0	1	0	0	0	0	1	0	0
ENSMUSG00000060985	0	0	0	0	0	3	1	0	0	0	0	0	0	4	0	0	0	0	0	0	1	0
ENSMUSG00000102372	0	0	0	0	0	0	0	0	0	0	0	0	0	0	0	0	0	0	0	0	0	0
ENSMUSG00000103705	0	0	0	0	0	0	0	0	0	0	0	0	0	0	0	0	0	0	0	0	0	0
ENSMUSG00000026602	0	0	0	0	0	3	0	0	0	1	0	0	2	0	0	0	1	1	1	0	1	0
ENSMUSG00000026496	1482	1174	1303	1449	1480	1444	1591	1402	1228	1323	1405	981	662	1115	788	1204	729	505	875	808	1040	736
ENSMUSG00000025935	282	271	328	367	328	279	239	292	300	315	322	280	380	351	304	392	339	289	402	359	505	409
ENSMUSG00000098926	1	0	0	0	0	0	0	0	0	0	0	1	0	0	0	1	0	0	0	1	0	0
ENSMUSG00000025937	485	453	546	544	558	469	474	590	511	632	565	404	519	520	498	618	399	467	450	543	659	551
ENSMUSG00000102982	2	0	0	1	0	1	0	2	0	1	0	0	0	1	3	1	0	0	1	1	2	1
ENSMUSG00000067813	1	0	0	0	0	0	0	0	1	0	0	0	0	0	0	0	0	0	0	0	0	0
ENSMUSG00000077368	0	0	0	0	0	0	0	0	0	0	0	0	0	0	0	0	0	0	0	0	0	0
ENSMUSG00000097711	4	3	4	1	7	1	4	2	0	5	0	1	0	0	2	0	0	1	2	0	1	0
ENSMUSG00000102166	0	0	0	0	0	0	0	0	0	0	0	0	0	0	0	0	0	0	0	0	0	0
ENSMUSG00002075174	0	0	0	0	0	0	0	0	0	0	0	0	0	0	0	0	0	0	0	0	0	0
ENSMUSG00000104209	0	0	0	0	0	0	0	0	0	0	0	0	0	0	0	0	0	0	0	0	0	0
ENSMUSG00000026601	0	4	0	0	0	0	0	1	0	0	0	0	1	0	2	0	0	1	1	3	3	0
ENSMUSG00000078193	2238	3081	1705	2092	2461	2206	2092	2298	1750	1174	1490	2389	1282	3051	2232	3237	2329	4269	1761	1689	1974	1012
ENSMUSG00000026600	54	22	44	40	55	47	35	63	54	55	46	38	53	68	91	91	67	45	74	34	96	53
ENSMUSG00000103199	0	0	0	0	0	0	0	0	0	0	0	0	0	0	0	0	0	0	0	0	0	0
ENSMUSG00000101523	1265	818	1173	1335	1249	1071	1282	1325	1142	1022	1142	1119	989	1227	1149	1607	856	554	1133	1281	1389	1010
ENSMUSG00000058729	133	102	119	120	128	104	110	134	116	158	127	45	59	58	28	73	41	67	77	43	104	50
ENSMUSG00000026497	0	0	0	0	0	0	0	0	0	0	0	0	0	0	0	0	0	0	0	0	0	0
ENSMUSG00000104202	2	0	0	1	0	0	3	0	2	0	0	0	0	0	1	0	2	1	0	0	1	0
ENSMUSG00000026499	302	219	292	324	349	336	285	360	285	286	344	307	324	447	398	498	314	225	372	292	413	342
ENSMUSG00000103649	4	13	12	12	10	2	18	9	6	6	12	3	11	8	11	9	12	18	9	6	13	9
ENSMUSG00000103156	3	4	1	3	2	0	0	3	0	4	7	1	3	6	2	5	1	1	2	5	7	1
ENSMUSG00000026596	754	413	529	684	645	636	580	593	524	569	537	920	725	992	957	1119	516	383	744	833	892	594
ENSMUSG00000104293	2	2	2	1	4	1	0	0	0	1	0	4	3	1	0	2	2	0	0	0	3	0
ENSMUSG00000026219	2694	1757	2706	2790	2729	2595	2524	2943	2306	2828	2842	2867	2731	3255	2993	3890	2015	1459	2924	3178	3583	2748
ENSMUSG00000103505	0	0	0	1	0	0	0	0	0	2	0	0	3	0	2	6	0	1	0	0	2	1
ENSMUSG00000104503	0	0	2	0	0	0	0	0	0	0	0	0	0	0	0	3	0	0	0	0	0	0
ENSMUSG00000073633	31	61	27	25	34	26	33	34	30	38	60	45	56	75	41	65	49	79	44	56	45	38
ENSMUSG00000026220	3	2	1	0	0	5	2	3	0	3	0	0	0	0	3	3	0	0	3	2	3	1
ENSMUSG00000118590	0	0	0	0	0	0	0	0	3	0	0	0	0	0	0	0	0	0	0	2	0	0
ENSMUSG00000099693	0	1	0	0	0	0	0	0	0	0	0	0	0	0	0	0	0	0	0	0	0	0
ENSMUSG00000026104	151	142	190	154	152	130	144	141	124	145	132	157	159	261	229	278	192	262	235	174	242	203
ENSMUSG00000026383	89	42	109	104	94	97	83	93	81	120	116	78	73	106	60	146	87	55	78	76	94	124
ENSMUSG00000099569	0	0	0	0	0	0	0	1	0	0	0	0	0	0	0	0	1	0	0	0	0	0
ENSMUSG00000102687	0	0	0	0	0	0	0	0	0	0	0	0	0	0	0	0	0	0	0	0	0	0
ENSMUSG00000060519	174	130	142	160	160	162	155	195	124	187	116	195	279	230	202	275	174	146	225	199	267	200
ENSMUSG00000060743	1154	1409	1050	1061	1098	1067	1230	1232	973	946	1072	1204	1174	1449	1242	1683	1595	2155	1157	1335	1832	1204
ENSMUSG00000073485	44	32	20	47	55	29	38	41	27	42	55	40	9	46	29	49	28	34	32	24	53	38
ENSMUSG00000084558	0	0	0	0	0	0	0	0	0	0	0	0	0	0	0	0	0	0	0	0	0	0
ENSMUSG00000038806	238	152	217	225	255	224	206	247	214	211	244	308	334	367	333	486	235	150	268	280	350	257
ENSMUSG00000052477	0	0	0	0	0	0	0	0	2	0	0	0	0	2	1	1	1	2	0	0	0	0
ENSMUSG00000103979	1	1	0	0	1	1	0	2	4	2	1	1	2	1	1	2	2	2	1	0	1	4
ENSMUSG00000064281	34	54	33	31	31	38	40	43	23	33	38	31	37	30	34	54	35	71	36	27	35	45
ENSMUSG00002076475	0	0	0	0	0	0	0	0	0	0	0	0	0	0	0	0	0	0	0	0	0	0
ENSMUSG00000118640	0	0	0	0	0	0	0	0	0	0	0	0	0	0	0	0	0	0	0	0	0	0
ENSMUSG00000104251	0	0	0	0	0	0	0	0	0	0	0	0	0	0	0	0	0	0	0	0	0	0
ENSMUSG00000061852	0	1	0	2	3	0	0	0	1	0	5	3	0	0	3	2	0	0	1	3	0	1
ENSMUSG00000089976	0	0	0	0	1	0	0	0	0	0	0	0	0	0	0	0	0	0	1	0	0	0
ENSMUSG00000033557	1223	857	1219	1455	1345	1150	1217	1302	1269	1406	1536	1402	1231	1530	1280	1719	1037	713	1486	1468	1688	1372
ENSMUSG00000102961	0	0	0	0	0	0	0	0	0	0	0	0	0	0	0	0	0	0	0	0	0	0
ENSMUSG00000046057	0	0	0	0	0	0	0	0	0	0	0	0	0	2	0	0	0	0	0	0	0	0
ENSMUSG00000101279	0	0	0	0	0	0	0	0	0	0	0	0	0	0	0	0	0	0	0	0	0	0
ENSMUSG00000066652	0	0	0	0	0	0	0	1	0	0	0	0	0	0	0	0	0	0	0	0	0	0
ENSMUSG00000025932	523	335	611	609	479	593	562	552	522	538	506	374	465	660	663	606	320	270	339	688	445	283
ENSMUSG00002075819	0	0	0	1	0	0	1	0	0	0	0	0	0	0	0	0	0	0	0	0	1	0
ENSMUSG00000102588	0	0	0	0	0	0	0	0	0	0	0	0	2	0	0	0	1	0	0	0	0	0
ENSMUSG00000054493	2	2	1	4	1	2	1	3	8	2	2	5	0	8	5	0	3	0	2	0	5	4
ENSMUSG00000089844	0	0	0	0	0	1	0	0	0	0	0	0	0	0	0	1	0	2	0	0	0	0
ENSMUSG00000073631	0	0	0	0	0	0	0	0	0	0	0	0	0	0	0	0	0	0	0	0	0	0
ENSMUSG00000026520	199	245	223	205	273	209	268	226	159	179	188	262	147	301	211	296	235	420	201	162	233	112
ENSMUSG00000025930	22	34	24	29	34	40	47	38	25	22	8	26	27	74	51	45	38	71	46	31	37	8
ENSMUSG00000103492	0	3	4	1	2	4	6	1	3	1	0	5	0	4	2	7	4	0	6	1	2	5
ENSMUSG00000081201	87	94	102	88	112	116	136	80	67	82	93	73	67	76	102	85	65	137	86	69	117	67
ENSMUSG00000038793	9	8	7	14	13	14	14	3	11	14	9	6	3	10	7	6	5	14	1	13	7	8
ENSMUSG00000082193	464	661	535	508	493	454	432	451	501	726	661	495	880	697	518	802	561	612	799	625	750	897
ENSMUSG00000072109	0	0	1	0	0	0	0	0	0	0	0	0	0	0	0	0	2	0	1	0	0	3
ENSMUSG00000090128	0	0	0	0	0	0	0	0	0	0	0	0	0	0	0	0	0	0	0	0	0	0
ENSMUSG00000090186	0	0	0	0	0	0	0	0	0	0	0	0	0	0	0	0	0	0	0	0	0	0
ENSMUSG00000089716	2	0	2	2	1	0	0	1	1	1	0	2	6	2	4	1	2	1	6	0	0	4
ENSMUSG00000079457	0	6	0	0	0	0	0	0	0	0	0	1	0	1	1	0	0	0	0	3	2	2
ENSMUSG00000118618	0	0	0	0	0	0	0	0	0	0	0	0	0	0	0	0	0	0	0	0	0	0
ENSMUSG00000090252	0	0	0	0	0	0	0	0	0	0	0	0	0	0	0	0	0	0	0	0	0	0
ENSMUSG00000026384	557	176	497	357	406	360	278	325	358	384	398	692	716	690	595	802	424	356	532	664	653	592
ENSMUSG00000091876	2	11	6	0	1	7	4	5	4	5	9	3	4	4	4	5	1	6	2	5	5	14
ENSMUSG00000103146	0	0	0	0	0	1	0	0	1	0	0	0	0	0	2	0	0	0	0	0	1	0
ENSMUSG00000079455	0	3	0	0	0	0	0	0	0	0	0	0	0	0	0	0	0	0	0	0	0	0
ENSMUSG00000100436	0	0	0	0	0	0	0	0	0	0	0	0	0	0	0	0	0	0	0	0	0	0
ENSMUSG00000091199	0	0	2	1	0	0	2	0	0	0	0	0	0	0	0	0	0	2	0	1	0	0
ENSMUSG00000090277	0	0	0	0	0	0	0	0	0	0	0	0	0	0	0	0	0	0	0	0	0	0
ENSMUSG00000100042	0	0	0	0	0	0	0	0	0	0	0	0	0	0	0	0	0	0	0	0	0	0
ENSMUSG00000089652	0	0	0	0	0	0	0	0	0	0	0	0	0	0	0	0	0	0	0	0	0	0
ENSMUSG00000100636	0	0	0	0	0	0	0	0	0	0	0	0	0	0	0	0	0	0	1	2	0	0
ENSMUSG00000089937	0	0	0	0	0	0	0	0	0	0	0	0	0	0	0	0	0	0	0	0	0	0
ENSMUSG00000101224	0	0	1	0	0	0	1	2	3	0	0	5	0	1	0	0	0	3	0	1	5	0
ENSMUSG00000118591	0	0	0	0	1	0	0	0	0	0	0	0	0	0	0	0	0	0	0	0	0	0
ENSMUSG00000036975	238	207	248	245	224	190	247	231	232	226	247	252	158	273	243	305	207	265	221	231	348	210
ENSMUSG00000101751	0	0	0	0	0	0	0	0	0	0	0	0	0	0	2	2	0	0	0	1	0	0
ENSMUSG00000089714	0	0	0	0	0	0	0	0	0	0	0	0	0	0	0	0	0	0	0	0	0	0
ENSMUSG00000118607	0	0	0	0	0	0	0	0	0	0	0	0	0	0	2	2	0	0	1	0	0	0
ENSMUSG00000118632	0	0	0	0	0	0	0	0	0	0	0	0	0	0	0	0	0	0	0	0	0	0
ENSMUSG00000094127	0	0	0	0	0	0	0	0	0	0	0	0	0	0	0	0	0	0	0	0	0	0
ENSMUSG00000032769	0	0	0	0	0	0	0	0	0	0	0	0	0	0	0	0	0	0	0	0	0	0
ENSMUSG00000088159	0	0	0	0	0	0	0	0	0	0	0	0	0	0	0	0	0	0	0	0	0	0
ENSMUSG00000073737	198	239	282	208	191	124	185	167	202	328	237	84	90	110	71	78	134	92	120	96	116	77
ENSMUSG00000092083	1	0	1	0	0	0	1	0	0	0	0	0	0	0	1	3	1	1	1	0	0	1
ENSMUSG00000102937	0	0	0	0	0	0	0	0	0	0	0	0	0	0	0	0	0	0	0	0	0	0
ENSMUSG00000104149	0	0	0	0	0	0	0	0	0	0	0	0	0	0	0	0	0	0	0	0	0	0
ENSMUSG00000088829	0	0	0	0	0	0	0	0	0	0	0	0	0	0	0	0	0	0	0	0	0	0
ENSMUSG00000077377	0	0	0	0	0	0	0	0	0	0	0	0	0	0	0	0	0	0	0	0	0	0
ENSMUSG00000026519	584	596	591	608	615	599	568	576	475	628	556	402	335	495	425	607	362	300	457	360	512	361
ENSMUSG00000101652	0	0	0	0	0	0	0	0	0	0	0	0	0	0	0	0	0	0	0	0	0	0
ENSMUSG00000100814	0	0	0	0	0	0	0	0	0	0	0	0	0	0	0	0	0	0	0	0	0	0
ENSMUSG00000085563	1	0	1	3	2	1	1	0	3	0	0	4	0	0	2	2	2	0	0	1	0	0
ENSMUSG00000103930	0	0	0	0	0	0	0	0	0	0	0	0	0	0	0	0	0	0	0	0	0	0
ENSMUSG00000036962	0	0	0	0	0	0	0	0	0	0	0	0	0	0	0	0	2	0	0	2	0	0
ENSMUSG00000092245	0	0	0	0	0	0	0	0	0	0	0	0	0	0	0	0	0	0	0	0	0	0
ENSMUSG00000070034	10	16	14	22	19	25	9	12	26	18	19	33	22	43	27	44	26	30	18	34	50	21
ENSMUSG00000090103	0	0	0	0	0	0	0	1	0	0	0	0	0	0	0	0	0	0	0	0	0	0
ENSMUSG00000025925	66	64	75	63	83	48	55	62	51	54	74	42	61	77	60	84	42	50	69	57	81	67
ENSMUSG00000104379	2	4	1	1	4	2	0	7	1	4	4	0	1	0	0	7	1	3	0	0	0	2
ENSMUSG00000026387	77	122	95	73	75	78	61	77	90	74	59	93	130	98	112	146	121	181	185	97	170	94
ENSMUSG00000038776	312	347	246	284	367	330	300	349	298	341	299	738	769	926	885	987	608	614	820	671	883	737
ENSMUSG00000050777	449	792	537	401	457	445	380	514	518	347	248	256	174	226	204	293	285	503	259	207	290	194
ENSMUSG00000103516	0	0	0	0	0	0	0	0	0	0	0	0	0	0	0	0	0	0	0	0	0	0
ENSMUSG00000102858	0	0	0	0	0	0	0	0	0	0	0	0	0	0	0	0	0	0	0	0	0	0
ENSMUSG00000032719	21	6	5	11	21	11	6	10	14	30	4	6	2	6	6	13	28	2	7	3	11	4
ENSMUSG00002076565	0	0	0	0	0	0	0	0	0	0	0	0	0	0	0	0	0	0	0	0	0	0
ENSMUSG00000100652	0	0	0	0	0	0	0	0	0	0	0	0	0	0	0	0	0	0	0	0	0	0
ENSMUSG00000038768	0	0	0	0	0	0	0	0	0	0	0	2	0	0	0	0	0	0	0	0	0	1
ENSMUSG00000104390	0	0	0	0	0	0	0	0	0	0	0	0	0	0	0	0	0	0	0	0	0	0
ENSMUSG00000103328	0	0	0	0	0	0	0	0	0	0	0	0	0	0	0	0	0	0	0	0	0	0
ENSMUSG00000102219	0	0	0	0	0	1	0	0	1	0	0	0	0	0	1	2	0	0	0	0	0	0
ENSMUSG00000070031	3	4	6	5	6	4	7	4	7	7	7	4	2	2	4	16	6	11	6	6	7	5
ENSMUSG00000067795	0	3	2	0	0	0	0	0	0	0	0	0	0	2	0	0	1	0	0	0	0	0
ENSMUSG00000073628	0	0	1	0	0	0	0	0	0	0	0	0	0	0	0	0	0	0	0	0	0	0
ENSMUSG00000090246	0	0	0	0	0	0	0	1	2	1	0	0	0	0	0	2	0	0	0	0	2	0
ENSMUSG00000043716	1710	2546	1915	2005	1807	1478	1301	1763	2072	1965	2266	1650	2226	2242	1787	2416	1846	2079	2192	2123	2807	2081
ENSMUSG00000026516	428	245	473	455	448	385	380	426	389	459	426	429	486	571	482	660	383	262	562	589	657	504
ENSMUSG00000103178	0	0	0	0	0	0	0	0	0	0	0	0	0	0	0	0	0	0	0	0	0	0
ENSMUSG00000025921	69	56	93	76	107	81	67	84	75	67	82	57	91	84	70	117	57	67	105	64	70	60
ENSMUSG00000104165	1	0	0	0	0	0	1	0	1	1	2	6	6	2	4	7	3	5	1	4	10	2
ENSMUSG00000100868	0	3	0	0	0	0	0	0	0	0	0	0	2	1	2	1	3	0	2	1	1	1
ENSMUSG00000062169	724	648	788	751	759	724	730	819	746	690	710	559	527	666	534	685	501	561	545	506	590	489
ENSMUSG00000026103	1636	873	1526	1561	1657	1344	1316	1671	1290	1502	1150	1112	1133	1386	1301	1636	953	715	1251	1181	1535	1104
ENSMUSG00000099648	0	0	0	0	0	0	0	0	0	0	0	0	0	0	0	0	0	0	0	0	0	0
ENSMUSG00000065192	0	0	0	0	0	0	0	0	0	0	0	0	0	0	0	0	0	0	0	0	0	0
ENSMUSG00000002881	276	143	186	218	270	232	203	233	210	276	203	249	280	309	286	321	205	158	276	278	335	315
ENSMUSG00000097833	0	0	0	1	1	2	0	2	0	0	0	3	2	0	0	1	0	1	1	0	0	0
ENSMUSG00000101501	2	0	0	1	0	1	4	0	0	1	1	0	3	0	0	0	0	0	0	0	2	0
ENSMUSG00000100120	3	0	0	0	2	0	0	0	0	0	2	1	0	2	1	5	2	1	3	0	1	0
ENSMUSG00000099878	0	0	0	0	0	0	0	0	0	0	0	0	0	0	0	0	0	0	0	0	0	0
ENSMUSG00000100007	9	12	10	15	13	14	19	6	12	12	12	18	15	14	10	20	10	14	14	8	17	5
ENSMUSG00000058665	3	11	7	13	14	6	7	11	10	18	35	347	160	326	297	375	251	264	270	226	392	234
ENSMUSG00000099957	0	0	0	0	0	0	0	0	0	0	0	2	0	0	1	5	1	0	0	3	0	2
ENSMUSG00000101386	2	0	1	0	0	0	0	0	0	0	0	0	1	1	1	0	0	1	0	1	0	0
ENSMUSG00000101922	0	0	0	0	0	0	0	0	0	0	0	0	0	0	0	0	0	0	0	0	0	0
ENSMUSG00000100761	0	0	0	0	0	0	0	0	0	0	0	0	0	0	0	0	0	0	0	0	0	0
ENSMUSG00000099336	0	0	0	0	0	0	0	0	0	0	0	0	0	0	0	0	0	0	0	0	0	0
ENSMUSG00000100979	0	0	0	0	0	0	0	0	0	0	0	0	0	0	0	0	0	0	0	0	0	0
ENSMUSG00000102360	0	0	0	0	0	0	0	0	0	0	0	0	0	0	0	0	0	0	0	0	0	0
ENSMUSG00000097881	0	7	0	0	0	1	0	4	0	2	0	0	0	2	3	2	0	1	2	1	0	0
ENSMUSG00000101700	0	0	0	0	0	0	0	0	0	0	0	0	0	0	0	0	0	0	0	2	0	2
ENSMUSG00000104332	0	0	0	0	0	0	0	0	0	0	0	0	0	0	0	0	0	0	0	0	0	0
ENSMUSG00000043015	34	28	38	37	50	35	41	62	52	32	31	28	43	64	55	53	37	34	60	45	67	30
ENSMUSG00000103630	0	0	0	0	1	0	0	0	0	1	0	0	1	2	2	1	0	0	0	2	0	0
ENSMUSG00000038733	2951	1801	3043	3347	3468	2861	2721	3202	2773	2694	2899	3526	3726	4716	4060	5525	2929	2165	3811	4042	4550	3561
ENSMUSG00000003721	1096	619	1082	1180	1144	969	1017	1129	835	1013	976	1011	1030	1345	1094	1474	889	990	1100	1151	1279	961
ENSMUSG00000104253	2	2	10	9	18	7	10	14	4	1	7	11	12	5	15	15	11	2	7	11	7	11
ENSMUSG00000054135	16	7	21	21	14	12	12	10	19	11	16	34	26	16	22	64	23	16	31	18	28	24
ENSMUSG00000101791	0	0	3	0	0	0	0	3	0	0	0	1	1	0	0	1	0	0	1	0	0	0
ENSMUSG00000081214	216	300	134	210	250	273	248	283	212	211	226	339	211	402	299	377	258	522	244	205	231	174
ENSMUSG00000103260	22	17	12	20	23	12	7	13	19	17	9	8	10	33	19	12	17	13	14	13	24	9
ENSMUSG00000041439	127	111	146	157	176	152	137	182	110	117	142	214	236	331	227	309	186	142	255	201	272	197
ENSMUSG00000100302	0	0	0	0	0	0	0	0	0	0	0	0	0	0	0	0	0	0	0	0	0	1
ENSMUSG00000100230	0	0	0	0	0	0	0	0	0	0	0	0	0	0	0	0	0	0	0	1	0	0
ENSMUSG00000026514	2	0	1	0	3	0	1	4	0	0	0	0	4	0	0	0	4	1	0	0	0	1
ENSMUSG00000102276	0	0	0	0	0	0	0	0	0	0	0	0	0	0	0	0	0	0	0	0	0	0
ENSMUSG00000089888	0	0	0	0	0	0	0	0	0	0	0	0	0	0	0	0	0	0	0	0	0	0
ENSMUSG00000089927	0	0	0	0	0	0	0	0	0	0	0	0	0	0	0	0	0	0	0	0	0	0
ENSMUSG00000026102	185	95	158	186	250	184	156	190	135	160	156	218	203	311	266	375	189	147	203	244	275	206
ENSMUSG00000050625	0	0	0	0	0	0	0	0	0	0	0	0	0	0	0	0	0	0	0	0	0	0
ENSMUSG00000041426	551	548	547	588	650	578	590	598	539	545	596	772	921	994	810	1112	734	928	790	971	1074	971
ENSMUSG00000089802	0	0	0	0	0	0	0	0	0	0	0	0	0	0	0	0	1	0	0	0	0	0
ENSMUSG00000026339	378	182	287	417	432	322	344	380	311	355	312	395	350	486	502	600	271	204	363	473	459	353
ENSMUSG00000085857	0	0	0	0	0	0	0	1	0	0	0	3	0	0	0	0	0	0	0	0	2	0
ENSMUSG00000083582	2	0	2	1	3	1	0	1	1	1	0	2	0	3	0	0	0	3	0	0	1	0
ENSMUSG00000050534	0	0	0	0	0	0	0	0	0	0	0	0	0	0	0	1	0	3	0	0	0	0
ENSMUSG00000081130	0	0	0	0	0	0	0	0	0	0	0	0	0	0	0	0	0	0	0	0	0	0
ENSMUSG00000043629	34	17	21	16	21	22	12	15	26	35	31	32	18	24	35	54	20	10	28	20	52	42
ENSMUSG00000026100	713	519	687	716	778	589	843	651	612	773	1832	25	54	31	7	17	40	3	56	29	92	25
ENSMUSG00000089334	0	0	0	0	0	0	0	0	0	0	0	0	0	0	0	0	0	0	0	0	0	0
ENSMUSG00000047369	2	12	5	7	2	5	10	15	7	2	9	4	3	17	9	12	4	5	15	0	11	2
ENSMUSG00000001674	130	117	97	93	110	92	81	106	115	109	99	89	94	107	100	135	97	112	114	80	135	66
ENSMUSG00000103100	0	0	0	0	0	0	0	0	0	0	0	0	0	0	0	0	0	0	0	0	0	0
ENSMUSG00000064970	0	0	0	0	0	0	0	0	0	0	0	0	0	0	0	0	0	0	0	0	0	0
ENSMUSG00000102006	0	0	0	0	0	0	0	0	0	0	0	0	0	0	0	0	0	0	0	0	0	0
ENSMUSG00000102488	0	0	0	0	0	0	0	0	1	0	0	0	0	0	0	0	0	0	0	0	0	0
ENSMUSG00000083584	0	0	0	0	0	0	0	0	0	0	0	0	0	0	0	0	0	0	0	0	0	0
ENSMUSG00000060715	0	0	5	1	1	1	2	1	0	4	3	0	0	0	3	1	0	0	0	0	0	0
ENSMUSG00000100913	0	0	0	1	0	0	0	0	0	1	0	1	1	0	0	0	0	0	1	0	0	1
ENSMUSG00002076253	0	0	0	0	0	0	0	0	0	0	0	0	0	0	0	0	0	0	0	0	0	0
ENSMUSG00000099960	0	0	0	0	0	0	0	0	0	0	0	0	0	0	0	0	0	0	0	0	0	0
ENSMUSG00000089274	0	0	0	0	0	0	0	0	0	0	0	0	0	0	0	0	0	0	0	0	0	0
ENSMUSG00000103263	0	0	0	0	0	0	0	0	0	0	0	0	0	0	0	0	0	0	0	0	0	0
ENSMUSG00000089190	0	0	0	0	0	0	0	0	0	0	0	0	0	0	0	0	0	0	0	0	0	0
ENSMUSG00000099451	0	0	0	0	0	0	0	0	0	0	0	0	0	0	0	0	0	0	0	0	0	0
ENSMUSG00000104180	0	0	0	0	0	0	0	0	0	0	0	0	0	0	0	0	0	0	0	0	0	0
ENSMUSG00000100762	0	0	0	0	0	0	0	0	0	0	0	0	0	0	0	0	0	0	0	0	0	0
ENSMUSG00000026222	206	139	186	227	247	208	211	265	202	210	202	210	238	317	257	382	230	218	319	306	366	247
ENSMUSG00000100405	51	121	79	70	65	34	42	56	84	104	75	69	71	61	72	67	67	111	82	87	90	88
ENSMUSG00000100525	0	0	0	0	0	0	0	0	0	0	0	0	0	0	0	0	0	0	0	0	0	0
ENSMUSG00000101495	0	0	0	0	0	0	0	0	0	0	0	0	0	0	0	0	0	0	0	0	0	0
ENSMUSG00002075189	0	0	0	0	0	0	0	0	0	0	0	0	0	0	0	0	0	0	0	0	0	0
ENSMUSG00000004880	592	334	503	581	644	518	509	577	356	412	377	430	408	602	510	680	364	296	445	358	536	340
ENSMUSG00002075457	0	0	0	0	0	0	0	0	0	0	0	0	0	1	0	0	0	0	0	0	0	0
ENSMUSG00000056699	0	0	0	0	0	0	0	0	0	0	0	0	0	0	0	0	0	0	0	0	0	1
ENSMUSG00000052760	11	5	10	4	4	2	10	8	7	5	9	17	13	4	10	19	10	7	11	13	10	6
ENSMUSG00000098634	0	0	0	0	0	0	0	0	0	0	0	3	0	0	0	4	0	0	0	0	3	2
ENSMUSG00002076791	0	0	0	0	0	0	0	0	0	0	0	0	0	0	0	0	0	0	0	0	0	0
ENSMUSG00000100217	0	0	0	0	0	0	0	0	3	0	1	12	7	6	7	9	0	0	2	4	2	2
ENSMUSG00002075989	0	0	0	0	0	0	0	0	0	0	0	0	0	0	1	0	0	0	1	0	1	0
ENSMUSG00000026098	35	25	39	51	51	44	50	41	32	49	45	37	39	44	32	43	32	20	37	24	30	37
ENSMUSG00000100763	0	0	0	0	0	0	0	0	0	0	0	0	0	0	0	0	0	0	0	0	0	0
ENSMUSG00000026097	128	108	143	124	145	131	129	143	99	134	127	50	47	78	53	70	53	76	68	67	101	79
ENSMUSG00000100679	0	0	0	0	0	0	0	0	0	0	0	0	0	1	0	0	4	0	0	0	0	0
ENSMUSG00000036707	4698	3834	5004	4955	4913	3926	4410	4955	4394	4581	5710	6341	7260	8092	7034	8853	4863	4176	6492	7840	7072	6282
ENSMUSG00000026223	449	434	339	402	448	562	476	385	322	385	484	396	188	472	449	512	422	594	339	265	420	222
ENSMUSG00000026224	0	0	0	0	0	0	0	0	0	0	1	1	0	0	0	2	0	0	0	0	0	0
ENSMUSG00000099767	0	0	0	0	0	0	0	0	0	0	0	0	0	0	0	0	0	0	2	0	0	0
ENSMUSG00000049608	0	0	0	0	0	0	0	1	0	0	0	0	0	0	0	1	0	0	0	0	0	0
ENSMUSG00000100108	0	0	0	0	0	0	0	0	0	0	0	0	0	0	0	0	0	0	0	0	0	0
ENSMUSG00000099342	82	40	56	66	62	67	61	63	36	64	74	63	97	78	61	93	62	36	73	99	95	89
ENSMUSG00000026096	463	420	484	444	432	418	439	478	460	488	401	350	381	456	418	484	376	358	405	447	555	406
ENSMUSG00000099913	8	4	9	7	6	6	6	9	3	14	8	0	9	8	3	2	3	5	4	2	4	3
ENSMUSG00000101838	0	0	0	0	3	0	0	0	0	1	0	0	0	5	0	0	0	0	0	0	0	3
ENSMUSG00000036815	0	0	0	0	0	0	0	0	0	0	0	0	0	0	0	0	0	0	0	0	0	0
ENSMUSG00000102801	0	0	0	0	0	0	0	0	0	0	0	0	0	0	0	0	0	0	0	0	0	0
ENSMUSG00000102681	0	0	0	0	0	0	0	0	0	0	0	0	0	0	0	0	0	0	0	0	0	0
ENSMUSG00000077472	0	0	0	0	0	0	0	0	0	0	0	0	0	0	0	0	0	0	0	0	0	0
ENSMUSG00000104410	0	0	0	0	0	0	0	0	0	0	0	0	0	0	0	0	0	0	0	0	0	0
ENSMUSG00000102521	0	0	0	0	0	0	0	0	0	0	0	0	0	0	0	0	0	0	0	0	0	0
ENSMUSG00000104205	0	0	0	0	0	0	0	0	0	0	0	0	0	0	0	0	0	0	0	0	0	0
ENSMUSG00000102902	0	0	0	0	0	0	0	0	0	0	0	0	0	0	0	0	0	0	0	0	0	0
ENSMUSG00000101985	0	0	0	0	0	0	0	0	0	0	0	0	0	0	0	0	0	0	0	0	0	0
ENSMUSG00000101994	0	0	0	0	0	0	0	0	0	0	0	0	0	0	0	0	0	0	0	0	0	0
ENSMUSG00000102940	0	0	0	0	0	0	0	0	0	0	0	0	0	0	0	0	0	0	0	0	0	0
ENSMUSG00000103914	0	0	0	0	0	0	0	0	0	0	0	0	0	0	0	0	0	0	0	0	0	0
ENSMUSG00000065340	0	0	0	0	0	0	0	0	0	0	0	0	0	0	0	0	0	0	0	0	0	0
ENSMUSG00000101006	0	0	0	0	0	0	0	0	0	0	0	0	0	0	0	0	0	0	0	0	0	0
ENSMUSG00000102240	0	0	0	0	0	0	0	0	0	0	0	0	0	0	0	0	0	0	0	0	0	0
ENSMUSG00000099574	0	0	0	0	0	0	0	0	0	0	0	0	0	0	0	0	0	0	0	0	0	0
ENSMUSG00000026095	327	402	411	337	318	344	347	336	230	388	295	287	303	429	292	387	355	526	398	302	369	301
ENSMUSG00000117809	0	0	0	0	0	0	0	0	0	0	0	0	0	0	0	0	0	0	0	0	0	0
ENSMUSG00000100267	0	0	0	0	0	0	0	0	0	0	0	0	0	0	0	0	0	0	0	0	0	0
ENSMUSG00000099450	0	0	0	0	0	0	0	0	0	0	0	0	0	0	0	0	0	0	0	0	0	0
ENSMUSG00000100069	0	0	0	0	0	0	0	0	0	0	0	0	0	0	0	0	0	0	0	0	0	0
ENSMUSG00000026226	0	0	0	0	0	0	0	0	0	0	0	0	0	0	0	0	0	0	0	0	0	0
ENSMUSG00000025920	733	713	733	751	931	620	705	892	778	838	1380	1705	1993	2402	1810	2410	1538	1544	2334	2102	2262	1958
ENSMUSG00000026227	0	0	4	0	0	0	0	0	0	0	0	3	0	0	0	1	3	0	2	0	2	0
ENSMUSG00000089982	0	1	0	0	0	2	0	0	0	0	0	0	2	0	1	0	0	0	0	0	0	1
ENSMUSG00000025939	171	107	191	141	141	122	120	169	136	135	123	225	231	235	187	310	181	222	251	241	324	216
ENSMUSG00000102457	4	0	0	0	2	1	0	0	1	0	3	1	0	1	0	3	1	2	1	0	3	3
ENSMUSG00000096141	1	3	0	0	0	0	0	2	0	0	2	0	4	1	0	0	0	0	0	0	0	1
ENSMUSG00000026229	2637	2668	3110	2900	2765	2669	2991	2860	2663	3039	3285	2302	2597	2584	2170	2918	1948	1668	2501	2396	2835	2276
ENSMUSG00000077274	3	0	0	3	0	0	1	0	0	0	3	0	1	2	2	2	0	2	0	1	3	0
ENSMUSG00002076105	0	0	0	0	0	0	0	0	0	0	0	0	0	0	0	0	0	0	0	0	0	0
ENSMUSG00000026228	4	3	4	2	5	1	2	2	4	1	2	7	15	9	5	7	3	3	5	5	4	4
ENSMUSG00000103272	5	0	1	4	4	1	3	0	0	0	3	0	4	1	4	4	0	2	5	1	1	5
ENSMUSG00000094638	0	0	0	0	0	0	0	0	0	0	0	0	0	0	2	0	0	0	0	0	0	0
ENSMUSG00000026094	165	120	129	145	148	163	131	188	110	186	143	117	128	167	152	193	125	186	146	101	174	118
ENSMUSG00000102405	0	0	0	0	0	0	0	0	0	0	0	0	0	0	0	0	0	0	0	0	0	0
ENSMUSG00000026341	455	357	458	417	405	427	391	453	362	412	509	534	601	724	578	864	631	746	726	580	766	637
ENSMUSG00000102063	0	0	0	0	0	0	0	0	0	0	0	0	0	0	0	0	0	0	0	0	0	0
ENSMUSG00000079658	1047	1208	1088	1094	1071	1112	1037	1217	933	924	977	835	633	974	833	1188	826	1444	829	902	984	580
ENSMUSG00000097744	0	0	0	0	0	0	0	0	0	0	0	0	0	0	0	0	0	0	0	0	0	0
ENSMUSG00000100959	0	0	0	0	0	0	0	0	0	0	0	0	0	0	0	0	0	0	0	0	0	0
ENSMUSG00000026342	427	302	449	494	484	375	408	506	460	365	511	1089	1104	1326	1155	1545	821	958	867	1250	998	812
ENSMUSG00000025940	1183	1011	1236	1212	1239	970	1014	1151	1008	1209	991	1149	1158	1379	1118	1632	998	1473	1146	1287	1374	1055
ENSMUSG00000101015	0	0	0	0	0	0	0	0	0	0	0	0	0	0	0	0	0	0	0	0	0	0
ENSMUSG00000026343	0	1	0	0	0	0	0	0	0	0	0	0	0	0	0	0	1	0	0	0	0	0
ENSMUSG00000025779	6	2	12	10	4	3	0	2	4	7	11	6	9	9	12	9	3	7	9	10	9	10
ENSMUSG00000100093	0	0	0	0	0	0	0	0	0	0	0	0	0	0	0	0	0	0	0	0	0	0
ENSMUSG00000091020	18	17	13	13	16	15	20	13	9	12	24	11	16	15	15	18	7	2	8	13	20	10
ENSMUSG00000026344	0	0	2	1	0	0	1	0	0	0	0	0	0	0	0	2	0	0	0	0	0	0
ENSMUSG00000101640	0	0	0	0	0	0	0	0	0	0	3	0	0	0	0	0	0	0	0	0	0	0
ENSMUSG00000104133	0	0	2	0	0	0	0	1	0	0	0	2	0	0	0	0	0	1	0	0	0	0
ENSMUSG00000042686	10441	4869	9203	9520	9316	8974	9706	10109	8502	8788	10681	5509	3702	5394	4594	6772	3815	3186	4559	5011	5859	3803
ENSMUSG00000100110	15	3	7	15	6	10	6	7	14	7	3	0	1	0	0	0	0	0	0	1	6	2
ENSMUSG00000025777	914	521	783	805	623	895	966	792	619	1084	1035	29	68	35	27	32	28	25	59	61	103	59
ENSMUSG00000099899	2	0	0	0	0	0	3	0	0	0	0	0	0	0	0	0	0	0	0	0	0	0
ENSMUSG00000100272	0	0	0	0	0	0	0	0	0	0	0	0	0	0	0	0	0	0	0	0	0	0
ENSMUSG00000100398	4	2	0	5	2	0	0	0	1	0	0	0	0	0	0	0	2	2	2	0	0	0
ENSMUSG00000101589	36	39	57	28	31	40	28	22	39	50	59	39	29	33	33	58	20	31	40	57	54	36
ENSMUSG00000102048	0	0	0	0	0	0	0	0	0	0	0	0	0	0	0	0	0	0	0	0	0	0
ENSMUSG00000089534	0	0	0	0	0	0	0	0	0	0	0	0	0	0	0	0	0	0	0	0	0	0
ENSMUSG00000042807	260	77	141	177	150	144	132	178	127	203	183	282	284	272	246	302	163	121	283	163	384	285
ENSMUSG00000067780	10	7	6	6	10	16	13	6	7	5	14	14	13	25	25	11	11	1	9	14	21	27
ENSMUSG00000100053	0	1	3	3	2	3	0	0	1	8	0	5	5	5	5	7	1	0	3	4	4	3
ENSMUSG00000098443	0	0	0	0	0	0	0	0	0	0	1	0	0	0	0	0	0	0	0	0	0	0
ENSMUSG00000087949	0	0	0	0	0	0	0	0	0	0	0	0	0	0	0	0	0	0	0	0	0	0
ENSMUSG00000102868	0	0	0	0	0	0	0	0	0	0	0	0	0	0	0	0	0	0	0	0	0	0
ENSMUSG00000119657	0	0	0	0	0	0	0	0	0	0	0	0	0	0	0	0	0	0	0	0	0	0
ENSMUSG00000085125	3	0	1	4	0	0	1	0	0	0	3	3	3	1	3	7	0	1	5	0	5	1
ENSMUSG00000025776	26	25	24	46	27	23	28	25	14	50	26	74	101	122	147	142	83	164	111	68	163	132
ENSMUSG00000099895	0	0	0	0	1	0	0	0	0	0	0	0	0	0	0	0	4	0	0	0	1	0
ENSMUSG00000100554	0	0	1	0	0	0	0	0	0	2	1	0	0	0	0	2	0	0	0	0	0	0
ENSMUSG00000099473	0	0	0	0	0	0	0	0	0	0	0	0	0	0	0	0	0	0	0	0	0	0
ENSMUSG00000099591	0	0	2	0	0	0	0	0	0	0	0	0	0	0	0	0	0	0	0	0	0	0
ENSMUSG00000109887	0	0	0	0	0	0	0	0	0	0	0	0	0	0	0	0	0	0	0	0	1	0
ENSMUSG00000102001	0	0	0	0	0	0	0	0	0	0	0	0	0	0	0	0	0	0	0	0	0	0
ENSMUSG00000101717	0	0	0	0	0	0	0	0	0	0	0	0	0	0	0	0	0	0	0	0	0	0
ENSMUSG00000025983	1	1	2	6	2	1	1	0	4	1	0	4	2	3	1	4	1	0	0	1	7	1
ENSMUSG00000025774	0	0	0	0	0	0	0	0	0	0	0	0	0	0	0	0	0	0	0	0	0	0
ENSMUSG00000070977	0	0	0	0	0	0	0	0	0	0	0	0	0	0	0	0	0	0	0	0	0	0
ENSMUSG00000073735	0	0	0	0	0	0	0	0	0	0	0	0	0	0	0	0	0	0	0	0	0	0
ENSMUSG00000041303	238	147	278	258	231	205	183	281	212	246	282	204	226	296	249	332	196	196	272	258	310	283
ENSMUSG00000109809	0	0	0	0	0	0	0	0	0	0	0	0	0	0	0	0	0	0	0	0	0	1
ENSMUSG00000049690	11	12	10	5	17	9	10	6	7	16	13	24	36	33	44	33	27	24	55	30	59	36
ENSMUSG00000067773	0	0	0	0	0	0	0	0	0	0	0	0	0	0	0	0	0	0	0	0	0	0
ENSMUSG00000101685	0	1	0	0	0	0	0	0	0	0	1	0	1	0	0	0	0	0	0	1	0	2
ENSMUSG00000101306	0	0	0	0	0	0	0	0	0	0	0	0	0	0	0	0	0	0	0	0	0	0
ENSMUSG00000104519	1	0	0	0	0	0	0	0	0	1	0	0	0	0	1	0	0	0	1	0	0	0
ENSMUSG00000088800	0	0	0	0	0	0	0	0	0	0	0	0	0	0	0	0	0	0	0	0	0	0
ENSMUSG00000102723	0	0	0	0	0	0	0	0	0	0	0	0	0	0	0	0	0	0	0	0	0	0
ENSMUSG00000101644	0	0	0	0	0	0	0	0	0	0	0	0	0	0	0	0	0	0	0	0	0	0
ENSMUSG00000103824	0	0	0	0	0	0	0	0	0	0	0	0	1	0	0	0	0	0	0	0	0	0
ENSMUSG00000099433	0	0	0	0	0	0	0	0	0	0	0	0	0	0	0	0	0	0	0	0	0	0
ENSMUSG00000101600	0	0	0	0	0	0	0	0	0	0	0	0	0	0	0	0	0	0	0	0	0	0
ENSMUSG00000089787	0	0	0	0	0	0	0	0	0	0	0	0	0	0	0	0	0	0	0	0	0	0
ENSMUSG00000022995	700	525	655	738	889	716	576	751	742	557	745	1717	2230	2403	2239	2546	1143	1194	1850	2216	1655	1710
ENSMUSG00000101385	0	0	0	0	0	0	0	0	0	0	0	0	0	0	0	0	0	0	0	0	0	0
ENSMUSG00000103722	0	0	0	0	0	2	0	0	0	0	0	2	0	0	0	0	0	0	0	0	3	0
ENSMUSG00000103317	0	0	0	0	0	0	0	0	0	0	0	0	0	0	0	0	0	0	3	0	0	2
ENSMUSG00000102950	0	0	0	0	0	0	0	0	0	0	0	0	0	0	4	0	1	0	0	0	0	0
ENSMUSG00000042596	0	0	0	0	0	0	0	0	0	0	0	0	0	0	0	0	0	0	0	0	0	0
ENSMUSG00000102760	0	0	0	0	2	0	0	0	0	0	0	0	0	0	0	0	1	0	0	0	0	0
ENSMUSG00000100720	15	9	10	23	23	20	17	9	17	6	11	13	14	26	13	24	12	22	17	12	16	11
ENSMUSG00000073678	92	44	117	103	85	101	85	93	73	110	94	73	74	87	74	92	58	61	107	70	106	84
ENSMUSG00000103379	0	0	0	0	0	0	0	0	0	0	0	0	0	0	0	0	0	0	0	0	0	0
ENSMUSG00000104136	0	0	0	0	0	0	0	0	0	0	0	0	0	0	0	0	0	0	0	0	0	0
ENSMUSG00000101130	0	0	0	0	0	0	0	0	0	0	0	0	0	0	0	0	0	0	0	0	0	0
ENSMUSG00000026511	464	713	522	469	482	486	480	538	434	415	524	446	409	643	534	622	535	951	529	477	699	344
ENSMUSG00000103018	0	0	0	0	0	0	0	0	0	0	0	0	0	0	0	0	0	0	0	0	0	0
ENSMUSG00000091013	0	0	0	0	0	0	0	0	0	0	0	0	0	0	0	0	0	0	0	0	0	0
ENSMUSG00000036155	45	17	28	44	33	40	22	38	28	40	11	43	49	50	60	90	46	54	55	66	55	39
ENSMUSG00000104039	0	0	0	0	0	0	0	0	0	0	0	0	0	0	0	0	0	0	0	0	0	0
ENSMUSG00000038633	288	269	340	283	320	258	283	299	284	375	384	365	508	478	438	497	395	606	425	459	598	491
ENSMUSG00000104378	0	0	0	0	0	0	0	0	0	0	0	0	0	0	0	5	0	0	0	0	0	0
ENSMUSG00000099471	15	37	26	13	10	18	30	27	26	31	17	12	13	22	25	26	12	64	17	19	21	20
ENSMUSG00000106307	0	0	0	0	0	0	0	0	0	0	0	0	0	0	0	0	0	0	0	0	0	0
ENSMUSG00000100147	5	1	7	8	3	8	0	5	4	9	9	10	2	4	4	4	12	6	5	11	4	3
ENSMUSG00002075922	0	0	0	0	0	0	0	0	0	0	0	0	0	0	0	0	0	0	0	0	0	0
ENSMUSG00000065687	0	0	0	0	0	0	0	0	0	0	0	0	0	0	0	0	0	0	0	0	0	0
ENSMUSG00000103390	0	0	0	0	0	0	0	0	0	0	0	0	1	0	0	0	0	0	0	0	0	0
ENSMUSG00000026594	31	20	33	30	35	27	29	38	23	19	30	15	26	28	22	38	27	24	28	17	33	23
ENSMUSG00000025927	0	0	0	0	0	0	0	0	0	0	0	0	0	0	0	0	0	0	0	0	0	2
ENSMUSG00000100538	0	0	0	0	0	0	0	0	0	0	0	0	0	0	0	0	0	0	0	0	0	0
ENSMUSG00000101117	0	0	0	0	0	0	0	0	0	0	0	0	0	0	0	0	0	0	0	0	0	0
ENSMUSG00000100204	25	22	31	22	19	25	20	30	12	32	35	13	13	14	15	34	18	2	21	8	17	16
ENSMUSG00002076883	0	0	0	0	0	0	0	0	0	0	0	0	0	0	0	0	0	0	0	0	0	0
ENSMUSG00000102597	0	0	0	0	0	0	0	0	0	0	0	0	0	0	0	0	0	0	0	0	0	0
ENSMUSG00000101964	0	2	0	0	0	0	0	0	0	0	0	0	0	0	0	0	0	0	0	0	0	0
ENSMUSG00000047539	492	318	522	512	541	438	368	463	379	481	408	396	500	575	493	610	390	309	506	463	594	445
ENSMUSG00000097260	0	0	0	0	0	0	1	0	0	0	0	0	0	0	0	0	0	0	0	0	0	0
ENSMUSG00000073482	0	0	2	0	0	2	0	0	0	0	0	0	2	0	0	0	0	0	0	0	0	0
ENSMUSG00000033544	68	39	59	92	48	84	76	69	75	97	73	57	71	55	90	112	72	66	74	99	102	64
ENSMUSG00000103303	0	0	0	1	0	1	0	0	0	0	0	0	1	0	0	0	1	1	0	0	0	0
ENSMUSG00000102960	0	0	0	0	0	0	0	0	0	0	0	0	0	0	0	0	0	0	0	0	0	0
ENSMUSG00000101905	0	0	0	0	0	4	0	0	0	0	0	0	0	0	0	0	0	0	0	0	0	0
ENSMUSG00000101768	0	0	0	0	0	0	0	0	0	0	0	0	0	1	0	0	0	0	0	0	0	0
ENSMUSG00000103325	0	0	0	0	2	0	0	1	0	0	0	0	0	0	1	0	0	0	0	0	0	0
ENSMUSG00000026347	0	0	0	1	0	0	0	0	0	0	0	0	0	0	0	0	0	0	0	1	0	0
ENSMUSG00000026348	4	0	0	1	1	2	1	2	4	2	0	17	16	9	15	19	2	0	4	14	3	7
ENSMUSG00000102014	1	2	5	12	2	2	7	4	2	4	5	11	12	15	16	22	11	28	8	12	17	3
ENSMUSG00000026510	232	157	227	233	235	220	234	228	210	232	226	227	194	195	181	311	184	161	281	184	258	207
ENSMUSG00000062590	56	51	41	65	65	67	48	43	37	46	67	88	44	69	66	54	55	42	40	40	78	59
ENSMUSG00000087538	1	0	0	0	0	0	0	0	0	0	0	0	0	0	0	0	0	0	0	0	0	0
ENSMUSG00000079445	0	0	0	0	0	0	0	0	0	1	0	1	0	1	0	3	0	0	0	0	0	0
ENSMUSG00000099644	0	0	0	0	0	0	0	0	0	0	0	0	0	0	0	0	0	0	0	0	0	0
ENSMUSG00000043760	0	0	0	0	0	1	0	0	0	0	0	0	3	2	1	3	0	1	0	0	1	0
ENSMUSG00000091806	0	0	0	0	0	0	0	0	0	0	0	0	0	0	0	0	0	0	0	0	0	0
ENSMUSG00000101853	0	0	0	0	0	0	0	0	0	0	0	0	0	0	0	0	0	0	0	0	0	0
ENSMUSG00000104095	0	0	0	0	0	0	0	0	0	0	0	0	0	0	0	0	0	0	0	0	0	0
ENSMUSG00000089914	0	0	0	0	0	0	0	0	0	0	0	0	0	0	0	0	0	0	0	0	0	0
ENSMUSG00000090142	0	0	0	0	0	0	0	0	0	0	0	0	0	0	0	0	0	0	1	0	0	0
ENSMUSG00000070175	0	0	0	0	0	0	0	0	0	0	0	0	0	0	0	0	0	0	0	0	0	0
ENSMUSG00000099906	23	5	5	16	27	7	9	8	7	4	30	766	1081	665	363	2027	220	309	287	504	268	490
ENSMUSG00000065559	0	0	0	0	0	0	0	0	0	0	0	1	0	0	0	1	0	0	0	0	0	0
ENSMUSG00000065480	0	0	0	0	0	0	0	0	0	0	0	0	0	0	0	0	0	0	0	0	0	0
ENSMUSG00000025929	0	0	0	0	0	0	0	0	0	0	0	0	0	0	0	0	0	0	0	0	0	0
ENSMUSG00000026349	1020	577	920	1043	1070	942	948	1105	904	941	1236	1313	1397	1503	1558	1695	886	739	1417	1585	1584	1284
ENSMUSG00000041872	2	1	1	0	0	4	0	2	0	1	0	0	0	0	0	1	0	0	2	1	2	1
ENSMUSG00000052331	147	72	126	160	120	128	107	165	114	145	105	79	127	153	144	203	103	75	163	112	186	95
ENSMUSG00000026234	2681	3823	2763	3041	3192	2905	2942	3027	2624	2494	3763	3586	3258	4296	3839	4914	3532	4479	3744	3907	4294	3291
ENSMUSG00000101674	0	0	0	0	0	0	0	0	0	0	0	0	0	0	0	1	0	0	1	0	0	0
ENSMUSG00000102503	0	0	0	0	0	0	0	0	0	0	0	1	1	0	0	0	0	0	1	0	0	0
ENSMUSG00000064837	0	0	0	0	0	0	0	0	0	0	0	0	0	0	0	0	0	0	0	0	0	0
ENSMUSG00002075552	0	0	0	0	0	0	0	0	0	0	0	0	0	0	0	0	0	0	0	0	0	0
ENSMUSG00000104627	0	0	0	0	0	0	0	0	0	0	0	0	0	0	0	0	0	0	0	0	0	0
ENSMUSG00000102642	0	0	0	0	0	0	0	0	0	0	0	0	0	0	0	0	0	0	0	1	0	0
ENSMUSG00002076827	0	0	0	0	0	0	0	0	0	0	0	0	0	0	0	0	0	0	0	0	0	0
ENSMUSG00000064823	0	0	0	0	0	0	0	0	0	0	0	0	0	0	0	0	0	0	0	0	0	0
ENSMUSG00000073627	42	39	45	46	33	42	38	35	48	36	30	29	24	41	34	45	23	47	18	30	39	21
ENSMUSG00000026509	1244	1064	1177	1210	1390	1240	1137	1268	1124	1239	1421	1732	1420	1761	1554	2163	1339	966	1525	1502	1895	1504
ENSMUSG00000110510	0	0	0	0	0	0	0	0	0	1	0	0	0	0	0	0	0	0	0	0	0	2
ENSMUSG00000102234	0	0	0	0	0	1	1	0	0	0	3	0	0	0	0	2	0	0	0	4	2	2
ENSMUSG00000104415	2	0	3	1	3	3	0	1	5	4	2	3	0	3	0	3	2	0	2	0	3	4
ENSMUSG00000026237	0	0	0	0	0	0	0	1	0	0	0	1	0	0	0	0	0	0	0	0	1	0
ENSMUSG00000036574	0	0	0	0	0	0	0	0	0	0	0	0	0	0	0	0	0	0	0	0	0	0
ENSMUSG00000101328	0	0	0	0	0	0	0	0	0	0	0	0	0	0	0	0	0	0	0	0	0	0
ENSMUSG00000051590	2	0	3	1	0	4	0	4	0	0	4	1	0	0	3	4	2	2	1	3	1	2
ENSMUSG00000041859	57	83	84	105	98	95	114	89	90	66	108	78	97	93	112	161	117	86	97	85	139	65
ENSMUSG00000099714	0	1	0	0	0	0	0	0	0	0	0	0	0	0	0	0	0	0	0	0	0	0
ENSMUSG00000102121	0	0	0	0	0	0	0	0	0	0	0	0	0	0	0	0	0	0	0	0	0	0
ENSMUSG00000088858	0	0	0	0	0	0	0	0	0	0	0	0	0	0	0	0	0	0	0	0	0	0
ENSMUSG00000097934	0	0	3	0	0	0	0	1	1	0	0	0	0	0	0	1	1	0	4	0	1	0
ENSMUSG00000026592	0	0	0	0	0	1	1	0	0	1	0	1	0	0	1	2	1	0	0	0	0	2
ENSMUSG00000109913	0	0	0	0	0	0	0	0	0	0	6	0	0	1	0	0	0	0	0	0	0	0
ENSMUSG00000025982	2516	2102	2829	2664	2770	2443	2333	3082	2366	2894	3333	2251	3139	2898	2477	3683	2390	2078	3576	2770	3818	3200
ENSMUSG00000103030	2	1	0	0	1	1	2	1	1	1	0	2	1	2	4	3	2	7	4	1	7	3
ENSMUSG00000026238	248	252	307	225	260	237	249	245	227	329	256	369	393	354	370	504	413	601	415	337	458	370
ENSMUSG00000025931	30	15	20	30	45	33	28	43	22	38	29	48	27	47	59	51	81	19	49	29	44	46
ENSMUSG00000077314	0	0	0	0	0	0	0	0	0	0	0	0	0	0	0	0	0	0	0	0	0	0
ENSMUSG00000100929	0	0	0	0	0	0	0	0	0	0	0	0	0	0	0	0	0	0	0	0	0	0
ENSMUSG00000041809	5	6	5	13	5	6	10	4	3	7	9	1	2	7	10	22	3	12	6	7	15	10
ENSMUSG00000026239	329	268	286	316	333	305	388	321	296	255	286	262	181	241	232	341	193	368	223	216	288	192
ENSMUSG00000102927	0	0	0	0	0	0	0	0	0	0	1	5	0	1	4	7	8	4	11	5	15	3
ENSMUSG00000025981	119	131	131	124	129	91	143	165	81	239	163	167	259	188	201	282	186	302	256	214	388	309
ENSMUSG00000101122	3	4	0	9	5	3	2	3	4	7	1	2	3	9	8	10	2	1	8	10	14	11
ENSMUSG00000041779	81	46	81	76	111	82	88	91	56	115	92	100	81	139	138	185	79	75	127	95	139	100
ENSMUSG00000099971	0	0	0	0	0	0	0	1	0	0	0	0	0	0	0	0	0	0	0	0	0	0
ENSMUSG00000100819	1	2	1	2	0	0	1	0	5	2	4	2	0	2	3	2	0	2	1	4	1	2
ENSMUSG00000036104	837	582	829	862	990	787	733	846	684	880	839	1040	1011	1432	1134	1534	932	705	1040	1153	1262	1017
ENSMUSG00000025933	29	32	32	33	27	36	21	59	16	22	33	23	19	30	18	29	41	37	33	28	47	23
ENSMUSG00000102633	0	0	0	0	0	0	0	0	0	0	0	0	0	0	0	0	3	0	0	0	0	0
ENSMUSG00000026240	179	174	156	171	188	151	214	206	224	158	187	296	202	262	215	254	211	266	224	276	262	198
ENSMUSG00002075077	0	0	0	0	0	0	0	0	0	0	0	0	0	0	0	0	0	0	0	0	0	0
ENSMUSG00000103609	1	0	0	0	1	1	0	0	7	3	0	3	1	2	2	0	7	0	0	0	1	0
ENSMUSG00000070565	483	169	315	403	544	310	338	442	359	383	290	496	403	521	542	730	384	234	581	468	603	502
ENSMUSG00000026241	2	3	0	3	0	0	2	1	0	2	0	5	6	5	8	3	1	3	1	0	4	0
ENSMUSG00000102326	0	0	0	0	0	0	0	0	0	0	0	0	0	1	0	0	1	0	0	0	0	0
ENSMUSG00000102391	0	0	0	0	0	0	1	0	0	0	0	0	0	0	0	0	0	0	0	0	0	1
ENSMUSG00000087632	0	0	0	0	1	0	0	0	0	0	1	0	0	2	0	0	0	0	0	0	0	3
ENSMUSG00000103808	0	0	0	0	0	0	0	1	0	0	0	0	0	0	0	0	0	0	0	0	0	0
ENSMUSG00000025980	1920	2574	2011	2198	2090	1760	2023	2113	2200	2008	2141	2406	2200	2782	2455	2996	2349	3426	2146	3022	3056	2273
ENSMUSG00000049881	141	164	113	106	123	108	125	155	79	107	119	180	116	228	144	207	180	361	186	124	156	111
ENSMUSG00000073676	314	437	304	315	340	282	292	332	387	447	415	360	445	390	433	499	390	698	372	535	442	433
ENSMUSG00000100736	0	0	0	0	0	0	0	0	0	0	0	0	0	0	0	0	0	0	0	0	0	0
ENSMUSG00000089670	76	118	118	95	86	72	90	95	90	122	127	91	145	95	71	156	94	83	113	136	134	120
ENSMUSG00000025934	27	30	29	13	20	26	15	25	19	11	32	70	27	31	47	80	63	99	51	56	71	53
ENSMUSG00000099343	1	0	0	0	0	1	0	0	0	1	0	0	2	1	2	0	1	0	1	0	0	2
ENSMUSG00000096375	1	0	1	1	0	0	2	2	2	0	0	1	1	4	2	0	1	3	3	1	6	5
ENSMUSG00000036086	144	176	199	217	184	147	167	141	162	169	207	112	131	177	103	193	141	115	184	170	234	186
ENSMUSG00000099760	6	1	9	5	7	5	3	5	2	8	9	2	10	8	2	8	3	0	7	4	9	13
ENSMUSG00000104164	3	0	8	4	10	9	7	5	4	7	7	1	3	6	1	5	1	0	11	0	4	7
ENSMUSG00000058603	2152	2991	1632	2146	2552	2039	2091	2224	1864	1195	1576	2561	1340	3194	2484	3375	2490	4151	1686	2151	2282	1046
ENSMUSG00000102782	0	0	1	0	0	0	2	0	0	0	1	0	0	0	0	0	0	0	0	0	0	2
ENSMUSG00000103999	0	0	0	1	0	0	0	0	0	0	0	0	0	0	0	0	0	0	0	0	0	0
ENSMUSG00000025936	1	0	0	0	2	2	2	0	1	0	1	0	2	0	0	0	0	0	0	1	0	1
ENSMUSG00000033488	20	12	7	9	6	18	5	13	14	14	15	7	5	11	16	7	22	27	15	10	18	10
ENSMUSG00000087093	0	0	0	0	0	0	0	0	0	0	0	0	0	0	0	0	0	0	0	0	0	0
ENSMUSG00000093963	0	0	0	0	0	0	0	0	0	0	0	0	0	0	0	0	0	0	0	0	0	0
ENSMUSG00000067750	0	0	0	0	0	0	0	0	0	0	2	0	0	0	0	0	0	0	0	0	0	0
ENSMUSG00000086194	0	0	0	0	0	0	0	0	0	0	0	0	0	0	0	0	0	0	0	0	0	0
ENSMUSG00000094436	0	0	0	0	0	0	0	0	0	0	0	0	0	0	0	0	0	0	0	0	0	0
ENSMUSG00000041722	0	0	0	0	0	0	0	0	0	0	0	0	0	0	0	0	0	0	0	1	0	0
ENSMUSG00000025979	751	747	868	671	747	644	709	816	616	815	841	551	811	708	562	783	498	697	665	639	881	740
ENSMUSG00000085507	0	0	0	0	0	0	0	0	0	0	0	0	0	0	0	0	0	0	0	0	0	0
ENSMUSG00000061863	2	1	1	0	6	1	1	6	4	1	1	0	4	6	1	0	6	2	6	3	2	3
ENSMUSG00000094926	0	0	0	0	0	0	0	0	0	0	0	0	0	0	0	0	0	0	0	0	0	0
ENSMUSG00000085079	0	0	0	0	0	0	0	0	0	0	0	0	0	0	0	0	0	0	0	0	0	0
ENSMUSG00000085679	0	0	0	0	0	0	0	0	0	0	0	0	0	0	0	0	0	0	0	0	0	0
ENSMUSG00000053333	311	277	332	354	305	352	288	331	283	296	413	318	305	344	258	433	262	231	310	267	403	293
ENSMUSG00000100225	0	0	0	0	0	0	0	0	2	0	0	0	0	0	0	0	0	0	0	0	0	0
ENSMUSG00000100768	0	0	0	0	0	0	0	0	0	0	0	0	0	0	0	0	0	0	0	0	0	0
ENSMUSG00000104121	0	0	0	0	0	0	0	0	0	0	0	1	0	2	0	0	0	0	0	0	0	1
ENSMUSG00000102383	0	0	0	0	0	0	0	0	0	0	0	0	0	0	0	0	0	0	0	0	0	0
ENSMUSG00000104400	2	0	0	0	0	0	0	0	0	0	0	1	0	0	0	0	2	0	0	0	1	0
ENSMUSG00000102293	0	1	0	2	1	0	0	0	0	0	0	1	1	1	0	0	0	1	4	0	0	0
ENSMUSG00000102649	1	0	0	1	2	2	0	1	6	0	5	4	10	5	1	2	8	7	1	4	5	4
ENSMUSG00000084106	2696	4152	2619	3041	3112	2519	2715	2847	2879	2785	3309	2903	3130	3966	3059	3898	3274	4311	3277	3365	3979	2801
ENSMUSG00000102571	1	0	2	0	0	0	0	0	0	0	0	0	0	0	0	0	1	0	0	0	1	0
ENSMUSG00000099401	0	0	0	0	0	0	0	0	0	0	0	0	0	0	0	0	0	0	1	0	0	0
ENSMUSG00000102956	0	0	0	0	0	0	0	0	0	0	0	0	0	0	0	0	0	0	0	0	0	0
ENSMUSG00000103984	0	0	0	2	0	0	2	3	3	1	6	1	0	0	5	4	1	3	4	0	0	1
ENSMUSG00000025978	40	60	54	47	65	45	50	65	53	71	50	53	42	93	58	80	57	59	72	43	57	49
ENSMUSG00000097649	7	2	3	2	4	4	0	3	1	6	3	3	0	2	5	3	2	8	2	5	7	4
ENSMUSG00000046994	283	110	246	267	266	215	254	271	184	247	207	255	191	245	322	317	190	158	222	224	279	213
ENSMUSG00000101940	7	1	2	0	1	4	3	1	1	4	2	2	4	0	0	3	4	0	1	1	0	0
ENSMUSG00000101625	0	0	0	0	1	0	1	0	1	0	0	0	0	0	1	3	0	0	0	0	0	0
ENSMUSG00000026246	0	0	0	0	0	0	0	0	0	0	0	0	0	0	0	0	0	0	0	0	0	0
ENSMUSG00000079440	0	0	0	0	0	0	0	0	0	0	0	0	0	0	0	0	0	0	0	0	0	0
ENSMUSG00000100940	0	0	0	0	0	0	0	0	0	0	0	0	0	0	0	0	0	0	0	0	0	0
ENSMUSG00000028033	516	249	493	538	552	589	557	678	552	501	766	270	330	375	364	406	220	158	357	311	463	343
ENSMUSG00000036500	0	0	0	0	0	0	0	0	0	0	0	0	1	0	0	0	0	0	0	0	0	0
ENSMUSG00000099839	0	0	0	0	0	0	0	0	0	0	0	0	0	0	0	0	0	0	0	0	0	0
ENSMUSG00000104138	0	0	0	0	0	0	0	0	0	0	0	0	0	0	0	0	0	0	0	0	0	0
ENSMUSG00000082935	448	665	655	463	486	417	512	492	489	602	735	483	647	716	466	773	580	868	724	652	831	650
ENSMUSG00000103748	0	0	2	0	2	0	0	0	0	0	0	0	0	0	0	1	0	0	0	0	0	0
ENSMUSG00000025977	1	0	0	0	0	0	0	0	0	0	0	0	0	0	0	0	0	0	0	0	0	1
ENSMUSG00000100215	7	11	4	5	8	6	2	14	7	11	8	8	4	9	9	5	7	21	5	3	9	3
ENSMUSG00000101945	0	2	1	4	0	0	0	0	1	0	0	0	1	0	2	0	1	0	0	0	0	0
ENSMUSG00000101085	0	0	0	0	0	0	0	0	0	0	0	0	0	0	0	0	0	0	0	0	0	0
ENSMUSG00000038349	223	140	195	223	266	223	235	238	186	214	419	121	175	151	154	240	150	162	183	120	227	197
ENSMUSG00000102145	90	143	88	97	78	82	76	80	85	109	119	57	70	88	52	79	60	111	82	80	104	86
ENSMUSG00000100309	0	0	0	0	0	0	0	0	0	0	0	0	0	0	0	0	0	0	0	0	0	0
ENSMUSG00000056211	1319	1141	1574	1465	1429	1180	1327	1481	1476	1598	2397	1280	1553	1591	1393	1963	1050	687	1831	1634	1820	1647
ENSMUSG00000102831	0	0	0	0	0	0	0	0	0	0	0	0	0	0	0	0	0	0	0	1	0	0
ENSMUSG00000101535	0	0	0	0	0	0	0	0	0	0	0	0	0	0	0	0	0	0	0	0	0	0
ENSMUSG00000099950	3	1	2	1	0	0	0	0	0	0	1	2	9	10	8	9	5	2	11	15	16	10
ENSMUSG00000104239	0	0	0	0	0	0	0	0	0	0	0	0	0	0	0	0	0	0	0	0	0	0
ENSMUSG00000102491	0	0	0	0	0	0	0	0	0	0	0	0	0	0	0	0	0	0	0	0	0	0
ENSMUSG00000102179	0	0	0	0	0	0	0	0	0	0	0	0	0	0	0	0	0	0	0	0	0	0
ENSMUSG00000103497	0	0	0	0	0	0	0	0	0	0	0	0	1	0	0	0	2	0	0	0	0	0
ENSMUSG00000100372	0	0	0	0	0	0	0	0	0	0	0	0	0	0	0	0	0	0	0	0	0	0
ENSMUSG00000065520	0	0	0	0	0	0	0	0	0	0	0	0	0	0	0	0	0	0	0	0	0	0
ENSMUSG00000100944	0	3	3	2	2	3	8	6	2	2	1	1	1	3	3	2	2	6	3	2	3	1
ENSMUSG00000101332	0	0	0	0	0	0	0	0	0	0	0	0	0	0	0	0	0	0	0	0	0	0
ENSMUSG00000045336	0	0	0	0	0	0	0	0	0	0	0	0	0	0	0	0	0	0	0	0	0	0
ENSMUSG00000026247	2	2	2	5	7	2	0	2	0	2	1	0	0	1	1	3	0	1	4	0	0	2
ENSMUSG00000026353	1299	1100	1333	1422	1325	1316	1389	1333	1263	1416	1619	1563	1524	1820	1743	2232	1192	1006	1552	1585	1704	1503
ENSMUSG00000036480	0	0	0	0	0	0	0	0	0	0	0	0	0	0	0	0	0	0	0	0	1	0
ENSMUSG00000026589	48	26	44	53	37	41	53	56	34	58	58	46	54	97	56	106	64	36	72	61	72	62
ENSMUSG00000103021	0	0	0	0	0	0	0	0	0	0	0	0	0	0	0	0	0	0	0	0	0	0
ENSMUSG00000103501	0	0	0	0	0	0	0	0	0	0	0	0	0	0	0	0	0	0	0	0	0	0
ENSMUSG00000026354	2	2	0	0	0	0	0	1	0	0	0	0	0	0	0	0	1	0	0	0	0	0
ENSMUSG00000102245	0	0	0	0	0	0	0	0	0	0	0	0	0	0	0	0	0	0	0	0	0	0
ENSMUSG00000103962	0	0	0	0	0	0	0	0	0	0	0	0	0	0	0	0	0	0	0	0	0	0
ENSMUSG00000102789	0	0	0	0	0	0	0	0	0	0	0	0	0	0	0	0	0	0	0	0	0	0
ENSMUSG00000004031	17	13	12	18	18	13	18	15	13	15	45	27	16	15	9	31	10	10	17	14	30	17
ENSMUSG00000026251	138	104	149	107	138	97	147	117	109	137	152	199	195	176	132	214	123	64	187	122	206	139
ENSMUSG00000026355	85	74	64	73	52	46	55	92	51	85	60	100	123	123	89	177	92	106	133	89	97	81
ENSMUSG00000038331	8	13	34	20	6	11	7	14	20	25	14	12	10	9	11	13	8	4	8	14	8	9
ENSMUSG00000087022	3	2	1	2	10	4	0	3	3	5	1	0	1	0	8	5	1	0	0	0	3	0
ENSMUSG00000104310	0	0	0	0	0	0	0	0	0	0	0	0	0	0	0	0	0	0	0	0	0	0
ENSMUSG00002075847	0	0	0	0	0	0	0	0	0	0	0	0	0	0	0	0	0	0	0	0	0	0
ENSMUSG00000099945	0	0	0	0	0	0	0	0	0	0	0	0	0	0	0	0	0	0	0	0	0	0
ENSMUSG00000101429	0	0	0	0	0	0	0	0	0	0	0	0	0	0	0	0	0	0	0	0	0	0
ENSMUSG00000101129	5	1	2	0	0	2	1	0	0	0	0	1	1	0	0	3	0	0	0	0	0	1
ENSMUSG00000097519	0	0	0	0	0	0	0	0	0	0	0	0	0	0	0	0	0	0	0	0	0	0
ENSMUSG00000038323	61	22	76	70	50	38	61	58	84	68	49	36	38	50	42	53	46	33	55	40	52	42
ENSMUSG00000026356	1223	1313	1427	1194	1386	1192	1191	1246	1077	1173	1354	1130	1259	1353	1150	1616	961	1199	1231	1280	1504	1149
ENSMUSG00000088196	0	0	0	0	0	0	0	0	0	0	0	0	0	0	0	0	0	0	0	0	0	0
ENSMUSG00000100152	0	0	0	0	0	0	0	0	0	0	0	0	0	0	0	0	0	0	0	0	0	0
ENSMUSG00000100941	0	0	0	0	0	0	0	0	0	0	0	0	0	0	0	0	0	0	0	0	0	0
ENSMUSG00000088432	0	0	0	0	0	0	0	0	0	0	0	0	0	0	0	0	0	0	0	0	0	0
ENSMUSG00000026253	2	3	9	3	2	5	2	5	3	5	2	5	6	0	4	11	9	8	8	5	5	11
ENSMUSG00000100078	12	19	14	12	15	16	23	16	15	30	12	25	9	20	24	45	35	33	37	6	23	31
ENSMUSG00000045382	63	18	57	51	52	61	42	58	55	48	28	62	20	54	38	87	33	68	39	32	58	45
ENSMUSG00000099403	0	0	0	0	0	0	0	0	0	0	0	0	0	0	0	0	0	0	0	0	0	0
ENSMUSG00000097283	0	0	0	0	0	0	0	0	0	0	0	0	0	0	0	0	0	0	0	0	0	0
ENSMUSG00000064737	0	0	0	0	0	0	0	0	0	0	0	0	0	0	0	0	0	0	0	0	0	0
ENSMUSG00000048495	36	68	43	47	65	63	38	59	47	41	68	55	51	53	35	74	61	50	60	60	48	54
ENSMUSG00000025971	194	285	267	211	193	214	185	261	190	247	247	166	235	205	188	196	173	198	203	206	222	213
ENSMUSG00000077776	0	0	0	0	0	0	0	0	0	0	0	0	0	0	0	0	0	0	0	0	0	0
ENSMUSG00002076848	0	0	0	0	0	0	0	0	0	0	0	0	0	0	0	0	0	0	0	0	0	0
ENSMUSG00000101826	0	0	0	0	0	0	0	0	0	0	0	0	0	0	0	0	0	0	0	0	0	0
ENSMUSG00000102685	0	0	0	0	0	0	0	0	0	0	0	0	0	0	0	0	0	0	0	0	0	0
ENSMUSG00000101151	0	0	0	0	0	0	0	0	0	0	0	0	0	0	0	0	0	0	0	0	0	0
ENSMUSG00000042581	30	17	17	14	19	12	17	18	4	13	19	33	23	33	36	44	22	30	19	20	48	14
ENSMUSG00000103742	0	0	0	0	0	0	0	0	0	0	0	0	0	0	0	0	0	0	0	0	0	0
ENSMUSG00000103637	0	0	0	0	0	0	0	0	0	0	0	0	0	0	0	0	0	0	0	0	0	0
ENSMUSG00000104130	0	0	0	0	0	0	0	0	0	0	0	0	0	0	0	0	0	0	0	0	0	0
ENSMUSG00000089648	20	16	33	11	11	13	17	10	18	21	19	15	24	21	29	26	21	19	21	31	35	17
ENSMUSG00000094122	177	329	211	238	278	274	240	255	251	228	211	334	210	242	247	323	253	557	280	256	282	168
ENSMUSG00000102800	0	0	0	0	0	0	0	0	0	0	0	0	0	0	0	0	0	0	0	0	0	0
ENSMUSG00000103803	0	0	0	0	0	0	0	0	0	0	0	0	0	0	0	0	0	0	0	0	0	0
ENSMUSG00000103281	0	0	0	0	0	0	0	0	0	0	0	0	0	0	0	0	0	0	0	0	0	0
ENSMUSG00000100623	0	0	0	0	0	0	0	0	0	0	0	0	0	0	0	0	0	0	0	0	0	0
ENSMUSG00000086633	0	0	0	0	0	0	0	0	0	0	0	0	0	0	0	0	0	0	0	0	0	0
ENSMUSG00000026401	11	4	11	11	10	5	12	12	7	9	13	1	4	3	0	2	2	0	6	5	2	0
ENSMUSG00000087691	41	16	42	33	41	21	29	19	35	48	69	10	24	11	21	18	7	1	13	17	24	12
ENSMUSG00000086825	149	134	145	136	142	164	143	161	134	148	185	46	70	54	81	112	49	68	73	54	75	56
ENSMUSG00000090533	0	0	0	1	0	3	0	0	1	0	0	0	0	0	0	0	0	0	0	0	0	0
ENSMUSG00000103305	0	0	0	0	0	0	0	0	0	0	0	0	0	0	0	0	0	0	0	0	0	0
ENSMUSG00000026399	711	547	804	686	639	636	609	701	585	822	1208	184	235	209	255	351	212	199	210	257	418	247
ENSMUSG00000104007	0	0	0	0	0	0	0	0	0	0	0	0	0	0	0	0	0	0	0	0	0	0
ENSMUSG00000085526	1	0	1	3	2	2	2	2	0	0	1	0	0	0	2	0	0	0	1	5	1	0
ENSMUSG00000102139	0	0	0	0	0	0	0	0	0	0	0	0	0	0	0	0	0	0	0	0	0	0
ENSMUSG00000102743	0	0	0	0	0	0	0	0	0	0	0	0	0	0	0	0	0	0	0	0	0	0
ENSMUSG00000103751	0	0	0	0	0	0	0	0	0	0	0	0	0	0	0	0	0	0	0	0	0	0
ENSMUSG00000039384	350	286	234	339	385	283	372	336	332	429	626	255	280	357	265	440	313	411	405	336	484	328
ENSMUSG00000044854	7	11	2	7	27	2	10	3	5	2	4	10	6	14	5	13	9	23	6	12	13	10
ENSMUSG00000102682	0	0	0	0	0	0	0	0	0	0	0	0	0	3	0	0	0	1	0	0	0	0
ENSMUSG00000102794	0	0	0	0	0	0	0	0	0	0	0	0	0	0	0	0	0	0	0	0	0	0
ENSMUSG00000104419	0	0	0	0	0	0	0	0	0	0	0	0	0	0	0	0	2	0	0	0	0	0
ENSMUSG00000101574	0	0	1	0	0	0	0	0	0	0	0	0	0	0	0	0	0	0	1	0	0	0
ENSMUSG00000089057	0	0	0	0	0	0	0	0	0	0	0	0	0	0	0	0	0	0	0	0	0	0
ENSMUSG00000103308	4	2	0	0	3	0	1	0	0	0	0	0	0	0	0	1	0	2	0	1	0	0
ENSMUSG00000102606	0	0	1	0	0	0	0	0	0	1	0	0	0	0	0	0	0	0	1	0	0	1
ENSMUSG00000103314	0	0	0	0	0	0	0	0	0	0	2	0	0	0	0	0	0	0	0	0	0	0
ENSMUSG00000092578	0	0	0	0	0	0	0	0	0	0	0	0	0	0	0	0	0	0	0	0	0	0
ENSMUSG00000042554	0	0	0	0	0	0	0	0	0	0	0	0	0	0	0	0	0	0	0	0	0	0
ENSMUSG00000064395	0	0	0	0	0	0	0	0	0	0	0	0	0	0	0	0	0	0	0	0	0	0
ENSMUSG00000039377	111	94	67	120	120	96	77	80	103	71	75	145	91	139	118	186	131	166	125	87	143	94
ENSMUSG00000102158	7	4	4	1	2	3	0	2	1	4	1	2	4	1	0	6	0	2	5	0	5	0
ENSMUSG00000026254	1004	834	914	999	942	954	1012	930	841	822	764	1014	736	1015	858	1196	753	823	794	834	851	612
ENSMUSG00000101468	0	0	0	0	0	0	0	2	0	0	2	2	0	3	4	9	2	2	1	5	0	1
ENSMUSG00000026405	3	0	0	0	0	0	0	0	0	0	0	9	0	0	3	2	0	0	0	0	0	0
ENSMUSG00000101227	0	2	7	2	4	0	1	1	5	1	10	9	34	28	13	26	9	11	26	17	15	15
ENSMUSG00000026621	2	6	3	2	2	7	2	6	1	0	9	38	1	14	17	30	19	27	20	15	37	12
ENSMUSG00000088318	0	0	1	0	0	0	1	0	0	0	2	0	0	0	0	3	0	0	0	1	0	0
ENSMUSG00000073730	14	11	7	12	10	11	8	4	7	6	28	145	201	171	309	144	150	66	73	235	99	63
ENSMUSG00000089553	0	0	0	0	0	0	0	0	0	0	0	0	0	0	0	0	0	0	0	0	0	0
ENSMUSG00000101904	2	0	4	0	3	1	2	0	1	0	0	1	1	1	3	0	0	0	1	2	1	2
ENSMUSG00000102766	0	0	0	0	0	0	0	0	0	0	0	0	0	0	0	0	0	0	0	0	0	0
ENSMUSG00000100257	1	2	0	3	2	2	0	1	3	0	0	0	0	0	4	0	0	0	0	0	0	0
ENSMUSG00000065405	0	0	0	0	0	0	0	0	0	0	0	0	0	0	0	0	0	0	0	0	0	0
ENSMUSG00000097970	54	21	38	48	45	53	33	45	18	38	50	45	48	37	23	70	27	19	33	48	68	46
ENSMUSG00000065567	0	0	0	0	0	0	0	0	0	0	0	0	0	0	0	0	0	0	0	0	0	0
ENSMUSG00000100775	20	9	10	8	8	6	10	18	7	8	11	11	11	8	12	14	24	4	8	21	13	11
ENSMUSG00000101226	0	0	0	0	0	3	0	0	0	0	0	0	0	0	0	0	0	0	0	0	0	0
ENSMUSG00000026255	61	23	57	32	55	54	56	53	48	49	41	36	64	60	37	75	82	41	32	74	58	41
ENSMUSG00000089821	0	0	0	0	0	0	0	0	0	0	0	0	0	0	0	0	0	0	0	0	0	0
ENSMUSG00000026158	114	210	181	186	192	182	153	176	156	169	208	203	225	215	189	302	215	226	294	192	320	175
ENSMUSG00000097920	0	0	0	0	1	0	0	0	0	0	0	0	0	0	0	0	0	0	0	0	0	0
ENSMUSG00000099503	0	0	0	0	0	0	0	0	0	0	0	0	0	0	0	0	0	0	0	0	0	0
ENSMUSG00000026156	16	0	19	16	12	13	7	14	10	21	20	13	29	33	23	47	18	16	23	24	33	24
ENSMUSG00000073481	695	942	795	725	841	821	794	783	623	705	762	616	593	771	648	858	775	983	721	542	720	526
ENSMUSG00000088559	0	0	0	0	0	0	0	0	0	0	0	0	0	0	0	0	0	0	0	0	0	0
ENSMUSG00002076207	0	0	0	0	0	0	0	0	0	0	0	0	0	0	0	0	0	0	0	0	0	0
ENSMUSG00000039349	313	368	251	336	438	375	318	371	244	246	201	282	216	376	333	497	343	430	289	212	331	205
ENSMUSG00000026587	0	5	4	0	0	0	3	2	7	3	0	2	1	2	6	8	0	6	10	7	8	3
ENSMUSG00000103762	0	0	0	0	0	0	0	0	0	0	0	0	0	0	0	0	0	0	0	0	0	0
ENSMUSG00000103971	0	0	0	0	0	0	0	0	0	0	0	0	0	0	1	0	2	2	3	4	0	0
ENSMUSG00000070103	0	0	0	0	0	0	0	0	0	0	0	0	0	0	0	0	0	0	0	0	0	0
ENSMUSG00000102508	0	0	0	0	0	0	0	0	0	0	0	0	0	0	0	0	0	0	0	0	0	0
ENSMUSG00000102618	0	0	0	0	0	0	0	0	0	0	0	0	1	0	0	0	0	0	0	0	0	0
ENSMUSG00000026620	88	67	52	65	73	61	52	47	40	56	42	247	198	373	254	287	214	167	281	262	279	222
ENSMUSG00000102784	0	0	2	0	0	0	0	0	0	1	0	1	0	0	0	0	0	0	0	0	0	3
ENSMUSG00000103942	0	0	0	0	0	0	0	0	0	0	0	0	0	0	0	0	0	0	0	0	0	0
ENSMUSG00000103478	0	0	0	0	0	0	0	0	0	0	0	0	0	0	0	0	0	0	0	0	0	0
ENSMUSG00000104461	0	0	0	0	0	0	0	0	0	0	0	0	0	0	0	0	0	0	0	0	0	0
ENSMUSG00000026155	152	136	164	174	156	182	152	172	155	168	192	160	194	205	225	250	111	70	197	180	210	193
ENSMUSG00000026154	257	346	268	246	290	255	287	314	209	179	135	590	333	786	568	789	507	1106	449	509	553	340
ENSMUSG00000102495	0	0	0	0	0	0	0	0	0	0	0	0	0	0	3	0	0	2	0	0	0	0
ENSMUSG00000073530	0	1	0	0	0	0	0	2	2	0	1	7	3	0	3	12	1	1	1	3	1	1
ENSMUSG00000047661	0	0	0	0	0	0	0	0	0	0	0	0	0	0	0	0	0	0	0	0	0	0
ENSMUSG00000104014	0	0	0	0	0	0	0	0	0	0	0	0	1	0	0	0	0	0	0	0	0	0
ENSMUSG00000061992	0	2	1	0	1	1	1	1	1	1	0	1	4	1	0	1	2	8	1	2	1	1
ENSMUSG00000104169	0	0	0	0	0	0	0	0	0	0	0	0	0	0	0	0	0	0	0	0	0	0
ENSMUSG00000038305	43	40	22	25	39	64	53	25	44	46	28	88	64	101	102	107	76	68	115	74	125	55
ENSMUSG00000091283	0	0	0	0	0	0	0	0	2	0	0	0	0	0	0	0	0	0	0	0	0	0
ENSMUSG00000054770	128	152	155	130	156	148	131	145	95	139	125	115	118	155	161	170	118	90	161	128	174	110
ENSMUSG00000026039	3	1	3	3	3	2	1	0	1	2	12	69	100	110	88	125	58	48	106	80	88	74
ENSMUSG00000040782	525	358	545	577	610	500	458	427	454	400	435	380	255	409	344	440	339	329	332	297	404	195
ENSMUSG00000103572	0	0	0	0	0	0	0	0	0	0	0	0	0	0	0	0	0	0	0	0	0	0
ENSMUSG00000103186	0	0	0	0	0	0	1	0	0	0	0	0	3	0	1	7	0	0	0	1	1	4
ENSMUSG00002074853	0	0	0	0	0	0	0	0	0	0	0	1	1	0	0	2	0	0	2	0	0	3
ENSMUSG00000105399	0	0	0	0	0	0	0	0	0	0	0	0	0	0	0	0	0	0	0	0	0	0
ENSMUSG00000103289	0	1	0	0	0	0	0	0	0	0	0	0	0	0	0	0	0	0	0	0	0	0
ENSMUSG00000103389	0	0	0	0	0	0	0	0	0	0	0	0	0	0	0	0	0	0	0	0	0	0
ENSMUSG00000039318	421	294	453	457	484	438	438	396	427	430	498	496	514	630	595	718	352	260	535	572	662	472
ENSMUSG00002075146	0	0	0	0	0	0	0	0	0	0	0	0	0	0	0	0	0	0	0	0	0	0
ENSMUSG00000105770	0	0	0	0	0	0	0	0	0	0	0	1	0	0	0	0	0	0	0	0	0	0
ENSMUSG00000103613	0	3	0	0	0	2	0	4	3	2	4	0	0	1	0	1	0	0	1	0	3	1
ENSMUSG00000063558	709	390	726	795	870	596	640	747	732	586	752	2327	2029	2299	1849	3301	2068	1376	3009	1672	3381	2463
ENSMUSG00000026153	492	394	544	488	554	473	435	547	475	602	672	464	721	692	633	840	431	287	770	676	890	767
ENSMUSG00000102398	4	0	0	0	0	1	0	1	0	0	1	0	2	0	0	2	0	1	1	2	0	0
ENSMUSG00000097670	0	0	0	0	0	0	0	0	0	0	0	0	0	0	0	0	0	0	0	0	0	0
ENSMUSG00000026409	221	108	218	236	268	247	211	269	193	202	165	349	302	444	524	377	257	267	260	529	308	228
ENSMUSG00000015829	0	0	0	1	0	0	1	1	0	0	1	0	0	5	0	2	0	0	2	0	4	1
ENSMUSG00000103225	0	0	0	0	0	0	0	0	0	0	0	0	0	0	0	0	0	0	0	0	0	0
ENSMUSG00000046404	117	90	148	146	147	97	96	134	99	112	87	109	106	139	124	166	86	76	118	129	164	115
ENSMUSG00000104515	0	0	0	0	6	0	0	0	0	0	0	0	0	0	0	0	0	0	0	0	0	0
ENSMUSG00000073528	0	0	0	0	0	0	0	0	0	0	0	0	0	0	0	0	0	0	0	0	0	0
ENSMUSG00000103719	0	0	0	0	0	0	0	0	0	0	0	0	0	0	0	0	0	0	0	0	0	0
ENSMUSG00000088145	0	0	0	0	0	0	0	0	0	0	0	0	0	0	0	0	0	0	0	0	0	0
ENSMUSG00000104111	0	0	0	0	0	0	0	0	0	0	0	0	1	0	0	0	0	0	0	1	0	1
ENSMUSG00000042510	6	14	6	3	13	10	8	2	2	16	8	4	14	10	18	6	14	16	14	22	12	10
ENSMUSG00000099556	0	0	1	0	0	0	0	0	1	0	0	0	0	0	0	0	0	0	0	1	0	0
ENSMUSG00000100106	0	0	0	0	0	0	0	0	0	0	0	0	0	0	0	0	0	0	0	0	0	0
ENSMUSG00000090394	97	52	66	77	89	70	110	88	70	91	69	128	167	136	140	221	113	79	132	107	146	146
ENSMUSG00000064294	4	1	1	1	1	1	2	2	2	0	2	2	1	3	0	4	2	1	0	1	2	3
ENSMUSG00000026729	0	1	0	2	0	0	0	2	0	0	1	0	5	1	1	6	1	2	1	2	3	0
ENSMUSG00000089275	0	0	0	0	0	0	0	0	0	0	0	0	0	0	0	0	0	0	0	0	0	0
ENSMUSG00000026415	0	0	0	0	0	3	0	2	0	1	0	0	0	0	0	0	0	0	1	0	0	0
ENSMUSG00000026618	1265	1122	1417	1452	1474	1284	1343	1376	1263	1290	1456	1488	1380	1787	1424	2012	1237	888	1580	1555	1944	1498
ENSMUSG00000086706	0	0	2	1	2	1	0	1	4	0	0	0	0	0	0	0	1	0	1	0	0	0
ENSMUSG00000104368	0	0	0	0	0	0	0	0	1	0	0	0	1	3	1	0	0	3	2	0	0	2
ENSMUSG00000065581	0	0	7	1	0	0	0	0	0	0	0	0	0	0	0	0	0	0	0	1	1	0
ENSMUSG00000065562	0	0	0	0	0	0	0	0	0	0	0	0	0	0	0	0	0	0	0	0	0	0
ENSMUSG00000102526	2	0	1	1	5	1	0	2	1	2	0	0	0	0	0	4	1	0	2	0	2	0
ENSMUSG00000026417	3	0	0	0	0	0	2	0	0	0	1	10	0	0	0	0	0	0	0	0	0	0
ENSMUSG00000026725	2	0	6	3	0	1	0	3	0	10	114	5	12	2	10	2	5	4	7	3	1	4
ENSMUSG00000042474	1	0	0	0	0	0	0	0	0	0	0	2	0	1	0	1	0	0	0	0	0	0
ENSMUSG00000038242	0	0	1	0	0	2	1	0	0	0	0	0	0	0	0	1	0	0	0	0	1	0
ENSMUSG00000089822	0	0	0	0	0	0	0	0	0	0	0	0	0	0	0	0	0	0	0	0	0	0
ENSMUSG00000026617	238	144	200	213	238	172	239	169	229	181	150	217	146	193	223	261	170	238	170	192	231	142
ENSMUSG00000058267	744	730	753	729	717	670	727	787	605	562	556	708	491	863	693	956	644	969	597	604	806	422
ENSMUSG00000097261	4	0	0	1	1	2	0	0	2	0	0	2	4	1	0	2	1	0	0	0	7	11
ENSMUSG00000026420	0	0	0	0	0	0	0	0	0	0	0	0	0	0	0	0	0	0	0	0	0	0
ENSMUSG00000014226	771	740	812	719	762	625	770	774	684	836	830	639	674	809	634	738	602	837	709	750	781	655
ENSMUSG00000103006	0	0	2	0	5	0	0	0	0	2	0	2	1	0	0	0	2	2	2	0	0	0
ENSMUSG00000026416	0	0	0	0	0	0	0	0	0	0	0	0	0	0	0	0	0	0	0	0	0	0
ENSMUSG00000079554	6	0	7	10	6	9	9	7	3	8	1	4	0	4	0	0	0	0	0	0	3	0
ENSMUSG00000103839	9	10	14	14	15	12	11	8	16	7	7	19	24	8	9	7	17	13	12	13	7	1
ENSMUSG00000016524	0	1	0	0	0	0	1	0	0	0	0	1	0	0	7	0	2	3	1	1	0	0
ENSMUSG00000016529	0	0	0	0	0	0	0	0	0	0	0	0	3	0	0	0	1	1	1	0	0	0
ENSMUSG00000026147	62	53	72	88	79	97	125	54	48	97	246	0	5	0	0	0	5	0	2	2	10	0
ENSMUSG00000016528	5067	4742	4690	5645	5955	4763	5064	5452	4421	4200	5192	9516	7277	12039	10243	12757	7976	9411	8015	8839	9176	5720
ENSMUSG00000088705	0	0	0	0	1	0	0	0	0	0	0	1	0	0	3	1	0	0	0	0	0	0
ENSMUSG00000102856	4	7	3	1	0	16	2	4	5	1	0	10	0	9	11	9	7	1	2	3	4	3
ENSMUSG00002075689	0	0	0	0	0	0	0	0	0	0	0	0	0	0	0	0	0	0	0	1	0	1
ENSMUSG00000051223	908	856	1092	1047	1050	866	908	1086	942	1133	1080	890	1209	1097	1091	1309	865	952	1092	1205	1227	1014
ENSMUSG00000016526	1	0	0	0	0	0	1	0	0	0	0	0	1	0	4	1	1	0	3	1	0	0
ENSMUSG00000026615	3824	4046	4675	4897	5017	4504	4635	4644	4443	4601	4178	4454	5101	5440	4640	5663	3494	3159	4656	5073	5335	3933
ENSMUSG00000051295	0	0	1	0	0	2	0	0	0	0	0	0	0	0	0	0	0	0	1	3	0	0
ENSMUSG00000118510	0	0	0	0	0	0	0	0	0	0	0	0	0	0	0	0	0	0	0	0	0	0
ENSMUSG00000097615	0	0	0	0	0	0	0	0	1	0	0	0	0	0	0	0	0	0	0	0	0	0
ENSMUSG00000026614	1	0	2	0	0	0	0	3	1	0	0	2	0	1	2	1	0	0	0	0	0	3
ENSMUSG00000102185	0	0	0	0	0	0	0	0	0	0	0	0	0	0	0	0	0	0	0	0	0	0
ENSMUSG00000103799	0	0	0	0	0	0	0	0	0	0	0	0	0	0	0	0	0	0	0	0	0	0
ENSMUSG00000102546	0	1	1	1	0	1	0	0	0	4	1	0	0	0	1	2	1	3	3	1	5	4
ENSMUSG00000039246	8	20	17	17	25	16	14	16	10	8	14	17	32	13	24	25	31	35	38	28	30	28
ENSMUSG00000103056	0	0	0	0	0	0	0	0	0	0	0	0	0	0	0	0	0	0	0	0	0	0
ENSMUSG00002076007	0	0	0	0	0	0	0	0	0	0	0	0	0	0	0	0	0	0	0	0	0	0
ENSMUSG00000103449	0	0	0	0	0	0	0	0	0	0	0	0	0	0	0	0	0	0	0	0	0	0
ENSMUSG00000102790	0	0	0	0	0	0	0	0	0	0	0	0	0	0	0	0	0	0	0	0	0	0
ENSMUSG00000102217	0	0	0	0	0	0	0	0	0	0	0	0	0	0	0	0	0	0	0	0	0	0
ENSMUSG00000103690	0	0	0	0	0	0	0	0	0	0	0	0	0	0	0	0	0	0	0	0	0	0
ENSMUSG00000048000	819	504	675	819	929	812	831	810	661	655	657	811	730	984	880	1138	619	406	695	858	856	547
ENSMUSG00000119117	0	0	0	0	0	0	0	0	0	0	0	0	0	0	0	0	3	0	0	0	0	0
ENSMUSG00000079436	5	1	2	3	11	3	7	12	2	5	2	0	2	5	1	1	5	0	2	2	1	3
ENSMUSG00002076368	0	0	0	0	0	0	1	0	0	0	0	0	0	0	0	0	0	0	0	0	0	0
ENSMUSG00000026141	16	8	6	10	5	10	9	4	5	14	38	2	1	1	2	1	0	1	0	0	3	1
ENSMUSG00000026258	0	0	0	0	0	0	0	0	0	0	0	2	0	0	0	0	0	0	0	0	0	0
ENSMUSG00000077463	0	0	0	0	0	0	0	0	0	0	0	0	0	0	0	0	0	0	0	0	0	0
ENSMUSG00000099997	5	3	8	7	2	2	6	1	5	0	6	2	3	0	5	8	2	1	4	3	3	6
ENSMUSG00000100131	87497	26052	118556	97512	93491	75225	80894	107160	102793	140488	136460	76462	185657	91318	83620	112448	62998	22094	113290	127434	162755	169818
ENSMUSG00000067736	35340	5122	44503	45974	42083	30487	32006	43180	41190	49070	50993	31930	60677	36021	38794	48061	21340	4678	41063	50684	62095	54602
ENSMUSG00000026034	1577	1312	2037	1711	1598	1387	1351	1708	1538	1610	1801	1849	2091	2276	1956	2664	1723	1762	2208	1950	2625	2271
ENSMUSG00000101939	15214	14958	19170	14611	16410	13661	13545	18426	15911	17686	16867	9428	14696	12962	11547	14663	13428	21177	16799	16074	19210	13923
ENSMUSG00000101111	151767	210969	208942	175323	167582	133375	138880	194904	184137	196741	192596	113968	222257	179215	136256	180097	122873	200162	195471	209640	251685	198548
ENSMUSG00000026721	176	135	137	167	176	175	140	235	147	154	133	154	192	197	209	359	202	135	264	184	297	233
ENSMUSG00000100862	166546	143150	236161	186444	180008	144759	154580	212499	198069	256423	251686	126998	309113	182303	150217	197062	130817	150848	224663	223180	282026	271663
ENSMUSG00000102070	142489	169096	192289	158476	153624	133919	148270	180127	167573	193837	195657	118729	223069	162270	130211	174680	124286	230114	187456	189253	227215	191137
ENSMUSG00000101249	131400	195768	191765	148120	150683	122168	115839	174091	164126	203501	198325	128677	291204	190366	151809	208012	170383	257582	231838	236210	271164	271420
ENSMUSG00000039239	367	248	274	301	327	311	305	348	313	369	308	241	168	201	174	249	159	186	217	178	282	162
ENSMUSG00000089045	0	0	0	0	0	0	0	0	0	0	0	0	0	0	0	0	0	0	0	0	0	0
ENSMUSG00000100393	1	0	3	4	2	2	5	1	5	3	0	0	1	0	0	7	4	2	0	0	4	0
ENSMUSG00000102619	2	0	3	1	0	0	0	0	2	2	0	0	0	2	1	3	0	0	0	0	1	0
ENSMUSG00000001305	144	154	131	136	172	165	131	149	117	140	143	138	92	195	150	187	122	270	103	138	150	103
ENSMUSG00000097784	11	0	6	4	3	6	5	4	7	10	8	8	3	9	5	7	3	6	9	6	12	3
ENSMUSG00000104302	0	0	0	0	0	0	0	0	0	1	0	0	0	0	0	0	0	0	0	0	0	0
ENSMUSG00000103503	0	0	0	0	0	0	0	0	0	0	0	0	0	0	0	0	0	0	0	0	0	0
ENSMUSG00000089204	0	0	0	0	0	0	0	0	0	0	0	0	0	0	0	0	0	0	0	0	0	0
ENSMUSG00000097935	3	2	4	0	3	0	4	3	7	2	4	1	0	1	2	0	0	1	2	0	1	5
ENSMUSG00000103522	0	0	0	0	0	0	0	0	0	0	0	0	0	0	0	0	0	0	0	0	0	0
ENSMUSG00000104312	0	0	0	0	0	0	0	0	0	0	0	0	0	0	0	0	0	0	0	0	0	0
ENSMUSG00000103693	0	0	0	0	0	0	0	1	0	0	0	0	0	0	0	0	0	0	0	0	0	1
ENSMUSG00000104026	0	0	0	0	0	0	0	0	0	0	0	0	0	0	0	0	0	0	3	0	0	0
ENSMUSG00000039224	0	0	0	0	0	0	0	0	0	0	0	0	0	0	0	0	1	1	0	0	0	0
ENSMUSG00000118401	0	1	0	0	5	0	0	1	0	0	3	3	3	2	3	1	1	1	0	3	2	4
ENSMUSG00000104424	0	0	0	0	0	0	0	0	0	0	0	0	0	0	0	0	0	0	0	0	0	0
ENSMUSG00000104020	0	0	0	0	0	0	0	0	0	0	0	0	0	0	0	0	0	0	0	0	0	0
ENSMUSG00000103391	0	0	0	0	0	0	0	0	0	0	0	0	0	1	0	0	1	0	0	0	0	0
ENSMUSG00000103432	0	0	0	0	0	0	0	0	0	0	0	0	0	0	0	0	0	0	0	0	0	0
ENSMUSG00000077759	0	0	0	0	0	0	0	0	0	0	0	0	0	0	0	0	0	0	0	0	0	0
ENSMUSG00000102172	0	0	0	0	0	0	0	0	0	0	0	0	0	0	0	0	0	0	0	0	0	0
ENSMUSG00000103200	7	2	5	5	3	2	1	4	1	5	3	2	6	5	2	3	4	4	0	3	0	1
ENSMUSG00000103632	13	2	3	1	5	8	4	4	0	3	5	8	3	10	1	10	1	3	6	9	3	6
ENSMUSG00000104053	0	0	0	0	0	3	0	0	0	0	0	0	1	0	0	0	0	0	0	0	0	0
ENSMUSG00000102852	0	0	0	0	0	0	0	0	0	0	0	0	1	0	0	0	0	0	0	0	0	0
ENSMUSG00000103631	0	0	0	0	0	0	0	0	0	0	0	0	0	0	0	0	0	0	0	0	0	0
ENSMUSG00000077648	0	0	0	0	0	0	0	0	0	0	0	0	0	0	0	0	0	0	0	0	0	0
ENSMUSG00000057499	0	0	0	0	0	1	0	0	1	0	0	0	0	1	0	0	0	5	0	1	0	0
ENSMUSG00000026259	6	9	1	5	2	0	5	4	3	13	3	6	1	12	8	13	9	9	15	3	7	9
ENSMUSG00000026035	101	116	119	83	120	96	119	111	96	75	79	101	94	153	105	155	81	139	108	94	128	90
ENSMUSG00000026611	2	0	1	0	2	2	0	0	0	0	3	2	4	6	5	10	6	7	5	10	0	3
ENSMUSG00000089831	0	0	0	0	0	0	0	0	0	0	0	0	0	0	0	0	0	0	0	0	0	0
ENSMUSG00000106839	0	0	0	0	0	0	0	0	0	0	0	0	0	0	0	0	0	0	0	0	0	0
ENSMUSG00000107163	0	0	0	0	0	0	0	0	0	0	0	2	0	0	0	0	0	0	0	0	0	0
ENSMUSG00000079434	244	147	278	201	255	197	151	199	192	237	203	89	118	96	85	130	115	133	115	89	144	74
ENSMUSG00000089947	0	0	0	0	0	0	0	0	0	0	0	0	0	0	0	0	0	0	0	0	0	0
ENSMUSG00000091123	0	0	0	0	1	4	0	0	0	1	0	0	0	1	0	0	0	0	0	0	0	0
ENSMUSG00000090994	0	0	0	1	0	0	0	0	0	0	0	0	0	2	0	0	1	0	1	0	1	0
ENSMUSG00000089730	0	0	0	0	0	0	0	0	0	0	0	0	0	0	0	0	0	0	0	0	0	0
ENSMUSG00000073725	993	762	1025	1016	928	923	796	976	825	1011	917	992	1034	1251	1018	1335	857	738	1064	1094	1134	924
ENSMUSG00000040423	1198	489	1235	1193	1068	985	789	1043	962	868	1101	844	947	1362	1029	1702	804	546	1098	1004	1382	957
ENSMUSG00000103343	3	0	1	1	0	1	0	0	0	0	0	0	0	0	0	0	4	0	0	0	0	0
ENSMUSG00000103846	0	0	2	0	0	0	0	0	0	4	0	0	2	0	0	0	0	0	0	0	1	0
ENSMUSG00000103739	0	0	1	0	0	0	1	0	1	0	1	2	0	0	0	1	2	1	2	0	0	0
ENSMUSG00000100808	0	0	0	0	0	0	0	0	0	0	0	0	0	0	0	0	0	0	0	0	0	0
ENSMUSG00000100483	0	0	0	0	0	0	0	0	0	0	0	0	0	0	0	0	0	0	0	0	0	0
ENSMUSG00000100450	0	0	0	0	0	0	0	0	0	0	0	0	0	0	0	0	0	0	0	0	0	0
ENSMUSG00000099392	0	0	0	0	0	0	0	0	0	0	0	0	0	0	0	0	0	0	0	0	0	0
ENSMUSG00000026036	162	221	195	161	193	157	171	121	149	181	170	125	129	166	149	165	115	147	142	136	203	151
ENSMUSG00000026715	6	5	0	0	3	1	1	6	0	0	1	45	0	1	8	3	0	1	0	3	0	4
ENSMUSG00000103222	0	0	0	0	0	0	0	0	0	0	0	0	0	0	0	0	0	0	0	1	0	0
ENSMUSG00000103680	1	0	0	0	0	1	0	0	0	0	0	0	0	0	0	0	0	0	0	0	0	0
ENSMUSG00000043467	155	37	129	172	126	123	116	153	94	124	114	187	162	177	179	268	98	40	181	153	236	161
ENSMUSG00000104016	0	0	0	0	2	0	1	1	0	0	0	0	0	0	1	1	0	0	0	0	0	7
ENSMUSG00000026037	305	232	328	266	281	264	247	277	248	261	295	272	286	328	315	382	234	174	265	319	356	287
ENSMUSG00000119442	0	3	5	3	1	3	2	3	1	3	2	4	0	3	3	2	1	0	2	2	3	6
ENSMUSG00000039210	242	173	182	264	275	201	198	237	210	263	265	223	204	249	224	301	138	49	197	203	256	183
ENSMUSG00000104394	40	27	29	34	29	31	30	25	25	35	47	24	45	43	35	34	34	35	37	25	45	22
ENSMUSG00000085054	1	0	2	2	3	0	0	0	0	0	0	0	0	2	2	0	0	0	0	2	5	0
ENSMUSG00000104245	25	2	13	24	10	29	17	8	21	12	12	24	21	14	24	19	6	0	20	19	30	31
ENSMUSG00000103923	4	0	1	9	2	3	1	3	2	0	0	0	0	0	1	0	0	0	0	0	0	0
ENSMUSG00000026427	415	528	403	472	479	367	450	410	397	424	417	440	411	514	426	566	384	516	422	445	524	387
ENSMUSG00000026610	336	193	304	432	458	314	227	482	353	346	578	1332	2019	2776	3083	2168	1278	936	1904	2249	1788	1527
ENSMUSG00000103961	0	0	0	5	0	0	1	7	0	1	3	7	5	3	9	4	3	6	6	8	6	2
ENSMUSG00000103401	0	0	0	0	0	0	0	0	0	0	0	0	0	0	0	0	0	0	0	0	0	0
ENSMUSG00000118492	0	0	0	0	0	0	0	0	0	0	0	0	0	0	0	0	0	0	0	0	0	0
ENSMUSG00000103577	0	0	0	0	0	0	0	1	0	0	0	0	4	0	0	1	2	0	0	0	5	0
ENSMUSG00000103732	0	0	1	0	0	0	0	0	0	0	2	0	0	2	3	0	2	0	0	1	0	0
ENSMUSG00000104482	0	0	0	0	0	0	0	0	0	0	0	0	0	0	0	0	0	0	0	0	0	0
ENSMUSG00000038174	187	105	208	238	194	131	143	161	158	156	189	463	629	618	612	820	295	270	577	720	569	515
ENSMUSG00000033569	2	0	3	2	1	2	3	1	2	0	1	1	3	3	6	5	2	3	4	4	1	4
ENSMUSG00000026032	1197	1424	653	1035	1376	1267	1517	1501	807	743	792	2348	1435	2635	2205	3159	2132	6224	1318	1867	1767	1254
ENSMUSG00000100202	0	0	0	0	0	0	0	0	0	0	0	0	0	0	0	0	0	0	0	0	0	0
ENSMUSG00000099490	0	0	0	0	0	0	0	0	0	0	0	0	0	0	0	0	0	0	0	0	0	0
ENSMUSG00000026430	15	23	16	8	19	36	15	16	19	12	6	23	15	18	14	44	25	8	16	24	30	16
ENSMUSG00000059647	62	35	51	52	61	62	65	74	54	67	70	62	41	59	44	76	45	69	56	30	71	41
ENSMUSG00000080849	0	0	1	0	0	0	0	1	0	1	0	1	0	0	1	1	0	0	0	0	0	0
ENSMUSG00000104257	0	0	0	0	0	0	0	0	0	0	0	0	0	0	0	0	0	0	0	0	0	0
ENSMUSG00000101729	0	1	0	0	0	0	0	0	1	0	0	0	0	0	0	0	0	0	0	0	1	0
ENSMUSG00000119153	0	0	0	0	0	0	0	0	0	0	0	0	0	0	0	0	0	0	0	0	0	0
ENSMUSG00000102296	0	0	0	0	0	0	0	0	0	0	0	0	0	0	0	0	0	0	0	0	0	0
ENSMUSG00000103209	0	0	0	0	0	0	0	0	0	0	0	0	0	0	0	0	0	0	0	0	0	0
ENSMUSG00000104027	0	0	0	0	0	0	0	0	0	0	0	0	0	0	0	0	0	0	0	0	0	0
ENSMUSG00000102407	0	0	0	0	0	0	0	0	0	0	0	0	0	0	0	0	0	0	0	0	0	0
ENSMUSG00000103214	0	0	0	0	0	0	0	0	0	0	0	0	0	0	0	0	0	0	0	0	0	0
ENSMUSG00000104100	0	0	0	0	0	0	0	0	0	0	0	0	0	0	0	0	0	0	0	0	0	0
ENSMUSG00000084740	0	0	0	0	0	0	0	0	0	0	0	0	0	0	0	0	0	0	0	0	0	0
ENSMUSG00000103889	0	0	0	0	0	0	0	0	0	0	0	0	0	0	0	0	0	0	0	0	0	0
ENSMUSG00000101301	0	0	0	0	0	0	0	0	0	0	0	0	0	0	0	0	0	0	0	0	0	0
ENSMUSG00000104221	0	0	0	0	0	0	0	0	0	0	0	0	0	0	0	0	0	0	0	0	0	0
ENSMUSG00000102250	0	0	0	0	0	0	0	0	0	0	0	0	0	0	0	0	0	0	0	0	0	0
ENSMUSG00000102317	0	0	0	0	0	0	0	0	0	0	0	0	0	0	0	0	0	0	0	0	0	0
ENSMUSG00000103563	0	0	0	0	0	0	0	0	0	0	0	0	0	0	0	0	0	0	0	0	0	0
ENSMUSG00000102465	0	0	0	0	0	0	0	0	0	0	0	0	0	0	0	0	0	0	0	0	0	0
ENSMUSG00000102659	0	0	0	0	0	0	0	0	0	0	0	0	0	0	0	0	0	0	0	0	0	0
ENSMUSG00000103924	0	0	0	0	0	0	0	0	0	0	0	0	0	0	0	0	0	0	0	0	0	0
ENSMUSG00000104132	0	0	0	0	0	0	0	0	0	0	0	0	0	0	0	0	0	0	0	0	0	0
ENSMUSG00000102747	0	0	0	0	0	0	0	0	0	0	0	0	0	0	0	0	0	0	0	0	0	0
ENSMUSG00000102386	0	0	0	0	0	0	0	0	0	0	0	0	0	0	0	0	0	0	0	0	0	0
ENSMUSG00000103004	0	0	0	0	0	0	0	0	0	0	0	0	0	0	0	0	0	0	0	0	0	0
ENSMUSG00000104516	3	0	0	1	0	3	1	2	2	1	0	0	1	3	2	3	0	6	0	4	5	0
ENSMUSG00000101618	0	0	0	0	0	0	0	0	0	0	0	0	0	0	0	0	0	0	0	0	0	0
ENSMUSG00000099458	0	0	0	0	0	0	0	0	0	0	0	0	0	0	0	0	0	0	0	0	0	0
ENSMUSG00000088111	0	0	0	0	0	0	0	0	0	0	0	0	0	0	0	0	0	0	0	0	0	0
ENSMUSG00000073722	0	0	0	0	0	0	0	0	0	0	0	0	0	0	0	0	0	0	0	0	0	0
ENSMUSG00000119695	0	0	0	0	0	0	0	0	0	0	0	0	0	0	0	0	0	0	0	0	0	0
ENSMUSG00000100310	0	0	0	0	0	0	0	0	0	0	0	0	0	0	0	0	0	0	0	0	0	0
ENSMUSG00000101514	0	0	0	0	0	0	0	0	0	0	0	0	0	0	0	0	0	0	0	0	0	0
ENSMUSG00000101033	0	0	0	0	0	0	0	0	0	0	0	0	0	0	0	0	0	0	0	0	0	0
ENSMUSG00000101372	0	0	1	0	1	0	0	0	0	1	0	0	0	0	2	0	0	0	0	0	0	1
ENSMUSG00000103241	0	0	0	0	0	0	0	0	0	0	0	0	0	0	0	0	0	0	0	0	0	0
ENSMUSG00000086240	99	121	38	57	90	63	72	87	50	55	81	65	68	120	67	110	89	129	43	78	89	67
ENSMUSG00000048411	0	0	0	0	0	0	0	0	0	0	0	0	0	0	0	0	0	0	0	0	0	0
ENSMUSG00000081557	0	0	2	1	0	0	0	2	1	0	0	0	1	0	0	2	0	3	0	2	0	0
ENSMUSG00000058590	0	0	0	0	0	0	0	0	0	0	0	0	0	0	0	0	0	0	0	0	0	0
ENSMUSG00000101235	0	0	0	0	0	0	0	0	0	0	0	0	0	0	0	0	0	0	0	0	0	0
ENSMUSG00002075209	0	0	0	0	0	0	0	0	0	0	0	0	0	0	0	0	0	0	0	0	0	0
ENSMUSG00000026609	0	0	0	0	0	0	0	0	0	0	0	0	0	0	0	0	0	0	0	2	0	0
ENSMUSG00002076857	0	0	0	0	0	0	0	0	0	0	0	0	0	0	0	0	0	0	0	0	0	0
ENSMUSG00002074912	0	0	0	0	0	0	0	0	0	0	0	0	0	0	0	0	0	0	0	0	0	0
ENSMUSG00000047528	1	0	2	0	2	0	0	0	1	0	3	5	0	1	1	4	1	0	5	1	0	4
ENSMUSG00000099257	0	0	0	0	0	0	0	0	0	0	0	0	0	0	0	0	0	0	0	0	0	0
ENSMUSG00000099492	72	187	122	85	95	99	97	100	151	140	188	115	167	127	95	122	113	201	145	185	179	106
ENSMUSG00000102059	9	15	6	7	10	5	9	13	4	12	9	25	37	33	26	53	34	30	26	36	41	32
ENSMUSG00000118548	0	0	0	0	0	0	0	0	0	0	0	0	0	0	0	0	0	0	0	0	0	0
ENSMUSG00000101046	0	0	0	0	0	0	0	0	0	0	0	0	0	0	0	0	0	0	0	0	0	0
ENSMUSG00000101726	0	0	0	0	0	0	0	0	0	0	0	0	0	0	0	0	0	0	0	0	0	0
ENSMUSG00002075317	0	0	0	0	0	0	0	0	0	0	0	0	0	0	0	0	0	0	0	0	0	0
ENSMUSG00002075289	0	0	0	0	0	0	0	0	0	0	0	0	0	0	0	0	0	0	0	0	0	0
ENSMUSG00000077235	0	0	0	0	0	0	0	0	0	0	0	0	0	0	0	0	0	0	0	0	0	0
ENSMUSG00000084550	0	0	0	0	0	0	0	0	0	0	0	0	0	0	0	0	0	0	0	0	0	0
ENSMUSG00000053185	0	0	0	0	0	2	0	0	0	0	0	0	0	0	0	0	0	0	0	0	0	0
ENSMUSG00000100261	45	58	58	53	39	38	34	42	45	59	50	40	53	40	35	63	45	73	42	38	65	53
ENSMUSG00000101180	0	0	0	0	0	0	0	0	0	0	0	0	0	0	0	0	0	0	0	0	0	0
ENSMUSG00000042349	19	13	31	22	20	19	21	22	34	28	21	20	14	32	20	45	17	20	23	19	39	26
ENSMUSG00000102027	0	0	0	0	0	1	0	0	0	0	0	0	0	0	0	0	0	0	0	0	0	0
ENSMUSG00000102055	0	0	0	1	2	0	2	3	2	0	0	0	0	1	1	2	0	0	2	0	1	3
ENSMUSG00000026031	497	310	357	531	610	437	441	560	458	442	532	633	579	647	695	850	419	365	588	615	642	568
ENSMUSG00000100236	0	0	0	1	0	0	0	0	2	0	0	0	0	0	0	0	0	1	0	1	0	0
ENSMUSG00000048874	674	476	753	843	832	762	613	724	693	721	804	933	945	1045	931	1366	665	412	1121	944	1065	811
ENSMUSG00000103783	0	0	0	0	0	0	0	0	0	0	0	0	0	0	3	0	1	0	2	1	0	0
ENSMUSG00000104315	0	0	0	0	1	0	0	0	1	0	0	0	0	0	0	0	0	0	0	0	0	0
ENSMUSG00000026064	8	0	2	5	7	3	1	1	14	2	10	30	18	13	22	34	10	3	15	13	21	20
ENSMUSG00000026608	273	253	272	291	323	363	275	396	223	314	262	296	251	371	322	463	234	203	287	237	341	234
ENSMUSG00000026029	32	27	57	58	81	70	49	63	50	56	32	64	69	86	83	120	57	58	83	79	88	72
ENSMUSG00000117310	1	1	4	2	3	1	2	2	4	6	2	13	5	10	11	7	7	0	3	4	2	3
ENSMUSG00000102719	1	3	2	2	2	1	2	0	0	0	6	0	2	1	3	2	1	0	0	3	1	4
ENSMUSG00000103370	0	0	0	0	0	0	0	0	0	0	0	1	0	0	0	0	0	0	2	0	0	0
ENSMUSG00000104464	0	0	0	0	0	0	0	0	0	0	0	0	0	0	0	0	0	0	0	0	0	0
ENSMUSG00000117091	0	0	0	0	0	0	0	0	0	0	0	0	0	0	0	0	0	0	0	0	0	0
ENSMUSG00000086726	0	0	0	0	0	0	0	0	0	0	0	0	0	0	0	0	0	0	0	0	0	0
ENSMUSG00000099719	0	0	1	0	2	0	0	1	0	0	0	1	0	1	0	2	2	0	0	2	0	1
ENSMUSG00000086727	5	9	4	10	8	14	0	1	5	0	1	135	143	197	219	182	104	58	148	142	148	119
ENSMUSG00000100237	0	0	0	0	1	0	0	0	0	0	0	10	6	10	7	4	7	3	4	8	11	5
ENSMUSG00002076113	0	0	0	0	0	0	0	0	0	0	0	0	0	0	0	0	0	0	0	0	0	0
ENSMUSG00000100910	0	0	0	0	0	0	0	0	2	0	0	10	3	11	11	10	4	0	2	2	9	10
ENSMUSG00000053332	243	276	242	208	269	211	272	291	180	171	304	231	240	236	278	324	281	480	218	240	270	225
ENSMUSG00000099796	0	0	0	0	0	0	0	0	0	0	0	4	3	2	3	1	0	3	1	0	0	1
ENSMUSG00000064440	0	0	0	0	0	0	0	0	0	0	0	0	0	0	0	0	0	0	0	0	0	0
ENSMUSG00000080463	0	0	0	0	0	0	0	0	0	0	0	0	0	0	0	0	0	0	0	0	0	0
ENSMUSG00000064816	0	0	0	0	0	0	0	0	0	0	0	0	0	0	0	0	0	0	0	0	0	0
ENSMUSG00000084667	0	0	0	0	0	0	0	0	0	0	0	0	0	0	0	0	0	0	0	0	0	0
ENSMUSG00000077220	0	0	0	0	0	0	0	0	0	0	0	0	0	0	0	0	0	0	0	0	0	0
ENSMUSG00000065160	0	0	0	0	0	0	0	0	0	0	0	0	0	0	0	0	0	0	0	0	0	0
ENSMUSG00000065735	0	0	0	0	0	0	0	0	0	0	0	0	0	0	0	0	0	0	0	0	0	0
ENSMUSG00000050217	0	0	0	0	0	0	0	0	0	0	0	0	0	1	0	0	0	0	0	0	1	0
ENSMUSG00002075950	0	0	0	0	0	0	0	0	0	0	0	0	0	0	0	0	0	0	0	0	0	0
ENSMUSG00000064968	0	0	0	0	0	0	0	0	0	0	0	0	0	0	0	0	0	0	0	0	0	0
ENSMUSG00000065228	0	0	0	0	0	0	0	0	0	0	0	0	0	0	0	0	0	0	0	0	0	0
ENSMUSG00000026063	0	0	0	0	0	0	0	0	0	0	0	0	0	0	0	0	0	0	0	0	0	0
ENSMUSG00000077664	0	0	0	0	0	0	0	0	0	0	0	0	0	0	0	0	0	0	0	0	0	0
ENSMUSG00000100205	0	0	0	0	0	0	0	0	0	0	0	0	0	0	0	0	0	0	0	0	0	0
ENSMUSG00000100592	0	0	0	0	0	0	0	0	0	0	0	0	0	0	0	0	0	0	0	0	0	0
ENSMUSG00000094215	0	0	0	0	0	0	0	0	0	0	0	0	0	0	0	0	0	0	0	0	0	0
ENSMUSG00000101093	0	0	0	0	0	0	0	0	0	0	0	0	0	0	0	0	0	0	0	0	0	0
ENSMUSG00000026028	2233	1216	1923	2288	2055	1836	2135	2140	2057	2270	2475	4584	4101	4644	5188	5306	2537	2454	3809	5516	4687	3561
ENSMUSG00000070960	55	67	61	72	66	78	60	58	61	63	68	104	81	104	98	120	105	104	101	78	97	81
ENSMUSG00000088620	0	0	0	0	0	0	0	0	0	0	0	0	0	0	0	0	0	0	0	0	0	0
ENSMUSG00000082159	0	0	1	1	0	0	0	0	0	0	0	0	0	0	0	0	0	0	0	0	0	0
ENSMUSG00000026425	362	257	327	326	348	337	291	354	344	323	257	291	342	350	325	401	251	163	283	279	404	277
ENSMUSG00000102733	0	0	0	0	0	0	0	0	0	0	0	0	0	0	0	0	0	0	0	0	0	0
ENSMUSG00000104060	0	0	0	0	0	0	0	0	0	0	0	0	0	0	0	3	0	0	0	0	0	0
ENSMUSG00000101778	0	0	0	0	0	0	0	2	0	0	0	0	0	0	0	0	0	0	0	0	0	0
ENSMUSG00000099959	0	0	0	0	0	0	0	0	0	0	0	0	0	0	0	0	0	0	0	0	0	0
ENSMUSG00002076189	0	0	0	0	0	0	0	0	0	0	0	0	0	0	0	0	0	0	0	0	1	2
ENSMUSG00000026058	0	0	0	0	0	0	0	0	0	0	0	0	0	0	0	0	0	1	1	1	0	0
ENSMUSG00000064688	0	0	0	0	0	0	0	0	0	0	0	0	0	0	0	0	0	0	0	0	0	0
ENSMUSG00000103482	0	0	0	0	0	0	0	0	0	0	0	0	0	0	0	0	0	0	0	0	0	0
ENSMUSG00000104498	0	0	0	0	0	0	0	0	0	0	0	0	0	0	0	0	0	0	0	0	0	0
ENSMUSG00000104313	0	0	0	0	0	0	0	0	0	0	0	0	0	0	0	0	0	0	0	0	0	0
ENSMUSG00000102865	0	0	0	0	0	0	0	0	0	0	3	0	0	0	0	0	0	3	0	0	0	0
ENSMUSG00000055184	4	4	7	1	5	2	5	6	8	6	7	6	2	6	8	14	6	3	9	5	10	7
ENSMUSG00000102321	0	0	0	0	0	0	0	0	0	0	0	0	0	0	0	0	0	0	0	0	0	0
ENSMUSG00000091318	0	0	0	0	0	0	0	0	0	0	0	0	0	0	0	0	0	0	0	0	0	0
ENSMUSG00000089489	0	0	0	0	0	0	0	0	0	0	0	0	0	0	0	0	0	0	0	0	0	0
ENSMUSG00000104433	0	0	0	0	0	0	0	0	0	0	0	0	0	0	0	0	0	0	0	0	0	0
ENSMUSG00002076392	0	0	0	0	0	0	0	0	0	0	0	0	0	0	0	0	0	0	0	0	0	0
ENSMUSG00000026432	0	0	0	0	0	0	0	0	0	0	0	0	0	0	0	0	0	0	0	0	0	0
ENSMUSG00000037624	50	29	34	36	25	59	24	55	30	68	23	60	21	56	53	81	49	81	61	49	81	73
ENSMUSG00000102926	0	0	0	0	0	0	0	0	0	0	0	0	0	0	0	0	0	0	0	0	0	0
ENSMUSG00000095841	0	0	0	0	0	0	0	0	0	0	0	0	0	0	0	0	0	0	0	0	1	0
ENSMUSG00000100497	0	0	0	0	0	0	0	0	0	0	0	0	0	0	0	0	0	0	0	0	0	0
ENSMUSG00000102917	0	0	3	0	0	0	2	0	0	3	0	1	1	1	0	0	0	0	1	0	6	0
ENSMUSG00000103669	2	0	0	0	0	0	0	2	0	3	0	0	0	0	0	0	0	0	2	0	0	0
ENSMUSG00000102824	863	1277	843	795	894	821	905	789	731	742	1051	837	790	1011	808	1074	797	1668	906	787	847	728
ENSMUSG00000100481	129	87	88	120	133	118	94	91	70	88	86	113	66	88	96	146	58	78	103	81	78	77
ENSMUSG00000100590	0	0	0	0	0	0	0	0	0	0	0	0	0	0	0	0	0	0	0	0	0	0
ENSMUSG00000088750	0	0	0	0	0	0	0	0	0	0	0	0	0	0	0	0	0	0	0	0	0	0
ENSMUSG00000104230	0	0	0	0	0	0	0	0	0	0	0	0	0	0	0	0	0	0	0	0	0	0
ENSMUSG00000104507	0	2	0	0	0	4	0	2	1	0	1	1	0	0	0	5	0	0	2	2	1	1
ENSMUSG00002075718	0	0	0	0	0	0	0	0	0	0	0	0	0	0	0	0	0	0	0	0	0	0
ENSMUSG00000101754	0	0	0	0	0	0	0	0	0	0	0	0	0	0	0	0	0	0	0	0	0	0
ENSMUSG00000065223	0	0	0	0	0	0	0	0	0	0	0	0	0	0	0	0	0	0	0	0	0	0
ENSMUSG00000103087	0	0	0	0	0	0	0	0	0	0	0	0	0	0	0	0	0	0	0	0	0	0
ENSMUSG00000100318	0	0	0	0	0	0	0	0	0	0	0	0	0	0	0	0	0	0	0	0	0	0
ENSMUSG00000101612	0	0	7	0	0	0	2	0	0	0	0	2	0	1	1	0	0	1	0	0	0	1
ENSMUSG00000065260	0	0	0	0	0	0	0	0	0	0	0	0	0	0	0	0	0	0	0	0	0	0
ENSMUSG00000026709	236	229	251	256	227	235	244	255	244	239	216	236	205	268	253	306	193	215	215	251	302	239
ENSMUSG00000102864	0	0	0	0	0	0	0	0	0	0	0	0	0	0	0	0	0	0	0	0	0	0
ENSMUSG00000026134	27	12	22	25	38	13	18	12	23	15	22	32	26	34	21	30	17	14	20	16	29	19
ENSMUSG00000101682	0	0	0	0	0	0	0	0	0	0	0	1	0	0	0	0	0	0	0	0	0	0
ENSMUSG00000102714	0	0	0	0	0	0	0	0	0	0	0	0	0	1	0	0	0	0	1	0	0	0
ENSMUSG00000102093	0	0	0	0	0	0	0	0	0	0	0	0	0	0	0	0	0	0	0	0	0	0
ENSMUSG00000103746	0	0	0	0	4	1	1	0	0	0	4	2	1	1	2	5	0	1	1	2	8	1
ENSMUSG00000102198	0	0	0	0	0	0	0	0	0	0	0	0	0	0	0	1	0	0	0	0	0	0
ENSMUSG00000004552	0	0	2	0	0	0	0	0	0	0	0	1	0	0	4	0	0	0	0	0	3	0
ENSMUSG00000026605	0	4	0	0	0	0	1	0	0	5	0	9	4	3	2	6	5	2	0	4	1	2
ENSMUSG00000103374	0	0	0	0	0	0	0	0	0	0	0	0	0	0	0	0	0	0	0	0	0	0
ENSMUSG00000026027	1854	1287	1775	1862	1790	1537	1892	1889	1715	2154	1797	1484	1483	1777	1302	1742	1045	997	1529	1761	1685	1445
ENSMUSG00000052688	63	43	39	53	51	54	39	62	74	64	35	48	38	65	75	139	65	49	50	52	69	55
ENSMUSG00000004768	133	76	103	134	159	126	93	122	98	141	105	149	135	172	157	232	120	88	153	124	162	124
ENSMUSG00000042215	361	268	254	290	266	241	270	275	278	330	283	479	401	573	458	568	340	421	432	466	490	372
ENSMUSG00000103072	1	0	0	0	0	0	0	0	0	1	2	0	3	1	0	0	0	1	0	3	0	0
ENSMUSG00000026708	14	16	14	14	14	16	7	16	6	11	14	16	5	9	10	21	17	24	20	12	24	9
ENSMUSG00000072295	0	1	0	0	0	0	0	0	0	0	0	0	0	0	2	2	0	0	0	0	0	0
ENSMUSG00000047383	0	0	0	0	0	0	0	0	0	0	0	0	0	0	0	0	0	0	0	0	0	0
ENSMUSG00000099752	0	0	0	0	0	0	0	0	0	0	0	0	0	0	0	0	0	0	0	0	0	0
ENSMUSG00000077616	0	0	0	0	0	0	0	0	0	0	0	0	0	0	0	0	0	0	0	0	0	0
ENSMUSG00000026604	624	263	417	602	682	497	477	586	519	521	557	995	602	773	708	952	545	330	622	675	917	614
ENSMUSG00000042268	0	0	0	0	0	0	0	0	0	0	0	1	0	0	0	0	0	0	0	0	0	0
ENSMUSG00000102248	0	0	0	0	0	0	0	0	0	3	0	0	0	0	0	0	0	0	0	0	0	0
ENSMUSG00000097925	0	0	0	0	2	1	3	0	0	4	0	1	0	2	0	4	7	0	2	1	0	1
ENSMUSG00000104435	38	100	64	79	92	71	107	74	79	61	68	78	86	101	94	89	77	33	80	83	79	69
ENSMUSG00000042197	260	194	248	274	277	233	266	297	225	264	240	260	311	373	354	445	281	223	261	294	397	258
ENSMUSG00000026705	255	113	280	260	225	225	250	258	210	261	234	219	213	231	227	327	189	128	253	232	275	236
ENSMUSG00000081402	63	57	48	40	66	36	64	65	64	79	42	64	50	82	64	96	59	58	55	49	70	51
ENSMUSG00000026603	1701	1818	1554	1723	1508	1445	1583	1472	1189	1494	2078	773	661	803	681	885	613	591	1003	604	786	657
ENSMUSG00000103467	1	0	10	2	4	4	3	5	2	4	3	2	0	0	6	7	1	0	3	4	0	8
ENSMUSG00000042251	7	6	8	13	20	1	4	7	5	7	9	44	42	53	28	56	37	23	58	43	69	68
ENSMUSG00000044835	3	0	0	0	0	1	0	0	0	0	0	0	0	0	0	0	0	0	0	0	1	0
ENSMUSG00000049160	0	0	0	0	0	0	0	0	0	0	0	0	0	0	0	2	0	0	0	0	0	0
ENSMUSG00000013275	1628	894	1426	1628	1996	1673	1575	1810	1588	1486	1646	2686	1822	2712	2318	3352	1709	901	2129	2381	2976	2374
ENSMUSG00000026288	64	70	60	40	69	52	33	42	51	71	30	70	49	87	70	138	45	46	89	64	108	59
ENSMUSG00000042182	1	1	2	12	10	0	7	8	3	7	1	6	5	2	6	10	7	9	2	9	7	7
ENSMUSG00000104416	0	0	0	0	0	0	0	0	0	0	0	0	0	0	0	0	0	0	0	0	0	0
ENSMUSG00000102817	0	2	7	4	4	5	3	4	0	1	2	3	6	5	3	3	5	9	2	3	10	6
ENSMUSG00000010175	36	11	48	46	39	23	35	47	24	30	27	465	462	493	510	432	246	184	354	440	431	320
ENSMUSG00000099404	0	0	0	0	0	0	0	0	0	0	0	1	0	0	1	4	0	0	0	0	0	0
ENSMUSG00000079045	0	0	0	0	0	0	0	0	0	0	0	7	7	1	4	4	1	1	3	4	1	0
ENSMUSG00000103644	0	0	0	0	0	0	0	0	0	0	0	0	0	0	0	0	0	0	0	0	0	0
ENSMUSG00000103510	0	0	0	0	0	0	0	0	0	0	0	0	0	0	0	0	0	0	0	0	0	0
ENSMUSG00000093064	0	0	0	0	0	0	0	0	0	0	0	0	0	0	0	0	0	0	0	0	0	0
ENSMUSG00002075368	0	0	0	0	0	0	0	0	0	0	0	0	0	0	0	0	0	0	0	0	0	0
ENSMUSG00000103963	0	0	0	0	0	0	0	0	0	0	0	0	0	0	0	0	0	0	0	0	0	0
ENSMUSG00000026433	53	76	49	60	60	82	78	62	41	46	56	47	40	85	46	94	40	80	47	37	47	65
ENSMUSG00000100026	0	0	0	0	0	0	0	0	0	0	0	0	0	0	0	0	0	0	0	0	0	0
ENSMUSG00000026434	1321	871	1404	1373	1563	1294	1442	1668	1236	1407	1607	1155	1074	1413	1218	1615	1042	846	1387	1227	1547	1102
ENSMUSG00000103569	0	0	0	0	0	0	0	0	0	0	0	0	0	0	0	0	1	0	1	0	0	0
ENSMUSG00000103975	0	0	0	0	0	0	0	0	0	0	0	0	0	0	0	0	0	0	0	0	0	0
ENSMUSG00000100037	0	0	0	0	0	0	0	0	0	0	0	0	0	0	0	0	0	0	0	0	0	0
ENSMUSG00000026701	1368	1741	1474	1448	1613	1341	1312	1519	1354	1335	1449	2523	2392	3181	2521	3639	2738	3526	2600	2865	3271	2176
ENSMUSG00000104163	0	0	0	0	0	0	0	0	0	0	0	0	0	0	0	0	0	0	0	0	0	0
ENSMUSG00000038079	68	51	60	58	44	55	60	82	72	55	86	32	47	52	36	90	62	72	57	38	52	43
ENSMUSG00000026435	55	32	30	36	48	41	38	49	33	25	41	68	46	73	51	77	45	44	46	37	49	51
ENSMUSG00000097573	12	11	14	15	14	6	5	11	14	7	14	16	6	24	25	18	9	15	18	10	12	6
ENSMUSG00000026700	0	0	0	0	0	0	0	0	0	0	0	0	0	1	1	0	3	0	0	4	0	0
ENSMUSG00000026436	539	422	549	546	662	588	534	625	475	541	620	635	574	736	671	916	543	516	603	523	720	532
ENSMUSG00000089872	403	441	442	454	505	473	567	424	291	385	261	308	209	333	251	416	245	248	294	239	284	216
ENSMUSG00000066755	1	0	0	0	0	0	0	0	0	1	0	1	0	2	2	0	0	0	0	0	0	0
ENSMUSG00002076072	0	0	0	0	0	0	0	0	0	0	0	0	0	0	0	0	0	0	0	0	0	0
ENSMUSG00000102860	0	0	0	0	0	0	0	0	0	0	0	0	0	0	0	0	0	0	0	0	0	0
ENSMUSG00000040323	481	291	419	447	519	459	406	468	440	414	392	548	428	782	649	730	491	486	538	626	580	444
ENSMUSG00000102399	2	0	1	0	1	0	4	0	3	0	3	1	0	0	2	0	0	0	1	2	0	0
ENSMUSG00000000817	0	0	0	0	0	0	0	0	0	0	0	0	0	0	0	1	0	0	0	0	0	0
ENSMUSG00000103625	0	0	3	2	0	0	0	0	0	0	0	0	0	0	0	0	0	0	0	0	0	0
ENSMUSG00000026634	733	475	711	787	777	677	781	791	704	714	697	664	696	821	758	1005	681	512	740	753	842	687
ENSMUSG00000040297	241	131	223	240	244	213	206	272	207	256	267	196	246	283	232	343	169	170	259	238	328	225
ENSMUSG00000102254	2	1	0	4	2	0	0	0	2	4	1	5	1	0	0	1	0	0	6	1	0	0
ENSMUSG00000103158	0	0	0	0	0	0	0	0	0	0	0	0	0	0	1	0	0	0	0	0	0	0
ENSMUSG00000037568	4	4	4	4	7	12	4	2	4	0	8	15	26	17	18	16	16	7	24	19	21	23
ENSMUSG00000104487	0	0	0	0	0	0	0	0	0	0	0	4	3	0	1	1	0	0	0	2	0	4
ENSMUSG00000103723	0	0	0	1	0	0	1	0	1	0	0	0	0	0	0	0	0	0	0	0	1	0
ENSMUSG00000103964	0	0	0	0	0	0	1	0	1	0	0	0	1	0	1	1	1	3	0	0	0	0
ENSMUSG00000086277	0	0	0	0	0	0	0	0	0	0	0	0	0	0	0	0	0	0	0	0	1	0
ENSMUSG00000026698	230	189	283	289	244	293	277	251	214	267	244	266	166	263	228	278	190	261	232	241	309	190
ENSMUSG00000103393	0	0	0	0	0	1	0	0	0	0	0	0	0	0	1	2	0	0	0	0	0	0
ENSMUSG00000066595	389	526	1017	846	705	494	506	432	668	410	541	805	1340	1404	1404	1582	697	509	594	1584	937	726
ENSMUSG00000097845	0	1	3	3	5	0	2	0	2	2	6	6	21	6	11	16	5	0	2	0	3	5
ENSMUSG00000057072	10	2	9	5	2	11	0	5	7	8	10	4	8	5	2	8	1	1	7	4	6	5
ENSMUSG00000059149	389	217	409	331	378	362	280	412	329	359	417	326	366	429	386	557	242	120	452	383	563	447
ENSMUSG00002075658	0	0	0	0	0	0	0	0	0	0	0	0	0	0	0	0	0	0	0	0	0	0
ENSMUSG00000103966	1	1	0	1	3	3	2	0	0	0	1	2	4	1	2	11	4	1	2	3	2	1
ENSMUSG00000026437	109	136	88	134	109	105	84	138	137	108	89	224	205	279	174	269	165	140	222	243	226	210
ENSMUSG00000099874	1	2	0	0	1	0	4	5	0	2	0	0	0	1	0	1	2	1	2	1	1	0
ENSMUSG00000026289	525	465	554	507	539	536	500	569	459	544	479	548	454	653	567	712	404	484	539	505	626	501
ENSMUSG00000079550	9	0	3	5	9	2	6	6	3	5	10	8	8	5	4	10	11	3	8	9	7	10
ENSMUSG00000087968	0	0	2	0	1	0	0	1	0	1	2	1	1	4	0	0	0	0	2	1	0	0
ENSMUSG00000089281	0	0	0	1	3	0	2	0	0	1	0	0	0	0	1	0	0	0	2	1	0	1
ENSMUSG00000101586	7	5	5	3	4	4	5	3	2	5	9	2	5	1	1	6	2	2	4	2	6	5
ENSMUSG00000099563	0	0	0	0	0	0	0	1	0	0	0	0	0	0	0	0	0	0	0	0	0	0
ENSMUSG00000079330	0	0	0	0	0	0	0	0	1	0	0	0	0	0	0	0	0	0	0	0	0	1
ENSMUSG00000118219	0	0	0	0	0	0	0	0	0	0	0	0	0	1	0	0	0	0	0	0	0	0
ENSMUSG00000065435	0	0	0	0	0	0	0	0	0	0	0	0	0	0	0	0	0	0	0	0	0	0
ENSMUSG00000066936	0	0	0	0	0	0	0	0	0	0	0	0	0	0	0	0	0	0	0	0	0	0
ENSMUSG00000101549	0	0	0	0	0	0	0	0	0	0	0	0	0	0	0	0	0	0	0	0	0	0
ENSMUSG00000089808	0	1	0	2	2	2	1	0	2	0	0	3	4	2	3	0	0	1	4	0	0	2
ENSMUSG00000042115	5	6	1	3	1	2	3	2	1	1	1	9	2	10	10	14	1	7	3	2	3	9
ENSMUSG00000026632	234	207	241	246	266	244	215	200	227	216	235	234	196	290	255	312	206	226	250	227	321	235
ENSMUSG00000040265	129	103	114	123	131	121	116	127	100	132	77	87	111	121	119	121	88	67	93	107	126	123
ENSMUSG00000062510	1	4	7	4	6	10	16	7	9	12	4	5	6	10	4	7	6	7	2	3	17	4
ENSMUSG00000090260	4	0	0	0	2	0	4	0	0	1	1	3	0	2	6	6	1	8	2	6	2	2
ENSMUSG00000102994	0	0	0	0	0	0	0	0	0	0	0	0	0	0	0	0	0	0	0	0	0	0
ENSMUSG00000103576	0	0	0	0	0	0	0	0	0	0	0	0	0	0	0	0	0	0	0	0	0	0
ENSMUSG00000078190	45	27	30	30	31	33	33	39	37	55	50	56	34	83	57	91	42	58	75	53	66	81
ENSMUSG00000070126	0	0	0	0	0	0	0	0	0	0	0	0	0	0	0	0	0	0	0	0	0	0
ENSMUSG00000065516	0	0	0	0	0	0	0	0	0	0	0	0	0	0	0	0	0	0	0	0	0	0
ENSMUSG00000089933	0	0	0	0	0	0	0	0	0	0	0	0	0	0	0	0	0	0	0	0	0	0
ENSMUSG00000066752	0	0	0	0	0	0	0	0	0	0	0	0	0	0	0	0	0	0	0	0	0	0
ENSMUSG00000026630	3	1	0	8	2	1	6	1	1	2	6	1	3	2	3	11	7	13	7	2	2	0
ENSMUSG00000009772	37	16	13	14	19	17	11	20	23	24	13	47	11	43	37	87	40	23	37	27	39	36
ENSMUSG00000102777	0	0	0	0	0	0	0	0	0	0	0	0	0	0	0	0	0	0	0	0	0	0
ENSMUSG00000100658	23	0	1	6	11	5	11	4	24	3	13	18	4	9	13	10	9	3	8	17	15	9
ENSMUSG00000091017	0	0	0	0	0	0	0	0	0	0	0	0	0	0	0	0	0	0	0	0	0	0
ENSMUSG00000056055	0	2	1	2	2	8	2	7	1	1	2	8	1	1	3	2	0	4	4	3	2	4
ENSMUSG00000026628	74	61	49	64	217	118	86	63	113	28	34	334	561	478	564	763	193	392	246	493	237	175
ENSMUSG00002076612	0	0	0	0	0	0	0	0	0	0	0	0	0	0	0	0	0	0	0	0	0	0
ENSMUSG00000042066	1631	1128	1482	1807	1665	1751	1797	1671	1528	1792	1768	808	674	984	819	906	624	636	780	703	861	518
ENSMUSG00000026024	630	351	481	612	597	537	589	663	540	508	583	545	430	611	506	762	323	203	463	506	593	435
ENSMUSG00000073478	29	14	30	21	30	29	23	20	29	23	16	17	15	13	22	25	16	45	14	29	30	10
ENSMUSG00000090079	1	0	0	0	0	0	0	0	0	0	0	0	0	0	0	3	0	0	0	1	0	0
ENSMUSG00000103685	1	6	3	5	6	2	2	0	6	1	2	5	0	2	3	3	1	0	0	5	3	1
ENSMUSG00000026694	208	227	229	246	240	266	265	246	193	229	205	136	148	241	172	205	153	122	159	126	190	131
ENSMUSG00000103174	0	0	0	0	0	0	0	0	0	0	0	0	0	0	0	1	0	0	0	0	0	0
ENSMUSG00000037499	823	1277	751	783	853	833	892	762	679	794	738	1086	710	1182	935	1371	926	2276	813	752	924	620
ENSMUSG00000026627	49	43	33	57	44	38	39	57	48	37	36	52	36	30	31	43	29	18	47	36	39	24
ENSMUSG00000070738	817	585	792	874	938	844	755	868	723	719	730	1159	923	1351	1225	1591	853	765	1141	1062	1174	958
ENSMUSG00000101942	1	0	0	0	1	0	0	0	0	0	0	0	0	1	0	0	0	1	2	1	0	0
ENSMUSG00000103996	0	0	0	0	0	0	0	0	0	0	0	0	0	0	0	0	0	0	0	0	0	0
ENSMUSG00000103591	0	1	0	2	2	0	3	1	0	0	0	0	0	0	0	1	2	0	2	0	2	0
ENSMUSG00000026023	10	6	4	4	13	5	8	7	10	8	4	4	4	10	4	9	7	9	1	2	5	2
ENSMUSG00000099922	0	0	0	0	0	0	0	0	0	0	0	0	0	0	0	0	0	0	0	0	0	0
ENSMUSG00000104502	0	0	0	0	0	0	0	0	0	0	0	0	4	0	1	1	1	0	0	1	0	0
ENSMUSG00000026626	1449	1177	1264	1483	1587	1161	1324	1255	1169	1111	1031	1556	983	1611	1391	1835	1175	1506	1319	1256	1386	958
ENSMUSG00000041075	809	637	697	1120	835	720	876	960	705	830	898	1011	904	761	1250	1448	465	428	604	1024	664	524
ENSMUSG00000042046	408	211	332	414	404	379	358	377	332	349	357	481	398	573	517	698	294	271	496	448	651	443
ENSMUSG00000097819	14	40	28	21	3	16	12	9	10	15	24	1	11	6	3	11	11	12	13	9	10	6
ENSMUSG00000103433	1	4	1	1	0	3	7	1	2	2	3	3	4	1	1	6	3	2	2	3	3	6
ENSMUSG00000097760	5	2	3	5	3	3	9	4	4	3	5	5	2	13	5	12	4	1	4	5	6	7
ENSMUSG00000103114	78	26	40	60	53	61	65	65	50	59	74	53	24	33	24	21	31	43	30	33	34	18
ENSMUSG00000104341	0	0	0	0	0	0	0	0	0	0	0	0	0	0	0	0	0	0	0	0	0	0
ENSMUSG00000103517	0	1	0	0	0	0	0	0	0	0	0	0	0	0	0	0	3	0	0	1	0	0
ENSMUSG00000102246	0	0	0	0	0	0	0	0	0	0	0	0	0	0	0	1	0	0	0	0	0	0
ENSMUSG00000047361	46	31	12	34	30	31	43	27	12	12	37	3	12	16	20	17	7	6	4	10	9	6
ENSMUSG00000099811	0	0	0	0	0	0	0	0	0	0	0	0	0	0	0	0	0	0	0	0	0	0
ENSMUSG00000101409	0	0	0	0	0	0	0	0	0	0	0	0	0	0	0	0	0	0	0	0	0	0
ENSMUSG00000026021	513	603	580	453	471	418	414	542	428	436	431	475	395	633	525	657	489	900	623	510	628	436
ENSMUSG00000026696	307	280	291	269	310	252	291	381	248	300	308	297	293	358	332	409	315	397	350	344	378	358
ENSMUSG00002075401	0	0	0	0	0	0	0	0	0	0	0	0	0	0	0	0	0	0	0	0	0	0
ENSMUSG00000103821	1	0	7	4	2	13	4	10	4	1	4	11	7	7	5	13	0	2	7	4	3	11
ENSMUSG00000091743	0	0	0	0	0	0	0	0	0	0	0	0	0	0	0	0	0	0	0	0	0	0
ENSMUSG00000101400	0	0	1	0	1	0	0	0	0	0	0	1	0	0	1	0	0	0	0	0	0	0
ENSMUSG00000026697	1654	2090	871	1384	1080	1525	1172	1243	1505	1297	847	979	588	984	1139	2345	972	1750	1054	831	1119	718
ENSMUSG00000091060	8	6	10	8	0	10	6	13	13	12	10	1	8	2	5	14	7	1	3	1	21	4
ENSMUSG00000037474	1	4	1	1	1	1	1	2	1	5	6	5	2	4	2	5	1	1	7	3	12	4
ENSMUSG00000026439	395	307	458	428	433	367	381	418	363	400	376	227	225	330	249	334	227	209	310	256	358	273
ENSMUSG00000048174	33	59	21	45	34	44	28	43	36	53	20	10	14	33	37	53	17	28	25	17	32	38
ENSMUSG00000005501	402	275	409	385	520	405	364	446	356	429	435	447	498	615	529	672	335	214	492	550	507	586
ENSMUSG00002075025	0	0	0	0	0	0	0	0	0	0	0	0	0	0	0	0	0	0	0	0	0	0
ENSMUSG00000084021	0	0	0	0	0	0	0	0	0	0	0	0	1	0	0	1	0	0	0	0	0	0
ENSMUSG00000083478	0	0	0	0	0	0	0	0	0	0	0	0	0	0	0	0	0	0	0	0	0	0
ENSMUSG00000118514	0	0	0	0	0	0	0	0	0	0	0	0	0	0	0	0	0	0	0	0	0	0
ENSMUSG00000026020	169	235	259	207	287	254	222	282	208	258	283	242	263	249	238	349	230	186	238	242	335	210
ENSMUSG00000077345	0	0	0	1	0	0	2	0	0	0	0	1	0	2	1	0	0	0	0	2	0	0
ENSMUSG00000077358	0	0	0	0	0	0	0	0	0	0	0	0	0	0	0	0	0	0	0	0	0	0
ENSMUSG00000089512	0	0	0	0	1	3	0	0	0	0	0	0	0	0	0	0	0	0	0	2	0	0
ENSMUSG00000089093	0	0	0	0	1	0	0	0	0	0	0	0	0	0	0	0	0	0	0	0	0	0
ENSMUSG00000037461	249	160	231	187	249	226	229	211	235	249	261	389	338	381	380	619	247	222	335	378	353	296
ENSMUSG00000102970	0	0	0	0	0	0	0	0	0	0	0	2	0	0	0	0	0	0	0	0	3	0
ENSMUSG00000067336	1766	1100	1850	1758	1681	1417	1442	1714	1498	1939	2530	1413	2059	1761	1728	2115	1120	1174	1876	1776	2120	1977
ENSMUSG00000104052	0	0	0	0	0	0	0	0	0	0	0	0	0	0	0	0	2	0	0	0	0	0
ENSMUSG00000103131	0	0	0	1	0	0	0	0	1	0	0	0	0	0	0	0	0	0	1	0	0	0
ENSMUSG00000090165	0	0	0	0	0	0	0	0	0	0	0	0	0	0	0	0	0	0	0	0	0	0
ENSMUSG00000092220	0	0	0	0	0	0	0	0	0	0	0	0	0	0	0	0	0	0	0	0	0	0
ENSMUSG00000118583	0	0	0	0	0	0	0	0	0	0	0	0	0	0	0	0	0	0	0	0	0	0
ENSMUSG00000041040	428	152	291	247	287	341	214	446	272	425	377	520	526	510	392	502	448	254	763	366	777	680
ENSMUSG00000103696	1	0	0	0	0	0	1	0	3	0	0	0	0	0	0	1	4	1	0	0	0	0
ENSMUSG00000100901	0	2	0	0	0	0	0	1	0	0	0	0	2	0	0	0	0	0	0	0	0	0
ENSMUSG00000053024	0	0	2	2	5	3	3	3	4	0	0	3	2	3	4	5	0	5	7	3	2	1
ENSMUSG00000090175	0	0	0	0	0	0	0	0	0	0	0	1	0	0	0	0	0	0	0	0	0	0
ENSMUSG00000089675	0	0	0	0	0	0	0	0	0	0	0	0	0	0	0	0	0	0	0	0	0	0
ENSMUSG00000026623	964	414	769	877	888	715	682	813	731	729	677	1597	1503	2034	2144	2156	1014	866	1263	1920	1614	1277
ENSMUSG00000119660	0	0	0	0	0	0	0	0	0	0	1	0	0	0	0	0	0	0	0	0	0	0
ENSMUSG00000064845	0	0	0	2	0	0	0	0	0	0	0	0	1	0	2	3	3	0	0	0	0	0
ENSMUSG00000102596	0	0	0	0	0	0	0	0	0	0	0	0	0	0	0	0	0	0	0	0	0	0
ENSMUSG00000102840	0	0	0	2	0	0	3	0	0	0	0	1	0	0	4	0	0	0	0	0	0	0
ENSMUSG00000026018	2	5	3	1	6	2	3	14	5	10	3	2	6	7	5	10	6	2	11	6	8	11
ENSMUSG00000026622	3	3	8	6	6	11	2	10	7	7	6	2	0	0	1	2	0	0	1	0	2	0
ENSMUSG00000055833	1	5	3	1	4	5	5	3	1	2	5	3	9	5	5	12	3	2	7	3	7	6
ENSMUSG00000037434	201	209	211	237	225	288	236	249	175	216	223	227	263	335	242	396	308	238	352	251	410	324
ENSMUSG00000090124	2	0	2	2	1	2	2	5	2	6	1	7	0	4	5	18	8	1	6	4	4	2
ENSMUSG00000082837	0	0	0	0	0	0	0	0	0	0	0	0	0	0	0	0	0	0	0	0	0	0
ENSMUSG00000090145	0	0	0	0	0	0	0	0	2	0	0	0	0	0	4	2	2	0	4	2	0	1
ENSMUSG00000084195	0	0	0	0	0	0	0	0	0	0	0	0	0	0	0	0	0	0	0	0	0	0
ENSMUSG00000081261	0	0	0	0	0	0	0	0	0	0	0	0	0	0	0	0	0	0	0	0	0	0
ENSMUSG00000054545	0	0	2	0	0	0	1	3	1	0	0	1	0	2	2	2	0	0	2	0	2	3
ENSMUSG00000081602	0	0	0	0	0	0	0	0	0	0	0	0	0	0	0	0	0	0	0	0	0	0
ENSMUSG00000082513	0	0	0	0	0	0	0	0	0	0	0	0	0	0	0	0	0	0	0	0	0	0
ENSMUSG00000082677	0	0	0	0	0	0	0	0	0	0	0	0	0	0	0	0	0	0	0	0	0	0
ENSMUSG00000089943	0	0	0	0	0	0	0	0	0	0	0	0	0	0	0	0	0	0	0	0	0	0
ENSMUSG00000118621	0	0	0	0	0	0	0	0	0	0	0	0	0	0	0	0	0	0	0	0	0	0
ENSMUSG00000081488	0	0	0	0	0	0	0	0	0	0	0	0	0	0	0	0	0	0	0	0	0	0
ENSMUSG00000083277	0	0	0	0	0	0	0	0	0	0	0	0	0	0	0	0	0	0	0	0	0	0
ENSMUSG00000026019	318	343	296	320	249	239	284	323	248	286	299	236	218	290	197	321	234	239	235	224	267	257
ENSMUSG00000090171	0	0	0	0	0	0	0	0	0	0	0	0	0	0	0	0	0	0	0	0	0	0
ENSMUSG00000081984	4	1	0	0	0	1	1	3	0	0	4	0	1	2	0	2	0	2	1	2	2	1
ENSMUSG00000089960	0	0	0	0	0	0	0	0	1	0	0	0	0	0	0	0	0	0	0	0	0	0
ENSMUSG00000079429	26	14	35	36	23	47	21	37	21	23	24	22	41	35	32	57	25	21	40	21	36	28
ENSMUSG00000040225	1095	504	1110	1114	1187	969	962	1221	1066	1075	1199	1315	1517	1481	1723	2180	785	547	1364	1383	1807	1300
ENSMUSG00000044783	405	208	392	349	451	393	295	396	349	350	301	341	270	438	404	611	325	259	443	356	481	375
ENSMUSG00000098259	3	0	2	5	0	4	3	0	2	0	3	6	4	6	5	3	4	0	3	6	6	2
ENSMUSG00000026017	78	101	108	104	121	59	101	122	80	99	98	85	101	154	96	135	78	86	129	98	154	147
ENSMUSG00000082609	0	2	7	3	4	3	10	3	5	8	2	2	3	2	2	4	4	19	7	5	6	7
ENSMUSG00000026692	28	18	28	26	38	16	24	31	19	19	28	27	40	23	24	50	34	20	46	24	21	34
ENSMUSG00000037395	429	135	307	361	309	287	271	321	311	322	386	463	393	493	417	531	242	241	408	487	562	344
ENSMUSG00000102755	0	0	0	0	0	0	0	0	0	0	0	0	0	0	0	0	0	0	0	0	0	0
ENSMUSG00000097316	28	34	11	33	23	37	28	19	39	27	30	32	18	43	28	34	28	37	42	46	71	35
ENSMUSG00000040181	688	645	671	633	801	678	640	812	677	696	812	831	952	1043	861	1495	870	756	1235	824	1206	1127
ENSMUSG00000036251	0	0	0	0	0	0	0	0	0	0	0	0	0	0	0	0	0	0	0	0	0	0
ENSMUSG00000085420	0	0	0	0	0	0	0	0	0	0	0	0	0	0	0	0	0	0	0	0	0	0
ENSMUSG00000026442	39	30	39	31	114	64	51	100	38	106	71	20	48	30	30	41	140	14	28	30	29	24
ENSMUSG00000073664	645	324	570	597	483	405	507	557	486	505	572	606	873	822	766	988	596	527	705	956	1073	811
ENSMUSG00000101126	0	0	0	0	0	0	0	0	0	0	0	0	0	0	0	0	0	0	0	0	0	0
ENSMUSG00000100516	0	0	0	0	0	0	0	0	0	0	0	0	0	0	0	0	0	0	0	0	0	0
ENSMUSG00000088911	0	0	0	0	0	0	0	0	0	0	0	0	0	0	0	0	0	0	0	0	0	0
ENSMUSG00000026443	12	5	7	7	9	14	15	8	7	4	9	27	17	32	36	22	43	59	36	27	24	31
ENSMUSG00002075842	0	0	0	0	0	0	0	0	0	0	0	0	0	0	0	0	0	0	0	0	0	0
ENSMUSG00000102709	0	4	0	1	0	0	1	0	2	0	2	0	0	1	0	1	0	0	0	0	0	0
ENSMUSG00000026295	1	0	0	0	0	0	0	1	0	0	0	0	0	0	1	0	0	3	0	0	0	0
ENSMUSG00000099553	0	0	0	0	0	0	0	0	0	0	0	0	0	0	0	0	0	0	0	0	0	0
ENSMUSG00000040170	1466	925	1310	1190	1649	1125	1106	1536	1101	1254	1522	1735	2144	2027	1792	3036	1631	803	2463	1695	2690	2626
ENSMUSG00000100908	0	0	0	0	0	0	0	0	0	0	0	0	0	0	0	0	0	0	0	0	0	0
ENSMUSG00000062310	0	0	1	2	0	0	1	0	0	0	0	1	1	2	0	0	0	0	2	0	0	1
ENSMUSG00000100798	0	0	0	0	0	0	0	0	0	0	0	0	0	0	0	0	0	0	0	0	0	0
ENSMUSG00000104057	0	0	0	0	0	0	0	0	0	0	0	0	0	0	0	0	0	0	0	0	0	0
ENSMUSG00000100367	0	0	0	0	0	0	0	0	0	0	0	0	0	0	0	0	0	0	0	0	0	0
ENSMUSG00000049439	136	97	132	161	170	149	171	140	111	155	150	132	115	144	166	232	139	144	162	139	155	137
ENSMUSG00000103822	0	0	0	0	1	0	0	0	0	0	1	0	0	0	0	0	2	0	0	0	0	0
ENSMUSG00000049866	18	15	19	19	30	10	17	12	18	16	8	36	26	46	61	83	44	40	52	29	30	23
ENSMUSG00000101736	0	0	0	0	0	0	0	0	0	0	0	0	0	0	0	0	0	0	0	0	0	0
ENSMUSG00000097398	0	2	0	0	0	0	0	0	0	0	0	0	0	0	0	0	0	0	0	0	0	0
ENSMUSG00000099848	0	0	0	0	0	0	0	0	0	0	0	0	0	0	0	0	0	0	0	0	0	0
ENSMUSG00000058248	0	0	1	2	2	1	2	1	0	0	2	2	8	5	5	5	5	1	3	1	0	1
ENSMUSG00000101333	0	0	0	0	0	0	0	0	0	0	0	0	0	0	0	0	0	0	0	0	0	0
ENSMUSG00000099378	0	0	0	0	0	0	0	0	0	0	0	0	0	0	0	0	0	0	0	0	0	0
ENSMUSG00000099544	0	0	0	0	1	0	0	0	0	0	0	0	0	0	0	0	0	0	0	0	0	0
ENSMUSG00000095576	0	0	0	0	0	1	0	2	0	1	0	3	3	4	1	1	3	8	0	0	1	1
ENSMUSG00000036206	112	88	126	119	135	98	86	134	79	121	104	189	155	157	186	230	126	107	150	139	178	112
ENSMUSG00000102700	0	0	0	0	0	0	0	0	3	0	0	0	0	0	0	0	0	0	0	0	0	0
ENSMUSG00000102083	0	0	0	0	0	0	0	0	0	1	0	0	0	0	0	0	0	0	0	0	0	0
ENSMUSG00000101288	0	0	0	0	5	0	0	0	0	0	0	0	0	0	0	0	0	0	0	0	0	0
ENSMUSG00000099938	0	0	0	0	0	0	0	0	0	0	0	0	0	0	0	0	0	0	0	0	0	0
ENSMUSG00000026691	3	0	0	1	2	0	0	1	0	1	1	0	0	0	4	2	1	1	0	0	0	1
ENSMUSG00000103288	0	0	0	0	0	0	0	0	0	0	0	0	0	0	0	0	0	0	0	0	0	0
ENSMUSG00000026131	9397	4575	8981	11057	11327	9404	9596	11036	9718	10258	11529	14221	12147	13867	17200	20308	7410	3386	12607	13544	14879	11786
ENSMUSG00000071890	1	0	0	0	0	0	0	0	0	0	0	0	0	0	0	0	0	0	0	1	0	0
ENSMUSG00000077608	0	0	0	0	0	0	0	0	0	0	0	0	0	0	0	0	0	0	0	0	0	0
ENSMUSG00000103102	0	0	0	0	0	0	0	0	0	0	0	0	0	0	0	0	0	0	0	0	0	0
ENSMUSG00000089174	0	0	0	0	0	0	0	0	0	0	0	0	0	0	0	0	0	0	0	0	0	0
ENSMUSG00000037375	13	12	11	6	11	9	4	8	5	10	12	9	13	17	6	13	5	14	10	8	30	4
ENSMUSG00000119403	0	0	0	0	0	0	0	0	0	0	0	0	0	0	0	0	0	0	0	0	0	0
ENSMUSG00000103596	0	0	0	0	0	0	0	0	0	0	0	0	0	0	0	0	1	0	0	0	0	0
ENSMUSG00000103874	0	0	0	0	0	0	0	0	0	0	0	0	0	0	0	0	0	0	0	0	0	0
ENSMUSG00000099382	0	0	0	0	0	0	0	0	0	0	0	0	0	0	0	0	0	0	0	0	0	0
ENSMUSG00000084506	0	0	0	0	0	0	0	0	0	0	0	0	0	0	0	0	0	0	0	0	0	0
ENSMUSG00000103364	3	12	8	1	2	0	2	0	1	3	0	0	2	2	1	1	0	5	2	0	1	0
ENSMUSG00000047384	0	0	0	0	0	0	0	0	0	0	0	0	0	0	0	0	0	0	0	0	0	0
ENSMUSG00000105982	0	0	0	0	0	0	0	0	0	0	0	0	0	0	0	0	0	0	0	0	0	0
ENSMUSG00000100872	0	0	0	2	0	0	0	0	0	0	0	0	0	0	2	0	0	0	0	0	0	0
ENSMUSG00000096992	5	3	0	2	0	4	0	1	4	2	0	5	0	5	0	3	1	1	1	0	2	0
ENSMUSG00000055013	424	195	234	339	385	375	299	371	354	330	341	568	490	580	686	871	395	286	485	428	649	417
ENSMUSG00000103001	0	0	0	0	0	3	0	0	0	0	0	1	0	0	0	1	0	0	0	0	0	0
ENSMUSG00000104397	0	0	0	0	0	0	0	1	0	0	0	0	0	0	1	4	1	1	1	0	2	2
ENSMUSG00000104114	0	0	0	0	0	0	0	0	0	0	0	0	0	0	3	0	0	0	0	0	0	0
ENSMUSG00000102839	0	0	0	0	0	0	0	0	0	0	0	0	0	0	0	0	0	0	0	0	0	0
ENSMUSG00002075930	0	0	0	0	0	0	0	0	0	0	0	0	0	0	0	0	0	0	0	0	0	0
ENSMUSG00000101206	0	0	0	0	0	0	0	0	0	0	0	4	0	1	1	0	0	0	0	2	0	0
ENSMUSG00000101662	0	0	1	0	0	0	0	0	2	0	0	0	0	0	0	3	0	0	0	0	0	0
ENSMUSG00000101462	4	0	4	2	0	4	2	1	2	0	3	1	0	1	0	5	4	6	2	2	5	3
ENSMUSG00000102336	8	0	1	0	1	2	0	0	3	2	4	2	3	1	6	3	2	0	2	6	0	2
ENSMUSG00000092852	0	0	0	0	0	0	0	0	0	0	0	0	0	0	0	0	0	0	0	0	0	0
ENSMUSG00000102009	0	0	0	0	0	0	0	0	0	0	0	0	0	0	0	0	2	0	0	0	0	0
ENSMUSG00002076983	0	0	0	0	0	0	0	0	0	0	0	0	0	0	0	0	0	0	0	0	0	0
ENSMUSG00000103252	0	0	0	0	0	0	0	0	0	0	0	0	0	0	0	0	0	0	0	0	0	0
ENSMUSG00000026586	1231	951	1236	1236	1107	995	957	1208	1233	1161	1122	2293	2090	2345	1856	2740	1302	1480	2323	2125	2684	2092
ENSMUSG00000042111	165	208	130	144	130	172	177	169	143	196	208	193	206	300	201	288	201	299	206	197	254	197
ENSMUSG00000092188	0	0	0	2	0	1	0	1	0	0	0	3	0	0	0	1	0	1	1	0	0	0
ENSMUSG00000101711	0	0	0	0	1	0	0	0	0	0	0	2	0	1	2	0	0	0	2	0	2	0
ENSMUSG00000034486	1	5	0	0	11	1	1	1	3	1	0	4	0	0	0	0	0	0	0	0	1	0
ENSMUSG00000103195	0	0	0	1	1	1	0	0	2	0	5	9	0	2	8	1	0	0	0	1	2	1
ENSMUSG00000092627	0	0	0	1	0	0	0	0	0	0	0	0	2	0	1	0	1	1	0	0	0	0
ENSMUSG00000016262	54	36	40	42	45	34	43	32	34	47	30	67	33	77	86	85	44	67	67	50	79	47
ENSMUSG00000089812	3	8	2	0	3	3	4	1	2	5	1	4	3	3	6	5	5	17	3	1	5	3
ENSMUSG00000102162	0	0	0	0	0	1	1	0	0	1	0	0	0	0	0	0	0	0	0	0	0	0
ENSMUSG00000040124	40	66	54	64	47	43	62	81	37	55	51	45	69	60	64	62	37	46	63	44	80	52
ENSMUSG00000088951	0	0	0	0	0	0	0	0	0	0	0	0	0	0	0	0	0	0	0	0	0	0
ENSMUSG00000101869	0	0	0	0	0	0	0	0	0	0	0	0	0	0	0	0	0	0	0	0	0	0
ENSMUSG00000102117	20	44	46	20	19	18	16	35	28	71	56	26	70	34	40	34	35	61	68	43	35	57
ENSMUSG00000040113	240	164	207	202	168	234	216	231	206	183	121	348	276	294	291	354	342	358	274	308	416	286
ENSMUSG00000089700	0	0	0	0	0	0	0	0	0	1	0	0	0	0	0	0	0	0	0	1	0	0
ENSMUSG00000067081	514	189	386	395	520	381	384	438	400	498	329	518	235	330	213	489	274	107	384	286	608	372
ENSMUSG00000026782	182	131	160	168	172	190	186	164	138	213	190	162	168	189	166	232	149	124	253	198	274	181
ENSMUSG00000054387	1181	629	1092	1144	1205	963	1000	1201	899	1120	1048	882	1044	1080	1103	1430	754	561	1089	942	1330	1001
ENSMUSG00000100228	4	6	7	9	10	10	6	2	5	13	9	18	6	9	4	3	9	18	10	4	1	5
ENSMUSG00000016200	1	0	1	1	0	1	0	0	0	1	12	7	3	2	2	9	0	3	4	13	7	10
ENSMUSG00002076180	0	0	0	0	0	0	0	0	0	0	0	0	0	0	0	0	0	0	0	0	0	0
ENSMUSG00000103640	0	0	0	0	6	1	0	0	1	4	3	0	3	1	2	1	7	14	0	2	3	4
ENSMUSG00000102442	0	0	0	0	0	0	0	0	0	0	0	0	0	0	0	0	0	0	0	0	0	0
ENSMUSG00000026127	173	134	160	188	188	163	151	162	193	153	158	286	191	281	281	359	167	162	203	229	252	179
ENSMUSG00000026301	0	0	0	0	0	0	0	0	0	0	0	0	0	0	0	0	0	0	0	0	0	0
ENSMUSG00000100850	0	0	0	0	0	0	0	0	0	0	0	0	0	0	0	0	0	0	0	0	0	0
ENSMUSG00000044337	426	283	251	317	289	371	262	290	302	398	322	306	306	345	353	525	306	344	349	278	463	347
ENSMUSG00000104087	0	0	0	0	0	0	0	0	0	0	0	0	0	0	0	0	0	0	0	0	0	0
ENSMUSG00000026014	524	203	424	477	498	437	372	467	466	482	574	1196	1455	1369	1437	2046	885	460	1640	1391	1744	1530
ENSMUSG00000101951	0	0	0	0	1	0	0	0	0	0	0	2	2	0	0	0	0	0	1	1	0	1
ENSMUSG00000101028	0	1	0	2	0	0	3	0	0	0	0	0	0	0	0	0	0	3	1	2	0	0
ENSMUSG00000081562	9	7	13	4	6	3	1	4	10	13	11	2	7	2	3	3	4	8	9	3	7	12
ENSMUSG00000084400	0	0	0	0	0	0	0	0	0	0	0	0	0	0	0	0	0	0	0	0	0	0
ENSMUSG00002075783	0	0	0	0	0	0	0	0	0	0	0	0	0	0	0	0	0	0	0	0	0	0
ENSMUSG00000026447	705	244	389	508	600	510	589	428	556	504	497	532	282	476	385	553	216	161	394	339	519	339
ENSMUSG00000082160	3	0	0	0	2	3	0	3	0	2	3	12	3	2	2	11	2	1	1	3	10	8
ENSMUSG00000103215	0	0	0	0	0	0	0	0	0	0	0	0	4	0	0	2	1	1	3	0	0	0
ENSMUSG00000101997	0	0	0	0	0	2	1	0	0	0	0	1	0	0	2	2	0	0	0	0	0	1
ENSMUSG00002075076	0	0	0	0	0	0	0	0	0	0	0	0	0	1	0	2	0	0	0	0	0	1
ENSMUSG00000103292	0	0	0	0	0	0	2	0	0	2	6	0	0	1	0	0	1	0	4	1	0	1
ENSMUSG00000084151	0	0	0	0	0	0	0	0	0	1	0	0	2	1	2	2	0	0	0	0	0	0
ENSMUSG00000101188	1212	1505	1292	1263	1283	1096	1126	1256	1059	1166	1277	1976	1993	2742	2703	2938	1966	2299	1846	2371	2180	1697
ENSMUSG00000101102	18	18	11	12	30	20	15	16	26	17	28	27	22	53	31	18	17	19	16	28	40	24
ENSMUSG00000102425	2	0	0	0	2	1	1	0	5	0	4	1	2	0	4	3	4	1	1	2	1	2
ENSMUSG00000016181	205	118	207	218	190	209	196	188	199	180	207	166	178	189	200	266	157	131	169	169	247	154
ENSMUSG00000026126	17	18	2	11	22	28	26	9	15	23	10	18	10	15	11	29	14	28	17	20	22	19
ENSMUSG00000046062	537	394	563	585	676	509	474	594	487	533	584	539	668	775	718	960	511	425	727	659	783	557
ENSMUSG00000026012	20	8	23	31	19	18	12	14	7	23	40	74	118	94	75	94	72	52	100	74	99	141
ENSMUSG00000100280	6	1	5	3	4	2	2	3	6	5	0	7	4	0	2	3	2	2	9	3	20	13
ENSMUSG00000086795	0	0	0	0	0	0	1	0	0	0	0	0	0	0	0	0	0	0	0	0	0	0
ENSMUSG00000101223	0	0	0	0	0	0	0	0	0	0	0	0	0	0	0	1	0	0	1	0	0	0
ENSMUSG00000085965	56	34	30	29	24	19	37	38	20	29	50	74	72	131	84	138	87	103	98	75	95	67
ENSMUSG00000104069	0	0	0	0	4	0	1	0	0	0	0	5	2	3	0	0	2	5	1	4	2	11
ENSMUSG00000083118	1	2	4	2	3	0	2	3	0	1	1	2	1	0	12	1	2	2	0	0	3	5
ENSMUSG00000083355	3	0	0	1	0	1	2	2	0	0	2	0	1	1	5	1	0	1	0	0	0	0
ENSMUSG00000102549	0	0	0	0	0	0	5	2	2	0	0	0	0	1	0	2	3	3	1	0	0	0
ENSMUSG00000026638	20	14	16	19	13	11	5	11	16	7	7	21	22	25	36	21	16	16	20	14	25	28
ENSMUSG00000026585	704	801	818	764	742	638	721	813	652	842	860	582	722	690	631	720	553	457	656	608	759	640
ENSMUSG00000034432	1472	1671	1834	1731	1615	1372	1444	1627	1451	1622	1684	1355	1260	1621	1200	1643	1191	1388	1418	1323	1586	1196
ENSMUSG00000026125	0	0	0	0	0	0	0	0	0	0	0	0	0	0	0	0	0	0	0	0	0	0
ENSMUSG00000101116	0	0	0	0	0	0	0	0	0	0	0	0	0	0	0	0	0	0	0	0	0	0
ENSMUSG00000056128	1	0	0	3	1	0	0	0	0	0	0	0	0	0	0	2	0	0	0	0	1	0
ENSMUSG00000026124	0	0	0	0	0	0	0	0	0	0	0	0	0	0	0	0	0	0	0	0	0	0
ENSMUSG00000101803	0	0	0	0	0	0	0	0	0	0	0	0	0	0	0	0	0	0	0	0	0	0
ENSMUSG00000026011	3	0	0	0	5	0	0	2	2	1	0	19	24	14	8	17	7	15	22	19	18	16
ENSMUSG00000079144	90	78	72	83	79	78	77	60	53	74	79	80	78	97	59	82	54	57	47	49	91	85
ENSMUSG00000081382	37	47	38	33	26	33	24	24	25	50	29	17	25	35	34	60	39	60	70	34	36	33
ENSMUSG00000080800	0	0	0	0	0	0	0	0	0	0	0	0	0	0	0	0	0	0	2	0	1	0
ENSMUSG00000037529	0	0	0	0	0	0	0	0	0	0	0	0	0	0	0	0	0	0	0	0	0	0
ENSMUSG00000045815	0	0	0	0	0	0	0	0	0	0	0	0	0	0	0	0	0	0	0	0	0	0
ENSMUSG00000045174	0	0	0	0	0	0	0	0	0	0	0	0	0	0	0	0	0	0	0	0	0	0
ENSMUSG00000100524	0	0	0	0	0	0	0	0	0	0	0	0	0	0	0	0	0	0	0	0	0	0
ENSMUSG00000102499	0	0	0	0	0	0	0	0	0	0	0	0	0	0	0	0	0	0	0	0	0	0
ENSMUSG00000103521	0	0	0	0	0	0	0	0	0	0	0	0	0	0	0	0	0	0	0	0	0	0
ENSMUSG00000104098	0	0	0	0	0	0	0	0	0	0	0	0	0	0	0	0	0	0	0	0	0	0
ENSMUSG00000026009	0	0	2	0	0	6	0	0	2	5	0	3	0	6	6	4	2	8	2	0	4	6
ENSMUSG00000102561	0	0	0	0	0	0	0	0	0	0	0	0	0	0	0	0	0	0	0	0	0	0
ENSMUSG00000082804	0	0	0	0	0	0	0	0	0	0	0	0	0	0	0	0	0	1	0	0	0	0
ENSMUSG00000082661	0	0	0	0	0	0	0	0	0	0	0	0	0	0	0	0	0	0	0	0	0	0
ENSMUSG00000080785	0	0	0	0	0	0	0	0	0	0	0	0	0	0	0	0	0	0	0	0	0	0
ENSMUSG00000100893	0	0	0	0	0	0	0	0	0	0	0	0	0	0	0	0	0	0	0	0	0	0
ENSMUSG00000085248	0	0	0	0	0	0	0	0	0	0	0	0	0	0	0	0	0	0	0	0	0	0
ENSMUSG00000085447	0	0	0	0	0	0	0	0	0	0	0	0	0	0	0	0	0	0	0	0	0	0
ENSMUSG00000086408	0	0	0	0	0	0	0	0	0	0	0	0	0	0	0	0	0	0	0	0	0	0
ENSMUSG00002075578	0	0	0	0	0	0	0	0	0	0	0	0	0	0	0	0	0	0	0	0	0	0
ENSMUSG00000100965	0	0	0	0	0	0	0	0	0	0	0	0	0	0	0	0	0	0	0	0	0	0
ENSMUSG00000102168	0	0	0	0	0	0	0	0	0	0	0	0	0	0	0	0	0	0	0	0	0	0
ENSMUSG00000100381	0	0	0	0	0	0	0	0	0	0	0	0	0	0	0	0	0	0	0	0	0	0
ENSMUSG00000086009	0	0	0	0	0	0	0	0	0	0	0	0	0	0	0	0	0	0	0	0	0	0
ENSMUSG00000026584	115	126	186	153	191	168	157	163	109	151	177	140	161	194	174	256	128	82	194	141	199	186
ENSMUSG00000052062	193	94	171	181	176	183	151	215	179	190	209	288	265	363	340	460	204	110	318	297	378	267
ENSMUSG00000103656	0	0	0	0	0	0	0	0	0	0	0	0	0	0	0	0	0	0	0	0	0	0
ENSMUSG00000104402	0	0	0	0	0	0	0	0	1	0	0	0	0	0	0	0	0	0	0	0	0	0
ENSMUSG00000104081	0	0	0	0	0	0	0	0	0	0	0	0	0	0	0	0	0	0	0	0	0	0
ENSMUSG00000085842	0	0	0	0	2	0	0	0	0	0	0	0	1	0	1	0	2	1	1	0	1	0
ENSMUSG00000103002	0	0	0	0	0	0	0	0	0	0	0	0	0	0	0	0	0	0	0	0	0	0
ENSMUSG00000100344	0	0	0	0	0	0	0	0	0	0	0	0	0	0	0	0	0	0	0	0	0	0
ENSMUSG00000101509	0	0	0	0	0	0	0	0	0	0	0	0	0	0	0	0	0	0	0	0	0	0
ENSMUSG00000085019	0	0	0	0	0	0	0	0	0	0	0	0	0	0	0	0	0	0	0	0	0	0
ENSMUSG00000102359	0	0	0	0	0	0	0	0	0	0	0	0	0	0	0	0	0	0	0	0	0	0
ENSMUSG00000085400	0	0	1	0	1	0	0	0	0	0	0	0	0	0	1	0	5	0	0	0	0	0
ENSMUSG00000100750	0	0	0	0	0	0	0	0	0	0	0	0	0	0	0	0	0	0	0	0	0	0
ENSMUSG00000081950	0	0	0	0	0	0	0	0	0	0	0	0	0	0	0	0	0	0	0	0	0	0
ENSMUSG00000037318	6	17	13	16	2	12	8	13	8	4	14	16	23	11	13	11	20	13	11	7	23	25
ENSMUSG00000084333	2	2	1	4	4	2	0	1	5	5	0	2	0	2	3	9	0	6	3	5	8	4
ENSMUSG00000090080	0	0	0	0	0	0	0	0	0	0	0	0	0	0	0	0	0	0	0	0	0	0
ENSMUSG00000089683	2	0	0	0	0	0	0	0	0	0	2	1	0	0	1	3	0	0	1	0	0	0
ENSMUSG00000048126	654	288	363	533	454	629	613	422	526	749	405	474	260	435	606	689	392	337	487	442	652	449
ENSMUSG00000037509	1	7	2	5	7	6	4	22	3	16	12	12	6	6	10	10	5	4	9	4	7	10
ENSMUSG00000103061	0	0	0	0	0	0	0	0	0	0	0	0	0	0	0	0	0	0	0	0	0	0
ENSMUSG00000103978	0	0	0	0	0	0	0	0	0	0	0	0	0	0	0	0	0	0	0	0	0	0
ENSMUSG00000102537	0	0	0	0	0	0	0	0	0	0	0	0	0	0	0	0	0	0	0	0	0	0
ENSMUSG00000102612	0	0	0	0	0	0	0	0	0	0	0	0	0	0	0	0	0	0	0	0	0	0
ENSMUSG00000118272	0	0	0	0	0	0	0	0	0	0	0	0	0	0	0	0	0	0	0	0	0	0
ENSMUSG00000104002	2	3	4	3	1	0	0	2	3	2	0	5	3	0	2	6	2	1	3	3	3	3
ENSMUSG00000026303	10	11	9	8	5	8	6	5	3	3	15	24	15	32	32	22	17	8	17	36	10	14
ENSMUSG00000090550	0	0	0	0	0	0	0	0	0	0	0	0	0	0	0	0	0	0	0	0	0	0
ENSMUSG00000041757	354	135	151	237	242	189	209	194	203	252	224	331	123	232	263	330	147	137	227	196	244	184
ENSMUSG00000101693	8	2	0	0	6	2	1	1	1	5	0	0	0	3	9	3	3	1	2	0	3	2
ENSMUSG00000026304	0	0	2	0	0	0	2	2	0	0	0	1	0	1	1	4	4	3	1	0	11	3
ENSMUSG00000100791	0	0	0	0	0	0	0	0	0	0	0	0	0	0	0	0	0	0	0	0	0	0
ENSMUSG00000103421	0	0	0	0	0	0	0	0	0	0	0	0	0	0	0	0	0	0	0	0	0	0
[truncated: 53,417 more rows]
