# Supplementary material for: Angiogenesis-independent VEGF signaling enhances exercise capacity by increasing fat oxidation in mice fed sulfur amino acid-restricted diets
Source: iScience. 2025 Nov 20;28(12):114148. doi: 10.1016/j.isci.2025.114148 (PMC12721204; doi:10.1016/j.isci.2025.114148)
Supplement: Table S4. Raw normalized ion counts from lipidomics analysis looking at muscle and diet interaction — Data supplied in an excel file as it is too large for a PDF or word table. [file mmc4.xls]

## Sheet: Table S4
lipidmics compound	term	estimate	std.error	statistic	p.value	qvalue
Glucosyl/Galactosyl ceramide(d18:1/16:0)_206_pos	DietSAAR	-0.192	0.049	-3.905	0.0012616	0.00210267
SM(d18:1/22:2)_386_pos	DietSAAR	-0.127	0.037	-3.461	0.00321578	0.00535964
TG_NH4(48:5)_492_pos	DietSAAR	-0.116	0.039	-2.946	0.00949517	0.0158253
PG(38:6)_40_neg	DietSAAR	-0.254	0.09	-2.829	0.0121047	0.016344
DG_Na(42:5)_240_pos	DietSAAR	-0.296	0.096	-3.097	0.00692611	0.0173153
PG(32:1)_14_neg	DietSAAR	-0.177	0.064	-2.756	0.0140535	0.0175669
SM(d18:1/24:1)_485_pos	DietSAAR	-0.114	0.04	-2.87	0.0110998	0.0184997
PG(38:5)_43_neg	DietSAAR	-0.217	0.08	-2.716	0.0152699	0.0190874
Sphingosine(d20:1)_12_pos	DietSAAR	0.394	0.138	2.855	0.0114735	0.0191226
SM(d18:1/16:0)_209_pos	DietSAAR	-0.09	0.032	-2.813	0.0125068	0.0208447
PI(32:0)_60_neg	DietSAAR	-0.2	0.072	-2.775	0.0135201	0.0225335
DG_Na(46:10)_339_pos	DietSAAR	-0.155	0.058	-2.703	0.0156873	0.0281548
PI(38:5)_135_neg	DietSAAR	-0.238	0.088	-2.693	0.0160036	0.0284918
PI(40:7)_147_neg	DietSAAR	-0.161	0.065	-2.485	0.0243776	0.0308342
LPA(18:4)_1_neg	DietSAAR	0.263	0.095	2.764	0.0138175	0.0345437
PG(34:2)_17_neg	DietSAAR	-0.151	0.059	-2.553	0.0212666	0.0354443
PC(40:6)_537_pos	DietSAAR	0.057	0.023	2.528	0.0223615	0.0372692
PG(34:1)_18_neg	DietSAAR	-0.149	0.06	-2.494	0.0239759	0.0399599
PE(36:5)_270_pos	DietSAAR	-0.126	0.052	-2.413	0.0281688	0.046948
MG_NH4(16:2)_13_pos	DietSAAR	-0.461	0.177	-2.601	0.0192827	0.0482068
PI(38:4)_136_neg	DietSAAR	-0.121	0.055	-2.217	0.0414297	0.0517872
PI(40:6)_148_neg	DietSAAR	-0.106	0.048	-2.206	0.0423227	0.0529034
LPG(20:4)_3_neg	DietSAAR	0.201	0.089	2.265	0.0377203	0.0754406
PA(36:0)_12_neg	DietSAAR	0.342	0.152	2.253	0.0386182	0.0772364
SM(d18:1/22:0)_398_pos	DietSAAR	-0.143	0.067	-2.153	0.0469165	0.0781942
LPG(20:0)_4_neg	DietSAAR	-0.79	0.337	-2.347	0.0321518	0.0803795
Sphinganine(d18:0)_5_pos	DietSAAR	-0.212	0.099	-2.137	0.0484063	0.0806771
PA(42:10)_24_neg	DietSAAR	0.447	0.192	2.324	0.0336011	0.0840028
SM(d18:1/24:2)_473_pos	DietSAAR	-0.107	0.051	-2.104	0.0515176	0.0858627
TG_NH4(58:6)_796_pos	DietSAAR	0.12	0.057	2.081	0.0538341	0.0897235
SM(d18:1/18:1)_252_pos	DietSAAR	-0.077	0.037	-2.078	0.0541535	0.0902558
PC(40:5)_548_pos	DietSAAR	0.051	0.025	2.051	0.0569824	0.0949707
MG_NH4(18:4)_14_pos	DietSAAR	-1.32	0.506	-2.608	0.0190345	0.0951724
PC(38:3)_479_pos	DietSAAR	-0.077	0.038	-2.016	0.0609342	0.101557
LPC(24:1)_112_pos	DietSAAR	-0.148	0.067	-2.204	0.0425169	0.106292
PC(42:9)_614_pos	DietSAAR	-0.147	0.075	-1.978	0.0654301	0.10905
PE(40:8)_399_pos	DietSAAR	-0.112	0.051	-2.19	0.0436735	0.109184
MG_NH4(18:2)_16_pos	DietSAAR	-0.405	0.19	-2.129	0.0491495	0.10976
TG_Na(48:7)_494_pos	DietSAAR	-0.425	0.216	-1.971	0.0663276	0.114678
PC(34:4)_305_pos	DietSAAR	-0.063	0.036	-1.764	0.0968954	0.121119
TG_NH4(48:6)_480_pos	DietSAAR	-0.103	0.054	-1.899	0.07572	0.1262
Sphingosine-monomethyl(d18:1)_7_pos	DietSAAR	-0.245	0.13	-1.885	0.0776758	0.12946
CE_Na(24:6)_292_pos	DietSAAR	-0.067	0.036	-1.882	0.0780872	0.130145
Glucosyl/Galactosyl ceramide(d18:1/20:4)_294_pos	DietSAAR	-0.089	0.042	-2.091	0.0528419	0.132105
PA(42:0)_37_neg	DietSAAR	-0.098	0.052	-1.872	0.0796623	0.13277
SM(d18:1/18:2)_249_pos	DietSAAR	-0.192	0.103	-1.86	0.0813958	0.13566
PG(34:3)_16_neg	DietSAAR	-0.127	0.075	-1.689	0.110524	0.138155
PA(40:0)_22_neg	DietSAAR	-0.35	0.19	-1.84	0.0843544	0.140591
SM(d18:1/24:3)_462_pos	DietSAAR	-0.092	0.056	-1.647	0.119111	0.148889
PG(30:0)_10_neg	DietSAAR	-0.096	0.059	-1.64	0.120487	0.150609
PE(40:3)_433_pos	DietSAAR	-0.084	0.047	-1.794	0.0916619	0.15277
PG(32:0)_15_neg	DietSAAR	-0.12	0.074	-1.628	0.123024	0.15378
MG_Na(24:4)_41_pos	DietSAAR	0.281	0.158	1.786	0.0930186	0.155031
PI(38:0)_142_neg	DietSAAR	0.078	0.044	1.784	0.0934186	0.155698
PE(36:4)_275_pos	DietSAAR	-0.067	0.038	-1.779	0.0942323	0.157054
PC(36:3)_391_pos	DietSAAR	-0.055	0.028	-1.999	0.0628813	0.157203
PE(O-36:5)_245_pos	DietSAAR	-0.07	0.04	-1.746	0.0999244	0.166541
PA(46:6)_79_neg	DietSAAR	0.057	0.029	1.95	0.0689699	0.172425
MG_NH4(20:4)_21_pos	DietSAAR	-0.331	0.193	-1.709	0.106765	0.173618
PE(48:9)_718_pos	DietSAAR	0.258	0.133	1.937	0.0705962	0.176491
MG_NH4(18:3)_15_pos	DietSAAR	-0.273	0.177	-1.542	0.142706	0.178383
ceramide(d18:1/22:3)_124_pos	DietSAAR	0.153	0.079	1.921	0.0727024	0.181756
TG_Na(50:1)_612_pos	DietSAAR	0.175	0.114	1.53	0.145539	0.181924
PI(40:3)_152_neg	DietSAAR	0.066	0.041	1.59	0.13137	0.183371
PC(40:3)_570_pos	DietSAAR	-0.115	0.068	-1.69	0.110365	0.183941
DG_NH4(44:9)_268_pos	DietSAAR	-0.166	0.089	-1.869	0.0800859	0.200215
PS(46:9)_753_pos	DietSAAR	-0.201	0.138	-1.453	0.165513	0.206891
MG_NH4(20:3)_22_pos	DietSAAR	-0.31	0.192	-1.616	0.125558	0.209264
Glucosyl/Galactosyl ceramide(d18:1/24:6)_436_pos	DietSAAR	-0.104	0.065	-1.606	0.127927	0.213211
ceramide-28:5(2-OH)_223_pos	DietSAAR	0.611	0.381	1.603	0.12838	0.213966
PG(48:10)_161_neg	DietSAAR	0.141	0.089	1.585	0.132431	0.220719
PC(46:12)_736_pos	DietSAAR	-0.11	0.07	-1.579	0.133914	0.223191
LPE(22:4)_65_pos	DietSAAR	-0.214	0.135	-1.578	0.134078	0.223463
PS(46:10)_750_pos	DietSAAR	-0.093	0.066	-1.402	0.179985	0.224981
LPG(22:0)_7_neg	DietSAAR	-0.758	0.422	-1.799	0.0909149	0.227287
LPG(22:6)_6_neg	DietSAAR	-0.758	0.422	-1.799	0.0909149	0.227287
LPE(22:3)_66_pos	DietSAAR	-0.19	0.106	-1.799	0.0909606	0.227401
ceramide-24:4(2-OH)_159_pos	DietSAAR	0.166	0.108	1.537	0.143811	0.239685
DG_Na(46:9)_346_pos	DietSAAR	-0.163	0.092	-1.763	0.0970598	0.242649
PA(44:9)_44_neg	DietSAAR	0.903	0.594	1.521	0.147806	0.246343
PA(44:8)_45_neg	DietSAAR	-0.226	0.129	-1.753	0.0986656	0.246664
PS(38:0)_508_pos	DietSAAR	-0.086	0.062	-1.383	0.185725	0.247634
PA(46:11)_68_neg	DietSAAR	0.242	0.187	1.3	0.21215	0.265187
ceramide(d18:1/20:0)_106_pos	DietSAAR	0.118	0.081	1.469	0.161224	0.268707
PI(36:3)_108_neg	DietSAAR	-0.096	0.065	-1.466	0.162136	0.270226
PE(34:2)_230_pos	DietSAAR	-0.069	0.047	-1.463	0.162749	0.271249
PI(40:0)_159_neg	DietSAAR	0.12	0.082	1.463	0.162875	0.271459
MG_NH4(22:2)_30_pos	DietSAAR	-0.374	0.24	-1.557	0.138967	0.272162
MG_NH4(24:6)_33_pos	DietSAAR	-0.338	0.231	-1.46	0.163687	0.272812
PA(44:6)_50_neg	DietSAAR	-0.049	0.038	-1.28	0.218668	0.273335
CE_Na(16:2)_144_pos	DietSAAR	-0.258	0.197	-1.312	0.207994	0.274615
TG_NH4(42:3)_266_pos	DietSAAR	-0.161	0.096	-1.683	0.111757	0.279393
PA(46:7)_77_neg	DietSAAR	-0.066	0.046	-1.443	0.168213	0.280355
Glucosyl/Galactosyl ceramide(d18:1/28:1)_645_pos	DietSAAR	0.155	0.123	1.259	0.226183	0.282728
Glucosyl/Galactosyl ceramide(d18:1/22:2)_377_pos	DietSAAR	0.271	0.193	1.407	0.178686	0.297809
LPC(20:3)_72_pos	DietSAAR	-0.153	0.101	-1.517	0.148773	0.298043
Glucosyl/Galactosyl ceramide(d18:1/26:3)_540_pos	DietSAAR	-0.127	0.091	-1.405	0.179063	0.298439
PE(44:9)_577_pos	DietSAAR	-0.238	0.17	-1.404	0.179448	0.299081
MG_NH4(24:5)_35_pos	DietSAAR	-0.357	0.218	-1.64	0.120579	0.301447
MG_NH4(22:3)_29_pos	DietSAAR	-0.271	0.194	-1.396	0.181864	0.30273
ceramide-28:4(2-OH)_229_pos	DietSAAR	-0.489	0.351	-1.394	0.182351	0.303919
SM(d18:1/18:0)_257_pos	DietSAAR	-0.048	0.035	-1.351	0.195545	0.307002
MG_NH4(22:4)_28_pos	DietSAAR	-0.284	0.212	-1.339	0.199188	0.308348
SM (d18:1/24:0)_495_pos	DietSAAR	-0.119	0.086	-1.379	0.186862	0.311437
PS(46:3)_770_pos	DietSAAR	0.648	0.545	1.189	0.251753	0.314692
PG(48:5)_165_neg	DietSAAR	0.665	0.488	1.362	0.192089	0.320148
PE(O-36:3)_250_pos	DietSAAR	-0.209	0.168	-1.245	0.231227	0.323706
DG_Na(48:5)_448_pos	DietSAAR	0.2	0.162	1.235	0.234539	0.325801
SM(d18:1/22:1)_393_pos	DietSAAR	-0.06	0.045	-1.345	0.197524	0.329207
PI(40:0)_158_neg	DietSAAR	-0.093	0.07	-1.321	0.205035	0.341725
MG_NH4(22:5)_27_pos	DietSAAR	-0.239	0.188	-1.275	0.220387	0.353653
MG_NH4(20:2)_24_pos	DietSAAR	-0.252	0.194	-1.299	0.212224	0.353706
PI(36:2)_110_neg	DietSAAR	-0.063	0.057	-1.104	0.285739	0.357174
Glucosyl/Galactosyl ceramide(d18:1/24:3)_451_pos	DietSAAR	-0.159	0.123	-1.292	0.214572	0.35762
TG_Na(48:1)_520_pos	DietSAAR	-0.13	0.101	-1.291	0.214889	0.358148
TG_Na(48:8)_484_pos	DietSAAR	-0.422	0.275	-1.537	0.14389	0.359724
DG_Na(46:4)_376_pos	DietSAAR	0.104	0.094	1.098	0.288577	0.360721
Glucosyl/Galactosyl ceramide(d18:1/22:6)_354_pos	DietSAAR	-0.086	0.067	-1.283	0.217715	0.362858
PA(48:12)_94_neg	DietSAAR	0.209	0.178	1.178	0.2561	0.366775
LPC(18:0)_62_pos	DietSAAR	-0.125	0.098	-1.275	0.220651	0.367752
TG_NH4(54:2)_733_pos	DietSAAR	0.176	0.116	1.515	0.149194	0.372985
PG(44:11)_123_neg	DietSAAR	-0.1	0.089	-1.117	0.280444	0.373926
DG_Na(44:3)_304_pos	DietSAAR	0.214	0.17	1.257	0.226827	0.378045
PE(48:2)_751_pos	DietSAAR	0.193	0.182	1.06	0.305026	0.381282
TG_Na(60:6)_824_pos	DietSAAR	0.28	0.187	1.498	0.153501	0.383752
PE(42:6)_507_pos	DietSAAR	0.056	0.045	1.242	0.231972	0.386621
PA(46:3)_88_neg	DietSAAR	-0.122	0.099	-1.24	0.232752	0.38792
PE(42:1)_528_pos	DietSAAR	-0.218	0.161	-1.355	0.194157	0.388315
Glucosyl/Galactosyl ceramide(d18:1/26:1)_561_pos	DietSAAR	-0.247	0.183	-1.35	0.19574	0.39148
TG_NH4(56:3)_777_pos	DietSAAR	0.142	0.105	1.349	0.196273	0.392546
PS(30:2)_210_pos	DietSAAR	0.215	0.209	1.028	0.319345	0.399181
PG(42:10)_90_neg	DietSAAR	-0.112	0.076	-1.466	0.16199	0.404974
PE(34:3)_224_pos	DietSAAR	-0.123	0.084	-1.461	0.163415	0.408538
PG(42:9)_91_neg	DietSAAR	-0.114	0.078	-1.459	0.163889	0.409723
PA(48:8)_105_neg	DietSAAR	0.064	0.053	1.205	0.245884	0.409807
DG_Na(46:3)_381_pos	DietSAAR	0.166	0.138	1.199	0.24784	0.413067
ceramide(d18:1/24:5)_138_pos	DietSAAR	0.151	0.151	0.999	0.332899	0.416124
PC(44:10)_685_pos	DietSAAR	0.047	0.048	0.998	0.332971	0.416213
PG(36:4)_25_neg	DietSAAR	-0.124	0.104	-1.193	0.25032	0.417201
PE(40:5)_423_pos	DietSAAR	-0.071	0.059	-1.191	0.250943	0.418238
LPC(18:3)_59_pos	DietSAAR	-0.114	0.087	-1.303	0.210965	0.421196
ceramide-28:6(2-OH)_220_pos	DietSAAR	0.555	0.471	1.178	0.255966	0.422107
Glucosyl/Galactosyl ceramide(d18:1/28:2)_638_pos	DietSAAR	0.124	0.126	0.982	0.340725	0.425906
Glucosyl/Galactosyl ceramide(d18:1/22:4)_365_pos	DietSAAR	-0.032	0.033	-0.98	0.34163	0.427038
DG_NH4(38:5)_160_pos	DietSAAR	-0.03	0.031	-0.975	0.343934	0.429918
Lactosyl ceramide(d18:1/18:3)_690_pos	DietSAAR	-0.098	0.084	-1.17	0.259048	0.431747
PS(46:12)_740_pos	DietSAAR	0.151	0.129	1.165	0.261011	0.435019
Glucosyl/Galactosyl ceramide(d18:1/22:1)_384_pos	DietSAAR	-0.179	0.154	-1.164	0.261659	0.436099
PA(48:1)_126_neg	DietSAAR	-0.234	0.165	-1.415	0.176258	0.436152
DG_Na(46:5)_370_pos	DietSAAR	0.18	0.187	0.965	0.348997	0.436246
LPE(20:4)_53_pos	DietSAAR	-0.099	0.085	-1.16	0.262893	0.438156
PC(38:6)_449_pos	DietSAAR	0.076	0.06	1.269	0.22267	0.439571
PS(44:11)_684_pos	DietSAAR	0.066	0.057	1.158	0.263921	0.439868
PE(40:6)_415_pos	DietSAAR	0.055	0.039	1.407	0.178538	0.446345
PG(36:6)_23_neg	DietSAAR	0.179	0.127	1.403	0.17979	0.449474
DG_NH4(40:1)_204_pos	DietSAAR	0.101	0.107	0.941	0.360564	0.450705
PS(40:5)_557_pos	DietSAAR	0.119	0.126	0.94	0.361167	0.451458
TG_NH4(58:10)_789_pos	DietSAAR	0.109	0.111	0.986	0.338599	0.451465
LPE(20:1)_55_pos	DietSAAR	-0.157	0.147	-1.067	0.301705	0.453107
LPC(20:1)_74_pos	DietSAAR	-0.159	0.128	-1.246	0.230728	0.456774
PC(42:12)_602_pos	DietSAAR	0.062	0.06	1.031	0.317758	0.457395
ceramide(d18:1/22:1)_129_pos	DietSAAR	0.055	0.049	1.128	0.275979	0.459965
PG(48:6)_164_neg	DietSAAR	-0.058	0.06	-0.979	0.342083	0.46039
ceramide-18:1(2-OH)_96_pos	DietSAAR	0.124	0.11	1.127	0.27639	0.46065
LPE(18:3)_45_pos	DietSAAR	-0.145	0.104	-1.387	0.184407	0.461017
PE(O-38:6)_298_pos	DietSAAR	-0.065	0.058	-1.123	0.277823	0.463039
PE(36:0)_296_pos	DietSAAR	0.051	0.046	1.121	0.27885	0.46475
Glucosyl/Galactosyl ceramide(d18:1/24:0)_482_pos	DietSAAR	-0.217	0.175	-1.237	0.233981	0.467963
PI(36:0)_120_neg	DietSAAR	0.068	0.071	0.956	0.353499	0.471332
MG_Na(18:4)_17_pos	DietSAAR	0.088	0.08	1.11	0.28343	0.472384
PI(46:12)_176_neg	DietSAAR	0.114	0.103	1.104	0.285905	0.476509
TG_NH4(60:5)_821_pos	DietSAAR	0.135	0.122	1.103	0.286136	0.476893
TG_NH4(58:4)_798_pos	DietSAAR	0.129	0.117	1.098	0.288626	0.481043
TG_Na(54:6)_727_pos	DietSAAR	0.141	0.15	0.94	0.361394	0.481859
PE(O-34:1)_214_pos	DietSAAR	-0.062	0.056	-1.089	0.292077	0.486795
TG_NH4(54:6)_716_pos	DietSAAR	0.123	0.132	0.932	0.365135	0.486846
PS(40:6)_544_pos	DietSAAR	0.041	0.045	0.923	0.369589	0.492786
TG_Na(50:9)_563_pos	DietSAAR	-0.147	0.143	-1.029	0.318721	0.495865
PE(30:0)_163_pos	DietSAAR	-0.064	0.059	-1.076	0.297801	0.496335
DG_NH4(38:3)_164_pos	DietSAAR	-0.081	0.093	-0.868	0.398071	0.497589
TG_NH4(62:15)_831_pos	DietSAAR	0.494	0.57	0.867	0.398971	0.498714
LPC(18:4)_58_pos	DietSAAR	-0.138	0.103	-1.337	0.199943	0.499856
PS(42:8)_622_pos	DietSAAR	0.14	0.163	0.864	0.400272	0.50034
DG_NH4(34:0)_122_pos	DietSAAR	0.074	0.077	0.965	0.348715	0.50203
MG_NH4(24:3)_39_pos	DietSAAR	-0.267	0.25	-1.065	0.302877	0.504796
TG_Na(54:1)_749_pos	DietSAAR	0.181	0.211	0.856	0.404456	0.50557
PA(46:0)_92_neg	DietSAAR	-0.22	0.185	-1.185	0.253188	0.506375
PI(38:3)_137_neg	DietSAAR	-0.031	0.036	-0.849	0.408596	0.510745
LPE(22:1)_67_pos	DietSAAR	-0.139	0.133	-1.049	0.309801	0.516335
PE(46:9)_657_pos	DietSAAR	0.1	0.095	1.048	0.310278	0.517129
LPC(16:0)_51_pos	DietSAAR	-0.105	0.092	-1.146	0.268517	0.518249
PE(42:2)_523_pos	DietSAAR	0.091	0.087	1.045	0.311589	0.519316
PI(34:1)_85_neg	DietSAAR	0.043	0.042	1.04	0.31372	0.522867
LPC(20:0)_75_pos	DietSAAR	-0.114	0.098	-1.157	0.264126	0.526789
PC(40:0)_594_pos	DietSAAR	-0.177	0.137	-1.299	0.212413	0.531032
LPC(20:5)_70_pos	DietSAAR	-0.066	0.08	-0.818	0.425372	0.531715
Lactosyl ceramide(d18:1/18:0)_706_pos	DietSAAR	-0.105	0.122	-0.863	0.400963	0.534618
ceramide-24:6(2-OH)_155_pos	DietSAAR	0.153	0.182	0.841	0.412671	0.535592
TG_Na(54:8)_717_pos	DietSAAR	0.175	0.171	1.023	0.321472	0.535787
TG_NH4(56:4)_775_pos	DietSAAR	0.132	0.102	1.292	0.214601	0.536503
DG_NH4(46:11)_320_pos	DietSAAR	-0.024	0.023	-1.021	0.322374	0.53729
PC(34:1)_319_pos	DietSAAR	-0.024	0.023	-1.021	0.322374	0.53729
Glucosyl/Galactosyl ceramide(d18:1/20:1)_306_pos	DietSAAR	-0.182	0.173	-1.051	0.30885	0.538929
SM(d18:1/26:1)_576_pos	DietSAAR	-0.176	0.104	-1.702	0.108118	0.540591
PG(46:2)_151_neg	DietSAAR	0.152	0.15	1.013	0.325958	0.543263
SM(d18:1/20:2)_307_pos	DietSAAR	0.197	0.196	1.005	0.33005	0.550083
PI(34:2)_81_neg	DietSAAR	0.072	0.072	1.005	0.330073	0.550122
ceramide(d18:1/20:3)_102_pos	DietSAAR	0.086	0.086	1.004	0.330533	0.550889
PE(48:3)_747_pos	DietSAAR	0.178	0.227	0.784	0.444575	0.555718
MG_NH4(20:5)_20_pos	DietSAAR	-0.112	0.143	-0.779	0.447317	0.559146
PG(48:4)_168_neg	DietSAAR	0.13	0.157	0.825	0.421436	0.561914
PG(36:3)_26_neg	DietSAAR	-0.094	0.096	-0.988	0.338032	0.563387
DG_Na(48:12)_414_pos	DietSAAR	-0.082	0.099	-0.823	0.422784	0.563712
PA(48:11)_97_neg	DietSAAR	0.172	0.164	1.051	0.308889	0.565013
LPE(22:0)_68_pos	DietSAAR	-0.13	0.112	-1.161	0.262524	0.566482
Phytosphingosine(18:0)_99_pos	DietSAAR	0.085	0.087	0.981	0.341385	0.568976
TG_Na(52:1)_686_pos	DietSAAR	0.106	0.139	0.762	0.457039	0.571299
TG_NH4(56:8)_763_pos	DietSAAR	0.095	0.098	0.973	0.345255	0.575424
MG_NH4(24:4)_36_pos	DietSAAR	-0.242	0.25	-0.97	0.34633	0.577217
DG_Na(48:4)_456_pos	DietSAAR	0.094	0.107	0.882	0.391022	0.58007
LPC(16:1)_50_pos	DietSAAR	-0.075	0.1	-0.75	0.464203	0.580253
SM(d18:1/20:1)_311_pos	DietSAAR	0.051	0.065	0.784	0.444641	0.581706
MG_NH4(22:6)_26_pos	DietSAAR	-0.156	0.162	-0.963	0.350092	0.583487
MG_Na(24:6)_37_pos	DietSAAR	-0.113	0.117	-0.96	0.351163	0.585271
Glucosyl/Galactosyl ceramide(d18:1/26:6)_522_pos	DietSAAR	-0.188	0.198	-0.952	0.355067	0.591778
PE(38:3)_350_pos	DietSAAR	-0.064	0.068	-0.947	0.357541	0.595902
PG(40:8)_66_neg	DietSAAR	-0.057	0.079	-0.727	0.477509	0.596887
DG_NH4(46:8)_337_pos	DietSAAR	0.076	0.105	0.724	0.479501	0.599376
PE(42:5)_512_pos	DietSAAR	0.047	0.05	0.943	0.359877	0.599794
PE(40:2)_437_pos	DietSAAR	-0.057	0.073	-0.774	0.450454	0.600605
SM(d18:1/20:0)_317_pos	DietSAAR	-0.046	0.048	-0.976	0.343826	0.602112
PE(40:4)_429_pos	DietSAAR	0.035	0.039	0.902	0.380618	0.606792
DG_Na(40:7)_189_pos	DietSAAR	0.091	0.075	1.213	0.24285	0.607126
PE(42:4)_516_pos	DietSAAR	-0.073	0.078	-0.933	0.364567	0.607611
TG_Na(58:3)_808_pos	DietSAAR	0.111	0.156	0.712	0.486973	0.608716
PE(42:9)_487_pos	DietSAAR	0.129	0.17	0.762	0.457065	0.60942
LPC(24:0)_115_pos	DietSAAR	-0.082	0.104	-0.789	0.441704	0.611228
PG(44:9)_127_neg	DietSAAR	0.036	0.048	0.757	0.460123	0.612391
PG(36:2)_28_neg	DietSAAR	-0.06	0.085	-0.706	0.490524	0.613155
LPS(24:5)_107_pos	DietSAAR	-0.087	0.094	-0.923	0.369738	0.616229
MG_Na(22:1)_31_pos	DietSAAR	0.118	0.168	0.701	0.493546	0.616933
LPE(20:0)_57_pos	DietSAAR	-0.106	0.087	-1.22	0.240324	0.617954
Glucosyl/Galactosyl ceramide(d18:1/28:5)_620_pos	DietSAAR	0.391	0.562	0.697	0.495772	0.619715
ceramide(d18:1/26:2)_178_pos	DietSAAR	-0.154	0.17	-0.907	0.377803	0.621185
TG_Na(56:10)_764_pos	DietSAAR	0.174	0.191	0.91	0.37618	0.626967
PS(38:6)_457_pos	DietSAAR	-0.063	0.07	-0.91	0.376182	0.62697
PS(36:2)_401_pos	DietSAAR	-0.058	0.082	-0.706	0.490233	0.63016
PC(38:0)_502_pos	DietSAAR	-0.13	0.144	-0.904	0.379475	0.632459
PE(42:3)_519_pos	DietSAAR	-0.111	0.123	-0.903	0.379847	0.633078
TG_Na(48:0)_524_pos	DietSAAR	0.087	0.129	0.678	0.507214	0.634018
TG_Na(52:2)_683_pos	DietSAAR	0.116	0.172	0.675	0.509085	0.636356
DG_Na(44:9)_280_pos	DietSAAR	0.079	0.088	0.898	0.382482	0.637469
Galactosyl ceramide-Mono-Sulfo(d18:1/24:1)_705_pos	DietSAAR	0.17	0.19	0.894	0.384677	0.641129
TG_Na(50:5)_596_pos	DietSAAR	0.096	0.133	0.717	0.483439	0.644585
Glucosyl/Galactosyl ceramide(d18:1/24:4)_444_pos	DietSAAR	-0.12	0.135	-0.888	0.387516	0.645859
TG_NH4(60:8)_817_pos	DietSAAR	0.077	0.08	0.969	0.347013	0.646047
LPC(20:4)_71_pos	DietSAAR	-0.082	0.093	-0.884	0.389685	0.649474
PE(32:1)_190_pos	DietSAAR	-0.14	0.093	-1.517	0.148735	0.650195
LPE(20:3)_54_pos	DietSAAR	-0.072	0.109	-0.657	0.520655	0.650818
TG_Na(50:3)_605_pos	DietSAAR	0.121	0.129	0.941	0.360938	0.658738
LPC(22:5)_86_pos	DietSAAR	-0.054	0.084	-0.645	0.527888	0.65986
TG_NH4(58:11)_788_pos	DietSAAR	0.123	0.141	0.871	0.396629	0.661048
PA(46:5)_82_neg	DietSAAR	-0.055	0.086	-0.641	0.53081	0.663512
DG_Na(44:2)_308_pos	DietSAAR	0.106	0.147	0.726	0.478466	0.665029
PC(42:10)_610_pos	DietSAAR	-0.039	0.045	-0.864	0.400568	0.667614
TG_NH4(60:11)_813_pos	DietSAAR	0.078	0.123	0.633	0.535989	0.669986
PS(46:2)_774_pos	DietSAAR	0.247	0.392	0.63	0.537547	0.671934
PA(48:3)_121_neg	DietSAAR	-0.156	0.136	-1.142	0.270121	0.675304
TG_NH4(46:0)_430_pos	DietSAAR	0.11	0.155	0.709	0.488783	0.675942
TG_Na(52:5)_671_pos	DietSAAR	0.126	0.149	0.846	0.410114	0.683524
TG_Na(56:3)_783_pos	DietSAAR	0.089	0.146	0.612	0.549418	0.686773
PE(36:2)_288_pos	DietSAAR	-0.034	0.051	-0.666	0.515161	0.686882
SM(d18:1/28:4)_632_pos	DietSAAR	0.111	0.155	0.716	0.484448	0.686884
LPC(20:2)_73_pos	DietSAAR	-0.104	0.123	-0.843	0.411676	0.68715
TG_Na(52:4)_674_pos	DietSAAR	0.139	0.227	0.61	0.550659	0.688323
PC(28:0)_180_pos	DietSAAR	0.066	0.081	0.814	0.427817	0.688478
TG_Na(54:3)_739_pos	DietSAAR	0.115	0.19	0.603	0.555063	0.693829
PE(46:12)_633_pos	DietSAAR	-0.091	0.113	-0.808	0.431207	0.694702
TG_NH4(54:8)_710_pos	DietSAAR	0.111	0.155	0.716	0.484262	0.694862
ceramide(d18:1/24:3)_145_pos	DietSAAR	0.068	0.061	1.119	0.279504	0.69876
DG_NH4(38:6)_158_pos	DietSAAR	0.044	0.053	0.828	0.419661	0.699436
PS(42:10)_613_pos	DietSAAR	0.051	0.062	0.828	0.419873	0.699789
PG(48:0)_173_neg	DietSAAR	0.116	0.14	0.826	0.421015	0.701692
PS(48:4)_794_pos	DietSAAR	0.262	0.446	0.587	0.565291	0.706614
TG_Na(56:6)_776_pos	DietSAAR	0.15	0.255	0.587	0.565515	0.706893
PA(42:2)_35_neg	DietSAAR	0.243	0.302	0.804	0.433285	0.709302
TG_NH4(58:8)_792_pos	DietSAAR	0.077	0.094	0.814	0.427541	0.712568
PI(38:6)_134_neg	DietSAAR	-0.09	0.111	-0.813	0.427977	0.713295
LPE(18:0)_48_pos	DietSAAR	-0.058	0.101	-0.575	0.573131	0.716414
ceramide(d18:1/26:4)_174_pos	DietSAAR	0.029	0.051	0.575	0.573307	0.716634
TG_Na(56:7)_772_pos	DietSAAR	0.157	0.273	0.574	0.573847	0.717309
LPE(18:1)_47_pos	DietSAAR	-0.085	0.105	-0.809	0.43044	0.7174
PC(42:11)_607_pos	DietSAAR	0.068	0.084	0.808	0.431056	0.718426
ceramide(d18:1/18:1)_80_pos	DietSAAR	0.098	0.121	0.807	0.43174	0.719566
MG_NH4(14:2)_8_pos	DietSAAR	-0.222	0.202	-1.097	0.288716	0.72179
TG_Na(52:3)_677_pos	DietSAAR	0.111	0.195	0.569	0.57755	0.721938
PG(46:3)_149_neg	DietSAAR	0.109	0.193	0.567	0.578592	0.72324
PE(34:0)_237_pos	DietSAAR	-0.035	0.062	-0.566	0.579354	0.724193
PG(40:7)_67_neg	DietSAAR	-0.091	0.083	-1.095	0.289739	0.724347
LPG(22:1)_5_neg	DietSAAR	-0.396	0.494	-0.801	0.434888	0.724813
PG(46:0)_154_neg	DietSAAR	0.128	0.159	0.801	0.435036	0.72506
TG_NH4(54:7)_712_pos	DietSAAR	0.109	0.136	0.8	0.435312	0.725521
DG_NH4(40:4)_192_pos	DietSAAR	-0.056	0.07	-0.8	0.435575	0.725958
TG_Na(54:7)_721_pos	DietSAAR	0.179	0.156	1.15	0.267118	0.728799
MG_Na(22:0)_32_pos	DietSAAR	-0.092	0.15	-0.612	0.549047	0.732062
ceramide-Dihydro-(d18:0/18:1)_84_pos	DietSAAR	0.034	0.061	0.556	0.585782	0.732227
ceramide(d18:1/18:0)_83_pos	DietSAAR	0.034	0.061	0.556	0.585782	0.732227
PC(46:7)_757_pos	DietSAAR	-0.132	0.216	-0.611	0.549559	0.732746
TG_Na(60:10)_818_pos	DietSAAR	0.273	0.491	0.555	0.586241	0.732801
DG_NH4(44:7)_277_pos	DietSAAR	0.121	0.119	1.023	0.321701	0.733705
PA(48:9)_103_neg	DietSAAR	-0.065	0.06	-1.086	0.293726	0.734315
DG_NH4(48:11)_404_pos	DietSAAR	-0.038	0.048	-0.787	0.442794	0.73799
PC(36:1)_403_pos	DietSAAR	-0.038	0.048	-0.787	0.442794	0.73799
SM(d18:1/26:3)_554_pos	DietSAAR	-0.024	0.033	-0.717	0.483596	0.738237
ceramide(d18:1/20:1)_105_pos	DietSAAR	0.227	0.29	0.784	0.444688	0.741147
PI(40:2)_153_neg	DietSAAR	0.103	0.19	0.545	0.593188	0.741485
TG_Na(54:5)_730_pos	DietSAAR	0.134	0.246	0.543	0.594572	0.743215
PA(48:4)_116_neg	DietSAAR	-0.114	0.147	-0.779	0.447064	0.745107
PS(42:5)_642_pos	DietSAAR	0.155	0.286	0.54	0.596475	0.745594
TG_NH4(56:9)_761_pos	DietSAAR	0.101	0.129	0.777	0.448352	0.747253
TG_Na(48:3)_514_pos	DietSAAR	0.101	0.13	0.777	0.44859	0.74765
PG(44:7)_131_neg	DietSAAR	-0.047	0.087	-0.536	0.599487	0.749359
TG_NH4(52:0)_681_pos	DietSAAR	0.086	0.162	0.533	0.601176	0.75147
LPC(22:0)_95_pos	DietSAAR	-0.066	0.085	-0.772	0.451214	0.752024
LPC(18:2)_60_pos	DietSAAR	-0.05	0.094	-0.531	0.60287	0.753587
PI(44:2)_175_neg	DietSAAR	-0.101	0.131	-0.768	0.453461	0.755768
TG_Na(58:5)_800_pos	DietSAAR	0.135	0.256	0.528	0.60507	0.756338
LPI(20:0)_8_neg	DietSAAR	-0.036	0.066	-0.543	0.594944	0.7625
PE(36:3)_282_pos	DietSAAR	-0.03	0.052	-0.577	0.572286	0.763048
TG_Na(58:4)_805_pos	DietSAAR	0.094	0.182	0.515	0.613574	0.766968
Lactosyl ceramide(d18:1/20:0)_760_pos	DietSAAR	-0.149	0.196	-0.757	0.46022	0.767034
DG_NH4(38:2)_167_pos	DietSAAR	-0.051	0.099	-0.514	0.614019	0.767524
TG_Na(56:4)_780_pos	DietSAAR	0.109	0.214	0.511	0.616172	0.770215
PS(46:5)_765_pos	DietSAAR	0.107	0.209	0.509	0.617576	0.77197
PG(38:7)_38_neg	DietSAAR	-0.11	0.144	-0.761	0.457828	0.772459
PG(44:12)_119_neg	DietSAAR	-0.067	0.089	-0.748	0.465386	0.775643
TG_NH4(46:1)_424_pos	DietSAAR	0.056	0.109	0.51	0.616807	0.776266
MG_Na(20:3)_25_pos	DietSAAR	0.039	0.077	0.503	0.621603	0.777003
TG_NH4(52:5)_659_pos	DietSAAR	0.072	0.128	0.561	0.582877	0.777169
SM (d18:1/28:0)_661_pos	DietSAAR	0.072	0.128	0.56	0.583547	0.778062
TG_Na(50:2)_609_pos	DietSAAR	0.11	0.147	0.745	0.467341	0.778902
Glucosyl/Galactosyl ceramide(d18:1/26:4)_531_pos	DietSAAR	-0.107	0.144	-0.743	0.467979	0.779965
TG_NH4(60:7)_819_pos	DietSAAR	0.054	0.053	1.014	0.325668	0.782082
DG_Na(38:3)_173_pos	DietSAAR	-0.082	0.111	-0.74	0.469871	0.783119
LPE(22:6)_63_pos	DietSAAR	-0.083	0.11	-0.757	0.45994	0.783498
PS(36:1)_408_pos	DietSAAR	0.078	0.16	0.487	0.633112	0.79139
PE(46:6)_673_pos	DietSAAR	-0.244	0.449	-0.544	0.593944	0.797258
Glucosyl/Galactosyl ceramide(d18:1/24:5)_440_pos	DietSAAR	-0.05	0.07	-0.723	0.480203	0.800339
PI(42:4)_171_neg	DietSAAR	0.255	0.536	0.476	0.640367	0.800459
PI(36:4)_107_neg	DietSAAR	-0.04	0.085	-0.475	0.641554	0.801942
SM(d18:1/22:6)_364_pos	DietSAAR	0.095	0.166	0.573	0.574801	0.802464
LPS(24:1)_113_pos	DietSAAR	0.089	0.19	0.471	0.643886	0.804858
TG_NH4(44:0)_345_pos	DietSAAR	0.053	0.113	0.47	0.644425	0.805531
PA(48:2)_124_neg	DietSAAR	-0.202	0.236	-0.859	0.402853	0.805706
TG_Na(56:5)_778_pos	DietSAAR	0.107	0.229	0.469	0.64535	0.806687
ceramide(d18:1/24:2)_148_pos	DietSAAR	0.033	0.059	0.566	0.579526	0.807392
LPE(16:0)_38_pos	DietSAAR	-0.081	0.093	-0.87	0.396964	0.814418
PA(48:6)_109_neg	DietSAAR	-0.029	0.041	-0.708	0.488846	0.814743
PE(O-36:1)_261_pos	DietSAAR	0.059	0.084	0.702	0.49261	0.821016
DG_NH4(48:10)_410_pos	DietSAAR	0.035	0.079	0.446	0.661636	0.827046
PC(36:0)_409_pos	DietSAAR	0.035	0.079	0.446	0.661636	0.827046
PE(48:6)_731_pos	DietSAAR	0.135	0.179	0.755	0.461363	0.836022
PE(46:11)_640_pos	DietSAAR	-0.05	0.078	-0.643	0.529347	0.836051
PA(46:9)_73_neg	DietSAAR	0.074	0.121	0.611	0.549973	0.836648
TG_Na(54:4)_734_pos	DietSAAR	0.094	0.218	0.431	0.672325	0.840406
PI(44:3)_174_neg	DietSAAR	0.043	0.087	0.49	0.630441	0.840588
ceramide-Dihydro-(d18:0/24:1)_151_pos	DietSAAR	-0.037	0.086	-0.427	0.67482	0.843526
ceramide(d18:1/24:0)_152_pos	DietSAAR	-0.037	0.086	-0.427	0.67482	0.843526
Sphingosine(24:0)/sphinganine(24:1)_153_pos	DietSAAR	-0.037	0.086	-0.427	0.67482	0.843526
LPS(22:3)_89_pos	DietSAAR	-0.126	0.174	-0.723	0.479848	0.847859
TG_Na(52:7)_660_pos	DietSAAR	0.074	0.154	0.481	0.636782	0.849043
PS(44:10)_688_pos	DietSAAR	-0.032	0.076	-0.421	0.679688	0.84961
PS(38:5)_466_pos	DietSAAR	0.17	0.405	0.419	0.680515	0.850644
PE(48:4)_743_pos	DietSAAR	0.215	0.514	0.418	0.681414	0.851768
PC(42:5)_636_pos	DietSAAR	-0.07	0.145	-0.479	0.638383	0.852482
ceramide(d18:1/22:4)_120_pos	DietSAAR	-0.031	0.075	-0.413	0.684833	0.856042
PA(42:4)_33_neg	DietSAAR	-0.035	0.067	-0.517	0.612446	0.857309
PA(46:4)_86_neg	DietSAAR	0.069	0.167	0.41	0.687478	0.859348
PI(40:1)_155_neg	DietSAAR	-0.036	0.076	-0.47	0.64452	0.85936
TG_NH4(54:5)_720_pos	DietSAAR	0.1	0.124	0.805	0.432713	0.865426
DG_NH4(42:6)_226_pos	DietSAAR	0.057	0.143	0.4	0.694408	0.86801
SM(d18:1/20:3)_301_pos	DietSAAR	0.09	0.169	0.529	0.604089	0.868924
TG_Na(48:5)_506_pos	DietSAAR	0.054	0.137	0.396	0.697165	0.871457
DG_NH4(32:0)_100_pos	DietSAAR	-0.029	0.075	-0.393	0.699219	0.874023
TG_NH4(54:9)_707_pos	DietSAAR	0.067	0.174	0.388	0.702937	0.878671
TG_NH4(56:2)_779_pos	DietSAAR	0.087	0.11	0.791	0.440439	0.880878
PG(42:0)_112_neg	DietSAAR	0.072	0.187	0.386	0.704814	0.881018
ceramide-24:5(2-OH)_156_pos	DietSAAR	0.058	0.11	0.526	0.60598	0.88244
TG_Na(54:2)_746_pos	DietSAAR	0.069	0.181	0.384	0.706298	0.882873
TG_NH4(56:10)_758_pos	DietSAAR	0.085	0.169	0.504	0.621151	0.883028
ceramide-26:5(2-OH)_184_pos	DietSAAR	0.068	0.149	0.454	0.656132	0.883107
DG_NH4(46:6)_351_pos	DietSAAR	-0.06	0.157	-0.383	0.706633	0.883291
TG_NH4(60:2)_829_pos	DietSAAR	0.071	0.158	0.448	0.66024	0.884469
DG_Na(48:10)_425_pos	DietSAAR	-0.045	0.094	-0.48	0.637731	0.886138
PI(42:5)_169_neg	DietSAAR	0.028	0.073	0.379	0.709851	0.887313
DG_Na(34:0)_127_pos	DietSAAR	0.123	0.131	0.938	0.362056	0.887864
TG_NH4(56:5)_771_pos	DietSAAR	0.065	0.126	0.519	0.610954	0.889101
CoQ10 (Oxidized, Ubiquinone)_113_neg	DietSAAR	0.037	0.097	0.377	0.711291	0.889114
LPS(24:2)_110_pos	DietSAAR	0.086	0.23	0.374	0.713027	0.891283
TG_Na(58:2)_810_pos	DietSAAR	0.07	0.124	0.569	0.577574	0.895385
TG_NH4(62:14)_833_pos	DietSAAR	0.079	0.126	0.63	0.53781	0.896349
SM(d18:1/28:2)_648_pos	DietSAAR	0.061	0.165	0.367	0.718602	0.898253
DG_NH4(42:8)_219_pos	DietSAAR	0.025	0.069	0.365	0.719987	0.899984
Lactosyl ceramide(d18:1/24:0)_816_pos	DietSAAR	-0.157	0.434	-0.362	0.722347	0.902934
PC(40:4)_558_pos	DietSAAR	-0.053	0.085	-0.619	0.544628	0.907713
PE(42:8)_496_pos	DietSAAR	-0.016	0.045	-0.354	0.727691	0.909613
TG_Na(46:2)_431_pos	DietSAAR	0.077	0.125	0.617	0.546111	0.909635
PC(38:1)_498_pos	DietSAAR	-0.055	0.117	-0.467	0.647061	0.910259
TG_NH4(52:7)_644_pos	DietSAAR	0.059	0.167	0.353	0.728683	0.910854
TG_NH4(58:3)_799_pos	DietSAAR	0.105	0.113	0.933	0.364519	0.911298
PC(44:11)_680_pos	DietSAAR	0.029	0.082	0.348	0.73209	0.915113
TG_NH4(48:7)_469_pos	DietSAAR	0.036	0.103	0.348	0.732613	0.915767
DG_NH4(34:1)_118_pos	DietSAAR	-0.032	0.094	-0.346	0.734148	0.917685
TG_NH4(60:12)_812_pos	DietSAAR	0.074	0.121	0.61	0.550725	0.917876
DG_Na(40:8)_186_pos	DietSAAR	0.047	0.11	0.426	0.675489	0.91799
DG_Na(38:5)_166_pos	DietSAAR	0.032	0.083	0.384	0.705911	0.918295
PC(44:9)_692_pos	DietSAAR	0.036	0.06	0.609	0.551295	0.918825
ceramide(d18:1/26:5)_170_pos	DietSAAR	0.029	0.084	0.344	0.735222	0.919027
DG_Na(48:3)_465_pos	DietSAAR	0.055	0.16	0.342	0.737155	0.921443
PC(36:1)-ether_357_pos	DietSAAR	-0.053	0.109	-0.485	0.633942	0.923259
PC(44:1)_724_pos	DietSAAR	-0.158	0.201	-0.788	0.442155	0.92451
LPE(22:5)_64_pos	DietSAAR	-0.106	0.176	-0.603	0.554889	0.924815
DG_NH4(46:10)_324_pos	DietSAAR	0.016	0.047	0.337	0.740242	0.925302
PC(34:0)_323_pos	DietSAAR	0.016	0.047	0.337	0.740242	0.925302
TG_Na(56:8)_769_pos	DietSAAR	0.188	0.558	0.337	0.74058	0.925725
ceramide-24:0(2-OH)_168_pos	DietSAAR	-0.046	0.076	-0.601	0.556491	0.927485
TG_NH4(58:9)_791_pos	DietSAAR	0.084	0.1	0.842	0.412464	0.931115
TG_NH4(48:2)_509_pos	DietSAAR	0.072	0.117	0.618	0.544979	0.932739
DG_Na(46:11)_335_pos	DietSAAR	0.12	0.366	0.328	0.746927	0.933659
TG_Na(50:4)_600_pos	DietSAAR	0.087	0.146	0.595	0.56048	0.934133
TG_NH4(50:7)_560_pos	DietSAAR	-0.028	0.088	-0.325	0.749746	0.937183
Sphingosine-dimethyl(d18:1)_9_pos	DietSAAR	0.036	0.092	0.387	0.703731	0.938307
Sphingosine(d20:1)_11_pos	DietSAAR	0.036	0.092	0.387	0.703731	0.938307
PA(36:3)_11_neg	DietSAAR	-0.052	0.157	-0.33	0.745572	0.94145
TG_Na(60:2)_834_pos	DietSAAR	-0.047	0.15	-0.314	0.757589	0.946986
PE(44:12)_543_pos	DietSAAR	-0.031	0.063	-0.49	0.630759	0.947221
TG_Na(56:9)_768_pos	DietSAAR	0.139	0.442	0.314	0.757883	0.947353
PE(46:10)_650_pos	DietSAAR	-0.043	0.137	-0.313	0.758535	0.948169
Glucosyl/Galactosyl ceramide(d18:1/28:3)_628_pos	DietSAAR	-0.039	0.124	-0.312	0.759254	0.949068
CoQ9_426_pos	DietSAAR	0.025	0.069	0.355	0.726918	0.949263
PA(44:4)_58_neg	DietSAAR	0.037	0.118	0.311	0.75964	0.94955
PI(42:2)_172_neg	DietSAAR	-0.026	0.084	-0.311	0.760057	0.950071
PE(46:7)_667_pos	DietSAAR	-0.005	0.074	-0.063	0.95041	0.95041
PC(40:8)_525_pos	DietSAAR	0.013	0.042	0.31	0.760901	0.951126
TG_NH4(58:2)_803_pos	DietSAAR	0.048	0.114	0.423	0.678021	0.952082
SM(d18:1/26:5)_535_pos	DietSAAR	0.007	0.115	0.061	0.952479	0.952479
LPS(22:1)_93_pos	DietSAAR	-0.009	0.155	-0.058	0.954506	0.954506
PE(36:6)_267_pos	DietSAAR	-0.004	0.062	-0.057	0.955455	0.955455
PC(36:4)_383_pos	DietSAAR	0.009	0.063	0.147	0.885271	0.955602
PG(36:0)_32_neg	DietSAAR	-0.003	0.058	-0.056	0.955849	0.955849
DG_NH4(40:3)_199_pos	DietSAAR	0.019	0.172	0.113	0.911629	0.957242
DG_Na(36:3)_140_pos	DietSAAR	0.037	0.159	0.231	0.820093	0.957261
TG_NH4(54:1)_738_pos	DietSAAR	0.087	0.098	0.888	0.387654	0.957283
PE(38:5)_336_pos	DietSAAR	-0.012	0.039	-0.303	0.765877	0.957347
PS(44:8)_700_pos	DietSAAR	0.204	0.648	0.315	0.756669	0.958171
TG_NH4(54:4)_725_pos	DietSAAR	0.07	0.117	0.599	0.557533	0.958385
PE(42:10)_476_pos	DietSAAR	0.088	0.151	0.584	0.567483	0.95867
TG_NH4(60:6)_820_pos	DietSAAR	0.004	0.082	0.051	0.959987	0.959987
DG_NH4(34:3)_116_pos	DietSAAR	0.049	0.165	0.3	0.768056	0.96007
TG_Na(44:2)_347_pos	DietSAAR	-0.016	0.17	-0.093	0.92737	0.961482
DG_NH4(42:11)_212_pos	DietSAAR	-0.008	0.07	-0.109	0.914444	0.961576
PC(30:1)_211_pos	DietSAAR	-0.008	0.07	-0.109	0.914444	0.961576
PE(44:6)_597_pos	DietSAAR	-0.004	0.083	-0.049	0.961872	0.961872
CE_NH4(22:6)_228_pos	DietSAAR	0.068	0.605	0.113	0.911717	0.962392
Glucosyl/Galactosyl ceramide(d18:1/20:3)_299_pos	DietSAAR	-0.004	0.089	-0.046	0.963799	0.963799
PE(42:7)_501_pos	DietSAAR	-0.003	0.076	-0.046	0.963865	0.963865
PA(48:10)_100_neg	DietSAAR	-0.003	0.058	-0.044	0.965401	0.965401
PC(36:6)_371_pos	DietSAAR	0.021	0.074	0.279	0.78363	0.966561
PA(34:0)_9_neg	DietSAAR	-0.036	0.135	-0.27	0.790923	0.966767
PG(42:8)_93_neg	DietSAAR	-0.005	0.124	-0.042	0.967349	0.967349
TG_Na(48:9)_472_pos	DietSAAR	0.009	0.031	0.292	0.773882	0.967352
PI(40:4)_150_neg	DietSAAR	-0.015	0.05	-0.291	0.774759	0.968449
DG_NH4(48:12)_397_pos	DietSAAR	-0.001	0.036	-0.04	0.968565	0.968565
PC(36:2)_396_pos	DietSAAR	-0.001	0.036	-0.04	0.968565	0.968565
DG_NH4(34:2)_117_pos	DietSAAR	0.005	0.134	0.04	0.968664	0.968664
DG_NH4(36:3)_134_pos	DietSAAR	-0.005	0.135	-0.039	0.969551	0.969551
PE(38:0)_367_pos	DietSAAR	-0.005	0.123	-0.038	0.970443	0.970443
PA(44:2)_63_neg	DietSAAR	-0.016	0.436	-0.037	0.970611	0.970611
DG_NH4(42:10)_217_pos	DietSAAR	0.002	0.062	0.037	0.970766	0.970766
PC(30:0)_216_pos	DietSAAR	0.002	0.062	0.037	0.970766	0.970766
DG_Na(40:6)_194_pos	DietSAAR	0.036	0.09	0.399	0.695209	0.970924
PG(44:0)_139_neg	DietSAAR	0.104	0.143	0.729	0.476826	0.970993
TG_Na(50:6)_590_pos	DietSAAR	0.089	0.159	0.561	0.582838	0.971396
TG_NH4(48:1)_513_pos	DietSAAR	0.074	0.114	0.649	0.525858	0.971745
Glucosyl/Galactosyl ceramide(d18:1/26:2)_552_pos	DietSAAR	-0.214	0.176	-1.217	0.24132	0.97177
DG_NH4(42:4)_236_pos	DietSAAR	0.069	0.168	0.412	0.685605	0.972344
PE(32:2)_187_pos	DietSAAR	-0.048	0.054	-0.884	0.389721	0.974303
PI(42:9)_163_neg	DietSAAR	0.07	0.2	0.35	0.731028	0.974705
ceramide-22:4(2-OH)_132_pos	DietSAAR	0.003	0.089	0.032	0.974854	0.974854
PS(38:3)_489_pos	DietSAAR	0.006	0.203	0.031	0.97557	0.97557
PE(40:7)_405_pos	DietSAAR	0.017	0.061	0.282	0.781453	0.976816
MG_NH4(24:2)_40_pos	DietSAAR	-0.117	0.21	-0.556	0.586194	0.97699
TG_NH4(58:5)_797_pos	DietSAAR	0.008	0.12	0.069	0.946001	0.978107
TG_Na(60:3)_832_pos	DietSAAR	0.148	0.168	0.881	0.391321	0.978303
PE(34:1)_235_pos	DietSAAR	-0.016	0.056	-0.291	0.774726	0.978621
PG(40:0)_83_neg	DietSAAR	-0.045	0.162	-0.28	0.782994	0.978742
TG_NH4(60:4)_822_pos	DietSAAR	0.063	0.12	0.52	0.610338	0.978934
DG_NH4(42:2)_243_pos	DietSAAR	-0.003	0.119	-0.026	0.979619	0.979619
PC(40:7)_530_pos	DietSAAR	-0.001	0.034	-0.025	0.980018	0.980018
TG_Na(60:4)_830_pos	DietSAAR	0.045	0.162	0.278	0.784543	0.980679
PI(38:2)_138_neg	DietSAAR	0.001	0.039	0.024	0.981192	0.981192
PC(34:3)_309_pos	DietSAAR	0.001	0.045	0.023	0.981699	0.981699
TG_NH4(62:13)_835_pos	DietSAAR	0.068	0.182	0.374	0.713037	0.981919
ceramide-24:3(2-OH)_161_pos	DietSAAR	-0.003	0.149	-0.022	0.982705	0.982705
PS(28:2)_179_pos	DietSAAR	0.003	0.136	0.021	0.983641	0.983641
DG_Na(38:4)_169_pos	DietSAAR	0.044	0.087	0.501	0.623072	0.984198
PE(48:7)_728_pos	DietSAAR	-0.054	0.167	-0.324	0.749918	0.985162
PE(36:1)_291_pos	DietSAAR	0.026	0.048	0.548	0.591294	0.98549
MG_Na(24:0)_42_pos	DietSAAR	0.002	0.14	0.018	0.98598	0.98598
CoQ9_41_neg	DietSAAR	-0.034	0.226	-0.149	0.883033	0.986876
TG_NH4(50:5)_581_pos	DietSAAR	0.04	0.146	0.271	0.789935	0.987419
DG_NH4(42:12)_208_pos	DietSAAR	0.036	0.11	0.323	0.75112	0.988731
PC(30:2)_207_pos	DietSAAR	0.036	0.11	0.323	0.75112	0.988731
DG_NH4(42:5)_232_pos	DietSAAR	-0.015	0.155	-0.1	0.921552	0.989004
Sphingosine(d18:1)_1_pos	DietSAAR	0.001	0.112	0.013	0.98968	0.98968
PA(46:10)_70_neg	DietSAAR	0.047	0.175	0.268	0.791918	0.989897
TG_NH4(48:4)_499_pos	DietSAAR	0.001	0.136	0.011	0.991337	0.991337
PC(38:2)_491_pos	DietSAAR	0.001	0.104	0.01	0.99208	0.99208
PG(42:6)_99_neg	DietSAAR	-0.004	0.484	-0.009	0.9927	0.9927
PG(40:5)_72_neg	DietSAAR	0.11	0.397	0.277	0.785597	0.993887
PS(40:4)_568_pos	DietSAAR	0.003	0.529	0.007	0.994876	0.994876
TG_Na(46:0)_438_pos	DietSAAR	-0.048	0.143	-0.333	0.743095	0.995078
LPC(18:1)_61_pos	DietSAAR	-0.049	0.105	-0.466	0.64731	0.99509
TG_NH4(50:6)_571_pos	DietSAAR	0.045	0.169	0.263	0.796176	0.99522
PS(42:4)_651_pos	DietSAAR	0.114	0.472	0.241	0.812897	0.995602
DG_NH4(36:1)_139_pos	DietSAAR	-0.024	0.091	-0.261	0.797331	0.996664
DG_Na(36:4)_137_pos	DietSAAR	0.046	0.161	0.287	0.777423	0.997279
DG_NH4(38:1)_171_pos	DietSAAR	0.025	0.097	0.26	0.797884	0.997355
DG_Na(34:1)_125_pos	DietSAAR	0	0.109	0.003	0.997538	0.997538
PS(36:0)_418_pos	DietSAAR	0.001	0.506	0.003	0.998003	0.998003
PG(38:0)_55_neg	DietSAAR	0.007	0.087	0.085	0.933691	0.998111
PS(40:7)_536_pos	DietSAAR	0	0.048	0.002	0.998619	0.998619
CoQ10 (Reduced, Ubiquinol)_118_neg	DietSAAR	0.119	0.151	0.788	0.44248	1
PA(40:4)_20_neg	DietSAAR	0.042	0.094	0.444	0.662925	1
PA(42:5)_30_neg	DietSAAR	0.007	0.05	0.148	0.884514	1
PA(44:10)_42_neg	DietSAAR	0.088	0.461	0.192	0.850451	1
PA(44:3)_61_neg	DietSAAR	0.013	0.128	0.099	0.92237	1
PA(44:5)_53_neg	DietSAAR	0.037	0.103	0.354	0.728262	1
PA(46:8)_75_neg	DietSAAR	-0.024	0.042	-0.565	0.579968	1
PA(48:5)_111_neg	DietSAAR	0.02	0.19	0.106	0.917025	1
PG(32:2)_13_neg	DietSAAR	-0.103	0.336	-0.306	0.76344	1
PG(38:1)_52_neg	DietSAAR	0.054	0.089	0.615	0.547354	1
PG(42:5)_102_neg	DietSAAR	-0.074	0.397	-0.187	0.854235	1
PG(42:7)_96_neg	DietSAAR	0.056	0.376	0.149	0.883243	1
PG(44:6)_132_neg	DietSAAR	0.05	0.236	0.211	0.835622	1
PG(44:8)_130_neg	DietSAAR	0.015	0.083	0.181	0.858305	1
PG(46:11)_143_neg	DietSAAR	0.028	0.109	0.256	0.800919	1
PG(46:9)_145_neg	DietSAAR	0.09	0.394	0.229	0.822068	1
PG(48:11)_160_neg	DietSAAR	0.084	0.387	0.217	0.830585	1
PG(48:12)_157_neg	DietSAAR	0.042	0.402	0.104	0.918817	1
PG(48:3)_170_neg	DietSAAR	-0.064	0.576	-0.111	0.912916	1
PI(34:0)_87_neg	DietSAAR	0.022	0.064	0.338	0.739725	1
PI(34:3)_78_neg	DietSAAR	0.014	0.082	0.166	0.870533	1
PI(36:1)_115_neg	DietSAAR	-0.009	0.048	-0.186	0.854437	1
PI(38:1)_140_neg	DietSAAR	0.007	0.051	0.133	0.895575	1
PI(42:6)_167_neg	DietSAAR	0.016	0.078	0.202	0.842318	1
CE_Na(20:6)_195_pos	DietSAAR	-0.02	0.134	-0.146	0.885437	1
ceramide(d18:1/16:0)_69_pos	DietSAAR	-0.023	0.112	-0.202	0.842674	1
ceramide(d18:1/20:2)_103_pos	DietSAAR	-0.063	0.138	-0.455	0.655302	1
ceramide(d18:1/22:0)_131_pos	DietSAAR	0.021	0.084	0.257	0.800686	1
ceramide(d18:1/24:1)_150_pos	DietSAAR	-0.018	0.069	-0.255	0.801909	1
ceramide(d18:1/26:3)_177_pos	DietSAAR	-0.013	0.057	-0.227	0.823611	1
CoQ10_629_pos	DietSAAR	0.067	0.179	0.372	0.714463	1
DG_Na(32:0)_104_pos	DietSAAR	0.016	0.101	0.154	0.879472	1
DG_Na(34:2)_123_pos	DietSAAR	0.057	0.163	0.349	0.731317	1
DG_Na(34:3)_119_pos	DietSAAR	0.11	0.239	0.458	0.65308	1
DG_Na(36:1)_147_pos	DietSAAR	-0.034	0.072	-0.476	0.640418	1
DG_Na(36:2)_143_pos	DietSAAR	0.046	0.129	0.352	0.729311	1
DG_Na(48:1)_486_pos	DietSAAR	-0.029	0.193	-0.153	0.880535	1
DG_Na(48:11)_421_pos	DietSAAR	0.019	0.199	0.098	0.923354	1
DG_Na(48:6)_443_pos	DietSAAR	0.069	0.501	0.138	0.892195	1
DG_NH4(30:0)_78_pos	DietSAAR	0.006	0.073	0.087	0.931507	1
DG_NH4(30:2)_76_pos	DietSAAR	0.026	0.223	0.117	0.908066	1
DG_NH4(32:1)_98_pos	DietSAAR	-0.065	0.128	-0.511	0.616357	1
DG_NH4(32:2)_97_pos	DietSAAR	0.023	0.168	0.138	0.891612	1
DG_NH4(36:2)_135_pos	DietSAAR	-0.013	0.113	-0.117	0.907968	1
DG_NH4(36:4)_133_pos	DietSAAR	-0.028	0.136	-0.204	0.840672	1
DG_NH4(38:4)_162_pos	DietSAAR	-0.009	0.059	-0.148	0.884579	1
DG_NH4(40:2)_201_pos	DietSAAR	0.014	0.111	0.126	0.901283	1
DG_NH4(40:5)_188_pos	DietSAAR	-0.01	0.082	-0.125	0.901751	1
DG_NH4(40:6)_185_pos	DietSAAR	0.009	0.074	0.124	0.903186	1
DG_NH4(40:7)_183_pos	DietSAAR	0.014	0.064	0.213	0.833794	1
DG_NH4(40:8)_181_pos	DietSAAR	0.017	0.084	0.207	0.838526	1
DG_NH4(42:3)_239_pos	DietSAAR	0.031	0.132	0.235	0.817356	1
DG_NH4(42:7)_221_pos	DietSAAR	0.033	0.135	0.245	0.80964	1
DG_NH4(44:10)_264_pos	DietSAAR	-0.002	0.027	-0.089	0.930053	1
DG_NH4(44:11)_259_pos	DietSAAR	-0.011	0.032	-0.324	0.749908	1
DG_NH4(44:12)_254_pos	DietSAAR	-0.014	0.063	-0.215	0.832495	1
DG_NH4(44:5)_289_pos	DietSAAR	0.015	0.092	0.167	0.869261	1
DG_NH4(44:6)_284_pos	DietSAAR	0.009	0.071	0.12	0.906141	1
DG_NH4(46:12)_315_pos	DietSAAR	0.023	0.051	0.455	0.655199	1
DG_NH4(46:7)_344_pos	DietSAAR	0.007	0.109	0.069	0.946097	1
DG_NH4(48:2)_453_pos	DietSAAR	-0.026	0.1	-0.256	0.801559	1
Glucosyl/Galactosyl ceramide(d18:1/18:3)_241_pos	DietSAAR	-0.015	0.058	-0.251	0.804797	1
Glucosyl/Galactosyl ceramide(d18:1/22:3)_373_pos	DietSAAR	0.018	0.09	0.199	0.844808	1
Glucosyl/Galactosyl ceramide(d18:1/22:5)_359_pos	DietSAAR	-0.006	0.032	-0.181	0.858676	1
Glucosyl/Galactosyl ceramide(d18:1/26:5)_527_pos	DietSAAR	-0.029	0.218	-0.132	0.896804	1
Lactosyl ceramide(d18:1/20:1)_756_pos	DietSAAR	-0.071	0.212	-0.334	0.742422	1
LPC(14:0)_43_pos	DietSAAR	-0.018	0.104	-0.17	0.867102	1
LPC(22:3)_88_pos	DietSAAR	-0.055	0.153	-0.358	0.724857	1
LPE(18:2)_46_pos	DietSAAR	-0.023	0.084	-0.268	0.791848	1
LPS(22:2)_90_pos	DietSAAR	-0.025	0.148	-0.171	0.866143	1
LPS(24:3)_108_pos	DietSAAR	0.031	0.267	0.115	0.910129	1
MG_Na(20:5)_23_pos	DietSAAR	-0.008	0.077	-0.104	0.918591	1
PC(32:0)_263_pos	DietSAAR	-0.002	0.027	-0.089	0.930053	1
PC(32:1)_258_pos	DietSAAR	-0.011	0.032	-0.324	0.749908	1
PC(32:2)_253_pos	DietSAAR	-0.014	0.063	-0.215	0.832495	1
PC(34:2)_314_pos	DietSAAR	0.023	0.051	0.455	0.655199	1
PC(38:4)_468_pos	DietSAAR	-0.015	0.039	-0.392	0.699932	1
PC(38:5)_458_pos	DietSAAR	0.016	0.035	0.439	0.666464	1
PC(42:7)_623_pos	DietSAAR	-0.014	0.051	-0.272	0.789206	1
PC(42:8)_619_pos	DietSAAR	-0.004	0.043	-0.094	0.926172	1
PC(44:12)_675_pos	DietSAAR	0.018	0.093	0.193	0.849038	1
PC(44:7)_703_pos	DietSAAR	0.036	0.088	0.406	0.689764	1
PC(46:4)_766_pos	DietSAAR	0.034	0.065	0.524	0.607682	1
PC(48:10)_787_pos	DietSAAR	-0.078	0.326	-0.24	0.81339	1
PE(32:0)_197_pos	DietSAAR	-0.005	0.067	-0.078	0.938982	1
PE(38:1)_361_pos	DietSAAR	-0.007	0.029	-0.221	0.827973	1
PE(38:2)_355_pos	DietSAAR	0.007	0.03	0.23	0.821018	1
PE(38:4)_342_pos	DietSAAR	-0.006	0.034	-0.172	0.865456	1
PE(38:6)_330_pos	DietSAAR	0.004	0.041	0.102	0.920215	1
PE(40:1)_441_pos	DietSAAR	-0.027	0.067	-0.411	0.686524	1
PE(42:0)_533_pos	DietSAAR	-0.052	0.45	-0.117	0.908632	1
PE(42:12)_534_pos	DietSAAR	-0.052	0.45	-0.117	0.908632	1
PE(44:10)_566_pos	DietSAAR	0.01	0.103	0.095	0.925697	1
PE(44:11)_556_pos	DietSAAR	0.045	0.135	0.334	0.742737	1
PE(44:5)_603_pos	DietSAAR	0.011	0.094	0.117	0.90835	1
PE(44:7)_592_pos	DietSAAR	-0.023	0.104	-0.218	0.829984	1
PE(44:8)_585_pos	DietSAAR	-0.041	0.192	-0.215	0.832295	1
PE(48:1)_754_pos	DietSAAR	0.157	0.615	0.255	0.80189	1
PE(48:11)_711_pos	DietSAAR	-0.055	0.119	-0.459	0.652492	1
PE(48:8)_723_pos	DietSAAR	0.024	0.127	0.188	0.852872	1
PE(O-38:2)_316_pos	DietSAAR	-0.086	0.088	-0.974	0.344378	1
PE(O-40:6)_372_pos	DietSAAR	-0.019	0.051	-0.38	0.709036	1
PS(34:0)_332_pos	DietSAAR	0.057	0.413	0.138	0.891834	1
PS(36:3)_394_pos	DietSAAR	0.042	0.156	0.271	0.789913	1
PS(38:4)_477_pos	DietSAAR	0.043	0.255	0.167	0.869634	1
PS(40:3)_579_pos	DietSAAR	0.036	0.56	0.064	0.949967	1
PS(42:6)_634_pos	DietSAAR	0.026	0.14	0.187	0.854349	1
PS(42:9)_618_pos	DietSAAR	0.019	0.107	0.175	0.863204	1
PS(44:12)_679_pos	DietSAAR	0.033	0.335	0.099	0.922101	1
SM (d18:1/26:0)_583_pos	DietSAAR	0.037	0.147	0.254	0.802416	1
SM(d18:1/18:3)_246_pos	DietSAAR	0.025	0.078	0.316	0.755752	1
SM(d18:1/24:4)_454_pos	DietSAAR	0.027	0.123	0.223	0.826373	1
SM(d18:1/24:6)_442_pos	DietSAAR	-0.057	0.463	-0.123	0.903408	1
SM(d18:1/26:2)_564_pos	DietSAAR	0.012	0.187	0.066	0.947893	1
SM(d18:1/26:4)_542_pos	DietSAAR	0.04	0.086	0.463	0.649426	1
SM(d18:1/28:1)_656_pos	DietSAAR	0.067	0.15	0.45	0.6588	1
SM(d18:1/28:3)_639_pos	DietSAAR	0.019	0.165	0.115	0.909832	1
SM(d18:1/28:5)_625_pos	DietSAAR	-0.07	0.504	-0.138	0.891624	1
Sphingosine(24:1)_149_pos	DietSAAR	-0.018	0.069	-0.255	0.801909	1
TG_Na(42:2)_281_pos	DietSAAR	-0.011	0.138	-0.081	0.936508	1
TG_Na(44:1)_352_pos	DietSAAR	0.02	0.109	0.18	0.859173	1
TG_Na(44:3)_340_pos	DietSAAR	0.02	0.165	0.119	0.906449	1
TG_Na(46:1)_435_pos	DietSAAR	-0.032	0.072	-0.444	0.662926	1
TG_Na(46:3)_428_pos	DietSAAR	0.065	0.15	0.436	0.668364	1
TG_Na(48:2)_517_pos	DietSAAR	0.085	0.14	0.605	0.553711	1
TG_Na(48:4)_510_pos	DietSAAR	0.064	0.125	0.51	0.616757	1
TG_Na(50:0)_616_pos	DietSAAR	0.051	0.118	0.435	0.669132	1
TG_Na(50:8)_574_pos	DietSAAR	0.085	0.505	0.168	0.868935	1
TG_Na(52:0)_694_pos	DietSAAR	0.018	0.124	0.147	0.885212	1
TG_Na(52:0)_695_pos	DietSAAR	-0.057	0.459	-0.124	0.902626	1
TG_Na(52:6)_666_pos	DietSAAR	0.11	0.148	0.739	0.470542	1
TG_Na(52:9)_646_pos	DietSAAR	0.023	0.157	0.144	0.887516	1
TG_Na(60:5)_827_pos	DietSAAR	0.115	0.233	0.492	0.629707	1
TG_NH4(42:0)_278_pos	DietSAAR	-0.028	0.086	-0.325	0.749737	1
TG_NH4(42:1)_272_pos	DietSAAR	-0.017	0.128	-0.133	0.896011	1
TG_NH4(42:2)_269_pos	DietSAAR	-0.014	0.135	-0.108	0.915702	1
TG_NH4(44:1)_338_pos	DietSAAR	-0.033	0.092	-0.361	0.723166	1
TG_NH4(44:2)_333_pos	DietSAAR	-0.046	0.137	-0.337	0.740268	1
TG_NH4(44:3)_326_pos	DietSAAR	-0.021	0.141	-0.148	0.884486	1
TG_NH4(46:2)_419_pos	DietSAAR	0.015	0.111	0.131	0.897542	1
TG_NH4(46:3)_411_pos	DietSAAR	-0.021	0.141	-0.149	0.88327	1
TG_NH4(48:3)_503_pos	DietSAAR	0.051	0.12	0.427	0.674924	1
TG_NH4(50:2)_599_pos	DietSAAR	0.072	0.114	0.625	0.540852	1
TG_NH4(50:3)_595_pos	DietSAAR	0.075	0.115	0.655	0.522016	1
TG_NH4(50:4)_588_pos	DietSAAR	0.048	0.12	0.403	0.692441	1
TG_NH4(50:8)_550_pos	DietSAAR	-0.013	0.083	-0.159	0.875758	1
TG_NH4(50:9)_539_pos	DietSAAR	0.027	0.113	0.234	0.818023	1
TG_NH4(52:4)_665_pos	DietSAAR	0.079	0.118	0.665	0.51566	1
TG_NH4(52:6)_653_pos	DietSAAR	0.071	0.148	0.48	0.637994	1
TG_NH4(52:8)_637_pos	DietSAAR	0.022	0.167	0.129	0.898587	1
TG_NH4(54:0)_744_pos	DietSAAR	0.072	0.155	0.469	0.645542	1
TG_NH4(56:0)_784_pos	DietSAAR	0.037	0.15	0.249	0.806555	1
TG_NH4(56:1)_781_pos	DietSAAR	0.046	0.104	0.444	0.662787	1
TG_NH4(58:1)_807_pos	DietSAAR	-0.008	0.113	-0.073	0.94254	1
TG_NH4(60:10)_815_pos	DietSAAR	-0.02	0.108	-0.182	0.857955	1
TG_NH4(60:3)_825_pos	DietSAAR	0.042	0.123	0.338	0.739957	1
TG_NH4(62:12)_836_pos	DietSAAR	-0.131	0.679	-0.194	0.848963	1
PC(34:4)_305_pos	TissueSoleus	-0.584	0.034	-17.396	8.12597e-12	2.03149e-11
ceramide-Dihydro-(d18:0/18:1)_84_pos	TissueSoleus	-0.824	0.057	-14.495	1.27596e-10	3.1899e-10
ceramide(d18:1/18:0)_83_pos	TissueSoleus	-0.824	0.057	-14.495	1.27596e-10	3.1899e-10
PS(44:11)_684_pos	TissueSoleus	-0.796	0.053	-14.995	7.68044e-11	3.84022e-10
DG_NH4(38:5)_160_pos	TissueSoleus	-0.394	0.029	-13.711	2.91656e-10	7.29139e-10
PA(46:8)_75_neg	TissueSoleus	-0.567	0.04	-14.259	1.62993e-10	8.14965e-10
DG_NH4(44:6)_284_pos	TissueSoleus	-0.903	0.067	-13.555	3.45307e-10	1.72654e-09
PA(42:5)_30_neg	TissueSoleus	-0.622	0.047	-13.345	4.35285e-10	2.17643e-09
PC(42:8)_619_pos	TissueSoleus	0.512	0.04	12.774	8.27409e-10	4.13705e-09
PE(38:1)_361_pos	TissueSoleus	-0.316	0.028	-11.454	4.02705e-09	1.00676e-08
PC(40:6)_537_pos	TissueSoleus	0.241	0.021	11.427	4.16497e-09	1.04124e-08
PE(34:1)_235_pos	TissueSoleus	-0.586	0.052	-11.213	5.46289e-09	1.09258e-08
DG_NH4(44:11)_259_pos	TissueSoleus	-0.345	0.03	-11.303	4.87272e-09	1.21818e-08
PC(32:1)_258_pos	TissueSoleus	-0.345	0.03	-11.303	4.87272e-09	1.21818e-08
DG_NH4(38:6)_158_pos	TissueSoleus	-0.561	0.05	-11.211	5.47318e-09	1.3683e-08
PA(44:6)_50_neg	TissueSoleus	-0.414	0.036	-11.559	3.53041e-09	1.7652e-08
SM(d18:1/18:0)_257_pos	TissueSoleus	-0.354	0.033	-10.638	1.15356e-08	2.88391e-08
ceramide(d18:1/20:3)_102_pos	TissueSoleus	-0.854	0.08	-10.622	1.17856e-08	2.94639e-08
PC(44:9)_692_pos	TissueSoleus	0.594	0.056	10.582	1.24408e-08	3.11021e-08
Phytosphingosine(18:0)_99_pos	TissueSoleus	-0.881	0.082	-10.773	9.65325e-09	4.82663e-08
PS(44:10)_688_pos	TissueSoleus	-0.762	0.071	-10.707	1.05372e-08	5.26862e-08
SM(d18:1/18:1)_252_pos	TissueSoleus	-0.352	0.035	-10.177	2.1503e-08	5.37575e-08
TG_Na(48:9)_472_pos	TissueSoleus	-0.288	0.029	-9.97	2.86393e-08	7.15983e-08
Glucosyl/Galactosyl ceramide(d18:1/22:4)_365_pos	TissueSoleus	-0.302	0.031	-9.876	3.26531e-08	8.16328e-08
PE(46:11)_640_pos	TissueSoleus	-0.738	0.073	-10.137	2.27146e-08	1.13573e-07
PG(30:0)_10_neg	TissueSoleus	-0.522	0.055	-9.484	5.70979e-08	1.42745e-07
ceramide(d18:1/18:1)_80_pos	TissueSoleus	-1.106	0.114	-9.728	4.0248e-08	2.0124e-07
DG_NH4(44:7)_277_pos	TissueSoleus	-1.079	0.111	-9.688	4.26277e-08	2.13138e-07
DG_NH4(42:11)_212_pos	TissueSoleus	-0.585	0.066	-8.926	1.30265e-07	2.60531e-07
PC(30:1)_211_pos	TissueSoleus	-0.585	0.066	-8.926	1.30265e-07	2.60531e-07
Glucosyl/Galactosyl ceramide(d18:1/16:0)_206_pos	TissueSoleus	0.413	0.046	8.955	1.24705e-07	3.11764e-07
PI(40:0)_158_neg	TissueSoleus	0.588	0.066	8.946	1.26352e-07	3.15879e-07
DG_NH4(32:0)_100_pos	TissueSoleus	-0.608	0.07	-8.672	1.91908e-07	4.79771e-07
DG_NH4(48:2)_453_pos	TissueSoleus	-0.813	0.094	-8.648	1.99097e-07	4.97743e-07
SM(d18:1/16:0)_209_pos	TissueSoleus	0.252	0.03	8.379	3.02802e-07	7.57004e-07
PC(38:5)_458_pos	TissueSoleus	-0.278	0.033	-8.371	3.06538e-07	7.66344e-07
DG_NH4(38:1)_171_pos	TissueSoleus	-0.758	0.091	-8.359	3.125e-07	7.81249e-07
SM(d18:1/22:2)_386_pos	TissueSoleus	0.285	0.034	8.282	3.52864e-07	8.82159e-07
PE(40:5)_423_pos	TissueSoleus	-0.46	0.056	-8.255	3.68429e-07	9.21074e-07
PS(38:6)_457_pos	TissueSoleus	-0.566	0.065	-8.672	1.91935e-07	9.59676e-07
PS(40:7)_536_pos	TissueSoleus	-0.379	0.045	-8.324	3.30228e-07	1.32091e-06
PG(32:1)_14_neg	TissueSoleus	-0.503	0.06	-8.362	3.10912e-07	1.55456e-06
PI(40:0)_159_neg	TissueSoleus	0.608	0.077	7.89	6.63153e-07	1.65788e-06
PI(38:6)_134_neg	TissueSoleus	-0.864	0.104	-8.294	3.46387e-07	1.73193e-06
PE(36:2)_288_pos	TissueSoleus	-0.366	0.047	-7.726	8.69301e-07	1.7386e-06
TG_NH4(42:0)_278_pos	TissueSoleus	0.635	0.081	7.86	6.97158e-07	1.7429e-06
PE(32:0)_197_pos	TissueSoleus	-0.49	0.062	-7.842	7.17505e-07	1.79376e-06
PA(48:9)_103_neg	TissueSoleus	-0.461	0.056	-8.155	4.31719e-07	2.15859e-06
PE(44:10)_566_pos	TissueSoleus	-0.737	0.097	-7.642	1.00001e-06	2.50003e-06
PS(38:0)_508_pos	TissueSoleus	0.437	0.058	7.48	1.31188e-06	2.62376e-06
PG(38:5)_43_neg	TissueSoleus	-0.562	0.075	-7.482	1.30723e-06	3.26807e-06
PI(36:2)_110_neg	TissueSoleus	0.414	0.053	7.787	7.86257e-07	3.93129e-06
MG_Na(24:0)_42_pos	TissueSoleus	0.948	0.131	7.236	1.98903e-06	3.97805e-06
PI(36:1)_115_neg	TissueSoleus	-0.333	0.045	-7.345	1.64949e-06	4.12372e-06
DG_Na(46:4)_376_pos	TissueSoleus	0.644	0.089	7.267	1.88583e-06	4.71457e-06
PC(34:3)_309_pos	TissueSoleus	-0.299	0.042	-7.122	2.41973e-06	4.83946e-06
DG_NH4(46:8)_337_pos	TissueSoleus	-0.752	0.099	-7.637	1.00709e-06	5.03547e-06
DG_NH4(46:11)_320_pos	TissueSoleus	-0.157	0.022	-7.205	2.09586e-06	5.23965e-06
PC(34:1)_319_pos	TissueSoleus	-0.157	0.022	-7.205	2.09586e-06	5.23965e-06
ceramide(d18:1/22:4)_120_pos	TissueSoleus	-0.498	0.07	-7.074	2.63207e-06	6.58018e-06
PC(42:7)_623_pos	TissueSoleus	0.341	0.048	7.067	2.66256e-06	6.65641e-06
TG_NH4(44:1)_338_pos	TissueSoleus	0.604	0.086	7.015	2.9201e-06	7.30025e-06
PE(44:12)_543_pos	TissueSoleus	-0.411	0.059	-7.005	2.96951e-06	7.42376e-06
MG_Na(22:0)_32_pos	TissueSoleus	0.952	0.141	6.759	4.58854e-06	9.17707e-06
ceramide-22:4(2-OH)_132_pos	TissueSoleus	-0.56	0.084	-6.711	5.00404e-06	1.00081e-05
PE(36:6)_267_pos	TissueSoleus	-0.391	0.058	-6.687	5.21654e-06	1.04331e-05
PI(40:3)_152_neg	TissueSoleus	0.261	0.039	6.73	4.83409e-06	1.20852e-05
DG_NH4(46:7)_344_pos	TissueSoleus	-0.726	0.102	-7.119	2.43494e-06	1.21747e-05
ceramide-24:4(2-OH)_159_pos	TissueSoleus	0.675	0.102	6.649	5.58889e-06	1.39722e-05
PC(28:0)_180_pos	TissueSoleus	-0.502	0.076	-6.636	5.72442e-06	1.4311e-05
PG(44:8)_130_neg	TissueSoleus	-0.548	0.078	-7.001	2.9896e-06	1.4948e-05
DG_NH4(30:0)_78_pos	TissueSoleus	-0.453	0.069	-6.605	6.04931e-06	1.51233e-05
TG_NH4(58:1)_807_pos	TissueSoleus	0.706	0.106	6.638	5.70257e-06	1.51657e-05
TG_NH4(42:2)_269_pos	TissueSoleus	0.816	0.126	6.454	7.96997e-06	1.99249e-05
PG(44:9)_127_neg	TissueSoleus	-0.286	0.045	-6.357	9.52007e-06	2.38002e-05
DG_Na(44:2)_308_pos	TissueSoleus	0.873	0.138	6.35	9.64763e-06	2.41191e-05
PE(44:11)_556_pos	TissueSoleus	-0.804	0.127	-6.344	9.75182e-06	2.43795e-05
PI(40:7)_147_neg	TissueSoleus	-0.386	0.061	-6.342	9.78714e-06	2.44679e-05
DG_Na(48:10)_425_pos	TissueSoleus	0.557	0.088	6.313	1.03248e-05	2.58121e-05
PE(44:6)_597_pos	TissueSoleus	0.479	0.078	6.185	1.30944e-05	2.61887e-05
PA(48:6)_109_neg	TissueSoleus	0.243	0.039	6.254	1.15168e-05	2.8792e-05
PC(40:7)_530_pos	TissueSoleus	0.194	0.032	6.094	1.55242e-05	3.10484e-05
MG_Na(22:1)_31_pos	TissueSoleus	0.974	0.158	6.173	1.3379e-05	3.34475e-05
TG_Na(48:0)_524_pos	TissueSoleus	0.744	0.121	6.17	1.34577e-05	3.36443e-05
PA(40:4)_20_neg	TissueSoleus	-0.545	0.088	-6.168	1.35128e-05	3.37819e-05
PE(46:10)_650_pos	TissueSoleus	-0.843	0.129	-6.544	6.76238e-06	3.38119e-05
TG_NH4(48:5)_492_pos	TissueSoleus	0.226	0.037	6.126	1.4611e-05	3.65276e-05
TG_Na(50:1)_612_pos	TissueSoleus	0.687	0.107	6.421	8.45226e-06	4.22613e-05
ceramide-24:3(2-OH)_161_pos	TissueSoleus	0.824	0.14	5.906	2.21507e-05	4.43015e-05
PA(42:0)_37_neg	TissueSoleus	-0.294	0.049	-6.017	1.79423e-05	4.48557e-05
SM(d18:1/24:1)_485_pos	TissueSoleus	0.224	0.037	6.006	1.83197e-05	4.57991e-05
LPI(20:0)_8_neg	TissueSoleus	0.395	0.062	6.371	9.26658e-06	4.63329e-05
TG_NH4(42:1)_272_pos	TissueSoleus	0.715	0.12	5.935	2.09626e-05	5.24064e-05
DG_Na(32:0)_104_pos	TissueSoleus	-0.564	0.095	-5.925	2.13376e-05	5.3344e-05
PE(46:12)_633_pos	TissueSoleus	-0.663	0.106	-6.28	1.09721e-05	5.48605e-05
PE(44:7)_592_pos	TissueSoleus	-0.613	0.098	-6.269	1.11957e-05	5.59785e-05
Sphingosine-monomethyl(d18:1)_7_pos	TissueSoleus	0.72	0.122	5.896	2.25598e-05	5.63995e-05
PG(46:11)_143_neg	TissueSoleus	-0.601	0.102	-5.867	2.38287e-05	5.95717e-05
DG_NH4(46:6)_351_pos	TissueSoleus	-0.861	0.148	-5.83	2.55695e-05	6.39237e-05
DG_Na(46:3)_381_pos	TissueSoleus	0.753	0.13	5.811	2.65524e-05	6.6381e-05
PC(40:4)_558_pos	TissueSoleus	0.463	0.08	5.799	2.71549e-05	6.78873e-05
PC(40:5)_548_pos	TissueSoleus	0.135	0.023	5.793	2.74442e-05	6.86105e-05
PG(48:10)_161_neg	TissueSoleus	0.479	0.084	5.739	3.04508e-05	7.6127e-05
PC(40:3)_570_pos	TissueSoleus	0.385	0.064	6.009	1.82239e-05	9.11193e-05
ceramide-26:5(2-OH)_184_pos	TissueSoleus	0.78	0.14	5.577	4.16557e-05	0.000104139
PE(38:0)_367_pos	TissueSoleus	0.628	0.115	5.453	5.314e-05	0.00010628
PE(O-38:6)_298_pos	TissueSoleus	-0.3	0.054	-5.566	4.2566e-05	0.000106415
TG_NH4(44:3)_326_pos	TissueSoleus	0.732	0.132	5.55	4.39758e-05	0.00010994
PA(48:10)_100_neg	TissueSoleus	-0.293	0.054	-5.416	5.70971e-05	0.000114194
DG_Na(48:1)_486_pos	TissueSoleus	0.997	0.181	5.517	4.68899e-05	0.000117225
PG(34:3)_16_neg	TissueSoleus	-0.39	0.071	-5.514	4.71629e-05	0.000117907
Lactosyl ceramide(d18:1/18:3)_690_pos	TissueSoleus	0.434	0.079	5.513	4.72583e-05	0.000118146
PC(42:9)_614_pos	TissueSoleus	0.383	0.07	5.483	5.00553e-05	0.000125138
DG_Na(48:3)_465_pos	TissueSoleus	0.821	0.15	5.474	5.10069e-05	0.000127517
PG(42:8)_93_neg	TissueSoleus	-0.618	0.117	-5.302	7.15378e-05	0.000143076
DG_Na(38:5)_166_pos	TissueSoleus	-0.447	0.078	-5.768	2.88471e-05	0.000144236
DG_NH4(42:10)_217_pos	TissueSoleus	-0.305	0.059	-5.215	8.50088e-05	0.000170018
PC(30:0)_216_pos	TissueSoleus	-0.305	0.059	-5.215	8.50088e-05	0.000170018
PE(42:2)_523_pos	TissueSoleus	0.466	0.082	5.681	3.40729e-05	0.000170364
DG_NH4(44:12)_254_pos	TissueSoleus	-0.316	0.059	-5.307	7.08159e-05	0.00017704
PC(32:2)_253_pos	TissueSoleus	-0.316	0.059	-5.307	7.08159e-05	0.00017704
DG_NH4(40:1)_204_pos	TissueSoleus	-0.566	0.101	-5.632	3.74391e-05	0.000187195
DG_NH4(48:10)_410_pos	TissueSoleus	0.408	0.074	5.53	4.56857e-05	0.000228428
PC(36:0)_409_pos	TissueSoleus	0.408	0.074	5.53	4.56857e-05	0.000228428
PE(36:1)_291_pos	TissueSoleus	-0.232	0.045	-5.176	9.18548e-05	0.000229637
SM(d18:1/20:1)_311_pos	TissueSoleus	0.31	0.061	5.121	0.000102672	0.000256681
PC(36:4)_383_pos	TissueSoleus	-0.291	0.059	-4.958	0.00014254	0.00028508
DG_NH4(46:10)_324_pos	TissueSoleus	0.222	0.044	5.066	0.000114599	0.000286498
PC(34:0)_323_pos	TissueSoleus	0.222	0.044	5.066	0.000114599	0.000286498
TG_NH4(44:2)_333_pos	TissueSoleus	0.649	0.129	5.034	0.000122213	0.000305532
DG_NH4(36:4)_133_pos	TissueSoleus	0.64	0.127	5.022	0.000125112	0.000312779
PI(40:6)_148_neg	TissueSoleus	-0.227	0.045	-5.015	0.000127074	0.000317684
PA(46:7)_77_neg	TissueSoleus	-0.215	0.043	-4.99	0.000133558	0.000333895
PC(42:10)_610_pos	TissueSoleus	0.212	0.042	4.987	0.000134241	0.000335603
PE(44:9)_577_pos	TissueSoleus	-0.845	0.159	-5.312	7.0099e-05	0.000350495
PI(38:2)_138_neg	TissueSoleus	0.177	0.037	4.819	0.000188985	0.000377969
LPS(24:1)_113_pos	TissueSoleus	0.874	0.178	4.912	0.00015639	0.000390975
PA(36:3)_11_neg	TissueSoleus	0.724	0.148	4.903	0.000159268	0.00039817
PS(42:10)_613_pos	TissueSoleus	-0.283	0.058	-4.857	0.000174717	0.000436793
PE(40:4)_429_pos	TissueSoleus	-0.177	0.037	-4.818	0.000189065	0.000472663
PE(40:3)_433_pos	TissueSoleus	-0.211	0.044	-4.818	0.000189219	0.000473047
DG_Na(44:3)_304_pos	TissueSoleus	0.769	0.16	4.81	0.000192463	0.000481157
PC(40:8)_525_pos	TissueSoleus	0.189	0.04	4.795	0.000198153	0.000495381
PE(38:5)_336_pos	TissueSoleus	-0.175	0.037	-4.75	0.000217401	0.000543502
DG_NH4(42:5)_232_pos	TissueSoleus	-0.671	0.145	-4.616	0.000286291	0.000572583
TG_NH4(60:2)_829_pos	TissueSoleus	0.747	0.148	5.046	0.000119376	0.000596879
PI(34:0)_87_neg	TissueSoleus	-0.281	0.06	-4.698	0.000241811	0.000604528
SM(d18:1/22:0)_398_pos	TissueSoleus	0.293	0.062	4.69	0.000245958	0.000614896
TG_NH4(58:5)_797_pos	TissueSoleus	0.515	0.113	4.562	0.000320158	0.000640316
PE(40:1)_441_pos	TissueSoleus	0.292	0.063	4.668	0.000257211	0.000643026
DG_Na(46:5)_370_pos	TissueSoleus	0.815	0.175	4.647	0.000268292	0.000670729
DG_Na(48:5)_448_pos	TissueSoleus	0.703	0.152	4.633	0.000276458	0.000691146
PI(38:3)_137_neg	TissueSoleus	-0.157	0.034	-4.617	0.000285693	0.000714231
TG_NH4(48:4)_499_pos	TissueSoleus	0.564	0.127	4.435	0.000416266	0.000832532
PS(36:3)_394_pos	TissueSoleus	-0.664	0.147	-4.527	0.000343906	0.000859764
DG_NH4(36:3)_134_pos	TissueSoleus	0.558	0.127	4.409	0.000438884	0.000877769
PA(42:4)_33_neg	TissueSoleus	-0.306	0.063	-4.849	0.000177833	0.000889166
PI(42:6)_167_neg	TissueSoleus	0.356	0.074	4.84	0.000181043	0.000905216
SM(d18:1/20:2)_307_pos	TissueSoleus	0.825	0.184	4.486	0.000374541	0.000936352
DG_Na(48:4)_456_pos	TissueSoleus	0.448	0.1	4.479	0.000379296	0.000948241
PS(30:2)_210_pos	TissueSoleus	0.875	0.196	4.466	0.000389971	0.000974928
TG_Na(42:2)_281_pos	TissueSoleus	0.572	0.129	4.424	0.000425309	0.00106327
LPE(20:4)_53_pos	TissueSoleus	0.353	0.08	4.415	0.000433934	0.00108484
PC(44:12)_675_pos	TissueSoleus	0.384	0.087	4.413	0.00043518	0.00108795
DG_NH4(44:5)_289_pos	TissueSoleus	-0.41	0.087	-4.738	0.000222778	0.00111389
TG_NH4(46:3)_411_pos	TissueSoleus	0.582	0.132	4.397	0.000449913	0.00112478
DG_NH4(42:6)_226_pos	TissueSoleus	-0.592	0.135	-4.397	0.000450191	0.00112548
SM(d18:1/18:3)_246_pos	TissueSoleus	0.321	0.073	4.395	0.00045211	0.00113027
PG(40:0)_83_neg	TissueSoleus	0.664	0.152	4.384	0.000462763	0.00115691
PI(34:3)_78_neg	TissueSoleus	-0.336	0.077	-4.372	0.000474375	0.00118594
DG_NH4(30:2)_76_pos	TissueSoleus	0.909	0.209	4.347	0.000498846	0.00124712
TG_NH4(46:2)_419_pos	TissueSoleus	0.448	0.104	4.31	0.000539448	0.00134862
TG_NH4(60:6)_820_pos	TissueSoleus	0.349	0.077	4.528	0.000342994	0.00137198
TG_Na(46:1)_435_pos	TissueSoleus	0.291	0.068	4.3	0.000550668	0.00137667
SM(d18:1/22:1)_393_pos	TissueSoleus	0.18	0.042	4.282	0.000571691	0.00142923
PE(36:3)_282_pos	TissueSoleus	0.203	0.049	4.172	0.000719152	0.0014383
PE(42:5)_512_pos	TissueSoleus	-0.2	0.047	-4.276	0.000578676	0.00144669
PE(34:0)_237_pos	TissueSoleus	-0.247	0.058	-4.275	0.000580132	0.00145033
DG_Na(36:4)_137_pos	TissueSoleus	0.646	0.151	4.275	0.000580669	0.00145167
DG_NH4(42:12)_208_pos	TissueSoleus	-0.43	0.104	-4.147	0.000757984	0.00151597
PC(30:2)_207_pos	TissueSoleus	-0.43	0.104	-4.147	0.000757984	0.00151597
PC(44:7)_703_pos	TissueSoleus	0.35	0.083	4.24	0.000624204	0.00156051
PI(40:4)_150_neg	TissueSoleus	0.199	0.047	4.238	0.000626485	0.00156621
DG_NH4(36:2)_135_pos	TissueSoleus	0.445	0.106	4.206	0.000669971	0.00167493
PE(46:7)_667_pos	TissueSoleus	-0.285	0.07	-4.085	0.000862928	0.00172586
CoQ10 (Oxidized, Ubiquinone)_113_neg	TissueSoleus	0.412	0.091	4.507	0.000358285	0.00179143
Glucosyl/Galactosyl ceramide(d18:1/18:3)_241_pos	TissueSoleus	-0.245	0.054	-4.49	0.000371021	0.00185511
PI(42:5)_169_neg	TissueSoleus	-0.308	0.069	-4.489	0.00037227	0.00186135
PA(44:5)_53_neg	TissueSoleus	-0.434	0.097	-4.468	0.000388808	0.00194404
PI(34:2)_81_neg	TissueSoleus	-0.278	0.067	-4.129	0.000787945	0.00196986
PC(44:11)_680_pos	TissueSoleus	-0.312	0.077	-4.044	0.000940204	0.00235051
PG(42:0)_112_neg	TissueSoleus	0.709	0.175	4.043	0.000943603	0.00235901
ceramide-28:5(2-OH)_223_pos	TissueSoleus	1.445	0.357	4.041	0.000947054	0.00236763
PI(40:1)_155_neg	TissueSoleus	0.28	0.071	3.929	0.00119741	0.00239483
Glucosyl/Galactosyl ceramide(d18:1/28:1)_645_pos	TissueSoleus	0.462	0.116	3.994	0.00104564	0.0026141
Glucosyl/Galactosyl ceramide(d18:1/20:4)_294_pos	TissueSoleus	0.17	0.04	4.274	0.000581822	0.00290911
Glucosyl/Galactosyl ceramide(d18:1/28:2)_638_pos	TissueSoleus	0.465	0.118	3.936	0.00118078	0.00295195
Glucosyl/Galactosyl ceramide(d18:1/28:3)_628_pos	TissueSoleus	0.459	0.117	3.936	0.00118145	0.00295363
PC(36:1)-ether_357_pos	TissueSoleus	0.437	0.103	4.259	0.000600264	0.00300132
TG_Na(44:3)_340_pos	TissueSoleus	0.6	0.154	3.888	0.00130541	0.00326354
PI(38:0)_142_neg	TissueSoleus	0.16	0.041	3.885	0.00131417	0.00328542
MG_Na(20:3)_25_pos	TissueSoleus	-0.278	0.072	-3.877	0.0013373	0.00334324
PG(32:0)_15_neg	TissueSoleus	-0.291	0.069	-4.203	0.000674458	0.00337229
PA(44:4)_58_neg	TissueSoleus	-0.425	0.11	-3.856	0.00139779	0.00349448
PE(44:8)_585_pos	TissueSoleus	-0.752	0.18	-4.169	0.000724142	0.00362071
Glucosyl/Galactosyl ceramide(d18:1/24:5)_440_pos	TissueSoleus	0.251	0.065	3.835	0.00146163	0.00365407
LPE(22:4)_65_pos	TissueSoleus	0.483	0.127	3.804	0.00156037	0.00390092
PC(36:6)_371_pos	TissueSoleus	-0.254	0.069	-3.681	0.00202145	0.0040429
PA(48:8)_105_neg	TissueSoleus	-0.205	0.05	-4.093	0.000848864	0.00424432
TG_NH4(50:5)_581_pos	TissueSoleus	0.513	0.137	3.736	0.00179872	0.00449679
TG_Na(56:3)_783_pos	TissueSoleus	0.555	0.137	4.06	0.000908954	0.00454477
SM (d18:1/26:0)_583_pos	TissueSoleus	0.511	0.138	3.713	0.00188878	0.00472194
TG_NH4(50:6)_571_pos	TissueSoleus	0.589	0.159	3.703	0.00193153	0.00482882
Lactosyl ceramide(d18:1/18:0)_706_pos	TissueSoleus	0.404	0.114	3.547	0.00268576	0.00537153
TG_NH4(58:4)_798_pos	TissueSoleus	-0.398	0.11	-3.624	0.0022814	0.0057035
PS(46:10)_750_pos	TissueSoleus	-0.224	0.062	-3.606	0.00236681	0.00591703
LPE(18:2)_46_pos	TissueSoleus	0.283	0.079	3.591	0.00244644	0.00611611
Sphinganine(d18:0)_5_pos	TissueSoleus	0.334	0.093	3.58	0.00250173	0.00625433
TG_Na(52:2)_683_pos	TissueSoleus	0.577	0.161	3.578	0.00251231	0.00628077
DG_NH4(34:0)_122_pos	TissueSoleus	-0.257	0.072	-3.566	0.00257805	0.00644514
ceramide-28:6(2-OH)_220_pos	TissueSoleus	1.559	0.442	3.528	0.00279097	0.00697742
PE(34:2)_230_pos	TissueSoleus	0.155	0.044	3.517	0.00286134	0.00715336
PE(36:5)_270_pos	TissueSoleus	-0.171	0.049	-3.506	0.00292314	0.00730785
ceramide-24:6(2-OH)_155_pos	TissueSoleus	0.597	0.171	3.497	0.00298168	0.0074542
PE(46:9)_657_pos	TissueSoleus	0.312	0.089	3.495	0.00299672	0.0074918
TG_Na(56:8)_769_pos	TissueSoleus	-1.995	0.524	-3.811	0.0015357	0.00767849
DG_NH4(42:2)_243_pos	TissueSoleus	-0.376	0.112	-3.371	0.00388904	0.00777808
PC(38:3)_479_pos	TissueSoleus	0.125	0.036	3.476	0.00311902	0.00779756
PE(40:2)_437_pos	TissueSoleus	0.231	0.069	3.363	0.00395475	0.00790949
TG_Na(48:1)_520_pos	TissueSoleus	0.327	0.094	3.465	0.00318918	0.00797295
ceramide-28:4(2-OH)_229_pos	TissueSoleus	1.14	0.329	3.464	0.00319856	0.00799641
PA(46:5)_82_neg	TissueSoleus	-0.306	0.081	-3.77	0.00167452	0.0083726
PS(46:12)_740_pos	TissueSoleus	-0.415	0.121	-3.415	0.0035498	0.00887449
TG_Na(50:2)_609_pos	TissueSoleus	0.516	0.138	3.736	0.0018005	0.00900249
PG(48:5)_165_neg	TissueSoleus	1.556	0.458	3.397	0.00368595	0.00921488
Glucosyl/Galactosyl ceramide(d18:1/24:6)_436_pos	TissueSoleus	-0.205	0.061	-3.382	0.00380448	0.00951121
TG_Na(52:1)_686_pos	TissueSoleus	0.483	0.13	3.704	0.00192598	0.00962988
PS(36:2)_401_pos	TissueSoleus	0.257	0.077	3.357	0.00400981	0.0100245
PA(42:2)_35_neg	TissueSoleus	0.945	0.283	3.335	0.00419762	0.0104941
PG(40:5)_72_neg	TissueSoleus	-1.236	0.372	-3.323	0.00430395	0.0107599
DG_NH4(40:7)_183_pos	TissueSoleus	-0.198	0.06	-3.321	0.00432232	0.0108058
DG_NH4(34:2)_117_pos	TissueSoleus	0.404	0.126	3.215	0.00541005	0.0108201
Galactosyl ceramide-Mono-Sulfo(d18:1/24:1)_705_pos	TissueSoleus	0.592	0.178	3.319	0.00434476	0.0108619
TG_NH4(60:5)_821_pos	TissueSoleus	-0.38	0.114	-3.317	0.00435847	0.0108962
Glucosyl/Galactosyl ceramide(d18:1/22:6)_354_pos	TissueSoleus	-0.21	0.063	-3.316	0.00436615	0.0109154
TG_Na(58:4)_805_pos	TissueSoleus	0.566	0.171	3.314	0.00439126	0.0109781
SM(d18:1/28:2)_648_pos	TissueSoleus	0.514	0.155	3.312	0.00440333	0.0110083
TG_NH4(52:7)_644_pos	TissueSoleus	0.515	0.156	3.298	0.0045382	0.0113455
TG_NH4(56:0)_784_pos	TissueSoleus	0.5	0.141	3.55	0.00266909	0.0133455
DG_NH4(40:2)_201_pos	TissueSoleus	-0.334	0.104	-3.216	0.00539452	0.0134863
PS(46:9)_753_pos	TissueSoleus	-0.417	0.13	-3.214	0.00541947	0.0135487
SM(d18:1/26:3)_554_pos	TissueSoleus	0.1	0.031	3.176	0.00586539	0.0146635
DG_Na(40:6)_194_pos	TissueSoleus	-0.296	0.085	-3.495	0.00299617	0.0149808
PS(44:12)_679_pos	TissueSoleus	-1.016	0.315	-3.231	0.0052311	0.0150291
TG_NH4(52:8)_637_pos	TissueSoleus	0.491	0.157	3.125	0.00653496	0.0163374
PG(38:6)_40_neg	TissueSoleus	-0.26	0.084	-3.081	0.00715892	0.016344
PS(46:2)_774_pos	TissueSoleus	-1.146	0.368	-3.116	0.00665565	0.0166391
PE(38:3)_350_pos	TissueSoleus	-0.197	0.064	-3.097	0.00692767	0.0173192
DG_NH4(40:6)_185_pos	TissueSoleus	-0.214	0.069	-3.082	0.00714795	0.0178699
SM (d18:1/24:0)_495_pos	TissueSoleus	0.249	0.081	3.08	0.0071778	0.0179445
DG_NH4(40:5)_188_pos	TissueSoleus	-0.238	0.077	-3.079	0.00718864	0.0179716
Lactosyl ceramide(d18:1/20:1)_756_pos	TissueSoleus	0.609	0.199	3.065	0.00740362	0.0185091
Sphingosine(d20:1)_12_pos	TissueSoleus	0.381	0.129	2.943	0.00955291	0.0191226
PC(38:1)_498_pos	TissueSoleus	0.331	0.11	3.009	0.00832331	0.0208083
MG_NH4(20:5)_20_pos	TissueSoleus	0.403	0.135	2.992	0.00861967	0.0215492
TG_Na(54:1)_749_pos	TissueSoleus	0.592	0.198	2.989	0.00867353	0.0216838
PI(42:2)_172_neg	TissueSoleus	0.235	0.079	2.989	0.00868424	0.0217106
TG_NH4(48:3)_503_pos	TissueSoleus	0.336	0.113	2.977	0.00889753	0.0222438
TG_NH4(52:0)_681_pos	TissueSoleus	-0.452	0.152	-2.977	0.00890128	0.0222532
TG_Na(54:3)_739_pos	TissueSoleus	0.53	0.179	2.967	0.00907507	0.0226877
DG_NH4(34:3)_116_pos	TissueSoleus	0.459	0.155	2.967	0.00908819	0.0227205
TG_NH4(50:7)_560_pos	TissueSoleus	-0.243	0.082	-2.964	0.00913531	0.0228383
TG_Na(44:2)_347_pos	TissueSoleus	0.455	0.159	2.854	0.0114931	0.0229862
TG_NH4(52:6)_653_pos	TissueSoleus	0.412	0.139	2.96	0.00922555	0.0230639
SM(d18:1/28:3)_639_pos	TissueSoleus	0.508	0.155	3.286	0.00465756	0.0232878
PE(42:3)_519_pos	TissueSoleus	0.342	0.116	2.952	0.00936405	0.0234101
Glucosyl/Galactosyl ceramide(d18:1/22:2)_377_pos	TissueSoleus	0.531	0.181	2.936	0.00969636	0.0242409
PI(46:12)_176_neg	TissueSoleus	-0.282	0.097	-2.921	0.00999689	0.0249922
SM(d18:1/28:1)_656_pos	TissueSoleus	0.409	0.14	2.915	0.010127	0.0253174
DG_NH4(48:11)_404_pos	TissueSoleus	0.132	0.045	2.907	0.010286	0.025715
PC(36:1)_403_pos	TissueSoleus	0.132	0.045	2.907	0.010286	0.025715
SM(d18:1/24:2)_473_pos	TissueSoleus	0.139	0.048	2.898	0.0104751	0.0261879
DG_Na(36:3)_140_pos	TissueSoleus	0.463	0.149	3.098	0.00691459	0.0276583
PI(38:5)_135_neg	TissueSoleus	-0.25	0.083	-3.023	0.00807892	0.0284918
PE(36:0)_296_pos	TissueSoleus	-0.122	0.043	-2.851	0.0115518	0.0288796
TG_Na(50:6)_590_pos	TissueSoleus	0.422	0.149	2.83	0.0120785	0.0301963
TG_Na(52:3)_677_pos	TissueSoleus	0.517	0.183	2.83	0.0120823	0.0302057
PC(46:7)_757_pos	TissueSoleus	0.548	0.202	2.709	0.0154938	0.0309876
TG_NH4(50:8)_550_pos	TissueSoleus	-0.218	0.077	-2.816	0.0124296	0.031074
DG_NH4(38:2)_167_pos	TissueSoleus	0.29	0.092	3.133	0.00641989	0.0320994
PC(38:2)_491_pos	TissueSoleus	0.262	0.097	2.69	0.0160911	0.0321821
PC(42:5)_636_pos	TissueSoleus	0.427	0.136	3.129	0.00647085	0.0323542
TG_Na(54:2)_746_pos	TissueSoleus	0.531	0.17	3.125	0.00652879	0.032644
PE(42:7)_501_pos	TissueSoleus	-0.191	0.071	-2.678	0.0164844	0.0329689
PG(46:3)_149_neg	TissueSoleus	0.5	0.181	2.768	0.0137299	0.0343247
DG_Na(40:7)_189_pos	TissueSoleus	-0.217	0.07	-3.1	0.00688454	0.0344227
MG_Na(18:4)_17_pos	TissueSoleus	0.207	0.075	2.764	0.0138175	0.0345437
DG_Na(48:6)_443_pos	TissueSoleus	1.29	0.47	2.746	0.0143495	0.0358737
PI(38:4)_136_neg	TissueSoleus	-0.13	0.051	-2.539	0.0218678	0.0364463
PC(42:12)_602_pos	TissueSoleus	-0.173	0.057	-3.065	0.00740791	0.0370396
TG_NH4(48:6)_480_pos	TissueSoleus	0.139	0.051	2.729	0.0148721	0.0371804
SM(d18:1/26:2)_564_pos	TissueSoleus	0.534	0.176	3.034	0.00789298	0.0394649
ceramide(d18:1/22:1)_129_pos	TissueSoleus	0.123	0.046	2.693	0.0160036	0.040009
TG_NH4(54:7)_712_pos	TissueSoleus	0.343	0.127	2.692	0.0160319	0.0400798
PE(48:2)_751_pos	TissueSoleus	0.472	0.171	2.76	0.0139514	0.0416712
DG_NH4(42:8)_219_pos	TissueSoleus	-0.173	0.065	-2.671	0.0167307	0.0418268
TG_NH4(60:12)_812_pos	TissueSoleus	-0.302	0.113	-2.669	0.0167985	0.0419962
DG_Na(44:9)_280_pos	TissueSoleus	-0.215	0.082	-2.612	0.0188888	0.0472221
Glucosyl/Galactosyl ceramide(d18:1/26:4)_531_pos	TissueSoleus	-0.353	0.135	-2.608	0.0190251	0.0475629
TG_Na(46:0)_438_pos	TissueSoleus	0.349	0.134	2.608	0.0190296	0.047574
DG_Na(36:2)_143_pos	TissueSoleus	0.357	0.121	2.935	0.00969943	0.0484972
PE(30:0)_163_pos	TissueSoleus	-0.145	0.056	-2.594	0.01956	0.0489
PI(38:1)_140_neg	TissueSoleus	0.124	0.048	2.579	0.0201659	0.0504148
PA(46:6)_79_neg	TissueSoleus	-0.08	0.028	-2.916	0.0101016	0.0505079
SM(d18:1/18:2)_249_pos	TissueSoleus	0.249	0.097	2.568	0.0206195	0.0515487
DG_Na(48:11)_421_pos	TissueSoleus	-0.542	0.186	-2.905	0.0103281	0.0516404
PS(38:3)_489_pos	TissueSoleus	-0.531	0.19	-2.791	0.013072	0.0522881
PE(O-36:5)_245_pos	TissueSoleus	0.097	0.038	2.559	0.0210227	0.0525567
SM(d18:1/24:3)_462_pos	TissueSoleus	0.134	0.052	2.555	0.0211666	0.0529164
TG_Na(50:8)_574_pos	TissueSoleus	1.208	0.474	2.552	0.0213297	0.0533242
TG_NH4(56:10)_758_pos	TissueSoleus	0.401	0.159	2.524	0.0225502	0.0563756
CoQ9_426_pos	TissueSoleus	0.162	0.065	2.494	0.0239592	0.0598981
TG_Na(48:7)_494_pos	TissueSoleus	0.573	0.202	2.828	0.0121241	0.0606204
TG_NH4(54:9)_707_pos	TissueSoleus	0.46	0.163	2.82	0.0123319	0.0616593
ceramide(d18:1/24:5)_138_pos	TissueSoleus	0.35	0.142	2.466	0.0253313	0.0633283
PS(42:8)_622_pos	TissueSoleus	-0.376	0.152	-2.465	0.0253976	0.0634939
TG_NH4(54:8)_710_pos	TissueSoleus	0.351	0.146	2.413	0.0281686	0.0704214
PE(38:6)_330_pos	TissueSoleus	-0.093	0.039	-2.408	0.0284676	0.0711689
PE(38:2)_355_pos	TissueSoleus	-0.066	0.028	-2.386	0.0297593	0.0743982
ceramide(d18:1/26:2)_178_pos	TissueSoleus	0.379	0.159	2.377	0.0302491	0.0756227
PG(46:0)_154_neg	TissueSoleus	-0.406	0.15	-2.717	0.0152312	0.0761558
PS(40:5)_557_pos	TissueSoleus	-0.28	0.119	-2.361	0.0312441	0.0781103
Glucosyl/Galactosyl ceramide(d18:1/20:3)_299_pos	TissueSoleus	-0.186	0.083	-2.241	0.0395871	0.0791742
MG_NH4(16:2)_13_pos	TissueSoleus	0.332	0.166	1.995	0.0633563	0.0791954
Glucosyl/Galactosyl ceramide(d18:1/26:3)_540_pos	TissueSoleus	-0.199	0.085	-2.344	0.0322885	0.0807213
PS(36:1)_408_pos	TissueSoleus	-0.351	0.15	-2.342	0.0324612	0.0811531
TG_NH4(58:11)_788_pos	TissueSoleus	0.309	0.132	2.335	0.0328744	0.0821861
MG_Na(20:5)_23_pos	TissueSoleus	0.168	0.072	2.335	0.0329059	0.0822646
MG_NH4(18:3)_15_pos	TissueSoleus	0.388	0.166	2.335	0.032926	0.0823149
TG_Na(58:5)_800_pos	TissueSoleus	0.558	0.24	2.324	0.0336347	0.0840868
Glucosyl/Galactosyl ceramide(d18:1/26:6)_522_pos	TissueSoleus	0.431	0.185	2.324	0.0336467	0.0841167
TG_Na(56:6)_776_pos	TissueSoleus	0.552	0.239	2.306	0.0348389	0.0870974
TG_Na(56:4)_780_pos	TissueSoleus	0.461	0.201	2.298	0.0354113	0.0885283
TG_NH4(58:6)_796_pos	TissueSoleus	0.121	0.054	2.246	0.0391769	0.0897235
Glucosyl/Galactosyl ceramide(d18:1/24:4)_444_pos	TissueSoleus	0.291	0.127	2.287	0.0361601	0.0904002
MG_Na(24:4)_41_pos	TissueSoleus	0.337	0.148	2.279	0.0367238	0.0918095
TG_NH4(60:11)_813_pos	TissueSoleus	-0.262	0.115	-2.278	0.036782	0.091955
TG_Na(54:4)_734_pos	TissueSoleus	0.465	0.204	2.274	0.0370706	0.0926765
MG_NH4(20:4)_21_pos	TissueSoleus	0.409	0.181	2.253	0.0386624	0.0966559
PG(48:3)_170_neg	TissueSoleus	1.206	0.54	2.234	0.0401211	0.100303
TG_NH4(60:10)_815_pos	TissueSoleus	-0.261	0.101	-2.578	0.0202413	0.101206
TG_NH4(50:4)_588_pos	TissueSoleus	0.25	0.113	2.218	0.0413401	0.10335
PS(46:3)_770_pos	TissueSoleus	1.132	0.511	2.216	0.0415346	0.103837
DG_Na(34:2)_123_pos	TissueSoleus	0.338	0.153	2.213	0.0417588	0.104397
PE(44:5)_603_pos	TissueSoleus	0.225	0.088	2.559	0.0210348	0.105174
MG_NH4(22:5)_27_pos	TissueSoleus	0.387	0.176	2.196	0.0431397	0.107849
MG_NH4(18:2)_16_pos	TissueSoleus	0.324	0.178	1.818	0.0878079	0.10976
PG(48:0)_173_neg	TissueSoleus	-0.287	0.131	-2.181	0.044486	0.111215
TG_Na(56:9)_768_pos	TissueSoleus	-0.932	0.415	-2.247	0.0391174	0.111593
TG_Na(52:4)_674_pos	TissueSoleus	0.463	0.213	2.173	0.0451293	0.112823
TG_Na(52:7)_660_pos	TissueSoleus	0.295	0.145	2.039	0.058274	0.116548
TG_Na(56:5)_778_pos	TissueSoleus	0.46	0.215	2.143	0.0478277	0.119569
MG_NH4(24:6)_33_pos	TissueSoleus	0.465	0.217	2.14	0.048091	0.120228
DG_NH4(32:2)_97_pos	TissueSoleus	0.337	0.158	2.138	0.0483249	0.120812
TG_Na(52:0)_694_pos	TissueSoleus	0.249	0.117	2.134	0.0486695	0.121674
MG_NH4(22:6)_26_pos	TissueSoleus	0.323	0.152	2.13	0.049042	0.122605
Glucosyl/Galactosyl ceramide(d18:1/22:5)_359_pos	TissueSoleus	-0.064	0.03	-2.121	0.0498886	0.124722
TG_Na(46:3)_428_pos	TissueSoleus	0.347	0.141	2.466	0.0253275	0.126637
CE_Na(24:6)_292_pos	TissueSoleus	0.068	0.033	2.05	0.0571105	0.130145
DG_NH4(44:10)_264_pos	TissueSoleus	-0.054	0.026	-2.095	0.0523992	0.130998
PC(32:0)_263_pos	TissueSoleus	-0.054	0.026	-2.095	0.0523992	0.130998
PG(46:2)_151_neg	TissueSoleus	0.294	0.14	2.093	0.0526274	0.131568
PC(42:11)_607_pos	TissueSoleus	0.164	0.079	2.08	0.0539787	0.134947
TG_Na(50:9)_563_pos	TissueSoleus	0.304	0.134	2.265	0.0377454	0.136637
DG_Na(34:0)_127_pos	TissueSoleus	0.297	0.123	2.424	0.0275831	0.137915
DG_Na(48:12)_414_pos	TissueSoleus	0.178	0.093	1.915	0.0735772	0.147154
TG_Na(48:4)_510_pos	TissueSoleus	0.237	0.117	2.023	0.0601261	0.150315
PE(48:3)_747_pos	TissueSoleus	0.421	0.213	1.98	0.0651126	0.150494
CE_Na(16:2)_144_pos	TissueSoleus	-0.439	0.184	-2.378	0.030209	0.151045
TG_Na(54:5)_730_pos	TissueSoleus	0.466	0.231	2.018	0.0606405	0.151601
LPS(24:3)_108_pos	TissueSoleus	0.505	0.251	2.012	0.0613568	0.153392
PE(36:4)_275_pos	TissueSoleus	-0.067	0.035	-1.896	0.0761795	0.157054
TG_Na(56:7)_772_pos	TissueSoleus	0.601	0.256	2.349	0.0319966	0.159983
PA(46:4)_86_neg	TissueSoleus	-0.306	0.157	-1.95	0.0689404	0.172351
CE_NH4(22:6)_228_pos	TissueSoleus	-1.245	0.568	-2.193	0.043423	0.173692
MG_NH4(20:3)_22_pos	TissueSoleus	0.348	0.18	1.938	0.0704876	0.176219
ceramide(d18:1/16:0)_69_pos	TissueSoleus	-0.242	0.105	-2.296	0.0355175	0.177588
PS(46:5)_765_pos	TissueSoleus	-0.38	0.196	-1.932	0.0712534	0.178133
LPC(22:5)_86_pos	TissueSoleus	0.151	0.078	1.925	0.0722281	0.18057
PI(34:1)_85_neg	TissueSoleus	-0.075	0.039	-1.922	0.0726436	0.181609
CoQ9_41_neg	TissueSoleus	0.458	0.212	2.159	0.0464152	0.185661
TG_NH4(44:0)_345_pos	TissueSoleus	0.202	0.106	1.904	0.0750516	0.187629
PC(38:0)_502_pos	TissueSoleus	0.258	0.135	1.903	0.0751368	0.187842
Glucosyl/Galactosyl ceramide(d18:1/22:3)_373_pos	TissueSoleus	0.158	0.084	1.871	0.0797659	0.199415
ceramide(d18:1/20:0)_106_pos	TissueSoleus	-0.141	0.076	-1.862	0.0811068	0.202767
MG_NH4(22:4)_28_pos	TissueSoleus	0.365	0.199	1.833	0.0854601	0.21365
SM (d18:1/28:0)_661_pos	TissueSoleus	0.205	0.12	1.707	0.107082	0.214165
TG_Na(44:1)_352_pos	TissueSoleus	0.188	0.102	1.83	0.0858694	0.214674
PI(36:0)_120_neg	TissueSoleus	-0.113	0.066	-1.704	0.107754	0.215509
TG_NH4(52:5)_659_pos	TissueSoleus	0.203	0.12	1.693	0.109796	0.219592
LPC(20:4)_71_pos	TissueSoleus	0.158	0.087	1.805	0.0898724	0.224681
TG_NH4(46:1)_424_pos	TissueSoleus	0.185	0.103	1.802	0.0903842	0.22596
LPC(24:1)_112_pos	TissueSoleus	0.098	0.063	1.56	0.138367	0.230612
PS(38:4)_477_pos	TissueSoleus	-0.429	0.239	-1.791	0.0922592	0.230648
PC(48:10)_787_pos	TissueSoleus	-0.539	0.306	-1.761	0.0974069	0.243517
TG_Na(52:5)_671_pos	TissueSoleus	-0.243	0.14	-1.735	0.101946	0.254864
MG_NH4(24:4)_36_pos	TissueSoleus	0.402	0.234	1.719	0.104894	0.262234
PA(46:11)_68_neg	TissueSoleus	-0.355	0.175	-2.027	0.0596348	0.265187
PE(48:11)_711_pos	TissueSoleus	0.191	0.112	1.703	0.107975	0.269937
ceramide-18:1(2-OH)_96_pos	TissueSoleus	0.175	0.103	1.702	0.108017	0.270042
LPA(18:4)_1_neg	TissueSoleus	0.131	0.089	1.466	0.162101	0.270169
ceramide(d18:1/26:4)_174_pos	TissueSoleus	-0.08	0.048	-1.672	0.114048	0.285119
PC(46:12)_736_pos	TissueSoleus	0.081	0.065	1.247	0.2305	0.288125
Lactosyl ceramide(d18:1/20:0)_760_pos	TissueSoleus	0.305	0.184	1.656	0.117209	0.293022
Glucosyl/Galactosyl ceramide(d18:1/24:3)_451_pos	TissueSoleus	-0.191	0.116	-1.653	0.117724	0.294309
MG_NH4(24:5)_35_pos	TissueSoleus	0.415	0.204	2.031	0.0592654	0.296327
LPC(20:3)_72_pos	TissueSoleus	0.133	0.094	1.406	0.178826	0.298043
MG_NH4(22:3)_29_pos	TissueSoleus	0.249	0.182	1.371	0.189415	0.30273
Glucosyl/Galactosyl ceramide(d18:1/28:5)_620_pos	TissueSoleus	0.861	0.527	1.635	0.121552	0.303879
ceramide(d18:1/22:3)_124_pos	TissueSoleus	-0.104	0.075	-1.391	0.183348	0.30558
ceramide(d18:1/24:2)_148_pos	TissueSoleus	0.09	0.056	1.614	0.126177	0.315443
PS(42:5)_642_pos	TissueSoleus	0.535	0.269	1.99	0.0639105	0.319553
TG_NH4(50:9)_539_pos	TissueSoleus	-0.158	0.106	-1.483	0.157491	0.323282
PE(O-36:3)_250_pos	TissueSoleus	-0.191	0.158	-1.213	0.242779	0.323706
PA(48:12)_94_neg	TissueSoleus	-0.265	0.167	-1.593	0.1307	0.326751
PE(O-36:1)_261_pos	TissueSoleus	0.126	0.079	1.592	0.130918	0.327294
PE(42:6)_507_pos	TissueSoleus	0.066	0.042	1.578	0.134086	0.335214
DG_Na(46:11)_335_pos	TissueSoleus	-0.539	0.344	-1.57	0.135988	0.33997
SM(d18:1/20:3)_301_pos	TissueSoleus	-0.285	0.159	-1.793	0.0919272	0.344321
PE(48:9)_718_pos	TissueSoleus	0.139	0.125	1.111	0.283085	0.353856
MG_NH4(20:2)_24_pos	TissueSoleus	0.202	0.182	1.109	0.283957	0.354946
PA(42:10)_24_neg	TissueSoleus	0.215	0.18	1.194	0.250021	0.362096
LPC(18:0)_62_pos	TissueSoleus	0.119	0.092	1.295	0.213819	0.367752
DG_Na(46:10)_339_pos	TissueSoleus	0.058	0.054	1.084	0.294453	0.368067
LPC(20:5)_70_pos	TissueSoleus	0.114	0.075	1.521	0.147663	0.369157
TG_NH4(60:3)_825_pos	TissueSoleus	0.175	0.116	1.512	0.149912	0.37478
PE(42:4)_516_pos	TissueSoleus	0.11	0.073	1.507	0.15126	0.378149
DG_NH4(46:12)_315_pos	TissueSoleus	-0.072	0.048	-1.505	0.151843	0.379608
PC(34:2)_314_pos	TissueSoleus	-0.072	0.048	-1.505	0.151843	0.379608
PS(40:6)_544_pos	TissueSoleus	-0.057	0.042	-1.361	0.192511	0.385021
PA(46:3)_88_neg	TissueSoleus	0.127	0.093	1.376	0.187914	0.38792
PC(44:10)_685_pos	TissueSoleus	-0.064	0.045	-1.446	0.167463	0.38863
TG_Na(60:10)_818_pos	TissueSoleus	0.624	0.461	1.353	0.194945	0.389656
MG_NH4(24:3)_39_pos	TissueSoleus	0.349	0.235	1.487	0.156554	0.391386
PA(48:5)_111_neg	TissueSoleus	-0.263	0.179	-1.472	0.160367	0.400917
TG_NH4(58:10)_789_pos	TissueSoleus	0.138	0.104	1.332	0.201488	0.402977
DG_Na(34:3)_119_pos	TissueSoleus	0.329	0.224	1.468	0.1616	0.404001
TG_Na(52:0)_695_pos	TissueSoleus	0.631	0.43	1.466	0.161918	0.404796
PC(36:3)_391_pos	TissueSoleus	-0.026	0.026	-1.014	0.325765	0.407206
PG(34:1)_18_neg	TissueSoleus	0.056	0.056	1.006	0.329447	0.411809
TG_NH4(62:14)_833_pos	TissueSoleus	0.171	0.118	1.445	0.167829	0.419573
LPC(18:3)_59_pos	TissueSoleus	0.083	0.082	1.011	0.327257	0.421196
PE(O-40:6)_372_pos	TissueSoleus	-0.068	0.047	-1.436	0.170203	0.425509
PS(34:0)_332_pos	TissueSoleus	-0.577	0.387	-1.489	0.155823	0.426347
TG_Na(50:4)_600_pos	TissueSoleus	-0.197	0.137	-1.432	0.17134	0.428349
SM(d18:1/24:6)_442_pos	TissueSoleus	0.621	0.434	1.431	0.171538	0.428844
PG(46:9)_145_neg	TissueSoleus	-0.528	0.369	-1.43	0.171927	0.429818
Glucosyl/Galactosyl ceramide(d18:1/22:1)_384_pos	TissueSoleus	-0.17	0.144	-1.178	0.255836	0.436099
PA(48:1)_126_neg	TissueSoleus	-0.18	0.155	-1.163	0.261691	0.436152
PG(44:7)_131_neg	TissueSoleus	-0.106	0.082	-1.299	0.212352	0.436683
PC(46:4)_766_pos	TissueSoleus	0.086	0.061	1.417	0.175752	0.43938
TG_NH4(56:9)_761_pos	TissueSoleus	0.172	0.121	1.417	0.175762	0.439405
PC(38:6)_449_pos	TissueSoleus	-0.065	0.056	-1.158	0.263743	0.439571
LPC(18:2)_60_pos	TissueSoleus	0.123	0.088	1.403	0.179608	0.449019
TG_Na(58:3)_808_pos	TissueSoleus	0.168	0.146	1.144	0.269531	0.449218
PE(34:3)_224_pos	TissueSoleus	0.089	0.079	1.133	0.273971	0.456619
LPC(20:1)_74_pos	TissueSoleus	0.136	0.12	1.133	0.274065	0.456774
LPG(22:1)_5_neg	TissueSoleus	0.645	0.464	1.391	0.183298	0.458244
DG_NH4(38:3)_164_pos	TissueSoleus	0.121	0.087	1.389	0.183822	0.459555
LPC(22:0)_95_pos	TissueSoleus	0.111	0.08	1.382	0.186042	0.465106
PG(42:5)_102_neg	TissueSoleus	-0.512	0.372	-1.377	0.187454	0.468635
LPE(22:1)_67_pos	TissueSoleus	0.169	0.124	1.361	0.192259	0.480646
TG_NH4(42:3)_266_pos	TissueSoleus	0.08	0.09	0.894	0.384575	0.480719
TG_Na(54:6)_727_pos	TissueSoleus	-0.21	0.14	-1.499	0.153334	0.481859
DG_NH4(42:7)_221_pos	TissueSoleus	-0.223	0.127	-1.762	0.0970864	0.485432
ceramide-Dihydro-(d18:0/24:1)_151_pos	TissueSoleus	0.109	0.08	1.355	0.194182	0.485455
ceramide(d18:1/24:0)_152_pos	TissueSoleus	0.109	0.08	1.355	0.194182	0.485455
Sphingosine(24:0)/sphinganine(24:1)_153_pos	TissueSoleus	0.109	0.08	1.355	0.194182	0.485455
PE(O-34:1)_214_pos	TissueSoleus	-0.067	0.053	-1.259	0.225975	0.486795
TG_NH4(54:6)_716_pos	TissueSoleus	0.142	0.124	1.142	0.270263	0.486846
TG_Na(60:6)_824_pos	TissueSoleus	0.19	0.175	1.086	0.293642	0.489404
PS(48:4)_794_pos	TissueSoleus	0.453	0.419	1.083	0.294992	0.491653
PG(40:8)_66_neg	TissueSoleus	0.083	0.074	1.126	0.276847	0.494585
TG_NH4(62:15)_831_pos	TissueSoleus	0.66	0.535	1.233	0.235295	0.498714
MG_NH4(22:2)_30_pos	TissueSoleus	0.195	0.225	0.865	0.399568	0.499461
PS(36:0)_418_pos	TissueSoleus	-0.586	0.475	-1.235	0.234829	0.501174
PG(36:6)_23_neg	TissueSoleus	0.127	0.12	1.065	0.302889	0.504814
PE(40:7)_405_pos	TissueSoleus	-0.076	0.057	-1.329	0.20254	0.506351
PI(42:9)_163_neg	TissueSoleus	-0.222	0.188	-1.182	0.254512	0.509024
TG_NH4(58:8)_792_pos	TissueSoleus	-0.117	0.088	-1.322	0.204718	0.511794
PA(44:3)_61_neg	TissueSoleus	0.159	0.121	1.321	0.204979	0.512447
LPG(20:0)_4_neg	TissueSoleus	0.264	0.316	0.837	0.414715	0.518394
TG_Na(50:5)_596_pos	TissueSoleus	0.146	0.125	1.169	0.259612	0.519223
PG(44:6)_132_neg	TissueSoleus	0.23	0.221	1.039	0.314039	0.523399
LPC(20:0)_75_pos	TissueSoleus	0.076	0.092	0.825	0.421431	0.526789
LPC(18:1)_61_pos	TissueSoleus	0.128	0.098	1.3	0.211934	0.529834
DG_Na(42:5)_240_pos	TissueSoleus	0.073	0.09	0.814	0.427448	0.534311
TG_Na(54:8)_717_pos	TissueSoleus	0.201	0.16	1.253	0.228308	0.535787
PG(36:2)_28_neg	TissueSoleus	0.082	0.08	1.022	0.321761	0.536268
TG_Na(56:10)_764_pos	TissueSoleus	0.231	0.179	1.291	0.214938	0.537346
Glucosyl/Galactosyl ceramide(d18:1/20:1)_306_pos	TissueSoleus	-0.166	0.163	-1.019	0.323357	0.538929
CoQ10 (Reduced, Ubiquinol)_118_neg	TissueSoleus	-0.239	0.141	-1.691	0.110151	0.550756
PI(36:4)_107_neg	TissueSoleus	0.082	0.08	1.024	0.321176	0.558227
PG(48:4)_168_neg	TissueSoleus	0.136	0.148	0.92	0.371283	0.561914
LPE(22:0)_68_pos	TissueSoleus	0.093	0.105	0.883	0.390181	0.566482
LPC(16:0)_51_pos	TissueSoleus	0.066	0.086	0.761	0.457552	0.571939
TG_NH4(56:8)_763_pos	TissueSoleus	-0.104	0.092	-1.135	0.272965	0.575424
LPC(16:1)_50_pos	TissueSoleus	0.076	0.094	0.808	0.430918	0.580253
Glucosyl/Galactosyl ceramide(d18:1/24:0)_482_pos	TissueSoleus	-0.131	0.164	-0.798	0.436701	0.582268
PG(38:0)_55_neg	TissueSoleus	0.087	0.081	1.077	0.297368	0.594737
PG(32:2)_13_neg	TissueSoleus	-0.385	0.316	-1.222	0.239461	0.598653
SM(d18:1/20:0)_317_pos	TissueSoleus	0.042	0.045	0.94	0.361267	0.602112
TG_Na(60:2)_834_pos	TissueSoleus	0.171	0.14	1.217	0.241216	0.603039
TG_NH4(46:0)_430_pos	TissueSoleus	-0.177	0.146	-1.215	0.241933	0.604832
PE(42:9)_487_pos	TissueSoleus	-0.158	0.159	-0.992	0.335973	0.60942
LPC(24:0)_115_pos	TissueSoleus	0.069	0.097	0.708	0.488982	0.611228
PE(48:4)_743_pos	TissueSoleus	0.445	0.482	0.923	0.369668	0.616114
LPS(24:5)_107_pos	TissueSoleus	-0.087	0.088	-0.989	0.33736	0.616229
LPE(20:0)_57_pos	TissueSoleus	0.075	0.081	0.921	0.370772	0.617954
PG(44:12)_119_neg	TissueSoleus	0.1	0.083	1.2	0.247483	0.618707
DG_NH4(36:1)_139_pos	TissueSoleus	0.08	0.085	0.936	0.363344	0.619072
PG(34:2)_17_neg	TissueSoleus	-0.039	0.055	-0.696	0.496607	0.620758
TG_Na(48:5)_506_pos	TissueSoleus	-0.154	0.129	-1.196	0.248979	0.622449
PG(36:0)_32_neg	TissueSoleus	-0.057	0.054	-1.044	0.311824	0.623649
PG(42:6)_99_neg	TissueSoleus	-0.471	0.454	-1.038	0.31461	0.62922
PA(44:9)_44_neg	TissueSoleus	0.379	0.557	0.681	0.505397	0.631746
LPE(18:1)_47_pos	TissueSoleus	0.116	0.098	1.183	0.254236	0.635591
PG(42:10)_90_neg	TissueSoleus	0.064	0.072	0.9	0.381494	0.635824
MG_Na(24:6)_37_pos	TissueSoleus	0.074	0.11	0.673	0.510743	0.638429
TG_NH4(60:8)_817_pos	TissueSoleus	-0.07	0.075	-0.94	0.361123	0.646047
LPC(18:4)_58_pos	TissueSoleus	0.064	0.097	0.657	0.520297	0.650371
LPE(20:3)_54_pos	TissueSoleus	0.073	0.102	0.71	0.488153	0.650818
TG_Na(50:3)_605_pos	TissueSoleus	-0.105	0.121	-0.874	0.395243	0.658738
PI(36:3)_108_neg	TissueSoleus	0.039	0.061	0.643	0.529617	0.662022
DG_NH4(44:9)_268_pos	TissueSoleus	0.053	0.084	0.64	0.53132	0.664149
LPE(18:0)_48_pos	TissueSoleus	0.109	0.094	1.152	0.266353	0.665883
MG_NH4(24:2)_40_pos	TissueSoleus	0.309	0.197	1.566	0.136854	0.684271
PA(44:8)_45_neg	TissueSoleus	-0.101	0.121	-0.839	0.413938	0.685429
SM(d18:1/28:4)_632_pos	TissueSoleus	-0.156	0.146	-1.068	0.301489	0.686884
LPC(20:2)_73_pos	TissueSoleus	0.097	0.116	0.842	0.41229	0.68715
ceramide(d18:1/26:5)_170_pos	TissueSoleus	-0.066	0.079	-0.841	0.412659	0.687766
PG(42:7)_96_neg	TissueSoleus	-0.296	0.353	-0.839	0.41391	0.689851
PA(44:10)_42_neg	TissueSoleus	-0.36	0.433	-0.833	0.417107	0.695178
MG_NH4(18:4)_14_pos	TissueSoleus	0.395	0.475	0.831	0.417983	0.696638
LPE(22:3)_66_pos	TissueSoleus	0.057	0.099	0.57	0.576817	0.721021
TG_NH4(62:12)_836_pos	TissueSoleus	-0.699	0.637	-1.098	0.288611	0.721527
TG_Na(52:9)_646_pos	TissueSoleus	-0.162	0.147	-1.097	0.289023	0.722557
PI(40:2)_153_neg	TissueSoleus	0.105	0.178	0.591	0.563076	0.741485
PA(48:4)_116_neg	TissueSoleus	-0.142	0.138	-1.031	0.31804	0.745107
TG_Na(48:3)_514_pos	TissueSoleus	-0.115	0.122	-0.95	0.356413	0.74765
DG_NH4(38:4)_162_pos	TissueSoleus	0.042	0.055	0.771	0.451733	0.752888
PE(40:8)_399_pos	TissueSoleus	-0.025	0.048	-0.53	0.603256	0.75407
ceramide(d18:1/26:3)_177_pos	TissueSoleus	0.041	0.053	0.767	0.45429	0.75715
LPG(22:0)_7_neg	TissueSoleus	0.206	0.395	0.521	0.609167	0.761458
LPG(22:6)_6_neg	TissueSoleus	0.206	0.395	0.521	0.609167	0.761458
DG_NH4(48:12)_397_pos	TissueSoleus	0.03	0.034	0.892	0.385361	0.770721
PC(36:2)_396_pos	TissueSoleus	0.03	0.034	0.892	0.385361	0.770721
PG(38:7)_38_neg	TissueSoleus	0.069	0.135	0.509	0.617967	0.772459
TG_NH4(60:7)_819_pos	TissueSoleus	0.038	0.05	0.763	0.456544	0.782082
LPE(22:6)_63_pos	TissueSoleus	0.076	0.103	0.74	0.470099	0.783498
TG_Na(60:4)_830_pos	TissueSoleus	-0.158	0.152	-1.037	0.315021	0.787554
MG_NH4(14:2)_8_pos	TissueSoleus	0.095	0.19	0.5	0.623905	0.796229
PE(46:6)_673_pos	TissueSoleus	0.24	0.421	0.569	0.576931	0.797258
PI(42:4)_171_neg	TissueSoleus	0.3	0.503	0.596	0.559188	0.800459
PI(44:3)_174_neg	TissueSoleus	-0.07	0.081	-0.864	0.400621	0.801243
SM(d18:1/22:6)_364_pos	TissueSoleus	-0.074	0.156	-0.474	0.641971	0.802464
TG_NH4(56:5)_771_pos	TissueSoleus	0.121	0.118	1.024	0.321264	0.803159
PG(40:7)_67_neg	TissueSoleus	0.037	0.078	0.47	0.6446	0.80575
Glucosyl/Galactosyl ceramide(d18:1/26:1)_561_pos	TissueSoleus	-0.091	0.172	-0.528	0.604577	0.806103
TG_NH4(56:1)_781_pos	TissueSoleus	0.099	0.098	1.017	0.324361	0.810902
PS(38:5)_466_pos	TissueSoleus	-0.27	0.38	-0.711	0.487396	0.812327
LPE(16:0)_38_pos	TissueSoleus	0.04	0.087	0.46	0.651534	0.814418
PS(42:6)_634_pos	TissueSoleus	0.133	0.132	1.013	0.326094	0.815234
ceramide(d18:1/24:3)_145_pos	TissueSoleus	-0.026	0.057	-0.45	0.658771	0.823464
ceramide-24:0(2-OH)_168_pos	TissueSoleus	-0.071	0.071	-1.003	0.330924	0.827309
CE_Na(20:6)_195_pos	TissueSoleus	-0.093	0.126	-0.737	0.471685	0.827684
ceramide(d18:1/20:1)_105_pos	TissueSoleus	-0.119	0.272	-0.439	0.66628	0.83285
DG_NH4(40:8)_181_pos	TissueSoleus	0.067	0.079	0.852	0.406767	0.834034
PE(48:6)_731_pos	TissueSoleus	0.073	0.168	0.436	0.668817	0.836022
PA(46:9)_73_neg	TissueSoleus	-0.049	0.113	-0.435	0.669318	0.836648
PE(42:0)_533_pos	TissueSoleus	0.288	0.422	0.684	0.503807	0.839678
PE(42:12)_534_pos	TissueSoleus	0.288	0.422	0.684	0.503807	0.839678
LPS(22:1)_93_pos	TissueSoleus	0.07	0.145	0.484	0.634932	0.846576
LPS(22:3)_89_pos	TissueSoleus	0.11	0.163	0.676	0.508715	0.847859
TG_NH4(54:2)_733_pos	TissueSoleus	-0.045	0.109	-0.409	0.687896	0.85987
SM(d18:1/26:1)_576_pos	TissueSoleus	0.094	0.097	0.972	0.34571	0.864275
LPE(18:3)_45_pos	TissueSoleus	-0.039	0.098	-0.402	0.692966	0.866208
LPS(24:2)_110_pos	TissueSoleus	0.14	0.216	0.646	0.52735	0.878916
ceramide-24:5(2-OH)_156_pos	TissueSoleus	-0.07	0.103	-0.677	0.508314	0.88244
PE(42:8)_496_pos	TissueSoleus	-0.029	0.042	-0.697	0.495817	0.884446
DG_NH4(42:4)_236_pos	TissueSoleus	0.151	0.158	0.953	0.354815	0.887036
TG_Na(58:2)_810_pos	TissueSoleus	0.043	0.116	0.37	0.716308	0.895385
Lactosyl ceramide(d18:1/24:0)_816_pos	TissueSoleus	0.357	0.407	0.877	0.393724	0.902934
DG_NH4(32:1)_98_pos	TissueSoleus	0.112	0.12	0.933	0.364725	0.911813
PA(48:11)_97_neg	TissueSoleus	-0.054	0.153	-0.35	0.730899	0.913623
TG_NH4(48:7)_469_pos	TissueSoleus	-0.035	0.097	-0.363	0.721497	0.915767
DG_Na(38:3)_173_pos	TissueSoleus	-0.036	0.104	-0.347	0.733024	0.916279
DG_NH4(34:1)_118_pos	TissueSoleus	0.043	0.088	0.489	0.631276	0.917685
DG_Na(40:8)_186_pos	TissueSoleus	0.035	0.103	0.345	0.734392	0.91799
PC(40:0)_594_pos	TissueSoleus	0.067	0.128	0.522	0.608924	0.919534
LPG(20:4)_3_neg	TissueSoleus	-0.034	0.083	-0.403	0.69224	0.922987
DG_Na(34:1)_125_pos	TissueSoleus	-0.041	0.102	-0.403	0.692272	0.92303
PC(44:1)_724_pos	TissueSoleus	-0.097	0.188	-0.517	0.612256	0.92451
LPE(22:5)_64_pos	TissueSoleus	0.115	0.166	0.696	0.496234	0.924815
TG_NH4(58:9)_791_pos	TissueSoleus	-0.044	0.094	-0.473	0.642875	0.931115
TG_NH4(48:2)_509_pos	TissueSoleus	0.049	0.109	0.447	0.661107	0.932739
Sphingosine-dimethyl(d18:1)_9_pos	TissueSoleus	-0.046	0.086	-0.538	0.597961	0.938307
Sphingosine(d20:1)_11_pos	TissueSoleus	-0.046	0.086	-0.538	0.597961	0.938307
TG_NH4(62:13)_835_pos	TissueSoleus	-0.155	0.171	-0.904	0.379505	0.948762
PA(44:2)_63_neg	TissueSoleus	0.153	0.409	0.374	0.713671	0.951561
PE(32:1)_190_pos	TissueSoleus	-0.027	0.087	-0.309	0.761426	0.951783
TG_NH4(58:2)_803_pos	TissueSoleus	0.033	0.107	0.309	0.761665	0.952082
SM(d18:1/26:5)_535_pos	TissueSoleus	-0.012	0.108	-0.115	0.909553	0.952479
PI(44:2)_175_neg	TissueSoleus	-0.038	0.123	-0.306	0.763293	0.954117
TG_NH4(54:5)_720_pos	TissueSoleus	0.012	0.116	0.105	0.917609	0.955799
TG_NH4(56:3)_777_pos	TissueSoleus	-0.005	0.099	-0.055	0.95645	0.95645
DG_NH4(40:3)_199_pos	TissueSoleus	-0.065	0.161	-0.406	0.689834	0.957242
TG_NH4(54:1)_738_pos	TissueSoleus	0.052	0.092	0.573	0.57437	0.957283
PS(44:8)_700_pos	TissueSoleus	0.502	0.608	0.826	0.420712	0.958171
TG_NH4(54:4)_725_pos	TissueSoleus	0.006	0.11	0.053	0.958385	0.958385
PE(42:10)_476_pos	TissueSoleus	0.007	0.142	0.053	0.95867	0.95867
PA(36:0)_12_neg	TissueSoleus	0.007	0.143	0.048	0.962691	0.962691
PA(48:2)_124_neg	TissueSoleus	-0.01	0.221	-0.046	0.963834	0.963834
PA(34:0)_9_neg	TissueSoleus	0.005	0.127	0.042	0.966767	0.966767
PG(44:0)_139_neg	TissueSoleus	-0.042	0.134	-0.314	0.757342	0.970993
TG_NH4(48:1)_513_pos	TissueSoleus	-0.031	0.107	-0.288	0.777396	0.971745
Glucosyl/Galactosyl ceramide(d18:1/26:2)_552_pos	TissueSoleus	-0.11	0.165	-0.667	0.514068	0.97177
TG_Na(48:8)_484_pos	TissueSoleus	0.083	0.258	0.322	0.751289	0.973548
TG_NH4(60:4)_822_pos	TissueSoleus	0.028	0.113	0.247	0.808339	0.978934
PG(44:11)_123_neg	TissueSoleus	0.002	0.084	0.021	0.983181	0.983181
PS(28:2)_179_pos	TissueSoleus	0.022	0.128	0.171	0.866539	0.983641
DG_Na(38:4)_169_pos	TissueSoleus	-0.022	0.082	-0.274	0.787358	0.984198
PE(48:7)_728_pos	TissueSoleus	0.003	0.156	0.019	0.985162	0.985162
ceramide(d18:1/22:0)_131_pos	TissueSoleus	0.069	0.078	0.874	0.394941	0.987352
TG_NH4(56:4)_775_pos	TissueSoleus	-0.026	0.096	-0.271	0.790072	0.98759
PA(46:0)_92_neg	TissueSoleus	-0.003	0.174	-0.015	0.988047	0.988047
Sphingosine(d18:1)_1_pos	TissueSoleus	-0.068	0.106	-0.647	0.526724	0.98968
PE(42:1)_528_pos	TissueSoleus	-0.033	0.151	-0.216	0.831467	0.989828
PA(46:10)_70_neg	TissueSoleus	-0.065	0.164	-0.397	0.696402	0.989897
LPE(20:1)_55_pos	TissueSoleus	0.002	0.138	0.012	0.990902	0.990902
PE(40:6)_415_pos	TissueSoleus	-0.016	0.037	-0.439	0.6663	0.994822
PS(40:4)_568_pos	TissueSoleus	-0.139	0.496	-0.279	0.783522	0.994876
PG(48:6)_164_neg	TissueSoleus	0	0.056	0.006	0.995138	0.995138
TG_NH4(56:2)_779_pos	TissueSoleus	-0.001	0.103	-0.006	0.995553	0.995553
PS(42:4)_651_pos	TissueSoleus	-0.002	0.443	-0.006	0.995602	0.995602
TG_Na(46:2)_431_pos	TissueSoleus	0.001	0.117	0.005	0.996324	0.996324
PA(40:0)_22_neg	TissueSoleus	0.017	0.178	0.096	0.924866	1
PA(48:3)_121_neg	TissueSoleus	-0.022	0.128	-0.172	0.865658	1
PG(36:3)_26_neg	TissueSoleus	-0.011	0.09	-0.125	0.901698	1
PG(36:4)_25_neg	TissueSoleus	0.009	0.098	0.092	0.928062	1
PG(38:1)_52_neg	TissueSoleus	0.007	0.083	0.09	0.929646	1
PG(42:9)_91_neg	TissueSoleus	0.017	0.074	0.229	0.821392	1
PG(48:11)_160_neg	TissueSoleus	-0.031	0.363	-0.085	0.933161	1
PG(48:12)_157_neg	TissueSoleus	0.194	0.377	0.515	0.613794	1
PI(32:0)_60_neg	TissueSoleus	-0.007	0.068	-0.105	0.918034	1
ceramide(d18:1/20:2)_103_pos	TissueSoleus	-0.026	0.129	-0.202	0.842456	1
ceramide(d18:1/24:1)_150_pos	TissueSoleus	0.029	0.065	0.453	0.656903	1
CoQ10_629_pos	TissueSoleus	-0.026	0.168	-0.157	0.877303	1
DG_Na(36:1)_147_pos	TissueSoleus	-0.005	0.068	-0.075	0.94081	1
DG_Na(46:9)_346_pos	TissueSoleus	-0.037	0.087	-0.428	0.674322	1
DG_NH4(40:4)_192_pos	TissueSoleus	-0.005	0.065	-0.072	0.943472	1
DG_NH4(42:3)_239_pos	TissueSoleus	0.055	0.124	0.443	0.663468	1
Glucosyl/Galactosyl ceramide(d18:1/26:5)_527_pos	TissueSoleus	0.021	0.205	0.104	0.918396	1
LPC(14:0)_43_pos	TissueSoleus	-0.047	0.098	-0.482	0.636233	1
LPC(22:3)_88_pos	TissueSoleus	0.04	0.143	0.282	0.781673	1
LPS(22:2)_90_pos	TissueSoleus	0.03	0.139	0.215	0.83284	1
PC(38:4)_468_pos	TissueSoleus	-0.025	0.037	-0.694	0.497376	1
PE(32:2)_187_pos	TissueSoleus	0.011	0.051	0.21	0.836087	1
PE(38:4)_342_pos	TissueSoleus	0.027	0.032	0.852	0.406628	1
PE(48:1)_754_pos	TissueSoleus	-0.415	0.577	-0.72	0.481807	1
PE(48:8)_723_pos	TissueSoleus	0.008	0.119	0.066	0.947941	1
PE(O-38:2)_316_pos	TissueSoleus	0.067	0.083	0.806	0.431968	1
PS(40:3)_579_pos	TissueSoleus	0.13	0.525	0.247	0.808163	1
PS(42:9)_618_pos	TissueSoleus	0.021	0.101	0.206	0.839327	1
SM(d18:1/24:4)_454_pos	TissueSoleus	0.024	0.115	0.207	0.838349	1
SM(d18:1/26:4)_542_pos	TissueSoleus	0.056	0.08	0.702	0.492909	1
SM(d18:1/28:5)_625_pos	TissueSoleus	0.238	0.473	0.503	0.621722	1
Sphingosine(24:1)_149_pos	TissueSoleus	0.029	0.065	0.453	0.656903	1
TG_Na(48:2)_517_pos	TissueSoleus	-0.16	0.131	-1.22	0.239977	1
TG_Na(50:0)_616_pos	TissueSoleus	0.04	0.111	0.364	0.720416	1
TG_Na(52:6)_666_pos	TissueSoleus	-0.013	0.139	-0.092	0.927773	1
TG_Na(54:7)_721_pos	TissueSoleus	-0.06	0.146	-0.413	0.684954	1
TG_Na(60:3)_832_pos	TissueSoleus	-0.028	0.157	-0.177	0.86139	1
TG_Na(60:5)_827_pos	TissueSoleus	-0.037	0.219	-0.17	0.86743	1
TG_NH4(50:2)_599_pos	TissueSoleus	-0.007	0.107	-0.066	0.947908	1
TG_NH4(50:3)_595_pos	TissueSoleus	0.04	0.108	0.366	0.718851	1
TG_NH4(52:4)_665_pos	TissueSoleus	0.011	0.111	0.099	0.922138	1
TG_NH4(54:0)_744_pos	TissueSoleus	-0.012	0.145	-0.083	0.93449	1
TG_NH4(58:3)_799_pos	TissueSoleus	-0.021	0.106	-0.199	0.845038	1
PI(40:6)_148_neg	TissueSoleus:DietSAAR	0.235	0.068	3.481	0.00308593	0.00514322
DG_NH4(48:2)_453_pos	TissueSoleus:DietSAAR	0.453	0.14	3.23	0.00524194	0.00873657
PG(30:0)_10_neg	TissueSoleus:DietSAAR	0.256	0.082	3.115	0.00666571	0.0111095
PI(38:4)_136_neg	TissueSoleus:DietSAAR	0.247	0.076	3.234	0.00519465	0.0129866
PG(32:1)_14_neg	TissueSoleus:DietSAAR	0.271	0.09	3.017	0.00819152	0.0136525
PG(38:6)_40_neg	TissueSoleus:DietSAAR	0.351	0.126	2.791	0.0130752	0.016344
PI(32:0)_60_neg	TissueSoleus:DietSAAR	0.308	0.101	3.059	0.00750166	0.0187542
PG(38:5)_43_neg	TissueSoleus:DietSAAR	0.314	0.112	2.801	0.0128128	0.0190874
PI(38:3)_137_neg	TissueSoleus:DietSAAR	0.139	0.051	2.751	0.0141967	0.0236612
DG_Na(46:10)_339_pos	TissueSoleus:DietSAAR	0.215	0.081	2.666	0.0168929	0.0281548
PI(38:5)_135_neg	TissueSoleus:DietSAAR	0.324	0.124	2.621	0.0185182	0.0284918
PG(34:3)_16_neg	TissueSoleus:DietSAAR	0.28	0.105	2.655	0.0173079	0.0288465
PI(40:7)_147_neg	TissueSoleus:DietSAAR	0.225	0.091	2.48	0.0246673	0.0308342
PI(38:6)_134_neg	TissueSoleus:DietSAAR	0.428	0.155	2.755	0.014078	0.0351951
PG(34:2)_17_neg	TissueSoleus:DietSAAR	0.213	0.083	2.575	0.0203529	0.0354443
PG(34:1)_18_neg	TissueSoleus:DietSAAR	0.219	0.083	2.622	0.0184944	0.0399599
MG_NH4(16:2)_13_pos	TissueSoleus:DietSAAR	0.581	0.248	2.342	0.0324158	0.0540264
TG_Na(50:1)_612_pos	TissueSoleus:DietSAAR	-0.353	0.16	-2.213	0.0418128	0.0696879
PC(34:4)_305_pos	TissueSoleus:DietSAAR	0.106	0.05	2.108	0.051144	0.08524
PG(32:0)_15_neg	TissueSoleus:DietSAAR	0.216	0.103	2.088	0.0531546	0.088591
PE(48:2)_751_pos	TissueSoleus:DietSAAR	-0.52	0.255	-2.036	0.0586012	0.0976687
MG_NH4(18:2)_16_pos	TissueSoleus:DietSAAR	0.502	0.266	1.884	0.0778042	0.10976
SM(d18:1/22:2)_386_pos	TissueSoleus:DietSAAR	0.092	0.051	1.794	0.0917071	0.114634
TG_Na(54:1)_749_pos	TissueSoleus:DietSAAR	-0.561	0.295	-1.9	0.0755921	0.125987
SM(d18:1/24:3)_462_pos	TissueSoleus:DietSAAR	0.147	0.078	1.889	0.077159	0.128598
PI(36:2)_110_neg	TissueSoleus:DietSAAR	0.15	0.079	1.888	0.0773631	0.128938
MG_NH4(18:4)_14_pos	TissueSoleus:DietSAAR	1.488	0.709	2.1	0.0519527	0.129882
Glucosyl/Galactosyl ceramide(d18:1/28:1)_645_pos	TissueSoleus:DietSAAR	-0.32	0.173	-1.854	0.0822814	0.137136
PA(40:0)_22_neg	TissueSoleus:DietSAAR	0.527	0.266	1.978	0.0653909	0.140591
PI(36:3)_108_neg	TissueSoleus:DietSAAR	0.188	0.091	2.057	0.05642	0.14105
PS(46:3)_770_pos	TissueSoleus:DietSAAR	-1.397	0.762	-1.832	0.0855785	0.142631
Sphingosine-monomethyl(d18:1)_7_pos	TissueSoleus:DietSAAR	0.304	0.182	1.667	0.114894	0.143617
PE(40:8)_399_pos	TissueSoleus:DietSAAR	0.131	0.072	1.826	0.0866067	0.144344
PE(48:3)_747_pos	TissueSoleus:DietSAAR	-0.58	0.317	-1.828	0.0862721	0.150494
LPG(20:0)_4_neg	TissueSoleus:DietSAAR	0.848	0.471	1.799	0.0908824	0.151471
MG_Na(20:3)_25_pos	TissueSoleus:DietSAAR	0.192	0.107	1.787	0.0928687	0.154781
PS(46:9)_753_pos	TissueSoleus:DietSAAR	0.342	0.193	1.766	0.0965176	0.160863
TG_Na(54:3)_739_pos	TissueSoleus:DietSAAR	-0.468	0.267	-1.753	0.0987369	0.164561
TG_Na(58:4)_805_pos	TissueSoleus:DietSAAR	-0.444	0.255	-1.743	0.100591	0.167652
TG_Na(52:2)_683_pos	TissueSoleus:DietSAAR	-0.416	0.241	-1.73	0.102879	0.171465
TG_Na(56:4)_780_pos	TissueSoleus:DietSAAR	-0.518	0.3	-1.728	0.103249	0.172082
MG_NH4(20:4)_21_pos	TissueSoleus:DietSAAR	0.422	0.271	1.558	0.138894	0.173618
SM(d18:1/18:2)_249_pos	TissueSoleus:DietSAAR	0.225	0.144	1.558	0.138902	0.173628
MG_NH4(18:3)_15_pos	TissueSoleus:DietSAAR	0.416	0.248	1.679	0.112487	0.178383
TG_Na(58:5)_800_pos	TissueSoleus:DietSAAR	-0.607	0.358	-1.696	0.109285	0.182141
PI(40:3)_152_neg	TissueSoleus:DietSAAR	-0.088	0.058	-1.525	0.146697	0.183371
PA(44:9)_44_neg	TissueSoleus:DietSAAR	-1.59	0.831	-1.913	0.0737775	0.184444
TG_Na(52:4)_674_pos	TissueSoleus:DietSAAR	-0.536	0.318	-1.685	0.111295	0.185492
TG_Na(56:5)_778_pos	TissueSoleus:DietSAAR	-0.54	0.32	-1.684	0.111582	0.18597
SM(d18:1/22:6)_364_pos	TissueSoleus:DietSAAR	-0.442	0.232	-1.902	0.0753284	0.188321
PA(42:0)_37_neg	TissueSoleus:DietSAAR	0.11	0.073	1.503	0.152431	0.190539
PS(46:10)_750_pos	TissueSoleus:DietSAAR	0.154	0.093	1.659	0.116659	0.194432
PG(44:11)_123_neg	TissueSoleus:DietSAAR	0.218	0.125	1.749	0.0994319	0.198864
DG_Na(46:4)_376_pos	TissueSoleus:DietSAAR	-0.217	0.132	-1.642	0.120021	0.200035
TG_Na(56:6)_776_pos	TissueSoleus:DietSAAR	-0.586	0.357	-1.64	0.120428	0.200714
PC(46:12)_736_pos	TissueSoleus:DietSAAR	0.181	0.098	1.858	0.0816049	0.204012
DG_Na(36:1)_147_pos	TissueSoleus:DietSAAR	0.188	0.101	1.858	0.0816141	0.204035
TG_Na(52:3)_677_pos	TissueSoleus:DietSAAR	-0.445	0.273	-1.631	0.122513	0.204189
TG_Na(54:5)_730_pos	TissueSoleus:DietSAAR	-0.56	0.344	-1.625	0.123712	0.206186
TG_Na(54:4)_734_pos	TissueSoleus:DietSAAR	-0.491	0.305	-1.608	0.127427	0.212378
PG(44:8)_130_neg	TissueSoleus:DietSAAR	-0.182	0.117	-1.555	0.139577	0.232628
MG_NH4(20:3)_22_pos	TissueSoleus:DietSAAR	0.369	0.268	1.377	0.187517	0.234396
TG_Na(52:1)_686_pos	TissueSoleus:DietSAAR	-0.301	0.195	-1.548	0.141284	0.235474
TG_Na(56:3)_783_pos	TissueSoleus:DietSAAR	-0.313	0.204	-1.533	0.144754	0.241257
DG_NH4(38:5)_160_pos	TissueSoleus:DietSAAR	0.065	0.043	1.514	0.149446	0.249077
ceramide-28:5(2-OH)_223_pos	TissueSoleus:DietSAAR	-0.712	0.534	-1.334	0.20085	0.251063
PG(36:4)_25_neg	TissueSoleus:DietSAAR	0.253	0.146	1.735	0.101966	0.254914
ceramide-24:4(2-OH)_159_pos	TissueSoleus:DietSAAR	-0.2	0.152	-1.32	0.205347	0.256684
Sphinganine(d18:0)_5_pos	TissueSoleus:DietSAAR	0.183	0.139	1.315	0.207178	0.258973
TG_NH4(50:8)_550_pos	TissueSoleus:DietSAAR	0.172	0.116	1.491	0.155412	0.25902
PC(36:3)_391_pos	TissueSoleus:DietSAAR	0.057	0.039	1.488	0.156074	0.260124
PA(46:11)_68_neg	TissueSoleus:DietSAAR	-0.357	0.261	-1.368	0.190291	0.265187
Glucosyl/Galactosyl ceramide(d18:1/28:2)_638_pos	TissueSoleus:DietSAAR	-0.258	0.176	-1.461	0.163273	0.272122
MG_NH4(22:2)_30_pos	TissueSoleus:DietSAAR	0.492	0.337	1.461	0.163297	0.272162
PA(44:6)_50_neg	TissueSoleus:DietSAAR	0.075	0.053	1.412	0.177173	0.273335
CE_Na(16:2)_144_pos	TissueSoleus:DietSAAR	0.352	0.275	1.277	0.219692	0.274615
DG_Na(46:5)_370_pos	TissueSoleus:DietSAAR	-0.373	0.262	-1.425	0.173333	0.288888
DG_NH4(44:6)_284_pos	TissueSoleus:DietSAAR	0.142	0.099	1.425	0.173483	0.289138
TG_Na(58:3)_808_pos	TissueSoleus:DietSAAR	-0.36	0.219	-1.646	0.119197	0.297991
PG(48:10)_161_neg	TissueSoleus:DietSAAR	-0.151	0.125	-1.215	0.241873	0.302341
MG_NH4(22:3)_29_pos	TissueSoleus:DietSAAR	0.33	0.272	1.214	0.242184	0.30273
SM(d18:1/18:0)_257_pos	TissueSoleus:DietSAAR	0.06	0.05	1.205	0.245602	0.307002
MG_NH4(22:4)_28_pos	TissueSoleus:DietSAAR	0.357	0.297	1.202	0.246678	0.308348
PG(36:3)_26_neg	TissueSoleus:DietSAAR	0.217	0.134	1.625	0.123754	0.309384
MG_NH4(24:6)_33_pos	TissueSoleus:DietSAAR	0.385	0.324	1.188	0.252199	0.315249
TG_Na(56:7)_772_pos	TissueSoleus:DietSAAR	-0.615	0.382	-1.61	0.126909	0.317271
TG_Na(54:2)_746_pos	TissueSoleus:DietSAAR	-0.346	0.253	-1.365	0.191054	0.318424
LPG(22:0)_7_neg	TissueSoleus:DietSAAR	0.805	0.59	1.364	0.191357	0.318929
LPG(22:6)_6_neg	TissueSoleus:DietSAAR	0.805	0.59	1.364	0.191357	0.318929
DG_Na(42:5)_240_pos	TissueSoleus:DietSAAR	0.182	0.134	1.363	0.191648	0.319413
TG_NH4(50:9)_539_pos	TissueSoleus:DietSAAR	0.215	0.159	1.356	0.193969	0.323282
Glucosyl/Galactosyl ceramide(d18:1/20:3)_299_pos	TissueSoleus:DietSAAR	-0.15	0.124	-1.21	0.244005	0.32534
DG_Na(48:5)_448_pos	TissueSoleus:DietSAAR	-0.264	0.226	-1.166	0.260641	0.325801
PS(30:2)_210_pos	TissueSoleus:DietSAAR	-0.389	0.292	-1.331	0.201856	0.336426
PI(44:2)_175_neg	TissueSoleus:DietSAAR	0.289	0.184	1.572	0.135443	0.338606
DG_NH4(46:7)_344_pos	TissueSoleus:DietSAAR	0.199	0.152	1.308	0.209201	0.348669
PC(40:6)_537_pos	TissueSoleus:DietSAAR	-0.035	0.032	-1.117	0.280434	0.350542
MG_NH4(22:5)_27_pos	TissueSoleus:DietSAAR	0.292	0.263	1.111	0.282922	0.353653
MG_NH4(20:2)_24_pos	TissueSoleus:DietSAAR	0.355	0.271	1.309	0.208965	0.353706
PE(48:9)_718_pos	TissueSoleus:DietSAAR	-0.217	0.186	-1.165	0.261058	0.353856
TG_Na(50:2)_609_pos	TissueSoleus:DietSAAR	-0.318	0.206	-1.543	0.142487	0.356217
DG_NH4(40:5)_188_pos	TissueSoleus:DietSAAR	0.149	0.115	1.293	0.214273	0.357122
Glucosyl/Galactosyl ceramide(d18:1/28:5)_620_pos	TissueSoleus:DietSAAR	-1.013	0.786	-1.289	0.215892	0.35982
PA(42:10)_24_neg	TissueSoleus:DietSAAR	-0.295	0.269	-1.095	0.289677	0.362096
PS(48:4)_794_pos	TissueSoleus:DietSAAR	-0.956	0.625	-1.531	0.145298	0.363245
PA(48:12)_94_neg	TissueSoleus:DietSAAR	-0.27	0.249	-1.086	0.29342	0.366775
DG_Na(46:11)_335_pos	TissueSoleus:DietSAAR	-0.65	0.513	-1.269	0.222696	0.37116
SM(d18:1/22:0)_398_pos	TissueSoleus:DietSAAR	0.1	0.093	1.075	0.298343	0.372929
PE(48:4)_743_pos	TissueSoleus:DietSAAR	-1.088	0.72	-1.512	0.149912	0.37478
TG_NH4(48:5)_492_pos	TissueSoleus:DietSAAR	0.059	0.055	1.069	0.301113	0.376391
PS(38:3)_489_pos	TissueSoleus:DietSAAR	-0.315	0.284	-1.109	0.283745	0.378327
DG_NH4(44:9)_268_pos	TissueSoleus:DietSAAR	0.157	0.125	1.256	0.22712	0.378533
PA(46:6)_79_neg	TissueSoleus:DietSAAR	-0.045	0.041	-1.091	0.291612	0.381708
SM(d18:1/16:0)_209_pos	TissueSoleus:DietSAAR	0.048	0.045	1.057	0.305995	0.382494
PC(44:10)_685_pos	TissueSoleus:DietSAAR	-0.082	0.067	-1.239	0.233178	0.38863
TG_Na(60:10)_818_pos	TissueSoleus:DietSAAR	-0.851	0.688	-1.237	0.233794	0.389656
LPE(22:3)_66_pos	TissueSoleus:DietSAAR	0.183	0.148	1.236	0.234147	0.390246
PG(48:5)_165_neg	TissueSoleus:DietSAAR	-0.714	0.684	-1.044	0.312217	0.390271
DG_NH4(40:4)_192_pos	TissueSoleus:DietSAAR	0.144	0.097	1.478	0.158735	0.396836
PE(O-36:5)_245_pos	TissueSoleus:DietSAAR	0.057	0.056	1.007	0.328887	0.411109
Glucosyl/Galactosyl ceramide(d18:1/22:4)_365_pos	TissueSoleus:DietSAAR	-0.055	0.046	-1.201	0.247253	0.412088
ceramide(d18:1/24:5)_138_pos	TissueSoleus:DietSAAR	-0.233	0.212	-1.099	0.288154	0.416124
TG_Na(48:0)_524_pos	TissueSoleus:DietSAAR	-0.215	0.18	-1.194	0.250003	0.416672
DG_NH4(40:6)_185_pos	TissueSoleus:DietSAAR	0.123	0.104	1.19	0.251471	0.419118
LPC(18:3)_59_pos	TissueSoleus:DietSAAR	0.121	0.122	0.99	0.336957	0.421196
ceramide-28:6(2-OH)_220_pos	TissueSoleus:DietSAAR	-0.652	0.66	-0.988	0.337686	0.422107
PI(42:4)_171_neg	TissueSoleus:DietSAAR	-1.08	0.75	-1.44	0.169154	0.422884
PS(44:10)_688_pos	TissueSoleus:DietSAAR	0.125	0.106	1.176	0.256701	0.427835
PG(44:7)_131_neg	TissueSoleus:DietSAAR	-0.142	0.122	-1.163	0.26201	0.436683
PA(46:7)_77_neg	TissueSoleus:DietSAAR	0.062	0.064	0.964	0.349373	0.436717
DG_Na(44:3)_304_pos	TissueSoleus:DietSAAR	-0.228	0.238	-0.955	0.353879	0.442349
PS(36:1)_408_pos	TissueSoleus:DietSAAR	-0.257	0.224	-1.15	0.267188	0.445313
ceramide(d18:1/26:4)_174_pos	TissueSoleus:DietSAAR	0.082	0.072	1.143	0.269853	0.449754
DG_NH4(40:1)_204_pos	TissueSoleus:DietSAAR	0.145	0.15	0.966	0.348178	0.450705
PS(40:5)_557_pos	TissueSoleus:DietSAAR	-0.198	0.177	-1.119	0.279618	0.451458
LPE(20:1)_55_pos	TissueSoleus:DietSAAR	0.202	0.205	0.984	0.339831	0.453107
SM(d18:1/24:1)_485_pos	TissueSoleus:DietSAAR	0.052	0.056	0.935	0.363827	0.454784
PS(34:0)_332_pos	TissueSoleus:DietSAAR	-0.656	0.578	-1.134	0.27331	0.455517
PC(42:12)_602_pos	TissueSoleus:DietSAAR	-0.078	0.084	-0.931	0.365916	0.457395
DG_NH4(46:6)_351_pos	TissueSoleus:DietSAAR	0.249	0.22	1.13	0.27517	0.458616
PG(48:6)_164_neg	TissueSoleus:DietSAAR	0.081	0.083	0.972	0.345293	0.46039
PG(46:9)_145_neg	TissueSoleus:DietSAAR	-0.621	0.551	-1.126	0.276882	0.461469
TG_Na(56:9)_768_pos	TissueSoleus:DietSAAR	0.696	0.619	1.124	0.277531	0.462552
DG_NH4(42:2)_243_pos	TissueSoleus:DietSAAR	0.16	0.167	0.963	0.349867	0.466489
Sphingosine(d20:1)_12_pos	TissueSoleus:DietSAAR	-0.176	0.193	-0.908	0.377182	0.471477
PC(40:5)_548_pos	TissueSoleus:DietSAAR	-0.032	0.035	-0.908	0.377313	0.471642
TG_NH4(42:3)_266_pos	TissueSoleus:DietSAAR	0.127	0.134	0.947	0.357777	0.480719
PI(46:12)_176_neg	TissueSoleus:DietSAAR	0.129	0.144	0.892	0.385823	0.482279
PE(36:0)_296_pos	TissueSoleus:DietSAAR	-0.057	0.064	-0.888	0.387529	0.484411
ceramide-22:4(2-OH)_132_pos	TissueSoleus:DietSAAR	0.116	0.125	0.931	0.365798	0.487731
PA(46:3)_88_neg	TissueSoleus:DietSAAR	-0.122	0.138	-0.881	0.391327	0.489159
PI(40:0)_159_neg	TissueSoleus:DietSAAR	-0.101	0.115	-0.875	0.394333	0.492916
PG(40:8)_66_neg	TissueSoleus:DietSAAR	0.119	0.111	1.079	0.296751	0.494585
TG_Na(50:9)_563_pos	TissueSoleus:DietSAAR	0.175	0.2	0.871	0.396692	0.495865
DG_NH4(38:3)_164_pos	TissueSoleus:DietSAAR	0.118	0.13	0.909	0.376813	0.497589
DG_Na(46:3)_381_pos	TissueSoleus:DietSAAR	-0.168	0.193	-0.868	0.398112	0.49764
TG_NH4(62:15)_831_pos	TissueSoleus:DietSAAR	-0.714	0.798	-0.895	0.384311	0.498714
PC(42:9)_614_pos	TissueSoleus:DietSAAR	0.09	0.104	0.867	0.399015	0.498769
PS(42:8)_622_pos	TissueSoleus:DietSAAR	-0.229	0.228	-1.006	0.329269	0.50034
PS(36:0)_418_pos	TissueSoleus:DietSAAR	-0.748	0.709	-1.056	0.306609	0.501174
DG_NH4(34:0)_122_pos	TissueSoleus:DietSAAR	0.093	0.107	0.862	0.401624	0.50203
TG_NH4(52:0)_681_pos	TissueSoleus:DietSAAR	0.24	0.226	1.061	0.30465	0.50775
LPC(20:3)_72_pos	TissueSoleus:DietSAAR	0.12	0.141	0.851	0.407122	0.508903
MG_NH4(24:3)_39_pos	TissueSoleus:DietSAAR	0.298	0.351	0.851	0.407223	0.509028
LPC(18:0)_62_pos	TissueSoleus:DietSAAR	0.117	0.138	0.847	0.409333	0.511666
LPC(16:0)_51_pos	TissueSoleus:DietSAAR	0.134	0.129	1.046	0.31095	0.518249
MG_NH4(20:5)_20_pos	TissueSoleus:DietSAAR	0.209	0.201	1.043	0.31228	0.520467
PG(44:6)_132_neg	TissueSoleus:DietSAAR	-0.398	0.33	-1.206	0.245432	0.523399
LPC(20:0)_75_pos	TissueSoleus:DietSAAR	0.139	0.137	1.015	0.325078	0.526789
ceramide-28:4(2-OH)_229_pos	TissueSoleus:DietSAAR	0.404	0.491	0.823	0.42259	0.528238
LPA(18:4)_1_neg	TissueSoleus:DietSAAR	-0.109	0.133	-0.82	0.424304	0.530379
LPC(20:5)_70_pos	TissueSoleus:DietSAAR	0.093	0.112	0.831	0.418181	0.531715
ceramide-24:6(2-OH)_155_pos	TissueSoleus:DietSAAR	-0.207	0.255	-0.812	0.428473	0.535592
PG(36:2)_28_neg	TissueSoleus:DietSAAR	0.139	0.119	1.162	0.262235	0.536268
MG_Na(24:6)_37_pos	TissueSoleus:DietSAAR	0.211	0.164	1.284	0.217365	0.543413
MG_NH4(24:5)_35_pos	TissueSoleus:DietSAAR	0.309	0.305	1.013	0.326075	0.543459
Glucosyl/Galactosyl ceramide(d18:1/22:2)_377_pos	TissueSoleus:DietSAAR	-0.214	0.27	-0.794	0.438798	0.548497
PI(36:4)_107_neg	TissueSoleus:DietSAAR	0.118	0.119	0.994	0.334936	0.558227
SM(d18:1/20:2)_307_pos	TissueSoleus:DietSAAR	-0.214	0.275	-0.779	0.447412	0.559265
PE(42:2)_523_pos	TissueSoleus:DietSAAR	-0.095	0.122	-0.778	0.447961	0.559951
PE(44:8)_585_pos	TissueSoleus:DietSAAR	0.267	0.269	0.992	0.33603	0.560051
ceramide(d18:1/26:3)_177_pos	TissueSoleus:DietSAAR	0.1	0.08	1.26	0.225782	0.564455
PA(48:11)_97_neg	TissueSoleus:DietSAAR	-0.226	0.229	-0.986	0.339008	0.565013
PE(36:5)_270_pos	TissueSoleus:DietSAAR	0.056	0.073	0.771	0.452163	0.565204
LPE(22:0)_68_pos	TissueSoleus:DietSAAR	0.12	0.156	0.769	0.453186	0.566482
DG_Na(40:6)_194_pos	TissueSoleus:DietSAAR	0.157	0.126	1.243	0.231944	0.579859
DG_Na(48:4)_456_pos	TissueSoleus:DietSAAR	-0.112	0.149	-0.75	0.464056	0.58007
LPC(16:1)_50_pos	TissueSoleus:DietSAAR	0.111	0.14	0.791	0.440736	0.580253
TG_Na(48:7)_494_pos	TissueSoleus:DietSAAR	0.226	0.302	0.748	0.465037	0.581297
SM(d18:1/20:1)_311_pos	TissueSoleus:DietSAAR	-0.068	0.09	-0.748	0.465365	0.581706
TG_Na(60:6)_824_pos	TissueSoleus:DietSAAR	-0.195	0.261	-0.747	0.465768	0.58221
MG_NH4(14:2)_8_pos	TissueSoleus:DietSAAR	0.468	0.283	1.654	0.117678	0.588392
PE(38:1)_361_pos	TissueSoleus:DietSAAR	-0.039	0.041	-0.953	0.354626	0.591044
TG_Na(52:0)_695_pos	TissueSoleus:DietSAAR	-0.612	0.642	-0.952	0.355136	0.591893
DG_NH4(46:8)_337_pos	TissueSoleus:DietSAAR	0.111	0.147	0.754	0.461965	0.599376
PG(42:5)_102_neg	TissueSoleus:DietSAAR	-0.522	0.555	-0.941	0.360719	0.601198
PE(40:4)_429_pos	TissueSoleus:DietSAAR	-0.039	0.055	-0.714	0.485434	0.606792
PE(30:0)_163_pos	TissueSoleus:DietSAAR	0.059	0.083	0.714	0.485477	0.606846
SM(d18:1/24:2)_473_pos	TissueSoleus:DietSAAR	0.051	0.071	0.709	0.488284	0.610355
LPC(24:0)_115_pos	TissueSoleus:DietSAAR	-0.104	0.145	-0.717	0.483664	0.611228
PG(44:9)_127_neg	TissueSoleus:DietSAAR	-0.048	0.067	-0.707	0.489913	0.612391
MG_NH4(24:4)_36_pos	TissueSoleus:DietSAAR	0.245	0.349	0.702	0.49279	0.615987
MG_Na(22:1)_31_pos	TissueSoleus:DietSAAR	-0.185	0.235	-0.785	0.444117	0.616933
LPE(20:0)_57_pos	TissueSoleus:DietSAAR	0.122	0.122	1.007	0.328857	0.617954
DG_NH4(36:1)_139_pos	TissueSoleus:DietSAAR	0.117	0.127	0.92	0.371443	0.619072
ceramide(d18:1/26:5)_170_pos	TissueSoleus:DietSAAR	0.141	0.117	1.199	0.248072	0.620179
PS(46:2)_774_pos	TissueSoleus:DietSAAR	0.504	0.549	0.918	0.372403	0.620672
ceramide(d18:1/26:2)_178_pos	TissueSoleus:DietSAAR	0.165	0.238	0.695	0.496948	0.621185
LPC(24:1)_112_pos	TissueSoleus:DietSAAR	0.065	0.094	0.689	0.500835	0.626044
ceramide-Dihydro-(d18:0/18:1)_84_pos	TissueSoleus:DietSAAR	0.077	0.085	0.909	0.376777	0.627962
ceramide(d18:1/18:0)_83_pos	TissueSoleus:DietSAAR	0.077	0.085	0.909	0.376777	0.627962
PA(48:8)_105_neg	TissueSoleus:DietSAAR	-0.051	0.075	-0.686	0.502373	0.627966
PS(38:6)_457_pos	TissueSoleus:DietSAAR	0.067	0.097	0.685	0.503071	0.628838
PG(42:6)_99_neg	TissueSoleus:DietSAAR	-0.709	0.677	-1.047	0.310773	0.62922
DG_NH4(38:4)_162_pos	TissueSoleus:DietSAAR	0.098	0.082	1.188	0.252006	0.630016
PS(36:2)_401_pos	TissueSoleus:DietSAAR	0.078	0.114	0.683	0.504128	0.63016
TG_Na(60:2)_834_pos	TissueSoleus:DietSAAR	0.19	0.209	0.905	0.378733	0.631221
TG_NH4(60:8)_817_pos	TissueSoleus:DietSAAR	0.099	0.112	0.888	0.387628	0.646047
LPC(18:4)_58_pos	TissueSoleus:DietSAAR	0.122	0.145	0.84	0.413143	0.650371
LPE(20:3)_54_pos	TissueSoleus:DietSAAR	0.115	0.153	0.756	0.460629	0.650818
PE(44:9)_577_pos	TissueSoleus:DietSAAR	0.156	0.237	0.656	0.520859	0.651074
Glucosyl/Galactosyl ceramide(d18:1/28:3)_628_pos	TissueSoleus:DietSAAR	-0.153	0.174	-0.877	0.393483	0.655805
TG_Na(56:8)_769_pos	TissueSoleus:DietSAAR	-0.685	0.781	-0.877	0.39357	0.655951
TG_NH4(60:10)_815_pos	TissueSoleus:DietSAAR	0.141	0.151	0.933	0.364631	0.657418
DG_NH4(44:5)_289_pos	TissueSoleus:DietSAAR	0.15	0.129	1.159	0.263284	0.658211
LPC(22:5)_86_pos	TissueSoleus:DietSAAR	0.099	0.117	0.846	0.410005	0.65986
LPC(20:1)_74_pos	TissueSoleus:DietSAAR	0.115	0.179	0.644	0.528989	0.661237
PA(46:5)_82_neg	TissueSoleus:DietSAAR	-0.096	0.121	-0.797	0.43734	0.663512
DG_Na(44:2)_308_pos	TissueSoleus:DietSAAR	-0.131	0.205	-0.639	0.532023	0.665029
LPE(20:4)_53_pos	TissueSoleus:DietSAAR	0.076	0.119	0.636	0.533761	0.667201
TG_NH4(60:11)_813_pos	TissueSoleus:DietSAAR	0.11	0.172	0.639	0.531801	0.669986
MG_Na(20:5)_23_pos	TissueSoleus:DietSAAR	0.092	0.107	0.857	0.404109	0.673514
TG_NH4(46:0)_430_pos	TissueSoleus:DietSAAR	0.136	0.217	0.625	0.540754	0.675942
MG_NH4(22:6)_26_pos	TissueSoleus:DietSAAR	0.141	0.226	0.625	0.540759	0.675948
PE(40:5)_423_pos	TissueSoleus:DietSAAR	0.052	0.083	0.625	0.541007	0.676259
DG_NH4(32:0)_100_pos	TissueSoleus:DietSAAR	0.089	0.105	0.853	0.406048	0.676747
ceramide-Dihydro-(d18:0/24:1)_151_pos	TissueSoleus:DietSAAR	0.102	0.12	0.85	0.407621	0.679369
ceramide(d18:1/24:0)_152_pos	TissueSoleus:DietSAAR	0.102	0.12	0.85	0.407621	0.679369
Sphingosine(24:0)/sphinganine(24:1)_153_pos	TissueSoleus:DietSAAR	0.102	0.12	0.85	0.407621	0.679369
PS(38:5)_466_pos	TissueSoleus:DietSAAR	-0.645	0.567	-1.137	0.272432	0.681081
PA(36:0)_12_neg	TissueSoleus:DietSAAR	-0.143	0.213	-0.673	0.510853	0.681138
LPC(20:4)_71_pos	TissueSoleus:DietSAAR	0.081	0.13	0.618	0.545391	0.681738
PA(44:3)_61_neg	TissueSoleus:DietSAAR	-0.152	0.18	-0.847	0.409243	0.682071
DG_Na(38:3)_173_pos	TissueSoleus:DietSAAR	0.176	0.155	1.135	0.273076	0.682691
SM(d18:1/18:1)_252_pos	TissueSoleus:DietSAAR	0.032	0.052	0.616	0.546382	0.682977
PE(34:2)_230_pos	TissueSoleus:DietSAAR	0.04	0.066	0.614	0.54799	0.684988
PA(44:8)_45_neg	TissueSoleus:DietSAAR	0.11	0.18	0.613	0.548343	0.685429
PS(38:4)_477_pos	TissueSoleus:DietSAAR	-0.301	0.357	-0.842	0.41197	0.686617
SM(d18:1/28:4)_632_pos	TissueSoleus:DietSAAR	0.133	0.217	0.611	0.549507	0.686884
PC(28:0)_180_pos	TissueSoleus:DietSAAR	-0.069	0.113	-0.609	0.550783	0.688478
PG(42:7)_96_neg	TissueSoleus:DietSAAR	-0.516	0.526	-0.981	0.341242	0.689851
PE(46:12)_633_pos	TissueSoleus:DietSAAR	0.101	0.158	0.64	0.531058	0.694702
TG_NH4(54:8)_710_pos	TissueSoleus:DietSAAR	-0.131	0.217	-0.602	0.555889	0.694862
PA(44:10)_42_neg	TissueSoleus:DietSAAR	-0.685	0.646	-1.06	0.304681	0.695178
TG_Na(60:5)_827_pos	TissueSoleus:DietSAAR	-0.508	0.327	-1.556	0.139284	0.69642
PI(34:2)_81_neg	TissueSoleus:DietSAAR	-0.06	0.101	-0.597	0.559084	0.698855
LPE(22:1)_67_pos	TissueSoleus:DietSAAR	0.11	0.186	0.594	0.56052	0.700651
DG_NH4(40:7)_183_pos	TissueSoleus:DietSAAR	0.073	0.089	0.823	0.42266	0.704433
TG_NH4(58:6)_796_pos	TissueSoleus:DietSAAR	-0.047	0.08	-0.588	0.564869	0.706086
Lactosyl ceramide(d18:1/18:3)_690_pos	TissueSoleus:DietSAAR	0.069	0.117	0.585	0.566431	0.708038
PA(42:2)_35_neg	TissueSoleus:DietSAAR	-0.247	0.423	-0.584	0.567441	0.709302
LPS(24:1)_113_pos	TissueSoleus:DietSAAR	-0.216	0.265	-0.815	0.427206	0.712011
LPE(18:0)_48_pos	TissueSoleus:DietSAAR	0.1	0.141	0.712	0.486659	0.716414
DG_NH4(42:6)_226_pos	TissueSoleus:DietSAAR	0.162	0.201	0.805	0.432432	0.72072
PS(44:12)_679_pos	TissueSoleus:DietSAAR	-0.377	0.469	-0.804	0.433333	0.722222
PG(46:3)_149_neg	TissueSoleus:DietSAAR	-0.217	0.27	-0.804	0.433417	0.722362
PE(32:1)_190_pos	TissueSoleus:DietSAAR	0.104	0.13	0.803	0.433541	0.722568
PE(40:7)_405_pos	TissueSoleus:DietSAAR	-0.069	0.086	-0.802	0.434179	0.723632
PS(42:4)_651_pos	TissueSoleus:DietSAAR	-0.62	0.661	-0.939	0.361824	0.723648
LPC(20:2)_73_pos	TissueSoleus:DietSAAR	0.098	0.173	0.566	0.579349	0.724187
PE(34:0)_237_pos	TissueSoleus:DietSAAR	0.053	0.086	0.616	0.546592	0.724193
PG(42:10)_90_neg	TissueSoleus:DietSAAR	0.06	0.107	0.565	0.579612	0.724515
Glucosyl/Galactosyl ceramide(d18:1/22:6)_354_pos	TissueSoleus:DietSAAR	0.053	0.094	0.56	0.582921	0.728652
DG_NH4(44:7)_277_pos	TissueSoleus:DietSAAR	-0.132	0.166	-0.792	0.440223	0.733705
Glucosyl/Galactosyl ceramide(d18:1/24:4)_444_pos	TissueSoleus:DietSAAR	-0.105	0.19	-0.552	0.588575	0.735719
PA(48:5)_111_neg	TissueSoleus:DietSAAR	-0.21	0.267	-0.788	0.441999	0.736664
SM(d18:1/26:3)_554_pos	TissueSoleus:DietSAAR	0.026	0.047	0.549	0.590589	0.738237
PG(42:9)_91_neg	TissueSoleus:DietSAAR	0.086	0.11	0.785	0.443784	0.739641
ceramide(d18:1/20:1)_105_pos	TissueSoleus:DietSAAR	-0.375	0.406	-0.923	0.369519	0.741147
PI(40:2)_153_neg	TissueSoleus:DietSAAR	-0.207	0.266	-0.777	0.448342	0.741485
PI(38:0)_142_neg	TissueSoleus:DietSAAR	-0.033	0.061	-0.545	0.593309	0.741636
LPG(22:1)_5_neg	TissueSoleus:DietSAAR	0.376	0.692	0.544	0.594037	0.742546
PC(40:3)_570_pos	TissueSoleus:DietSAAR	-0.052	0.096	-0.541	0.596256	0.74532
PS(42:5)_642_pos	TissueSoleus:DietSAAR	-0.417	0.401	-1.039	0.314232	0.745594
PA(46:4)_86_neg	TissueSoleus:DietSAAR	-0.182	0.234	-0.777	0.448324	0.747207
DG_NH4(46:11)_320_pos	TissueSoleus:DietSAAR	0.017	0.032	0.535	0.599792	0.74974
PC(34:1)_319_pos	TissueSoleus:DietSAAR	0.017	0.032	0.535	0.599792	0.74974
LPC(18:2)_60_pos	TissueSoleus:DietSAAR	0.073	0.131	0.555	0.586588	0.753587
TG_NH4(60:6)_820_pos	TissueSoleus:DietSAAR	0.068	0.115	0.587	0.565201	0.753601
LPS(24:3)_108_pos	TissueSoleus:DietSAAR	-0.287	0.374	-0.766	0.455055	0.758424
ceramide(d18:1/20:0)_106_pos	TissueSoleus:DietSAAR	-0.059	0.113	-0.523	0.608405	0.760507
LPI(20:0)_8_neg	TissueSoleus:DietSAAR	0.048	0.093	0.52	0.61	0.7625
ceramide(d18:1/18:1)_80_pos	TissueSoleus:DietSAAR	0.088	0.17	0.517	0.612445	0.765557
DG_NH4(38:2)_167_pos	TissueSoleus:DietSAAR	0.104	0.138	0.756	0.46085	0.767524
PS(46:5)_765_pos	TissueSoleus:DietSAAR	0.174	0.293	0.593	0.561777	0.77197
PG(38:7)_38_neg	TissueSoleus:DietSAAR	0.14	0.202	0.693	0.497978	0.772459
PA(44:2)_63_neg	TissueSoleus:DietSAAR	-0.543	0.61	-0.89	0.38653	0.773059
TG_NH4(46:1)_424_pos	TissueSoleus:DietSAAR	0.077	0.153	0.504	0.621012	0.776266
PC(34:3)_309_pos	TissueSoleus:DietSAAR	-0.035	0.063	-0.561	0.582503	0.77667
TG_NH4(60:7)_819_pos	TissueSoleus:DietSAAR	0.037	0.075	0.497	0.625666	0.782082
SM(d18:1/24:6)_442_pos	TissueSoleus:DietSAAR	-0.478	0.648	-0.739	0.470768	0.784613
LPE(22:4)_65_pos	TissueSoleus:DietSAAR	0.094	0.19	0.494	0.62802	0.785025
PI(42:5)_169_neg	TissueSoleus:DietSAAR	-0.075	0.102	-0.733	0.474167	0.790279
PG(42:8)_93_neg	TissueSoleus:DietSAAR	-0.095	0.174	-0.544	0.593905	0.791874
PG(48:0)_173_neg	TissueSoleus:DietSAAR	0.095	0.196	0.485	0.634406	0.793007
TG_NH4(48:6)_480_pos	TissueSoleus:DietSAAR	0.037	0.076	0.484	0.634711	0.793388
TG_Na(56:10)_764_pos	TissueSoleus:DietSAAR	-0.129	0.267	-0.484	0.634949	0.793686
TG_NH4(56:3)_777_pos	TissueSoleus:DietSAAR	-0.079	0.148	-0.539	0.597638	0.796851
PE(46:6)_673_pos	TissueSoleus:DietSAAR	-0.301	0.628	-0.48	0.637807	0.797258
PC(40:7)_530_pos	TissueSoleus:DietSAAR	-0.026	0.047	-0.538	0.598054	0.797405
ceramide(d18:1/20:3)_102_pos	TissueSoleus:DietSAAR	0.057	0.12	0.478	0.639089	0.798862
ceramide(d18:1/22:4)_120_pos	TissueSoleus:DietSAAR	0.076	0.105	0.722	0.4809	0.801499
PC(38:6)_449_pos	TissueSoleus:DietSAAR	-0.04	0.084	-0.474	0.641569	0.801961
LPE(22:6)_63_pos	TissueSoleus:DietSAAR	0.073	0.154	0.474	0.641997	0.802496
TG_NH4(44:0)_345_pos	TissueSoleus:DietSAAR	0.097	0.159	0.609	0.5509	0.805531
PG(40:7)_67_neg	TissueSoleus:DietSAAR	0.069	0.117	0.592	0.562216	0.80575
PE(42:5)_512_pos	TissueSoleus:DietSAAR	-0.033	0.07	-0.47	0.644742	0.805927
PG(48:11)_160_neg	TissueSoleus:DietSAAR	-0.553	0.541	-1.021	0.322597	0.806491
ceramide(d18:1/24:2)_148_pos	TissueSoleus:DietSAAR	0.039	0.083	0.468	0.645914	0.807392
PS(44:11)_684_pos	TissueSoleus:DietSAAR	-0.037	0.079	-0.463	0.649331	0.811663
LPE(16:0)_38_pos	TissueSoleus:DietSAAR	0.082	0.13	0.631	0.536884	0.814418
PE(38:3)_350_pos	TissueSoleus:DietSAAR	0.044	0.095	0.459	0.652731	0.815914
MG_Na(18:4)_17_pos	TissueSoleus:DietSAAR	-0.05	0.112	-0.451	0.657806	0.822257
ceramide(d18:1/24:3)_145_pos	TissueSoleus:DietSAAR	0.057	0.085	0.674	0.509842	0.823464
DG_NH4(48:11)_404_pos	TissueSoleus:DietSAAR	-0.03	0.068	-0.446	0.661414	0.826767
PC(36:1)_403_pos	TissueSoleus:DietSAAR	-0.03	0.068	-0.446	0.661414	0.826767
PA(48:6)_109_neg	TissueSoleus:DietSAAR	-0.026	0.058	-0.446	0.661618	0.827023
DG_NH4(48:10)_410_pos	TissueSoleus:DietSAAR	-0.063	0.11	-0.575	0.573383	0.827046
PC(36:0)_409_pos	TissueSoleus:DietSAAR	-0.063	0.11	-0.575	0.573383	0.827046
CE_Na(20:6)_195_pos	TissueSoleus:DietSAAR	-0.131	0.188	-0.696	0.49661	0.827684
PG(46:0)_154_neg	TissueSoleus:DietSAAR	0.098	0.223	0.441	0.665007	0.831258
TG_NH4(58:8)_792_pos	TissueSoleus:DietSAAR	0.058	0.132	0.438	0.666942	0.833678
DG_NH4(40:8)_181_pos	TissueSoleus:DietSAAR	0.081	0.117	0.689	0.50042	0.834034
PE(48:6)_731_pos	TissueSoleus:DietSAAR	0.133	0.251	0.528	0.604661	0.836022
PE(46:11)_640_pos	TissueSoleus:DietSAAR	0.047	0.109	0.436	0.668841	0.836051
PA(46:9)_73_neg	TissueSoleus:DietSAAR	-0.162	0.169	-0.958	0.352464	0.836648
Glucosyl/Galactosyl ceramide(d18:1/24:5)_440_pos	TissueSoleus:DietSAAR	-0.042	0.098	-0.433	0.670984	0.83873
PE(42:0)_533_pos	TissueSoleus:DietSAAR	-0.436	0.629	-0.692	0.498778	0.839678
PE(42:12)_534_pos	TissueSoleus:DietSAAR	-0.436	0.629	-0.692	0.498778	0.839678
LPS(22:1)_93_pos	TissueSoleus:DietSAAR	-0.114	0.217	-0.527	0.605693	0.846576
PA(44:4)_58_neg	TissueSoleus:DietSAAR	0.111	0.165	0.675	0.509254	0.848756
PC(42:5)_636_pos	TissueSoleus:DietSAAR	-0.085	0.204	-0.417	0.681985	0.852482
LPS(24:2)_110_pos	TissueSoleus:DietSAAR	-0.316	0.322	-0.98	0.341711	0.854277
PE(O-34:1)_214_pos	TissueSoleus:DietSAAR	0.033	0.079	0.415	0.683513	0.854392
DG_Na(48:3)_465_pos	TissueSoleus:DietSAAR	-0.15	0.224	-0.669	0.512777	0.854629
PC(44:12)_675_pos	TissueSoleus:DietSAAR	-0.087	0.13	-0.668	0.513567	0.855946
PA(42:4)_33_neg	TissueSoleus:DietSAAR	0.039	0.094	0.412	0.685847	0.857309
PC(48:10)_787_pos	TissueSoleus:DietSAAR	-0.304	0.457	-0.666	0.514919	0.858198
TG_NH4(50:7)_560_pos	TissueSoleus:DietSAAR	0.081	0.123	0.665	0.515737	0.859562
TG_NH4(54:2)_733_pos	TissueSoleus:DietSAAR	-0.098	0.163	-0.603	0.555276	0.85987
PG(36:6)_23_neg	TissueSoleus:DietSAAR	0.073	0.178	0.408	0.688737	0.860921
Galactosyl ceramide-Mono-Sulfo(d18:1/24:1)_705_pos	TissueSoleus:DietSAAR	-0.107	0.266	-0.403	0.692043	0.865054
DG_Na(38:4)_169_pos	TissueSoleus:DietSAAR	0.119	0.122	0.97	0.346367	0.865918
LPE(18:3)_45_pos	TissueSoleus:DietSAAR	0.06	0.146	0.408	0.68844	0.866208
PA(48:9)_103_neg	TissueSoleus:DietSAAR	0.041	0.084	0.482	0.636332	0.868179
SM(d18:1/20:3)_301_pos	TissueSoleus:DietSAAR	0.095	0.237	0.399	0.695139	0.868924
TG_Na(48:5)_506_pos	TissueSoleus:DietSAAR	-0.119	0.192	-0.62	0.544163	0.871457
ceramide(d18:1/16:0)_69_pos	TissueSoleus:DietSAAR	0.152	0.157	0.965	0.348693	0.871733
PG(48:3)_170_neg	TissueSoleus:DietSAAR	-0.524	0.806	-0.65	0.52508	0.875133
PI(38:2)_138_neg	TissueSoleus:DietSAAR	-0.025	0.055	-0.452	0.65703	0.87604
TG_NH4(54:9)_707_pos	TissueSoleus:DietSAAR	-0.119	0.243	-0.489	0.631805	0.878671
DG_Na(48:11)_421_pos	TissueSoleus:DietSAAR	-0.267	0.278	-0.959	0.351857	0.879641
PS(28:2)_179_pos	TissueSoleus:DietSAAR	-0.151	0.19	-0.791	0.440474	0.880948
PG(42:0)_112_neg	TissueSoleus:DietSAAR	-0.101	0.262	-0.387	0.703609	0.881018
ceramide-24:5(2-OH)_156_pos	TissueSoleus:DietSAAR	0.059	0.154	0.384	0.705952	0.88244
TG_NH4(56:10)_758_pos	TissueSoleus:DietSAAR	-0.091	0.237	-0.383	0.706423	0.883028
ceramide-26:5(2-OH)_184_pos	TissueSoleus:DietSAAR	-0.08	0.209	-0.383	0.706486	0.883107
PE(42:8)_496_pos	TissueSoleus:DietSAAR	0.04	0.063	0.641	0.530668	0.884446
TG_NH4(60:2)_829_pos	TissueSoleus:DietSAAR	-0.084	0.221	-0.382	0.707576	0.884469
DG_Na(48:10)_425_pos	TissueSoleus:DietSAAR	0.05	0.132	0.38	0.708911	0.886138
DG_Na(34:0)_127_pos	TissueSoleus:DietSAAR	-0.117	0.183	-0.638	0.532718	0.887864
MG_Na(24:0)_42_pos	TissueSoleus:DietSAAR	-0.086	0.196	-0.44	0.666173	0.88823
PS(46:12)_740_pos	TissueSoleus:DietSAAR	-0.068	0.181	-0.377	0.710822	0.888527
TG_NH4(56:5)_771_pos	TissueSoleus:DietSAAR	0.066	0.176	0.377	0.711281	0.889101
CoQ10 (Oxidized, Ubiquinone)_113_neg	TissueSoleus:DietSAAR	0.076	0.136	0.559	0.583597	0.889114
TG_Na(50:3)_605_pos	TissueSoleus:DietSAAR	-0.068	0.18	-0.377	0.711374	0.889217
PE(46:9)_657_pos	TissueSoleus:DietSAAR	-0.05	0.133	-0.375	0.712832	0.89104
TG_Na(58:2)_810_pos	TissueSoleus:DietSAAR	0.065	0.173	0.374	0.713295	0.895385
SM(d18:1/28:2)_648_pos	TissueSoleus:DietSAAR	-0.093	0.232	-0.403	0.692642	0.898253
PC(42:8)_619_pos	TissueSoleus:DietSAAR	-0.038	0.06	-0.628	0.53907	0.89845
DG_NH4(42:8)_219_pos	TissueSoleus:DietSAAR	0.054	0.096	0.558	0.584382	0.899984
TG_Na(54:8)_717_pos	TissueSoleus:DietSAAR	-0.087	0.239	-0.365	0.720042	0.900053
PA(48:10)_100_neg	TissueSoleus:DietSAAR	0.034	0.081	0.425	0.676448	0.90193
Lactosyl ceramide(d18:1/24:0)_816_pos	TissueSoleus:DietSAAR	-0.358	0.608	-0.589	0.564082	0.902934
PG(44:12)_119_neg	TissueSoleus:DietSAAR	0.045	0.125	0.358	0.725197	0.906497
Glucosyl/Galactosyl ceramide(d18:1/16:0)_206_pos	TissueSoleus:DietSAAR	0.024	0.069	0.355	0.727417	0.909271
TG_Na(46:2)_431_pos	TissueSoleus:DietSAAR	0.073	0.175	0.417	0.682226	0.909635
PC(38:1)_498_pos	TissueSoleus:DietSAAR	-0.058	0.164	-0.354	0.728207	0.910259
TG_NH4(52:7)_644_pos	TissueSoleus:DietSAAR	-0.092	0.233	-0.395	0.69815	0.910854
TG_NH4(58:11)_788_pos	TissueSoleus:DietSAAR	-0.069	0.197	-0.35	0.731236	0.914045
PC(44:11)_680_pos	TissueSoleus:DietSAAR	-0.064	0.115	-0.556	0.5856	0.915113
TG_NH4(48:7)_469_pos	TissueSoleus:DietSAAR	-0.051	0.144	-0.35	0.730538	0.915767
DG_NH4(34:1)_118_pos	TissueSoleus:DietSAAR	0.051	0.131	0.388	0.703096	0.917685
TG_NH4(56:0)_784_pos	TissueSoleus:DietSAAR	0.128	0.21	0.609	0.550763	0.917939
DG_Na(40:8)_186_pos	TissueSoleus:DietSAAR	0.092	0.153	0.597	0.558728	0.91799
DG_Na(38:5)_166_pos	TissueSoleus:DietSAAR	0.04	0.116	0.345	0.734636	0.918295
PC(40:0)_594_pos	TissueSoleus:DietSAAR	0.066	0.191	0.344	0.735627	0.919534
PE(34:3)_224_pos	TissueSoleus:DietSAAR	0.04	0.118	0.341	0.737822	0.922277
DG_Na(34:1)_125_pos	TissueSoleus:DietSAAR	0.081	0.153	0.528	0.604797	0.92303
DG_NH4(38:6)_158_pos	TissueSoleus:DietSAAR	-0.025	0.075	-0.34	0.738437	0.923046
PC(36:1)-ether_357_pos	TissueSoleus:DietSAAR	-0.085	0.153	-0.553	0.587928	0.923259
PC(44:1)_724_pos	TissueSoleus:DietSAAR	-0.103	0.281	-0.366	0.718921	0.92451
DG_NH4(46:10)_324_pos	TissueSoleus:DietSAAR	-0.035	0.066	-0.534	0.600843	0.925302
PC(34:0)_323_pos	TissueSoleus:DietSAAR	-0.035	0.066	-0.534	0.600843	0.925302
PA(48:4)_116_neg	TissueSoleus:DietSAAR	-0.069	0.205	-0.336	0.741487	0.926859
Glucosyl/Galactosyl ceramide(d18:1/26:4)_531_pos	TissueSoleus:DietSAAR	-0.068	0.202	-0.335	0.742066	0.927582
PI(34:3)_78_neg	TissueSoleus:DietSAAR	0.069	0.115	0.6	0.557021	0.928368
TG_NH4(58:9)_791_pos	TissueSoleus:DietSAAR	0.047	0.14	0.331	0.744892	0.931115
TG_NH4(48:2)_509_pos	TissueSoleus:DietSAAR	0.054	0.163	0.329	0.746191	0.932739
PE(36:4)_275_pos	TissueSoleus:DietSAAR	0.017	0.053	0.327	0.748131	0.935164
PA(36:3)_11_neg	TissueSoleus:DietSAAR	0.071	0.22	0.32	0.75316	0.94145
LPS(24:5)_107_pos	TissueSoleus:DietSAAR	0.042	0.132	0.316	0.756117	0.945146
PE(44:12)_543_pos	TissueSoleus:DietSAAR	0.027	0.088	0.314	0.757777	0.947221
PE(46:10)_650_pos	TissueSoleus:DietSAAR	-0.082	0.192	-0.428	0.67415	0.948169
CoQ9_426_pos	TissueSoleus:DietSAAR	0.03	0.097	0.312	0.75941	0.949263
PI(42:2)_172_neg	TissueSoleus:DietSAAR	0.038	0.117	0.323	0.750894	0.950071
PE(46:7)_667_pos	TissueSoleus:DietSAAR	0.021	0.104	0.204	0.840836	0.95041
PI(40:1)_155_neg	TissueSoleus:DietSAAR	0.007	0.106	0.063	0.950657	0.950657
PC(40:8)_525_pos	TissueSoleus:DietSAAR	-0.022	0.059	-0.365	0.719912	0.951126
TG_NH4(58:2)_803_pos	TissueSoleus:DietSAAR	0.051	0.16	0.318	0.754292	0.952082
SM(d18:1/26:5)_535_pos	TissueSoleus:DietSAAR	0.079	0.161	0.492	0.629159	0.952479
TG_NH4(54:0)_744_pos	TissueSoleus:DietSAAR	0.195	0.216	0.901	0.38105	0.952626
TG_NH4(54:6)_716_pos	TissueSoleus:DietSAAR	-0.011	0.185	-0.059	0.953336	0.953336
MG_Na(22:0)_32_pos	TissueSoleus:DietSAAR	0.012	0.21	0.059	0.954032	0.954032
PG(48:4)_168_neg	TissueSoleus:DietSAAR	-0.013	0.22	-0.058	0.954757	0.954757
PE(36:2)_288_pos	TissueSoleus:DietSAAR	0.004	0.071	0.057	0.95525	0.95525
PE(36:6)_267_pos	TissueSoleus:DietSAAR	0.025	0.087	0.284	0.77969	0.955455
PC(36:4)_383_pos	TissueSoleus:DietSAAR	-0.005	0.088	-0.057	0.955602	0.955602
SM (d18:1/24:0)_495_pos	TissueSoleus:DietSAAR	0.037	0.121	0.305	0.764577	0.955721
TG_NH4(54:5)_720_pos	TissueSoleus:DietSAAR	0.01	0.174	0.056	0.955799	0.955799
PG(36:0)_32_neg	TissueSoleus:DietSAAR	-0.01	0.081	-0.123	0.903387	0.955849
Sphingosine-dimethyl(d18:1)_9_pos	TissueSoleus:DietSAAR	-0.007	0.128	-0.056	0.955992	0.955992
Sphingosine(d20:1)_11_pos	TissueSoleus:DietSAAR	-0.007	0.128	-0.056	0.955992	0.955992
TG_Na(52:7)_660_pos	TissueSoleus:DietSAAR	-0.012	0.216	-0.056	0.956039	0.956039
DG_NH4(40:3)_199_pos	TissueSoleus:DietSAAR	-0.013	0.24	-0.054	0.957242	0.957242
DG_Na(36:3)_140_pos	TissueSoleus:DietSAAR	-0.012	0.223	-0.054	0.957261	0.957261
PE(38:5)_336_pos	TissueSoleus:DietSAAR	-0.021	0.055	-0.389	0.702651	0.957347
PE(40:2)_437_pos	TissueSoleus:DietSAAR	-0.005	0.102	-0.053	0.958004	0.958004
PS(44:8)_700_pos	TissueSoleus:DietSAAR	-0.856	0.907	-0.944	0.359224	0.958171
TG_NH4(54:4)_725_pos	TissueSoleus:DietSAAR	0.041	0.164	0.251	0.805296	0.958385
PE(42:10)_476_pos	TissueSoleus:DietSAAR	0.034	0.211	0.159	0.875578	0.95867
SM (d18:1/28:0)_661_pos	TissueSoleus:DietSAAR	0.009	0.179	0.052	0.958875	0.958875
SM(d18:1/28:5)_625_pos	TissueSoleus:DietSAAR	-0.631	0.705	-0.895	0.383943	0.959858
ceramide(d18:1/24:1)_150_pos	TissueSoleus:DietSAAR	0.087	0.097	0.895	0.383948	0.959871
Sphingosine(24:1)_149_pos	TissueSoleus:DietSAAR	0.087	0.097	0.895	0.383948	0.959871
DG_NH4(34:3)_116_pos	TissueSoleus:DietSAAR	-0.095	0.231	-0.413	0.685002	0.96007
TG_Na(44:2)_347_pos	TissueSoleus:DietSAAR	-0.012	0.238	-0.049	0.961482	0.961482
DG_NH4(42:11)_212_pos	TissueSoleus:DietSAAR	-0.005	0.098	-0.049	0.961576	0.961576
PC(30:1)_211_pos	TissueSoleus:DietSAAR	-0.005	0.098	-0.049	0.961576	0.961576
PE(44:6)_597_pos	TissueSoleus:DietSAAR	-0.019	0.116	-0.161	0.873732	0.961872
CE_NH4(22:6)_228_pos	TissueSoleus:DietSAAR	-0.041	0.847	-0.048	0.962392	0.962392
PA(48:2)_124_neg	TissueSoleus:DietSAAR	-0.08	0.33	-0.243	0.810972	0.963834
SM(d18:1/20:0)_317_pos	TissueSoleus:DietSAAR	0.02	0.067	0.296	0.771085	0.963856
PE(42:7)_501_pos	TissueSoleus:DietSAAR	0.01	0.106	0.096	0.924774	0.963865
CE_Na(24:6)_292_pos	TissueSoleus:DietSAAR	0.015	0.05	0.295	0.771874	0.964842
TG_NH4(52:5)_659_pos	TissueSoleus:DietSAAR	0.008	0.179	0.045	0.964976	0.964976
PE(38:0)_367_pos	TissueSoleus:DietSAAR	-0.062	0.172	-0.358	0.724776	0.966368
PC(36:6)_371_pos	TissueSoleus:DietSAAR	-0.004	0.103	-0.043	0.966561	0.966561
PA(34:0)_9_neg	TissueSoleus:DietSAAR	0.11	0.189	0.583	0.568171	0.966767
PE(44:7)_592_pos	TissueSoleus:DietSAAR	0.082	0.146	0.565	0.580209	0.967015
LPG(20:4)_3_neg	TissueSoleus:DietSAAR	0.005	0.124	0.042	0.967329	0.967329
TG_Na(48:9)_472_pos	TissueSoleus:DietSAAR	0.02	0.043	0.453	0.656668	0.967352
PC(40:4)_558_pos	TissueSoleus:DietSAAR	-0.035	0.119	-0.291	0.774671	0.968339
PI(40:4)_150_neg	TissueSoleus:DietSAAR	-0.028	0.07	-0.407	0.689566	0.968449
DG_NH4(48:12)_397_pos	TissueSoleus:DietSAAR	-0.008	0.05	-0.153	0.880349	0.968565
PC(36:2)_396_pos	TissueSoleus:DietSAAR	-0.008	0.05	-0.153	0.880349	0.968565
DG_NH4(34:2)_117_pos	TissueSoleus:DietSAAR	-0.047	0.187	-0.252	0.804358	0.968664
DG_NH4(36:3)_134_pos	TissueSoleus:DietSAAR	-0.027	0.189	-0.143	0.887967	0.969551
DG_Na(48:12)_414_pos	TissueSoleus:DietSAAR	0.005	0.139	0.038	0.969929	0.969929
TG_Na(50:4)_600_pos	TissueSoleus:DietSAAR	0.059	0.205	0.289	0.776407	0.970509
DG_NH4(42:10)_217_pos	TissueSoleus:DietSAAR	0.005	0.087	0.055	0.95694	0.970766
PC(30:0)_216_pos	TissueSoleus:DietSAAR	0.005	0.087	0.055	0.95694	0.970766
PG(44:0)_139_neg	TissueSoleus:DietSAAR	0.087	0.2	0.433	0.670582	0.970993
Phytosphingosine(18:0)_99_pos	TissueSoleus:DietSAAR	-0.035	0.122	-0.288	0.777037	0.971296
TG_NH4(48:1)_513_pos	TissueSoleus:DietSAAR	0.079	0.16	0.493	0.628427	0.971745
ceramide-18:1(2-OH)_96_pos	TissueSoleus:DietSAAR	-0.044	0.154	-0.287	0.77759	0.971988
PC(46:7)_757_pos	TissueSoleus:DietSAAR	-0.011	0.302	-0.036	0.971998	0.971998
DG_NH4(42:4)_236_pos	TissueSoleus:DietSAAR	-0.068	0.236	-0.287	0.777875	0.972344
TG_Na(48:8)_484_pos	TissueSoleus:DietSAAR	0.11	0.385	0.286	0.778838	0.973548
PE(O-36:3)_250_pos	TissueSoleus:DietSAAR	0.008	0.235	0.033	0.974119	0.974119
Lactosyl ceramide(d18:1/18:0)_706_pos	TissueSoleus:DietSAAR	0.005	0.17	0.031	0.975324	0.975324
MG_NH4(24:2)_40_pos	TissueSoleus:DietSAAR	0.189	0.294	0.643	0.5291	0.97699
TG_NH4(58:5)_797_pos	TissueSoleus:DietSAAR	-0.005	0.169	-0.028	0.978107	0.978107
PE(34:1)_235_pos	TissueSoleus:DietSAAR	0.002	0.078	0.027	0.978621	0.978621
PG(40:0)_83_neg	TissueSoleus:DietSAAR	0.084	0.226	0.371	0.715526	0.978742
TG_NH4(60:4)_822_pos	TissueSoleus:DietSAAR	0.005	0.168	0.027	0.978934	0.978934
LPC(22:0)_95_pos	TissueSoleus:DietSAAR	-0.033	0.12	-0.28	0.783233	0.979041
TG_Na(60:4)_830_pos	TissueSoleus:DietSAAR	-0.065	0.227	-0.285	0.779172	0.980679
PE(36:3)_282_pos	TissueSoleus:DietSAAR	0.002	0.073	0.025	0.980742	0.980742
PS(40:6)_544_pos	TissueSoleus:DietSAAR	0.002	0.063	0.024	0.980949	0.980949
TG_NH4(62:13)_835_pos	TissueSoleus:DietSAAR	0.071	0.255	0.277	0.785535	0.981919
ceramide-24:3(2-OH)_161_pos	TissueSoleus:DietSAAR	-0.032	0.208	-0.155	0.87857	0.982705
Glucosyl/Galactosyl ceramide(d18:1/26:1)_561_pos	TissueSoleus:DietSAAR	-0.006	0.257	-0.022	0.982759	0.982759
PI(36:0)_120_neg	TissueSoleus:DietSAAR	0.002	0.099	0.022	0.982929	0.982929
Glucosyl/Galactosyl ceramide(d18:1/24:0)_482_pos	TissueSoleus:DietSAAR	0.005	0.245	0.02	0.984033	0.984033
PI(44:3)_174_neg	TissueSoleus:DietSAAR	0.002	0.122	0.019	0.984948	0.984948
PE(48:7)_728_pos	TissueSoleus:DietSAAR	0.151	0.233	0.648	0.525944	0.985162
CoQ9_41_neg	TissueSoleus:DietSAAR	0.005	0.317	0.017	0.986876	0.986876
DG_Na(32:0)_104_pos	TissueSoleus:DietSAAR	0.078	0.142	0.546	0.592399	0.987331
TG_Na(50:5)_596_pos	TissueSoleus:DietSAAR	-0.003	0.187	-0.016	0.987394	0.987394
TG_NH4(50:5)_581_pos	TissueSoleus:DietSAAR	-0.077	0.205	-0.374	0.713246	0.987419
TG_NH4(56:4)_775_pos	TissueSoleus:DietSAAR	-0.066	0.143	-0.463	0.649788	0.98759
PA(46:0)_92_neg	TissueSoleus:DietSAAR	-0.039	0.259	-0.149	0.88314	0.988047
DG_NH4(42:12)_208_pos	TissueSoleus:DietSAAR	0.002	0.155	0.014	0.988731	0.988731
PC(30:2)_207_pos	TissueSoleus:DietSAAR	0.002	0.155	0.014	0.988731	0.988731
DG_NH4(42:5)_232_pos	TissueSoleus:DietSAAR	-0.003	0.217	-0.014	0.989004	0.989004
Sphingosine(d18:1)_1_pos	TissueSoleus:DietSAAR	-0.032	0.157	-0.206	0.839261	0.98968
PE(42:1)_528_pos	TissueSoleus:DietSAAR	-0.003	0.226	-0.013	0.989828	0.989828
PA(46:10)_70_neg	TissueSoleus:DietSAAR	-0.139	0.245	-0.566	0.579142	0.989897
TG_NH4(58:10)_789_pos	TissueSoleus:DietSAAR	0.002	0.155	0.011	0.991057	0.991057
TG_NH4(48:4)_499_pos	TissueSoleus:DietSAAR	-0.058	0.19	-0.305	0.764233	0.991337
PI(42:9)_163_neg	TissueSoleus:DietSAAR	-0.003	0.28	-0.01	0.991897	0.991897
PC(38:2)_491_pos	TissueSoleus:DietSAAR	-0.043	0.145	-0.293	0.773466	0.99208
PG(40:5)_72_neg	TissueSoleus:DietSAAR	-0.147	0.555	-0.264	0.79511	0.993887
PE(40:6)_415_pos	TissueSoleus:DietSAAR	-0.014	0.055	-0.263	0.795858	0.994822
PS(40:4)_568_pos	TissueSoleus:DietSAAR	-0.597	0.74	-0.807	0.431465	0.994876
TG_Na(46:0)_438_pos	TissueSoleus:DietSAAR	0.053	0.2	0.263	0.796062	0.995078
LPC(18:1)_61_pos	TissueSoleus:DietSAAR	0.039	0.147	0.263	0.796072	0.99509
TG_NH4(50:6)_571_pos	TissueSoleus:DietSAAR	-0.107	0.237	-0.45	0.65859	0.99522
TG_NH4(56:2)_779_pos	TissueSoleus:DietSAAR	0.011	0.154	0.07	0.94532	0.995553
PE(42:9)_487_pos	TissueSoleus:DietSAAR	0.001	0.238	0.005	0.996111	0.996111
PS(38:0)_508_pos	TissueSoleus:DietSAAR	0	0.087	-0.003	0.997267	0.997267
DG_Na(36:4)_137_pos	TissueSoleus:DietSAAR	-0.059	0.226	-0.26	0.797823	0.997279
DG_NH4(38:1)_171_pos	TissueSoleus:DietSAAR	0.051	0.135	0.379	0.709736	0.997355
TG_Na(54:6)_727_pos	TissueSoleus:DietSAAR	0.001	0.21	0.003	0.997367	0.997367
PG(38:0)_55_neg	TissueSoleus:DietSAAR	0	0.121	-0.002	0.998111	0.998111
PS(40:7)_536_pos	TissueSoleus:DietSAAR	-0.005	0.068	-0.075	0.940813	0.998619
CoQ10 (Reduced, Ubiquinol)_118_neg	TissueSoleus:DietSAAR	0.038	0.211	0.182	0.85764	1
PA(40:4)_20_neg	TissueSoleus:DietSAAR	0.018	0.132	0.138	0.891609	1
PA(42:5)_30_neg	TissueSoleus:DietSAAR	-0.01	0.07	-0.139	0.890922	1
PA(44:5)_53_neg	TissueSoleus:DietSAAR	0.009	0.145	0.065	0.948746	1
PA(46:8)_75_neg	TissueSoleus:DietSAAR	0.024	0.059	0.396	0.697186	1
PA(48:1)_126_neg	TissueSoleus:DietSAAR	-0.018	0.231	-0.078	0.938903	1
PA(48:3)_121_neg	TissueSoleus:DietSAAR	-0.042	0.191	-0.222	0.827145	1
PG(32:2)_13_neg	TissueSoleus:DietSAAR	-0.112	0.471	-0.237	0.815777	1
PG(38:1)_52_neg	TissueSoleus:DietSAAR	0.013	0.124	0.101	0.920815	1
PG(46:11)_143_neg	TissueSoleus:DietSAAR	-0.022	0.153	-0.144	0.887661	1
PG(46:2)_151_neg	TissueSoleus:DietSAAR	-0.041	0.21	-0.196	0.847242	1
PG(48:12)_157_neg	TissueSoleus:DietSAAR	-0.472	0.563	-0.839	0.413747	1
PI(34:0)_87_neg	TissueSoleus:DietSAAR	-0.012	0.089	-0.14	0.890586	1
PI(34:1)_85_neg	TissueSoleus:DietSAAR	-0.008	0.058	-0.137	0.893078	1
PI(36:1)_115_neg	TissueSoleus:DietSAAR	-0.015	0.068	-0.226	0.824077	1
PI(38:1)_140_neg	TissueSoleus:DietSAAR	-0.01	0.072	-0.144	0.887402	1
PI(40:0)_158_neg	TissueSoleus:DietSAAR	0.018	0.098	0.179	0.860278	1
PI(42:6)_167_neg	TissueSoleus:DietSAAR	-0.055	0.11	-0.497	0.625949	1
ceramide-24:0(2-OH)_168_pos	TissueSoleus:DietSAAR	0.008	0.106	0.078	0.938679	1
ceramide(d18:1/20:2)_103_pos	TissueSoleus:DietSAAR	0.017	0.193	0.088	0.931013	1
ceramide(d18:1/22:0)_131_pos	TissueSoleus:DietSAAR	0.058	0.117	0.493	0.628697	1
ceramide(d18:1/22:1)_129_pos	TissueSoleus:DietSAAR	-0.013	0.068	-0.184	0.85665	1
ceramide(d18:1/22:3)_124_pos	TissueSoleus:DietSAAR	-0.027	0.111	-0.247	0.808325	1
CoQ10_629_pos	TissueSoleus:DietSAAR	0.176	0.25	0.702	0.49288	1
DG_Na(34:2)_123_pos	TissueSoleus:DietSAAR	-0.042	0.228	-0.185	0.855293	1
DG_Na(34:3)_119_pos	TissueSoleus:DietSAAR	-0.08	0.335	-0.238	0.814578	1
DG_Na(36:2)_143_pos	TissueSoleus:DietSAAR	0.017	0.181	0.095	0.92539	1
DG_Na(40:7)_189_pos	TissueSoleus:DietSAAR	0.018	0.105	0.172	0.865462	1
DG_Na(44:9)_280_pos	TissueSoleus:DietSAAR	0.009	0.123	0.076	0.94071	1
DG_Na(46:9)_346_pos	TissueSoleus:DietSAAR	0.019	0.129	0.148	0.884541	1
DG_Na(48:1)_486_pos	TissueSoleus:DietSAAR	-0.081	0.27	-0.301	0.767271	1
DG_Na(48:6)_443_pos	TissueSoleus:DietSAAR	-0.292	0.701	-0.416	0.682979	1
DG_NH4(30:0)_78_pos	TissueSoleus:DietSAAR	0.03	0.102	0.29	0.775559	1
DG_NH4(30:2)_76_pos	TissueSoleus:DietSAAR	-0.033	0.312	-0.105	0.917872	1
DG_NH4(32:1)_98_pos	TissueSoleus:DietSAAR	-0.032	0.179	-0.181	0.858839	1
DG_NH4(32:2)_97_pos	TissueSoleus:DietSAAR	-0.038	0.235	-0.16	0.875095	1
DG_NH4(36:2)_135_pos	TissueSoleus:DietSAAR	0.029	0.158	0.181	0.858791	1
DG_NH4(36:4)_133_pos	TissueSoleus:DietSAAR	-0.013	0.19	-0.067	0.94752	1
DG_NH4(40:2)_201_pos	TissueSoleus:DietSAAR	0.048	0.155	0.311	0.759961	1
DG_NH4(42:3)_239_pos	TissueSoleus:DietSAAR	0.024	0.185	0.127	0.900329	1
DG_NH4(42:7)_221_pos	TissueSoleus:DietSAAR	0.072	0.189	0.383	0.706734	1
DG_NH4(44:10)_264_pos	TissueSoleus:DietSAAR	0.017	0.038	0.447	0.660593	1
DG_NH4(44:11)_259_pos	TissueSoleus:DietSAAR	-0.006	0.045	-0.134	0.895277	1
DG_NH4(44:12)_254_pos	TissueSoleus:DietSAAR	-0.007	0.089	-0.077	0.939443	1
DG_NH4(46:12)_315_pos	TissueSoleus:DietSAAR	0.006	0.071	0.083	0.934989	1
Glucosyl/Galactosyl ceramide(d18:1/18:3)_241_pos	TissueSoleus:DietSAAR	0.023	0.081	0.289	0.7766	1
Glucosyl/Galactosyl ceramide(d18:1/20:1)_306_pos	TissueSoleus:DietSAAR	-0.055	0.243	-0.225	0.82497	1
Glucosyl/Galactosyl ceramide(d18:1/20:4)_294_pos	TissueSoleus:DietSAAR	-0.005	0.059	-0.086	0.932785	1
Glucosyl/Galactosyl ceramide(d18:1/22:1)_384_pos	TissueSoleus:DietSAAR	-0.02	0.215	-0.093	0.927119	1
Glucosyl/Galactosyl ceramide(d18:1/22:3)_373_pos	TissueSoleus:DietSAAR	0.061	0.126	0.481	0.636996	1
Glucosyl/Galactosyl ceramide(d18:1/22:5)_359_pos	TissueSoleus:DietSAAR	0.01	0.045	0.216	0.831428	1
Glucosyl/Galactosyl ceramide(d18:1/24:3)_451_pos	TissueSoleus:DietSAAR	0.017	0.172	0.099	0.922228	1
Glucosyl/Galactosyl ceramide(d18:1/24:6)_436_pos	TissueSoleus:DietSAAR	0.006	0.091	0.071	0.943985	1
Glucosyl/Galactosyl ceramide(d18:1/26:2)_552_pos	TissueSoleus:DietSAAR	-0.053	0.246	-0.217	0.830902	1
Glucosyl/Galactosyl ceramide(d18:1/26:3)_540_pos	TissueSoleus:DietSAAR	0.029	0.127	0.227	0.823344	1
Glucosyl/Galactosyl ceramide(d18:1/26:5)_527_pos	TissueSoleus:DietSAAR	-0.174	0.305	-0.568	0.577835	1
Glucosyl/Galactosyl ceramide(d18:1/26:6)_522_pos	TissueSoleus:DietSAAR	-0.064	0.277	-0.23	0.8207	1
Lactosyl ceramide(d18:1/20:0)_760_pos	TissueSoleus:DietSAAR	-0.03	0.275	-0.109	0.914879	1
Lactosyl ceramide(d18:1/20:1)_756_pos	TissueSoleus:DietSAAR	-0.072	0.297	-0.242	0.811813	1
LPC(14:0)_43_pos	TissueSoleus:DietSAAR	0.089	0.146	0.613	0.548484	1
LPC(22:3)_88_pos	TissueSoleus:DietSAAR	-0.036	0.214	-0.166	0.870013	1
LPE(18:1)_47_pos	TissueSoleus:DietSAAR	0.015	0.147	0.105	0.917505	1
LPE(18:2)_46_pos	TissueSoleus:DietSAAR	0.01	0.118	0.088	0.931115	1
LPE(22:5)_64_pos	TissueSoleus:DietSAAR	0.03	0.247	0.123	0.903745	1
LPS(22:2)_90_pos	TissueSoleus:DietSAAR	-0.122	0.207	-0.591	0.562968	1
LPS(22:3)_89_pos	TissueSoleus:DietSAAR	0.057	0.243	0.233	0.819056	1
MG_Na(24:4)_41_pos	TissueSoleus:DietSAAR	-0.057	0.221	-0.258	0.800028	1
PC(32:0)_263_pos	TissueSoleus:DietSAAR	0.017	0.038	0.447	0.660593	1
PC(32:1)_258_pos	TissueSoleus:DietSAAR	-0.006	0.045	-0.134	0.895277	1
PC(32:2)_253_pos	TissueSoleus:DietSAAR	-0.007	0.089	-0.077	0.939443	1
PC(34:2)_314_pos	TissueSoleus:DietSAAR	0.006	0.071	0.083	0.934989	1
PC(38:0)_502_pos	TissueSoleus:DietSAAR	0.013	0.202	0.065	0.948769	1
PC(38:3)_479_pos	TissueSoleus:DietSAAR	-0.004	0.053	-0.07	0.944895	1
PC(38:4)_468_pos	TissueSoleus:DietSAAR	-0.009	0.055	-0.172	0.865515	1
PC(38:5)_458_pos	TissueSoleus:DietSAAR	0.009	0.05	0.189	0.852239	1
PC(42:10)_610_pos	TissueSoleus:DietSAAR	0.008	0.063	0.123	0.903963	1
PC(42:11)_607_pos	TissueSoleus:DietSAAR	-0.023	0.118	-0.199	0.844498	1
PC(42:7)_623_pos	TissueSoleus:DietSAAR	-0.005	0.072	-0.066	0.948471	1
PC(44:7)_703_pos	TissueSoleus:DietSAAR	-0.013	0.123	-0.104	0.918145	1
PC(44:9)_692_pos	TissueSoleus:DietSAAR	0.021	0.084	0.254	0.802875	1
PC(46:4)_766_pos	TissueSoleus:DietSAAR	0.013	0.091	0.139	0.891297	1
PE(32:0)_197_pos	TissueSoleus:DietSAAR	0.009	0.093	0.094	0.925915	1
PE(32:2)_187_pos	TissueSoleus:DietSAAR	0.029	0.075	0.384	0.705695	1
PE(36:1)_291_pos	TissueSoleus:DietSAAR	-0.008	0.067	-0.114	0.910848	1
PE(38:2)_355_pos	TissueSoleus:DietSAAR	-0.02	0.042	-0.493	0.628588	1
PE(38:4)_342_pos	TissueSoleus:DietSAAR	-0.009	0.048	-0.187	0.85428	1
PE(38:6)_330_pos	TissueSoleus:DietSAAR	0.013	0.057	0.226	0.823958	1
PE(40:1)_441_pos	TissueSoleus:DietSAAR	-0.011	0.094	-0.123	0.903749	1
PE(40:3)_433_pos	TissueSoleus:DietSAAR	0.015	0.065	0.232	0.81939	1
PE(42:3)_519_pos	TissueSoleus:DietSAAR	-0.029	0.173	-0.168	0.868383	1
PE(42:4)_516_pos	TissueSoleus:DietSAAR	0.013	0.109	0.124	0.903155	1
PE(42:6)_507_pos	TissueSoleus:DietSAAR	-0.009	0.063	-0.137	0.89286	1
PE(44:10)_566_pos	TissueSoleus:DietSAAR	0.037	0.144	0.254	0.802587	1
PE(44:11)_556_pos	TissueSoleus:DietSAAR	0.022	0.189	0.119	0.906859	1
[truncated: 68 more rows]
