# Supplementary material for: Angiogenesis-independent VEGF signaling enhances exercise capacity by increasing fat oxidation in mice fed sulfur amino acid-restricted diets
Source: iScience. 2025 Nov 20;28(12):114148. doi: 10.1016/j.isci.2025.114148 (PMC12721204; doi:10.1016/j.isci.2025.114148)
Supplement: Table S5. Raw normalized ion counts from metabolomics analysis looking at muscle and diet interaction — Data supplied in an excel file as it is too large for a PDF or word table. [file mmc5.xls]

## Sheet: Table S5
metabolomics compound	term	estimate	std.error	statistic	p.value	qvalue
Aminoisobutyric acid_9_pos	DietSAAR	0.304	0.08	3.821	0.00187112	0.0046778
Methionine sulfoximine_172_neg	DietSAAR	-1.437	0.415	-3.463	0.00380255	0.00950638
Ophthalmic acid_189_pos	DietSAAR	0.503	0.154	3.27	0.00558519	0.013963
Nicotinamide ribotide_221_pos	DietSAAR	0.162	0.053	3.065	0.00839671	0.0139945
Mevalonic acid_99_neg	DietSAAR	0.45	0.143	3.137	0.00727026	0.0181757
Oxalacetic acid_60_neg	DietSAAR	-0.096	0.033	-2.891	0.0118462	0.0296154
L-Valine_35_neg	DietSAAR	0.079	0.033	2.392	0.0313464	0.052244
N-Acetylornithine_158_neg	DietSAAR	0.128	0.054	2.386	0.0316825	0.0528041
Androstenedione_187_pos	DietSAAR	-0.325	0.14	-2.318	0.0360955	0.0601591
dehydrocarnitine_80_pos	DietSAAR	-0.118	0.053	-2.245	0.0414737	0.0691229
Malonic acid_16_neg	DietSAAR	-0.094	0.039	-2.405	0.0305698	0.0764246
Propenoyl carnitine C3:1_220_neg	DietSAAR	0.257	0.107	2.399	0.0309022	0.0772554
Hydroxypyruvic acid_17_neg	DietSAAR	-0.122	0.06	-2.016	0.0633562	0.0791952
Ophthalmic acid_282_neg	DietSAAR	0.328	0.14	2.345	0.0342972	0.085743
Dephospho-CoA_293_pos	DietSAAR	-0.296	0.128	-2.312	0.0364821	0.0912052
Uridine diphosphate-N-acetylglucosamine_287_pos	DietSAAR	-0.101	0.048	-2.109	0.0534269	0.106854
Diaminopimelic acid_124_pos	DietSAAR	-0.198	0.108	-1.827	0.0890249	0.111281
2-Hydroxycaproic acid_68_neg	DietSAAR	0.137	0.063	2.165	0.0481787	0.120447
Dihydrouracil_23_pos	DietSAAR	-0.218	0.113	-1.931	0.0739763	0.123294
Mevalonic acid-5-phosphate_229_neg	DietSAAR	-0.295	0.147	-2.009	0.0642235	0.127149
Ureidopropionic acid_44_pos	DietSAAR	0.08	0.042	1.909	0.0769334	0.128222
Citric acid_199_neg	DietSAAR	-0.079	0.041	-1.906	0.0773861	0.129614
L-Homoserine_31_pos	DietSAAR	0.121	0.065	1.866	0.0830756	0.138459
L-Homoserine_43_neg	DietSAAR	0.117	0.063	1.862	0.0837173	0.139529
L-Threonine_44_neg	DietSAAR	0.117	0.063	1.862	0.0837173	0.139529
Tridecanoic acid_219_neg	DietSAAR	-0.236	0.128	-1.836	0.0877183	0.146197
3-Hydroxyanthranilic acid_75_pos	DietSAAR	0.099	0.055	1.815	0.0909575	0.151596
2-Hydroxyadipic acid_133_neg	DietSAAR	-0.103	0.057	-1.804	0.0928523	0.154754
Ureidopropionic acid_65_neg	DietSAAR	0.083	0.041	2.02	0.062948	0.15737
L-Proline_24_pos	DietSAAR	0.061	0.034	1.792	0.0947972	0.157995
2-Hydroxybutyric acid_12_pos	DietSAAR	-0.22	0.11	-1.999	0.0654502	0.163625
Indole-3-carboxylic acid_127_neg	DietSAAR	-0.086	0.05	-1.714	0.10857	0.180949
2-Indolecarboxylic acid_128_neg	DietSAAR	-0.086	0.05	-1.714	0.10857	0.180949
Glycine_1_pos	DietSAAR	0.039	0.025	1.52	0.150682	0.188353
Cholesterol sulfate_374_neg	DietSAAR	-0.08	0.048	-1.678	0.115462	0.192437
Cytidine_155_pos	DietSAAR	0.079	0.048	1.623	0.126985	0.199844
Cinnamic acid_72_pos	DietSAAR	0.056	0.039	1.439	0.172073	0.215091
Glycerol-CH3COO_113_neg	DietSAAR	-0.09	0.057	-1.573	0.138133	0.230221
C14:0(Myristic acid)_231_neg	DietSAAR	-0.135	0.075	-1.806	0.092453	0.231133
Dihydrouracil_29_neg	DietSAAR	-0.212	0.118	-1.802	0.0931224	0.232806
Arachidoyl glycine (C20:4)_339_neg	DietSAAR	0.336	0.187	1.798	0.0938291	0.234573
Homogentisic acid_147_neg	DietSAAR	0.321	0.174	1.847	0.0859777	0.244023
Pipecolic acid_52_neg	DietSAAR	-0.065	0.048	-1.371	0.191972	0.255963
IDP_369_neg	DietSAAR	0.245	0.164	1.494	0.157391	0.262319
N-Glycolylneuraminic acid_302_neg	DietSAAR	-0.113	0.065	-1.734	0.104934	0.262335
C22:3_222_pos	DietSAAR	0.387	0.262	1.479	0.16125	0.26875
C22:2_223_pos	DietSAAR	0.118	0.091	1.298	0.215424	0.26928
Lithocholic acid_341_neg	DietSAAR	-0.495	0.336	-1.473	0.162768	0.271279
L-Alanine_5_pos	DietSAAR	0.031	0.021	1.468	0.164338	0.273897
Biotin_159_pos	DietSAAR	0.076	0.059	1.275	0.223048	0.27881
Phosphorylcholine_114_pos	DietSAAR	-0.09	0.062	-1.453	0.168362	0.280604
Galacturonic acid_201_neg	DietSAAR	0.098	0.079	1.25	0.231817	0.289772
FAD_295_pos	DietSAAR	0.342	0.239	1.43	0.17453	0.290884
Ribothymidine_256_neg	DietSAAR	-0.112	0.09	-1.247	0.232837	0.291047
L-Fucitol_92_pos	DietSAAR	0.049	0.04	1.231	0.238649	0.298311
L-Proline_30_neg	DietSAAR	0.049	0.035	1.402	0.182732	0.304553
CMP-Sialic Acid_289_pos	DietSAAR	-0.082	0.058	-1.396	0.184586	0.307643
Argininosuccinic acid_190_pos	DietSAAR	-0.115	0.083	-1.395	0.184832	0.308053
L-Phenylalanine_91_pos	DietSAAR	0.047	0.039	1.206	0.247753	0.309692
C14:1(Myristoleic acid)_140_pos	DietSAAR	-0.066	0.055	-1.195	0.251779	0.314724
Guanosine diphosphate_269_pos	DietSAAR	-0.127	0.108	-1.17	0.261491	0.326863
Guanosine monophosphate_236_pos	DietSAAR	-0.085	0.063	-1.356	0.196695	0.327825
5'-Methylthioadenosine_287_neg	DietSAAR	-0.065	0.056	-1.166	0.263024	0.328779
Aconitate_155_neg	DietSAAR	-0.079	0.059	-1.345	0.200051	0.333419
C15:0_241_neg	DietSAAR	-0.203	0.128	-1.587	0.134882	0.337204
4-Trimethylammoniobutanoic acid_85_neg	DietSAAR	0.472	0.354	1.336	0.202916	0.338193
N-a-Acetyl-L-arginine_133_pos	DietSAAR	-0.061	0.046	-1.334	0.203514	0.33919
Uridine diphosphate glucuronic acid_390_neg	DietSAAR	-0.09	0.068	-1.328	0.205316	0.342194
Arachidoyl glycine (C20:4)_241_pos	DietSAAR	0.202	0.178	1.137	0.274782	0.343478
Hypotaurine_21_neg	DietSAAR	-0.321	0.246	-1.306	0.212534	0.354224
3-Deoxy-d-glycero-d-galacto-2-nonulosonic Acid_267_neg	DietSAAR	-0.164	0.127	-1.293	0.217022	0.361704
L-Valine_28_pos	DietSAAR	0.038	0.03	1.272	0.22405	0.366859
L-Homocysteic acid_182_neg	DietSAAR	0.091	0.084	1.088	0.294968	0.368711
4-Trimethylammoniobutanoic acid_63_pos	DietSAAR	-0.044	0.036	-1.229	0.239153	0.37275
2-Hydroxyadipic acid_87_pos	DietSAAR	0.113	0.101	1.118	0.282263	0.376351
3-Hydroxymethylglutaric acid_88_pos	DietSAAR	0.113	0.101	1.118	0.282263	0.376351
C22:3_311_neg	DietSAAR	-0.117	0.093	-1.26	0.228259	0.37973
C15:1_238_neg	DietSAAR	-0.218	0.158	-1.377	0.190164	0.380329
O-Acetylserine_90_neg	DietSAAR	0.059	0.047	1.259	0.228743	0.381238
C23:1_325_neg	DietSAAR	-0.145	0.131	-1.111	0.285244	0.382507
L-Asparagine_66_neg	DietSAAR	0.06	0.042	1.429	0.174818	0.392648
C20:3_292_neg	DietSAAR	-0.059	0.056	-1.043	0.31459	0.393238
Fucose-1-phosphate_244_neg	DietSAAR	-0.053	0.044	-1.219	0.24307	0.405116
C24:6_327_neg	DietSAAR	-0.086	0.071	-1.214	0.244739	0.407898
Diaminopimelic acid_195_neg	DietSAAR	0.039	0.037	1.052	0.31055	0.414066
C19:2_192_pos	DietSAAR	-0.091	0.072	-1.257	0.229406	0.420647
Inosinic acid_324_neg	DietSAAR	-0.099	0.1	-0.991	0.338281	0.422851
C22:4_310_neg	DietSAAR	-0.061	0.061	-0.987	0.340248	0.42531
Adenosine_266_neg	DietSAAR	-0.094	0.079	-1.181	0.257184	0.428641
N-glutamyl taurine (glutaurine)_252_neg	DietSAAR	0.096	0.082	1.177	0.2589	0.4315
C24:5_328_neg	DietSAAR	-0.091	0.077	-1.175	0.259484	0.432474
Carbamoyl phosphate_81_neg	DietSAAR	0.114	0.098	1.16	0.265482	0.44247
Adenine_72_neg	DietSAAR	-0.063	0.063	-1.003	0.333039	0.444052
Taurocyamine (Guanidinoethyl sulfonate)_144_neg	DietSAAR	-0.049	0.043	-1.148	0.270377	0.450628
Xanthine_74_pos	DietSAAR	-0.219	0.157	-1.399	0.183675	0.459188
Tiglic acid_11_neg	DietSAAR	-0.106	0.114	-0.923	0.371545	0.464432
C22:4_220_pos	DietSAAR	0.191	0.178	1.073	0.301359	0.466106
Guanosine monophosphate_331_neg	DietSAAR	-0.06	0.065	-0.917	0.374466	0.468083
C20:4(Arachidonic acid)_291_neg	DietSAAR	-0.054	0.048	-1.115	0.283692	0.472821
C26:4_350_neg	DietSAAR	-0.129	0.143	-0.902	0.382301	0.477876
Tauroursodeoxycholic acid peak 1_379_neg	DietSAAR	-0.25	0.227	-1.099	0.29018	0.483633
Oxoadipic acid_124_neg	DietSAAR	0.059	0.066	0.891	0.388116	0.485144
L-Serine_18_neg	DietSAAR	0.078	0.057	1.361	0.195169	0.487921
Succinic acid_40_neg	DietSAAR	0.049	0.053	0.933	0.366503	0.48867
Citraconic acid_54_neg	DietSAAR	-0.061	0.056	-1.091	0.293629	0.489381
Citrulline_164_neg	DietSAAR	0.036	0.033	1.083	0.296969	0.494948
L-Phenylalanine_142_neg	DietSAAR	0.035	0.04	0.872	0.3977	0.497125
Trimethylamine N-oxide_2_pos	DietSAAR	0.081	0.06	1.338	0.202366	0.497325
Pyridoxamine 5'-phosphate_161_pos	DietSAAR	-0.085	0.098	-0.871	0.398224	0.500828
N-Alpha-acetyllysine_121_pos	DietSAAR	-0.082	0.061	-1.342	0.20093	0.502325
L-Fucose_139_neg	DietSAAR	-0.042	0.039	-1.069	0.303308	0.505513
2-Deoxyglucose_140_neg	DietSAAR	-0.042	0.039	-1.069	0.303308	0.505513
Cortisol 21-acetate_260_pos	DietSAAR	-0.168	0.159	-1.056	0.308767	0.514612
Propionylglycine_40_pos	DietSAAR	-0.089	0.103	-0.863	0.402507	0.515036
5-Aminolevulinic acid_42_pos	DietSAAR	-0.089	0.103	-0.863	0.402507	0.515036
Uridine 5'-diphosphate_259_pos	DietSAAR	-0.055	0.051	-1.069	0.302987	0.517143
Methylcitrate_213_neg	DietSAAR	0.059	0.056	1.051	0.311238	0.51873
Pipecolic acid_38_pos	DietSAAR	-0.056	0.053	-1.05	0.311701	0.519501
Adenine_49_pos	DietSAAR	0.092	0.07	1.319	0.208266	0.520665
Guanosine_184_pos	DietSAAR	0.095	0.114	0.833	0.41875	0.523438
D-Galactose_174_neg	DietSAAR	-0.053	0.051	-1.044	0.314148	0.523579
myo-Inositol_179_neg	DietSAAR	-0.053	0.051	-1.044	0.314148	0.523579
Cortisol_330_neg	DietSAAR	0.143	0.11	1.302	0.213779	0.534449
Inosinic acid_233_pos	DietSAAR	-0.076	0.093	-0.815	0.428659	0.535824
Argininosuccinic acid_283_neg	DietSAAR	-0.077	0.08	-0.963	0.351743	0.537091
1-Pyrroline-5-carboxylic acid_20_pos	DietSAAR	0.071	0.069	1.025	0.322674	0.53779
sphingosine (d20:1)_304_neg	DietSAAR	-0.119	0.146	-0.812	0.43064	0.5383
C15:2_233_neg	DietSAAR	-0.25	0.195	-1.285	0.219636	0.54909
CMP-Sialic Acid_396_neg	DietSAAR	-0.055	0.07	-0.794	0.440205	0.550256
Lysodihydrosphingomyelin (d18:0)_274_pos	DietSAAR	0.237	0.199	1.191	0.253316	0.552954
5-Hydroxy-L-tryptophan_223_neg	DietSAAR	0.185	0.145	1.274	0.223243	0.558108
sphingosine (d20:1)_215_pos	DietSAAR	-0.109	0.14	-0.775	0.451044	0.563805
Hypoxanthine_51_pos	DietSAAR	0.068	0.089	0.768	0.455016	0.56877
Glycolic acid_4_neg	DietSAAR	-0.027	0.036	-0.756	0.46203	0.577538
C22:1(Erucic acid)_313_neg	DietSAAR	0.106	0.14	0.755	0.462562	0.578203
C24:1_336_neg	DietSAAR	-0.086	0.088	-0.97	0.348454	0.580757
N-lignoceryl taurine_375_neg	DietSAAR	-0.082	0.104	-0.795	0.439769	0.586359
Cytidine monophosphate_212_pos	DietSAAR	-0.041	0.056	-0.739	0.472386	0.590483
Cinnamic acid_96_neg	DietSAAR	0.032	0.043	0.737	0.473382	0.591727
Linoleoyl carnitine C18:2_262_pos	DietSAAR	0.189	0.243	0.777	0.450327	0.600436
Orotic acid_120_neg	DietSAAR	0.089	0.123	0.721	0.482869	0.603586
FAD_402_neg	DietSAAR	-0.295	0.312	-0.944	0.360931	0.608473
Mevalonic acid-5-pyrophosphate_202_pos	DietSAAR	-0.091	0.097	-0.936	0.365186	0.608643
N-Formyl-L-methionine_167_neg	DietSAAR	0.047	0.067	0.71	0.48957	0.611962
Homocitrulline_123_pos	DietSAAR	0.042	0.035	1.2	0.250124	0.612114
Aminoadipic acid_129_neg	DietSAAR	0.037	0.053	0.709	0.48979	0.612238
Adenosine_174_pos	DietSAAR	-0.065	0.085	-0.76	0.459901	0.613201
L-Cystathionine_137_pos	DietSAAR	-0.118	0.155	-0.759	0.460244	0.613658
Creatine_43_pos	DietSAAR	0.012	0.017	0.704	0.492896	0.616121
C14:2_224_neg	DietSAAR	-0.122	0.132	-0.925	0.370387	0.617312
Cytidine_242_neg	DietSAAR	0.032	0.041	0.776	0.450799	0.61961
L-Aspartic acid_48_pos	DietSAAR	-0.069	0.093	-0.749	0.466082	0.621443
C18:3_181_pos	DietSAAR	-0.161	0.175	-0.917	0.374793	0.624655
Hypoxanthine_75_neg	DietSAAR	0.07	0.098	0.712	0.488249	0.625309
Uridine 5'-monophosphate_213_pos	DietSAAR	-0.064	0.092	-0.692	0.500386	0.625483
Hexadecadienoyl carnitine C16:2_354_neg	DietSAAR	0.47	0.514	0.915	0.375921	0.626535
Taurocyamine (Guanidinoethyl sulfonate)_93_pos	DietSAAR	-0.04	0.044	-0.913	0.376579	0.627631
S-Adenosylhomocysteine_344_neg	DietSAAR	0.038	0.051	0.741	0.470816	0.627755
Glycine_3_neg	DietSAAR	0.034	0.038	0.912	0.377216	0.628693
L-Fucitol_143_neg	DietSAAR	0.062	0.068	0.904	0.381477	0.635796
Acetylglycine_33_neg	DietSAAR	0.055	0.066	0.835	0.417994	0.638655
Creatinine_21_pos	DietSAAR	0.042	0.049	0.863	0.402739	0.638956
Creatine_58_neg	DietSAAR	-0.012	0.017	-0.671	0.512919	0.641148
Cytidine monophosphate_299_neg	DietSAAR	-0.082	0.101	-0.815	0.428485	0.642593
Glycylproline_153_neg	DietSAAR	-0.043	0.049	-0.892	0.387716	0.646194
Glucosamine_171_neg	DietSAAR	-0.17	0.238	-0.713	0.48747	0.64996
Niacinamide_33_pos	DietSAAR	0.085	0.129	0.659	0.520689	0.650861
Muramic acid_249_neg	DietSAAR	-0.046	0.07	-0.657	0.522087	0.652609
Hypotaurine_14_pos	DietSAAR	-0.202	0.229	-0.883	0.392073	0.653455
3,5-Diiodothyronine_284_pos	DietSAAR	0.039	0.044	0.883	0.39216	0.6536
C23:0_326_neg	DietSAAR	-0.13	0.111	-1.167	0.262723	0.656807
N-a-Acetyl-L-arginine_221_neg	DietSAAR	-0.057	0.076	-0.744	0.46947	0.660389
Guanosine triphosphate_385_neg	DietSAAR	-0.085	0.098	-0.869	0.399706	0.666177
Biotin_246_neg	DietSAAR	0.044	0.051	0.867	0.400566	0.66761
N-Acetylasparagine_101_pos	DietSAAR	-0.072	0.083	-0.865	0.401463	0.669105
C18:2(Linoleic acid)_277_neg	DietSAAR	0.049	0.078	0.636	0.535293	0.669116
Beta-Alanine_3_pos	DietSAAR	0.024	0.038	0.631	0.538305	0.672881
Homocitrulline_194_neg	DietSAAR	0.033	0.038	0.86	0.404036	0.673393
GAP/DHAP_150_neg	DietSAAR	0.05	0.079	0.628	0.540379	0.675474
3-Methylglutaconic acid_60_pos	DietSAAR	-0.044	0.052	-0.855	0.407103	0.678505
Glucosamine_110_pos	DietSAAR	0.069	0.081	0.854	0.407238	0.678731
C22 Sphingomyelin (d18:1/22:0)_296_pos	DietSAAR	-0.06	0.099	-0.611	0.55095	0.688687
Propionylglycine_55_neg	DietSAAR	-0.093	0.111	-0.841	0.414339	0.690566
5-Aminolevulinic acid_57_neg	DietSAAR	-0.093	0.111	-0.841	0.414339	0.690566
(�)-2-Hydroxy-4-(methylthio)butanoic acid_100_neg	DietSAAR	0.063	0.094	0.665	0.517025	0.692609
D-Erythrose 4-phosphate_206_neg	DietSAAR	0.064	0.097	0.654	0.52365	0.698199
Hexadecenoyl carnitine C16:1_355_neg	DietSAAR	0.173	0.266	0.648	0.527389	0.703186
Tryptophanol_131_neg	DietSAAR	0.119	0.106	1.12	0.281645	0.704112
Glutathione_201_pos	DietSAAR	-0.02	0.034	-0.591	0.563809	0.704761
Propionyl carnitine C3_134_pos	DietSAAR	-0.063	0.076	-0.825	0.42307	0.705117
4-Guanidinobutanoic acid_61_pos	DietSAAR	0.154	0.233	0.658	0.520931	0.709789
Guanine_73_pos	DietSAAR	0.061	0.104	0.583	0.56899	0.711238
Betaine_30_pos	DietSAAR	0.036	0.044	0.815	0.428757	0.714595
Hexose phosphate_172_pos	DietSAAR	0.062	0.076	0.815	0.42895	0.714917
L-Carnitine_132_neg	DietSAAR	-0.056	0.098	-0.571	0.576914	0.721142
C22:2_312_neg	DietSAAR	-0.064	0.113	-0.564	0.581528	0.72691
L-Carnitine_86_pos	DietSAAR	-0.027	0.048	-0.56	0.584218	0.730272
C17:0_270_neg	DietSAAR	-0.07	0.11	-0.635	0.53547	0.73115
L-Alanine_9_neg	DietSAAR	-0.01	0.017	-0.555	0.58747	0.734337
Methylhistidine_97_pos	DietSAAR	0.028	0.047	0.609	0.552496	0.736661
Cysteineglutathione disulfide_366_neg	DietSAAR	0.049	0.089	0.552	0.589598	0.736997
1-Aminocyclopropanecarboxylic acid_6_pos	DietSAAR	0.029	0.047	0.608	0.553063	0.737418
3-Methyladipic acid_125_neg	DietSAAR	-0.077	0.129	-0.6	0.558251	0.744334
Citrulline_106_pos	DietSAAR	0.045	0.058	0.782	0.447439	0.745732
Cytosine_22_neg	DietSAAR	0.036	0.046	0.779	0.449082	0.74847
sphingosine (d18:1)_196_pos	DietSAAR	-0.089	0.166	-0.538	0.599052	0.748815
Thiamine_262_neg	DietSAAR	-0.101	0.188	-0.537	0.599669	0.749587
C26:5_348_neg	DietSAAR	-0.067	0.126	-0.536	0.600361	0.750452
Phosphoenolpyruvic acid_145_neg	DietSAAR	0.053	0.099	0.531	0.603471	0.754339
Adenosine monophosphate_323_neg	DietSAAR	-0.093	0.177	-0.528	0.6061	0.757626
Pirbuterol_237_neg	DietSAAR	0.076	0.131	0.584	0.568789	0.758386
Deoxyadenosine monophosphate_309_neg	DietSAAR	-0.05	0.085	-0.588	0.566052	0.758955
Mesoxalic acid_38_neg	DietSAAR	0.022	0.041	0.525	0.607898	0.759872
5'-Methylthioadenosine_194_pos	DietSAAR	-0.028	0.054	-0.523	0.608957	0.761197
Uridine_245_neg	DietSAAR	0.03	0.057	0.516	0.61398	0.767475
L-Kynurenine_131_pos	DietSAAR	0.045	0.089	0.512	0.616374	0.770467
Adenosine monophosphate_232_pos	DietSAAR	-0.086	0.168	-0.512	0.616411	0.770514
Homoveratric acid_125_pos	DietSAAR	-0.121	0.16	-0.755	0.462741	0.771236
Palmitoyl glycine (C16:0)_297_neg	DietSAAR	0.087	0.171	0.509	0.618352	0.77294
N-Methyl-D-aspartic acid_68_pos	DietSAAR	0.096	0.171	0.564	0.581505	0.77534
Guanosine triphosphate_283_pos	DietSAAR	-0.063	0.084	-0.75	0.465852	0.77642
sphingosine (d18:1)_289_neg	DietSAAR	-0.131	0.175	-0.749	0.465977	0.776629
N-Acetylasparagine_156_neg	DietSAAR	0.031	0.042	0.74	0.471793	0.786321
C17:2_265_neg	DietSAAR	0.049	0.1	0.492	0.630688	0.788359
Phosphoenolpyruvic acid_95_pos	DietSAAR	0.063	0.128	0.49	0.632018	0.790022
Glycerophosphocholine_168_pos	DietSAAR	-0.014	0.029	-0.486	0.634723	0.793404
D-Ribose 5-phosphate_232_neg	DietSAAR	0.037	0.06	0.612	0.550213	0.793723
L-Serine_13_pos	DietSAAR	0.077	0.075	1.016	0.326922	0.794947
Decadienoyl carnitine C10:2_207_pos	DietSAAR	0.113	0.155	0.729	0.47776	0.796267
Phosphoserine_184_neg	DietSAAR	-0.038	0.08	-0.481	0.637627	0.797034
Stearoyl carnitine C18_267_pos	DietSAAR	0.204	0.255	0.798	0.438325	0.797155
Uridine 5'-monophosphate_300_neg	DietSAAR	-0.044	0.09	-0.481	0.637871	0.797339
1,2,3-Propanetricarboxylic acid_165_neg	DietSAAR	0.051	0.095	0.539	0.598372	0.797829
Aminoadipic acid_84_pos	DietSAAR	-0.039	0.064	-0.613	0.549449	0.802933
Pargyline_81_pos	DietSAAR	-0.053	0.074	-0.722	0.482168	0.803613
Flavin Mononucleotide_372_neg	DietSAAR	-0.135	0.186	-0.722	0.48227	0.803783
C16:1(Palmitoleic acid)_253_neg	DietSAAR	0.044	0.093	0.473	0.643698	0.804622
Pirbuterol_151_pos	DietSAAR	0.025	0.034	0.72	0.483486	0.80581
C19:3_191_pos	DietSAAR	0.041	0.087	0.471	0.644712	0.80589
Ureidosuccinic acid_166_neg	DietSAAR	0.052	0.111	0.47	0.645879	0.807349
Fumaric acid_31_neg	DietSAAR	-0.054	0.053	-1.022	0.323996	0.809991
L-Aspartic acid_70_neg	DietSAAR	-0.043	0.092	-0.466	0.648509	0.810636
Uracil_25_neg	DietSAAR	-0.028	0.053	-0.534	0.602041	0.811813
C19:2_285_neg	DietSAAR	-0.088	0.144	-0.61	0.551545	0.813437
C26:6_346_neg	DietSAAR	-0.039	0.085	-0.463	0.650792	0.81349
Glycerophosphocholine_254_neg	DietSAAR	-0.022	0.049	-0.456	0.655325	0.819157
ADP-glucose_392_neg	DietSAAR	-0.049	0.069	-0.704	0.49291	0.821516
Indoxyl sulfate_217_neg	DietSAAR	0.069	0.152	0.453	0.65737	0.821713
Citramalic acid_95_neg	DietSAAR	-0.05	0.071	-0.704	0.493112	0.821853
Betaine aldehyde_7_pos	DietSAAR	-0.033	0.048	-0.685	0.504535	0.82407
CDP-Ethanolamine_371_neg	DietSAAR	0.042	0.061	0.698	0.496864	0.824177
Acetylphosphate_78_neg	DietSAAR	0.065	0.092	0.7	0.495129	0.825215
L-Glutamine_87_neg	DietSAAR	0.034	0.048	0.696	0.49804	0.830066
C11:0(Undecanoic acid)_185_neg	DietSAAR	-0.082	0.119	-0.693	0.499447	0.832412
Isovaleryl carnitine C5_160_pos	DietSAAR	0.075	0.17	0.439	0.667706	0.834632
Oleoyl ethanolamide_303_neg	DietSAAR	-0.052	0.121	-0.433	0.67133	0.839163
Oleoyl ethanolamide_214_pos	DietSAAR	-0.046	0.108	-0.431	0.672922	0.841153
Oxidized glutathione_288_pos	DietSAAR	-0.058	0.071	-0.829	0.421269	0.842537
L-Palmitoylcarnitine_256_pos	DietSAAR	0.193	0.233	0.828	0.421551	0.843103
Deoxyuridine_142_pos	DietSAAR	0.046	0.107	0.428	0.675011	0.843763
C19:0_288_neg	DietSAAR	-0.075	0.075	-0.991	0.338474	0.846185
Guanosine_279_neg	DietSAAR	0.045	0.106	0.424	0.677732	0.847164
Octenoyl carnitine C8:1_186_pos	DietSAAR	-0.071	0.15	-0.474	0.642731	0.856975
O-Phosphoethanolamine_82_neg	DietSAAR	-0.02	0.038	-0.521	0.610211	0.862254
L-Malic acid_71_neg	DietSAAR	-0.051	0.052	-0.976	0.345601	0.864002
GDP-Mannose_393_neg	DietSAAR	-0.036	0.08	-0.448	0.661346	0.881795
Methylmalonic acid_39_neg	DietSAAR	0.048	0.05	0.96	0.353385	0.883462
Histamine_23_neg	DietSAAR	0.027	0.058	0.472	0.644053	0.883896
Pentadecanoyl carnitine C15:0_248_pos	DietSAAR	0.155	0.221	0.701	0.494908	0.884911
Phenylbutyric acid_89_pos	DietSAAR	-0.021	0.054	-0.382	0.70825	0.885313
Acetylphosphate_56_pos	DietSAAR	0.028	0.064	0.44	0.666432	0.888576
Acetylcholine_62_pos	DietSAAR	0.08	0.084	0.954	0.356438	0.891094
Pyridoxamine 5'-phosphate_248_neg	DietSAAR	0.067	0.106	0.63	0.53863	0.897716
sphingosine (d18:1-P)_342_neg	DietSAAR	-0.035	0.094	-0.368	0.718387	0.897984
Uridine diphosphate glucose_388_neg	DietSAAR	-0.03	0.082	-0.365	0.720554	0.900693
L-Lysine_67_pos	DietSAAR	-0.02	0.055	-0.363	0.72211	0.902637
Glyoxylic acid_1_neg	DietSAAR	-0.042	0.054	-0.789	0.443537	0.904108
Hexadecenoyl carnitine C16:1_255_pos	DietSAAR	0.141	0.226	0.624	0.542582	0.904303
C14:1(Myristoleic acid)_227_neg	DietSAAR	-0.03	0.084	-0.357	0.726628	0.908285
C20:3_200_pos	DietSAAR	-0.037	0.105	-0.355	0.727568	0.90946
Pyrophosphate_168_neg	DietSAAR	-0.033	0.092	-0.355	0.728211	0.910264
Hexose phosphate_260_neg	DietSAAR	0.057	0.093	0.616	0.547811	0.913019
Niacinamide_46_neg	DietSAAR	0.04	0.114	0.35	0.731536	0.91442
Tetrahydrocortisone_238_pos	DietSAAR	0.121	0.197	0.613	0.549815	0.916358
Glucosamine 6-phosphate_170_pos	DietSAAR	0.05	0.082	0.613	0.549979	0.916631
4-Hydroxybenzaldehyde_45_neg	DietSAAR	-0.015	0.043	-0.347	0.733698	0.917122
Urocanic acid_55_pos	DietSAAR	0.104	0.143	0.727	0.479381	0.920208
Pyroglutamic acid_37_pos	DietSAAR	0.026	0.065	0.405	0.691693	0.92306
Uridine 5'-diphosphate_358_neg	DietSAAR	0.035	0.102	0.34	0.738824	0.923529
Acetyl-CoA_297_pos	DietSAAR	-0.038	0.113	-0.339	0.739401	0.924251
L-Acetylcarnitine_208_neg	DietSAAR	-0.044	0.073	-0.604	0.555352	0.925586
Palmitoyl glycine (C16:0)_209_pos	DietSAAR	-0.126	0.136	-0.922	0.372014	0.926008
N-Acetylglutamine_187_neg	DietSAAR	0.048	0.08	0.602	0.556516	0.927526
C18:3_276_neg	DietSAAR	0.031	0.093	0.335	0.742796	0.928495
C20:1_296_neg	DietSAAR	-0.066	0.109	-0.601	0.557178	0.928629
N-Acetylglutamine_118_pos	DietSAAR	0.095	0.103	0.923	0.371499	0.928748
C18:4_180_pos	DietSAAR	-0.048	0.147	-0.328	0.747422	0.934277
N-glutamyl taurine (glutaurine)_165_pos	DietSAAR	-0.029	0.064	-0.451	0.658643	0.934641
Indole-3-propionic acid_193_neg	DietSAAR	-0.034	0.087	-0.389	0.70301	0.937346
Cytidine triphosphate_377_neg	DietSAAR	-0.037	0.084	-0.436	0.669271	0.937508
5-Methylcytosine_35_pos	DietSAAR	0.022	0.065	0.337	0.740993	0.93808
Trehalose 6-phosphate_361_neg	DietSAAR	0.072	0.224	0.324	0.75084	0.93855
L-Acetylcarnitine_128_pos	DietSAAR	-0.032	0.053	-0.592	0.563388	0.938979
C26:6_247_pos	DietSAAR	0.034	0.106	0.321	0.753287	0.941609
O-Phosphoethanolamine_59_pos	DietSAAR	-0.012	0.038	-0.319	0.754388	0.942985
C20:1_206_pos	DietSAAR	-0.083	0.153	-0.544	0.595226	0.945183
Trehalose 6-phosphate_261_pos	DietSAAR	0.122	0.324	0.377	0.711538	0.945396
C22:6(Docosahexaenoic acid)_216_pos	DietSAAR	-0.034	0.081	-0.426	0.67684	0.946193
N-Acetylserine_91_neg	DietSAAR	0.026	0.045	0.585	0.567904	0.946507
Carnitine C5:1_156_pos	DietSAAR	0.031	0.1	0.313	0.758992	0.94874
3-Nitrotyrosine_225_neg	DietSAAR	-0.003	0.045	-0.062	0.95145	0.95145
L-Cystine_234_neg	DietSAAR	-0.035	0.114	-0.309	0.761917	0.952396
N-Acetyl-L-aspartic acid_104_pos	DietSAAR	0.023	0.118	0.193	0.849639	0.95242
Lumichrome_153_pos	DietSAAR	-0.058	0.138	-0.419	0.681749	0.952694
Dihydroxybenzoic acid_118_neg	DietSAAR	0.043	0.22	0.197	0.846476	0.952847
N-Acetyl-L-aspartic acid_160_neg	DietSAAR	0.03	0.099	0.307	0.763051	0.953813
C18 Sphingomyelin (d18:1/18:0)_400_neg	DietSAAR	-0.005	0.087	-0.059	0.954066	0.954066
Ribitol_114_neg	DietSAAR	-0.006	0.038	-0.169	0.8685	0.954424
Trigonelline_53_pos	DietSAAR	-0.025	0.082	-0.305	0.764538	0.955673
DL-2-Aminooctanoic acid_82_pos	DietSAAR	-0.002	0.037	-0.056	0.956244	0.956244
Dodecanoylcarnitine_321_neg	DietSAAR	0.055	0.261	0.212	0.83491	0.956973
L-Tryptophan_209_neg	DietSAAR	-0.004	0.074	-0.053	0.95838	0.95838
Carnosine_226_neg	DietSAAR	-0.003	0.059	-0.053	0.958385	0.958385
Thiamine pyrophosphate_363_neg	DietSAAR	0.005	0.093	0.052	0.95953	0.95953
C16:2_251_neg	DietSAAR	0.005	0.097	0.05	0.960877	0.960877
Decanoyl carnitine C10_211_pos	DietSAAR	-0.019	0.209	-0.089	0.930205	0.961196
Allantoin_121_neg	DietSAAR	-0.01	0.035	-0.299	0.7692	0.9615
L-Cystine_146_pos	DietSAAR	0.006	0.119	0.048	0.962126	0.962126
C18:4_275_neg	DietSAAR	0.019	0.121	0.158	0.876837	0.962433
Fructose 1,6-bisphosphate_224_pos	DietSAAR	0.006	0.119	0.047	0.963175	0.963175
N-oleoyl taurine_251_pos	DietSAAR	-0.003	0.065	-0.047	0.963479	0.963479
Cytosine_16_pos	DietSAAR	-0.003	0.07	-0.046	0.964015	0.964015
N-acetylaspartylglutamic acid (NAAG)_198_pos	DietSAAR	0.004	0.09	0.046	0.964183	0.964183
Pyridoxal_94_pos	DietSAAR	0.02	0.067	0.295	0.772535	0.965668
Decatrienoyl carnitine C10:3_205_pos	DietSAAR	-0.003	0.05	-0.055	0.957136	0.965792
C16:1(Palmitoleic acid)_166_pos	DietSAAR	-0.002	0.052	-0.043	0.966599	0.966599
Behenoyl carnitine C22_277_pos	DietSAAR	-0.032	0.191	-0.166	0.870662	0.967163
Homo-L-arginine_122_pos	DietSAAR	-0.02	0.067	-0.293	0.773961	0.967452
Stearoyl carnitine C18_368_neg	DietSAAR	0.197	0.246	0.799	0.437443	0.967533
N-palmitoyl taurine_332_neg	DietSAAR	-0.027	0.093	-0.293	0.774065	0.967582
Dodecanoylcarnitine_230_pos	DietSAAR	-0.009	0.209	-0.041	0.967734	0.967734
Phosphocreatine_132_pos	DietSAAR	0.005	0.129	0.041	0.967738	0.967738
N-palmitoyl taurine_237_pos	DietSAAR	-0.003	0.076	-0.041	0.967941	0.967941
Tetradecadienoyl carnitine C14:2_239_pos	DietSAAR	0.027	0.229	0.117	0.908496	0.969748
Saccharopine_274_neg	DietSAAR	-0.054	0.108	-0.498	0.626188	0.970318
L-Tyrosine_180_neg	DietSAAR	-0.033	0.092	-0.354	0.728871	0.971828
Adenosine 2',3'-cyclic phosphate_217_pos	DietSAAR	-0.044	0.143	-0.31	0.761322	0.9723
Sucrose_320_neg	DietSAAR	0.004	0.127	0.033	0.974291	0.974291
C19:1_193_pos	DietSAAR	-0.004	0.116	-0.032	0.975058	0.975058
Hexanoylglycine_154_neg	DietSAAR	0.055	0.193	0.284	0.780242	0.975302
Guanosine diphosphate_370_neg	DietSAAR	0.004	0.114	0.031	0.975333	0.975333
ADP-ribose_387_neg	DietSAAR	-0.002	0.071	-0.03	0.976273	0.976273
Glycylproline_100_pos	DietSAAR	-0.003	0.092	-0.029	0.976927	0.976927
N-lignoceryl taurine_275_pos	DietSAAR	0.229	0.41	0.557	0.586332	0.97722
carnitine C26:0_386_neg	DietSAAR	0.026	0.091	0.282	0.781781	0.977227
Guanidoacetic acid_26_pos	DietSAAR	0.001	0.053	0.028	0.978064	0.978064
Thymine_50_neg	DietSAAR	-0.002	0.082	-0.027	0.978568	0.978568
Deoxycytidine_141_pos	DietSAAR	0.033	0.1	0.331	0.745401	0.978628
Adenosine triphosphate_281_pos	DietSAAR	0.002	0.074	0.025	0.980632	0.980632
Thymidine_154_pos	DietSAAR	0.048	0.095	0.502	0.623463	0.980807
Dimethylmalonic acid_64_neg	DietSAAR	0.016	0.058	0.279	0.78469	0.980863
D-Xylose_104_neg	DietSAAR	0.032	0.082	0.389	0.702792	0.983025
C19:1_286_neg	DietSAAR	-0.002	0.085	-0.022	0.983086	0.983086
Glucosamine 6-sulfate_257_neg	DietSAAR	0.107	0.121	0.88	0.39383	0.984575
5-Keto-D-gluconate_202_neg	DietSAAR	-0.002	0.085	-0.019	0.984939	0.984939
D-Arabinose_106_neg	DietSAAR	-0.002	0.083	-0.019	0.985354	0.985354
Glucosamine 6-phosphate_258_neg	DietSAAR	0.049	0.09	0.549	0.591538	0.985896
Mannitol 1-phosphate_173_pos	DietSAAR	-0.002	0.097	-0.018	0.986072	0.986072
N-Butyrylglycine_84_neg	DietSAAR	0.003	0.146	0.018	0.986132	0.986132
Oxidized glutathione_395_neg	DietSAAR	-0.02	0.1	-0.2	0.844497	0.986925
Uridine triphosphate_378_neg	DietSAAR	0.001	0.087	0.016	0.987323	0.987323
Glutathione_293_neg	DietSAAR	0.01	0.051	0.194	0.848708	0.987332
1H-Indole-3-acetamide_163_neg	DietSAAR	0.001	0.067	0.016	0.98778	0.98778
L-Tyrosine_113_pos	DietSAAR	0.001	0.094	0.015	0.988304	0.988304
D-Ribose 5-phosphate_143_pos	DietSAAR	-0.044	0.161	-0.271	0.790715	0.988394
Thymidine 5'-triphosphate_376_neg	DietSAAR	-0.02	0.164	-0.122	0.904435	0.989054
Inosine_176_pos	DietSAAR	0.002	0.164	0.014	0.989305	0.989305
Decanoyl carnitine C10_298_neg	DietSAAR	-0.005	0.475	-0.01	0.991802	0.991802
N-Acetylneuraminic acid_295_neg	DietSAAR	-0.006	0.055	-0.109	0.914798	0.992024
C24:2_335_neg	DietSAAR	-0.023	0.086	-0.266	0.794459	0.993074
Methyl beta-D-glucopyranoside_204_neg	DietSAAR	-0.001	0.132	-0.008	0.993986	0.993986
Taurine_34_pos	DietSAAR	-0.008	0.031	-0.264	0.795656	0.99457
Inosine_268_neg	DietSAAR	0.001	0.115	0.005	0.99569	0.99569
Lumichrome_239_neg	DietSAAR	-0.001	0.195	-0.005	0.995733	0.995733
N-acetylaspartylglutamic acid (NAAG)_290_neg	DietSAAR	-0.021	0.07	-0.308	0.762534	0.996415
C20:2_294_neg	DietSAAR	-0.023	0.09	-0.262	0.797184	0.996481
Uridine_158_pos	DietSAAR	0.021	0.08	0.261	0.79765	0.997063
N6-Acetyl-L-lysine_120_pos	DietSAAR	-0.033	0.063	-0.526	0.607057	0.998571
Oleyl carnitine C18:1_264_pos	DietSAAR	0.173	0.256	0.675	0.510404	0.998722
Muramic acid_162_pos	DietSAAR	0.015	0.059	0.259	0.799155	0.998944
Glycerol 3-phosphate_151_neg	DietSAAR	-0.013	0.05	-0.259	0.799465	0.999331
Pyruvic acid_5_neg	DietSAAR	-0.02	0.084	-0.241	0.812976	1
Acetoin_6_neg	DietSAAR	-0.005	0.067	-0.073	0.942457	1
Glycerol_10_neg	DietSAAR	-0.007	0.101	-0.07	0.945269	1
Gamma-Aminobutyric acid_14_neg	DietSAAR	-0.007	0.045	-0.157	0.87776	1
Dimethylglycine_15_neg	DietSAAR	-0.007	0.045	-0.157	0.87776	1
Glyceric acid_20_neg	DietSAAR	-0.009	0.049	-0.187	0.854697	1
1-Pyrroline-5-carboxylic acid_27_neg	DietSAAR	0.023	0.098	0.238	0.815498	1
Guanidoacetic acid_34_neg	DietSAAR	0.019	0.059	0.327	0.748855	1
2-Hydroxyvaleric acid_41_neg	DietSAAR	-0.007	0.063	-0.114	0.910814	1
Threitol_47_neg	DietSAAR	0.03	0.071	0.422	0.679379	1
Taurine_49_neg	DietSAAR	0.006	0.025	0.257	0.800634	1
Pyroglutamic acid_51_neg	DietSAAR	0.052	0.085	0.607	0.553258	1
3-Methylindole_59_neg	DietSAAR	0.006	0.048	0.132	0.896974	1
Glutaric acid_63_neg	DietSAAR	0.012	0.055	0.221	0.827929	1
Ornithine_69_neg	DietSAAR	-0.011	0.053	-0.213	0.834178	1
Threonic acid_73_neg	DietSAAR	-0.014	0.06	-0.229	0.822055	1
Urocanic acid_77_neg	DietSAAR	0.085	0.157	0.54	0.597789	1
Methylimidazoleacetic acid_79_neg	DietSAAR	-0.019	0.239	-0.081	0.936979	1
3-Methylglutaconic acid_83_neg	DietSAAR	0.009	0.082	0.113	0.911704	1
Oxoglutaric acid_86_neg	DietSAAR	0.004	0.049	0.085	0.933513	1
L-Lysine_88_neg	DietSAAR	-0.014	0.058	-0.252	0.80495	1
L-Glutamic acid_94_neg	DietSAAR	-0.009	0.047	-0.195	0.848532	1
3-Amino-4-hydroxybenzoate_116_neg	DietSAAR	0.039	0.143	0.274	0.788238	1
L-Histidine_119_neg	DietSAAR	-0.007	0.066	-0.101	0.921221	1
Indoleacetaldehyde_122_neg	DietSAAR	-0.02	0.041	-0.481	0.638077	1
DL-2-Aminooctanoic acid_123_neg	DietSAAR	-0.036	0.073	-0.491	0.631329	1
3-Hydroxymethylglutaric acid_134_neg	DietSAAR	0.008	0.071	0.117	0.908716	1
Pterin_136_neg	DietSAAR	0.018	0.073	0.24	0.813967	1
Methionine sulfoxide_141_neg	DietSAAR	-0.013	0.082	-0.153	0.880317	1
Methylhistidine_149_neg	DietSAAR	0.008	0.047	0.166	0.870549	1
L-Arginine_159_neg	DietSAAR	-0.008	0.049	-0.163	0.873068	1
D-Glucose_176_neg	DietSAAR	-0.013	0.087	-0.147	0.885268	1
N6-Acetyl-L-lysine_188_neg	DietSAAR	-0.005	0.047	-0.1	0.922144	1
N-Alpha-acetyllysine_191_neg	DietSAAR	-0.005	0.047	-0.1	0.922144	1
Capryloylglycine_207_neg	DietSAAR	0.035	0.094	0.374	0.713815	1
Xanthurenic acid_210_neg	DietSAAR	-0.013	0.054	-0.251	0.805572	1
Indolelactic acid_212_neg	DietSAAR	-0.04	0.096	-0.414	0.685007	1
Phosphocreatine_216_neg	DietSAAR	0.023	0.129	0.176	0.862609	1
Pantothenic acid_222_neg	DietSAAR	-0.034	0.107	-0.318	0.754953	1
Deoxycytidine_228_neg	DietSAAR	-0.007	0.083	-0.078	0.938566	1
Deoxyuridine_230_neg	DietSAAR	0.009	0.061	0.14	0.890451	1
Homocarnosine_235_neg	DietSAAR	0.023	0.043	0.523	0.609128	1
Anserine_236_neg	DietSAAR	0.023	0.043	0.523	0.609128	1
Thymidine_240_neg	DietSAAR	-0.009	0.078	-0.12	0.90646	1
Pyridoxal 5'-phosphate_247_neg	DietSAAR	-0.005	0.077	-0.071	0.944672	1
Mannitol 1-phosphate_261_neg	DietSAAR	0.041	0.082	0.504	0.622214	1
2,3-Diphosphoglyceric acid_263_neg	DietSAAR	0.012	0.055	0.217	0.830999	1
2,3-Diphosphoglyceric acid_264_neg	DietSAAR	-0.011	0.148	-0.074	0.941701	1
C17:1_269_neg	DietSAAR	-0.014	0.134	-0.108	0.915742	1
6-Phosphogluconic acid_273_neg	DietSAAR	-0.014	0.074	-0.188	0.853715	1
C18:1(Oleic acid)_278_neg	DietSAAR	0.011	0.071	0.161	0.874566	1
C19:3_284_neg	DietSAAR	0.025	0.097	0.261	0.798174	1
C21:1_301_neg	DietSAAR	-0.069	0.139	-0.495	0.628506	1
C22:6(Docosahexaenoic acid)_305_neg	DietSAAR	0.01	0.097	0.104	0.918797	1
Adenosine 2',3'-cyclic phosphate_306_neg	DietSAAR	-0.047	0.136	-0.348	0.733278	1
C22:5_308_neg	DietSAAR	0.007	0.088	0.074	0.941709	1
Fructose 1,6-bisphosphate_314_neg	DietSAAR	0.037	0.145	0.255	0.802453	1
Lactose_315_neg	DietSAAR	0.031	0.072	0.433	0.67134	1
Thiamine monophosphate_322_neg	DietSAAR	0.021	0.07	0.298	0.769935	1
Xanthylic acid_333_neg	DietSAAR	-0.004	0.069	-0.065	0.949346	1
Tetrahydrocortisone_334_neg	DietSAAR	0.029	0.151	0.191	0.851618	1
Tetradecadienoyl carnitine C14:2_337_neg	DietSAAR	0.111	0.452	0.246	0.809349	1
Tetradecenoyl carnitine C14:1_338_neg	DietSAAR	-0.021	0.216	-0.095	0.925366	1
Myristoyl carnitine C14_340_neg	DietSAAR	0.061	0.249	0.245	0.810055	1
Pentadecanoyl carnitine C15:0_347_neg	DietSAAR	-0.025	0.235	-0.107	0.915959	1
N-linoleoyl taurine_349_neg	DietSAAR	-0.017	0.07	-0.242	0.81255	1
N-oleoyl taurine_351_neg	DietSAAR	-0.015	0.074	-0.197	0.846994	1
N-stearoyl taurine_352_neg	DietSAAR	-0.013	0.103	-0.124	0.902796	1
L-Palmitoylcarnitine_356_neg	DietSAAR	0.175	0.25	0.698	0.496876	1
CDP_357_neg	DietSAAR	-0.018	0.101	-0.181	0.858809	1
Cholic acid_359_neg	DietSAAR	-0.029	0.237	-0.122	0.90456	1
Linoleoyl carnitine C18:2_362_neg	DietSAAR	0.052	0.243	0.213	0.834063	1
Oleyl carnitine C18:1_365_neg	DietSAAR	0.166	0.262	0.635	0.535745	1
ADP_367_neg	DietSAAR	0.026	0.11	0.234	0.81831	1
Taurodeoxycholic acid_381_neg	DietSAAR	0.203	0.26	0.783	0.446701	1
Raffinose_383_neg	DietSAAR	-0.011	0.064	-0.164	0.872064	1
Adenosine triphosphate_384_neg	DietSAAR	0.016	0.091	0.177	0.862266	1
carnitine C28:0_389_neg	DietSAAR	-0.007	0.101	-0.071	0.94465	1
Uridine diphosphate-N-acetylglucosamine_394_neg	DietSAAR	-0.03	0.051	-0.582	0.570072	1
NAD_397_neg	DietSAAR	-0.01	0.046	-0.215	0.832615	1
Stachyose_399_neg	DietSAAR	-0.011	0.072	-0.16	0.875468	1
NADP_401_neg	DietSAAR	0.013	0.097	0.138	0.892296	1
Acetyl-CoA_403_neg	DietSAAR	-0.013	0.199	-0.067	0.947187	1
Gamma-Aminobutyric acid_10_pos	DietSAAR	0.007	0.04	0.163	0.873136	1
Uracil_19_pos	DietSAAR	-0.011	0.052	-0.216	0.831924	1
Thymine_36_pos	DietSAAR	0.03	0.086	0.354	0.728769	1
L-Asparagine_45_pos	DietSAAR	0.035	0.052	0.666	0.516404	1
Ornithine_47_pos	DietSAAR	0.042	0.086	0.489	0.632639	1
p-Aminobenzoic acid_52_pos	DietSAAR	-0.058	0.241	-0.242	0.812468	1
Methylimidazoleacetic acid_58_pos	DietSAAR	-0.138	0.179	-0.769	0.45451	1
L-Glutamine_66_pos	DietSAAR	0.019	0.037	0.499	0.625314	1
L-Glutamic acid_69_pos	DietSAAR	-0.011	0.054	-0.194	0.848743	1
L-Histidine_78_pos	DietSAAR	-0.019	0.069	-0.276	0.78634	1
Allantoin_79_pos	DietSAAR	-0.016	0.076	-0.21	0.837037	1
2-Amino-3-phosphonopropionic acid_96_pos	DietSAAR	0.022	0.11	0.199	0.845374	1
Glycerol 3-phosphate_98_pos	DietSAAR	-0.012	0.055	-0.211	0.835623	1
N-Acetylornithine_102_pos	DietSAAR	0.011	0.129	0.086	0.93259	1
L-Arginine_103_pos	DietSAAR	-0.009	0.044	-0.208	0.837856	1
3-Phosphoglyceric acid_116_pos	DietSAAR	0.042	0.09	0.464	0.649569	1
2-Phosphoglyceric acid_117_pos	DietSAAR	0.042	0.09	0.464	0.649569	1
Capryloylglycine_127_pos	DietSAAR	0.06	0.125	0.483	0.636565	1
L-Tryptophan_129_pos	DietSAAR	-0.021	0.086	-0.249	0.806937	1
Xanthurenic acid_130_pos	DietSAAR	-0.008	0.054	-0.15	0.883241	1
N-Acetylserotonin_135_pos	DietSAAR	0.01	0.078	0.123	0.904101	1
Pantothenic acid_136_pos	DietSAAR	-0.027	0.106	-0.259	0.799756	1
Gluconolactone_138_pos	DietSAAR	-0.03	0.139	-0.217	0.830985	1
Carnosine_139_pos	DietSAAR	-0.012	0.073	-0.162	0.873592	1
Butyryl carnitine C4_144_pos	DietSAAR	0.042	0.213	0.195	0.84799	1
Homocarnosine_148_pos	DietSAAR	0.028	0.055	0.518	0.612457	1
Anserine_149_pos	DietSAAR	0.028	0.055	0.518	0.612457	1
Fucose-1-phosphate_157_pos	DietSAAR	-0.01	0.058	-0.165	0.871223	1
Deoxyadenosine_163_pos	DietSAAR	0.009	0.121	0.072	0.943849	1
Hexanoyl carnitine C6_171_pos	DietSAAR	-0.05	0.214	-0.235	0.817447	1
6-Phosphogluconic acid_178_pos	DietSAAR	0.012	0.058	0.209	0.837265	1
C18:2(Linoleic acid)_182_pos	DietSAAR	0.007	0.108	0.069	0.945812	1
C18:1(Oleic acid)_183_pos	DietSAAR	-0.02	0.086	-0.238	0.815483	1
C18:0(Stearic acid)_185_pos	DietSAAR	0.022	0.116	0.19	0.851711	1
Octanoyl carnitine C8_188_pos	DietSAAR	-0.074	0.231	-0.32	0.753922	1
C20:2_203_pos	DietSAAR	-0.05	0.154	-0.326	0.749515	1
N-Acetylneuraminic acid_204_pos	DietSAAR	-0.01	0.063	-0.161	0.87466	1
C22:5_219_pos	DietSAAR	0.024	0.09	0.269	0.792018	1
Thiamine monophosphate_231_pos	DietSAAR	-0.016	0.129	-0.121	0.90568	1
Tetradecenoyl carnitine C14:1_240_pos	DietSAAR	0.042	0.207	0.204	0.841391	1
Myristoyl carnitine C14_242_pos	DietSAAR	0.111	0.233	0.475	0.642051	1
sphingosine (d18:1-P)_244_pos	DietSAAR	-0.014	0.085	-0.16	0.875337	1
S-Adenosylhomocysteine_245_pos	DietSAAR	0.017	0.06	0.277	0.78558	1
N-linoleoyl taurine_250_pos	DietSAAR	0.013	0.067	0.197	0.846534	1
N-stearoyl taurine_253_pos	DietSAAR	0.004	0.06	0.074	0.941804	1
Hexadecadienoyl carnitine C16:2_254_pos	DietSAAR	0.1	0.232	0.432	0.672269	1
CDP_258_pos	DietSAAR	0.031	0.14	0.223	0.826766	1
Thiamine pyrophosphate_263_pos	DietSAAR	-0.021	0.093	-0.231	0.820513	1
Cysteineglutathione disulfide_265_pos	DietSAAR	0.046	0.18	0.255	0.802361	1
ADP_266_pos	DietSAAR	0.033	0.133	0.246	0.809182	1
CDP-Ethanolamine_270_pos	DietSAAR	-0.006	0.055	-0.11	0.913806	1
Arachidoyl carnitine C20_273_pos	DietSAAR	0.079	0.271	0.291	0.77533	1
Cytidine triphosphate_276_pos	DietSAAR	-0.011	0.088	-0.13	0.898513	1
Uridine triphosphate_278_pos	DietSAAR	-0.02	0.084	-0.24	0.813848	1
ADP-ribose_285_pos	DietSAAR	0.014	0.071	0.192	0.850133	1
GDP-Mannose_286_pos	DietSAAR	-0.013	0.066	-0.192	0.850875	1
NAD_291_pos	DietSAAR	0.016	0.052	0.308	0.762366	1
NADP_294_pos	DietSAAR	-0.015	0.069	-0.216	0.832433	1
Carnosine_226_neg	TissueSoleus	-1.349	0.059	-22.719	1.89766e-12	3.79532e-12
Homocarnosine_235_neg	TissueSoleus	-0.966	0.043	-22.23	2.55366e-12	6.38414e-12
Anserine_236_neg	TissueSoleus	-0.966	0.043	-22.23	2.55366e-12	6.38414e-12
Histamine_23_neg	TissueSoleus	-1.332	0.058	-23.152	1.46677e-12	7.33383e-12
L-Histidine_119_neg	TissueSoleus	-1.399	0.066	-21.055	5.34935e-12	1.33734e-11
Methylhistidine_149_neg	TissueSoleus	-0.995	0.047	-21.006	5.52241e-12	1.3806e-11
L-Histidine_78_pos	TissueSoleus	-1.33	0.069	-19.171	1.90716e-11	4.7679e-11
Carnosine_139_pos	TissueSoleus	-1.377	0.073	-18.758	2.55982e-11	6.39954e-11
Glycine_1_pos	TissueSoleus	-0.468	0.025	-18.359	3.42188e-11	8.55471e-11
Homocarnosine_148_pos	TissueSoleus	-0.98	0.055	-17.87	4.92132e-11	1.23033e-10
Anserine_149_pos	TissueSoleus	-0.98	0.055	-17.87	4.92132e-11	1.23033e-10
N-Acetylserine_91_neg	TissueSoleus	-0.673	0.045	-15.124	4.56374e-10	1.14094e-09
Creatine_58_neg	TissueSoleus	-0.251	0.017	-14.405	8.68755e-10	2.17189e-09
Methylhistidine_97_pos	TissueSoleus	-0.632	0.047	-13.547	1.94403e-09	3.88806e-09
Pirbuterol_151_pos	TissueSoleus	0.474	0.034	13.754	1.59362e-09	3.98404e-09
Glycerol 3-phosphate_151_neg	TissueSoleus	-0.682	0.05	-13.656	1.75112e-09	4.37781e-09
L-Proline_30_neg	TissueSoleus	-0.448	0.035	-12.912	3.63333e-09	9.08333e-09
L-Alanine_9_neg	TissueSoleus	-0.221	0.017	-12.814	4.00922e-09	1.0023e-08
Glycerol 3-phosphate_98_pos	TissueSoleus	-0.7	0.055	-12.76	4.23796e-09	1.05949e-08
O-Acetylserine_90_neg	TissueSoleus	-0.628	0.047	-13.315	2.43649e-09	1.21825e-08
L-Proline_24_pos	TissueSoleus	-0.406	0.034	-11.95	9.86755e-09	2.46689e-08
Glycine_3_neg	TissueSoleus	-0.441	0.038	-11.769	1.19969e-08	2.99923e-08
Beta-Alanine_3_pos	TissueSoleus	-0.383	0.038	-10.203	7.27441e-08	1.8186e-07
Creatine_43_pos	TissueSoleus	-0.172	0.017	-10.026	9.04083e-08	2.26021e-07
L-Cystine_234_neg	TissueSoleus	-1.007	0.114	-8.867	4.05121e-07	1.0128e-06
NAD_397_neg	TissueSoleus	-0.391	0.046	-8.513	6.59414e-07	1.64854e-06
Ureidopropionic acid_65_neg	TissueSoleus	-0.368	0.041	-8.999	3.39428e-07	1.69714e-06
L-Valine_28_pos	TissueSoleus	-0.246	0.03	-8.204	1.02076e-06	2.5519e-06
Pirbuterol_237_neg	TissueSoleus	-1.097	0.131	-8.37	8.06056e-07	3.22422e-06
Pyruvic acid_5_neg	TissueSoleus	-0.678	0.084	-8.034	1.30418e-06	3.26045e-06
Ureidopropionic acid_44_pos	TissueSoleus	-0.359	0.042	-8.52	6.53275e-07	3.26637e-06
Creatinine_21_pos	TissueSoleus	-0.381	0.049	-7.828	1.76093e-06	4.40233e-06
C19:3_284_neg	TissueSoleus	0.768	0.097	7.881	1.62888e-06	4.95295e-06
Methylcitrate_213_neg	TissueSoleus	0.419	0.056	7.466	3.03149e-06	7.57873e-06
Decatrienoyl carnitine C10:3_205_pos	TissueSoleus	0.385	0.05	7.773	1.91016e-06	7.64063e-06
L-Alanine_5_pos	TissueSoleus	-0.156	0.021	-7.416	3.27261e-06	8.18154e-06
Nicotinamide ribotide_221_pos	TissueSoleus	0.391	0.053	7.396	3.37269e-06	8.43172e-06
Pyrophosphate_168_neg	TissueSoleus	-0.67	0.092	-7.298	3.92316e-06	9.8079e-06
L-Glutamic acid_69_pos	TissueSoleus	0.395	0.054	7.272	4.0831e-06	1.02078e-05
L-Valine_35_neg	TissueSoleus	-0.239	0.033	-7.251	4.22037e-06	1.05509e-05
dehydrocarnitine_80_pos	TissueSoleus	0.382	0.053	7.239	4.29398e-06	1.07349e-05
L-Aspartic acid_70_neg	TissueSoleus	0.657	0.092	7.121	5.16663e-06	1.29166e-05
Citramalic acid_95_neg	TissueSoleus	0.504	0.071	7.097	5.36173e-06	1.34043e-05
S-Adenosylhomocysteine_344_neg	TissueSoleus	-0.358	0.051	-6.948	6.79005e-06	1.35801e-05
C20:4(Arachidonic acid)_291_neg	TissueSoleus	0.334	0.048	6.906	7.25729e-06	1.81432e-05
L-Cystine_146_pos	TissueSoleus	-0.853	0.119	-7.182	4.69575e-06	1.8783e-05
Gamma-Aminobutyric acid_14_neg	TissueSoleus	0.306	0.045	6.874	7.63343e-06	1.90836e-05
Dimethylglycine_15_neg	TissueSoleus	0.306	0.045	6.874	7.63343e-06	1.90836e-05
CDP-Ethanolamine_270_pos	TissueSoleus	0.396	0.055	7.196	4.59161e-06	2.29581e-05
O-Phosphoethanolamine_59_pos	TissueSoleus	0.247	0.038	6.513	1.37148e-05	3.4287e-05
L-Fucose_139_neg	TissueSoleus	-0.254	0.039	-6.491	1.42329e-05	3.55822e-05
2-Deoxyglucose_140_neg	TissueSoleus	-0.254	0.039	-6.491	1.42329e-05	3.55822e-05
Threonic acid_73_neg	TissueSoleus	0.385	0.06	6.453	1.51551e-05	3.78879e-05
1-Aminocyclopropanecarboxylic acid_6_pos	TissueSoleus	0.293	0.047	6.24	2.16142e-05	4.32284e-05
L-Glutamic acid_94_neg	TissueSoleus	0.298	0.047	6.298	1.96342e-05	4.90856e-05
Acetoin_6_neg	TissueSoleus	0.421	0.067	6.297	1.96558e-05	4.91395e-05
GAP/DHAP_150_neg	TissueSoleus	-0.495	0.079	-6.23	2.1996e-05	5.49899e-05
O-Phosphoethanolamine_82_neg	TissueSoleus	0.236	0.038	6.16	2.47645e-05	6.19112e-05
L-Aspartic acid_48_pos	TissueSoleus	0.558	0.093	6.021	3.13685e-05	6.2737e-05
Glycolic acid_4_neg	TissueSoleus	-0.219	0.036	-6.038	3.04743e-05	7.61856e-05
Homocitrulline_123_pos	TissueSoleus	-0.224	0.035	-6.396	1.66655e-05	8.33275e-05
C18 Sphingomyelin (d18:1/18:0)_400_neg	TissueSoleus	-0.51	0.087	-5.834	4.33804e-05	8.67609e-05
L-Phenylalanine_142_neg	TissueSoleus	-0.235	0.04	-5.868	4.08648e-05	0.000102162
C22:4_310_neg	TissueSoleus	0.359	0.061	5.856	4.17353e-05	0.000104338
Phosphoenolpyruvic acid_145_neg	TissueSoleus	-0.573	0.099	-5.795	4.64277e-05	0.000116069
3-Nitrotyrosine_225_neg	TissueSoleus	-0.251	0.045	-5.607	6.46739e-05	0.000129348
Argininosuccinic acid_190_pos	TissueSoleus	0.472	0.083	5.724	5.25677e-05	0.000131419
FAD_295_pos	TissueSoleus	1.351	0.239	5.658	5.90679e-05	0.00014767
Mevalonic acid-5-pyrophosphate_202_pos	TissueSoleus	0.546	0.097	5.639	6.10403e-05	0.000152601
C20:3_292_neg	TissueSoleus	0.316	0.056	5.607	6.47019e-05	0.000161755
2,3-Diphosphoglyceric acid_263_neg	TissueSoleus	0.325	0.055	5.913	3.77992e-05	0.000188996
Cinnamic acid_96_neg	TissueSoleus	-0.239	0.043	-5.516	7.60276e-05	0.000190069
Glyceric acid_20_neg	TissueSoleus	-0.268	0.049	-5.505	7.75852e-05	0.000193963
C26:6_247_pos	TissueSoleus	-0.617	0.106	-5.824	4.41413e-05	0.000220707
S-Adenosylhomocysteine_245_pos	TissueSoleus	-0.345	0.06	-5.776	4.79706e-05	0.000239853
6-Phosphogluconic acid_273_neg	TissueSoleus	-0.398	0.074	-5.378	9.74623e-05	0.000243656
L-Phenylalanine_91_pos	TissueSoleus	-0.208	0.039	-5.317	0.00010876	0.0002719
Adenosine triphosphate_384_neg	TissueSoleus	-0.48	0.091	-5.277	0.000116854	0.000292134
Glucosamine 6-phosphate_170_pos	TissueSoleus	-0.431	0.082	-5.272	0.000117945	0.000294862
L-Fucitol_92_pos	TissueSoleus	-0.21	0.04	-5.265	0.000119636	0.00029909
Hydroxypyruvic acid_17_neg	TissueSoleus	0.34	0.06	5.623	6.28812e-05	0.000314406
Cinnamic acid_72_pos	TissueSoleus	-0.203	0.039	-5.232	0.000126852	0.000317129
Hexose phosphate_172_pos	TissueSoleus	-0.394	0.076	-5.205	0.000133428	0.000333569
Fructose 1,6-bisphosphate_224_pos	TissueSoleus	-0.645	0.119	-5.438	8.74421e-05	0.000349768
Adenosine triphosphate_281_pos	TissueSoleus	-0.368	0.074	-4.999	0.000194833	0.000389666
L-Homocysteic acid_182_neg	TissueSoleus	0.417	0.084	4.986	0.000199472	0.000498681
Cytidine monophosphate_212_pos	TissueSoleus	0.296	0.056	5.318	0.000108538	0.000542688
Gamma-Aminobutyric acid_10_pos	TissueSoleus	-0.198	0.04	-4.905	0.000232329	0.000580822
4-Trimethylammoniobutanoic acid_63_pos	TissueSoleus	0.175	0.036	4.88	0.000243125	0.000607813
Taurine_49_neg	TissueSoleus	-0.121	0.025	-4.872	0.000246676	0.000616691
Glucosamine 6-phosphate_258_neg	TissueSoleus	-0.434	0.09	-4.83	0.000267068	0.000667671
CMP-Sialic Acid_396_neg	TissueSoleus	-0.335	0.07	-4.799	0.000282888	0.000707219
Propionylglycine_40_pos	TissueSoleus	-0.493	0.103	-4.767	0.000300637	0.000751593
5-Aminolevulinic acid_42_pos	TissueSoleus	-0.493	0.103	-4.767	0.000300637	0.000751593
Propionylglycine_55_neg	TissueSoleus	-0.522	0.111	-4.715	0.000331931	0.000829826
5-Aminolevulinic acid_57_neg	TissueSoleus	-0.522	0.111	-4.715	0.000331931	0.000829826
Hexose phosphate_260_neg	TissueSoleus	-0.438	0.093	-4.698	0.000342168	0.000855421
L-Cystathionine_137_pos	TissueSoleus	-0.709	0.155	-4.569	0.000437173	0.000874347
Adenine_72_neg	TissueSoleus	0.285	0.063	4.524	0.000476594	0.000953187
NAD_291_pos	TissueSoleus	-0.241	0.052	-4.635	0.000386264	0.000965659
D-Erythrose 4-phosphate_206_neg	TissueSoleus	-0.434	0.097	-4.458	0.000541524	0.00108305
C18:4_275_neg	TissueSoleus	0.54	0.121	4.456	0.000543058	0.00108612
Lumichrome_153_pos	TissueSoleus	0.663	0.138	4.813	0.000275865	0.00110346
Inosinic acid_324_neg	TissueSoleus	-0.455	0.1	-4.547	0.000456434	0.00114109
Fructose 1,6-bisphosphate_314_neg	TissueSoleus	-0.658	0.145	-4.535	0.000466979	0.00116745
Glycylproline_153_neg	TissueSoleus	-0.221	0.049	-4.527	0.000473781	0.00118445
Homocitrulline_194_neg	TissueSoleus	-0.17	0.038	-4.453	0.000545967	0.00136492
Phosphorylcholine_114_pos	TissueSoleus	-0.274	0.062	-4.401	0.000603674	0.00150918
C22:5_308_neg	TissueSoleus	0.383	0.088	4.364	0.000648779	0.00162195
DL-2-Aminooctanoic acid_82_pos	TissueSoleus	0.155	0.037	4.23	0.000839952	0.0016799
Adenosine_266_neg	TissueSoleus	0.342	0.079	4.312	0.000716571	0.00179143
N-Acetylornithine_158_neg	TissueSoleus	-0.231	0.054	-4.303	0.00072871	0.00182178
Uridine triphosphate_378_neg	TissueSoleus	-0.365	0.087	-4.179	0.00092855	0.0018571
Acetylphosphate_56_pos	TissueSoleus	-0.29	0.064	-4.538	0.00046435	0.0018574
CDP-Ethanolamine_371_neg	TissueSoleus	0.282	0.061	4.632	0.000387952	0.00193976
Inosinic acid_233_pos	TissueSoleus	-0.387	0.093	-4.174	0.000936137	0.00234034
Dimethylmalonic acid_64_neg	TissueSoleus	0.242	0.058	4.169	0.000946665	0.00236666
Argininosuccinic acid_283_neg	TissueSoleus	0.334	0.08	4.167	0.000948967	0.00237242
N-linoleoyl taurine_250_pos	TissueSoleus	0.302	0.067	4.496	0.000503214	0.00251607
Xanthurenic acid_130_pos	TissueSoleus	0.222	0.054	4.109	0.00106408	0.00266019
Indole-3-carboxylic acid_127_neg	TissueSoleus	-0.222	0.05	-4.443	0.000557287	0.00278643
2-Indolecarboxylic acid_128_neg	TissueSoleus	-0.222	0.05	-4.443	0.000557287	0.00278643
6-Phosphogluconic acid_178_pos	TissueSoleus	-0.235	0.058	-4.033	0.00123344	0.00308359
C16:2_251_neg	TissueSoleus	0.377	0.097	3.89	0.00163511	0.00327023
C22:6(Docosahexaenoic acid)_305_neg	TissueSoleus	0.383	0.097	3.958	0.00142939	0.00357347
Pyridoxamine 5'-phosphate_161_pos	TissueSoleus	0.384	0.098	3.937	0.00149006	0.00372514
Cytidine triphosphate_377_neg	TissueSoleus	-0.36	0.084	-4.276	0.000768232	0.00384116
Pyridoxal_94_pos	TissueSoleus	-0.26	0.067	-3.892	0.00162622	0.00406554
C14:1(Myristoleic acid)_227_neg	TissueSoleus	0.324	0.084	3.855	0.00174991	0.00437479
D-Galactose_174_neg	TissueSoleus	0.195	0.051	3.841	0.00180088	0.00450219
myo-Inositol_179_neg	TissueSoleus	0.195	0.051	3.841	0.00180088	0.00450219
Cholesterol sulfate_374_neg	TissueSoleus	0.182	0.048	3.827	0.00185036	0.00462591
C18:2(Linoleic acid)_277_neg	TissueSoleus	0.297	0.078	3.811	0.00190856	0.0047714
Methionine sulfoxide_141_neg	TissueSoleus	-0.313	0.082	-3.8	0.00194946	0.00487364
Glucosamine_110_pos	TissueSoleus	-0.308	0.081	-3.79	0.0019907	0.00497675
Taurocyamine (Guanidinoethyl sulfonate)_93_pos	TissueSoleus	-0.167	0.044	-3.781	0.00202578	0.00506444
C18:3_276_neg	TissueSoleus	0.35	0.093	3.761	0.002107	0.00526749
2-Amino-3-phosphonopropionic acid_96_pos	TissueSoleus	-0.415	0.11	-3.76	0.00210989	0.00527473
CDP_258_pos	TissueSoleus	-0.525	0.14	-3.739	0.00220039	0.00550097
2-Hydroxyadipic acid_87_pos	TissueSoleus	-0.367	0.101	-3.626	0.00275207	0.00550413
3-Hydroxymethylglutaric acid_88_pos	TissueSoleus	-0.367	0.101	-3.626	0.00275207	0.00550413
Phosphoserine_184_neg	TissueSoleus	0.291	0.08	3.658	0.00258525	0.00646312
Phosphoenolpyruvic acid_95_pos	TissueSoleus	-0.512	0.128	-3.986	0.00135167	0.00675834
C18:1(Oleic acid)_278_neg	TissueSoleus	0.255	0.071	3.602	0.00288934	0.00722334
Biotin_246_neg	TissueSoleus	-0.181	0.051	-3.585	0.00298565	0.00746413
Glycylproline_100_pos	TissueSoleus	-0.317	0.092	-3.466	0.00378196	0.00756391
Glycerophosphocholine_254_neg	TissueSoleus	0.173	0.049	3.573	0.00305927	0.00764818
N-linoleoyl taurine_349_neg	TissueSoleus	0.246	0.07	3.533	0.0033106	0.0082765
Acetylphosphate_78_neg	TissueSoleus	-0.357	0.092	-3.862	0.00172752	0.00863761
Glutaric acid_63_neg	TissueSoleus	0.213	0.055	3.854	0.00175365	0.00876823
Hypoxanthine_75_neg	TissueSoleus	0.34	0.098	3.48	0.0036776	0.009194
Arachidoyl glycine (C20:4)_241_pos	TissueSoleus	0.614	0.178	3.456	0.00385531	0.00963828
Xanthylic acid_333_neg	TissueSoleus	-0.238	0.069	-3.448	0.00391777	0.00979443
Taurocyamine (Guanidinoethyl sulfonate)_144_neg	TissueSoleus	-0.147	0.043	-3.446	0.00393655	0.00984137
L-Homoserine_43_neg	TissueSoleus	-0.216	0.063	-3.439	0.00398936	0.00997341
L-Threonine_44_neg	TissueSoleus	-0.216	0.063	-3.439	0.00398936	0.00997341
N-Acetylneuraminic acid_295_neg	TissueSoleus	-0.182	0.055	-3.294	0.00532485	0.0106497
Glycerol-CH3COO_113_neg	TissueSoleus	-0.195	0.057	-3.397	0.00434144	0.0108536
N-Methyl-D-aspartic acid_68_pos	TissueSoleus	0.615	0.171	3.605	0.00287235	0.0114894
Ribitol_114_neg	TissueSoleus	-0.136	0.038	-3.593	0.00293851	0.0117541
C24:6_327_neg	TissueSoleus	0.238	0.071	3.354	0.00472658	0.0118164
Indoleacetaldehyde_122_neg	TissueSoleus	-0.138	0.041	-3.347	0.0047897	0.0119742
Hypoxanthine_51_pos	TissueSoleus	0.294	0.089	3.316	0.00510014	0.0127503
N-glutamyl taurine (glutaurine)_165_pos	TissueSoleus	0.213	0.064	3.314	0.00511838	0.012796
N-oleoyl taurine_251_pos	TissueSoleus	0.209	0.065	3.191	0.00653822	0.0130764
GDP-Mannose_393_neg	TissueSoleus	-0.255	0.08	-3.19	0.00654466	0.0130893
Indole-3-propionic acid_193_neg	TissueSoleus	-0.277	0.087	-3.188	0.00657655	0.0131531
Sucrose_320_neg	TissueSoleus	0.401	0.127	3.163	0.00691007	0.0138201
Citrulline_164_neg	TissueSoleus	-0.108	0.033	-3.26	0.00570139	0.0142535
Muramic acid_162_pos	TissueSoleus	0.192	0.059	3.253	0.00577425	0.0144356
C16:1(Palmitoleic acid)_253_neg	TissueSoleus	0.3	0.093	3.23	0.00604268	0.0151067
C14:2_224_neg	TissueSoleus	0.425	0.132	3.225	0.0061098	0.0152745
Uridine diphosphate glucuronic acid_390_neg	TissueSoleus	-0.217	0.068	-3.189	0.00656623	0.0164156
Cytidine_242_neg	TissueSoleus	-0.131	0.041	-3.186	0.00659784	0.0164946
N-Acetylasparagine_101_pos	TissueSoleus	-0.263	0.083	-3.181	0.0066641	0.0166603
Uridine_245_neg	TissueSoleus	0.181	0.057	3.157	0.00699813	0.0174953
N-glutamyl taurine (glutaurine)_252_neg	TissueSoleus	0.258	0.082	3.157	0.0069989	0.0174972
sphingosine (d18:1-P)_244_pos	TissueSoleus	0.267	0.085	3.133	0.00733024	0.0183256
C17:2_265_neg	TissueSoleus	0.347	0.1	3.47	0.00375089	0.0187545
IDP_369_neg	TissueSoleus	-0.506	0.164	-3.085	0.00807294	0.0201823
Oxoglutaric acid_86_neg	TissueSoleus	0.15	0.049	3.084	0.00809252	0.0202313
L-Tryptophan_209_neg	TissueSoleus	-0.219	0.074	-2.968	0.0101716	0.0203431
Fucose-1-phosphate_244_neg	TissueSoleus	0.134	0.044	3.077	0.00819254	0.0204813
ADP_367_neg	TissueSoleus	-0.337	0.11	-3.07	0.00831234	0.0207808
Acetyl-CoA_297_pos	TissueSoleus	0.347	0.113	3.06	0.00848057	0.0212014
Cytidine_155_pos	TissueSoleus	-0.146	0.048	-3.007	0.00942885	0.0235721
L-Lysine_88_neg	TissueSoleus	-0.173	0.058	-3.005	0.00946113	0.0236528
C14:1(Myristoleic acid)_140_pos	TissueSoleus	-0.165	0.055	-2.988	0.00977356	0.0244339
Thymidine 5'-triphosphate_376_neg	TissueSoleus	-0.471	0.164	-2.875	0.0122373	0.0244746
Ophthalmic acid_189_pos	TissueSoleus	0.423	0.154	2.755	0.0154929	0.0258215
3-Deoxy-d-glycero-d-galacto-2-nonulosonic Acid_267_neg	TissueSoleus	0.374	0.127	2.947	0.0106102	0.0265256
3-Methylglutaconic acid_60_pos	TissueSoleus	0.153	0.052	2.935	0.0108585	0.0271463
2-Hydroxyadipic acid_133_neg	TissueSoleus	0.167	0.057	2.916	0.0112868	0.0282169
4-Hydroxybenzaldehyde_45_neg	TissueSoleus	0.123	0.043	2.869	0.0123866	0.0309665
Fucose-1-phosphate_157_pos	TissueSoleus	0.185	0.058	3.197	0.0064554	0.032277
Uridine triphosphate_278_pos	TissueSoleus	-0.238	0.084	-2.844	0.0130053	0.0325133
Pyridoxamine 5'-phosphate_248_neg	TissueSoleus	0.302	0.106	2.839	0.0131235	0.0328087
5-Methylcytosine_35_pos	TissueSoleus	-0.183	0.065	-2.834	0.0132721	0.0331802
Adenosine_174_pos	TissueSoleus	0.23	0.085	2.707	0.0170077	0.0340154
Pipecolic acid_38_pos	TissueSoleus	-0.15	0.053	-2.807	0.0139762	0.0349405
Trehalose 6-phosphate_261_pos	TissueSoleus	-1.02	0.324	-3.148	0.00711409	0.0355705
Gluconolactone_138_pos	TissueSoleus	0.387	0.139	2.784	0.014633	0.0365826
Trehalose 6-phosphate_361_neg	TissueSoleus	-0.621	0.224	-2.775	0.0148934	0.0372335
Octenoyl carnitine C8:1_186_pos	TissueSoleus	0.397	0.15	2.655	0.0188278	0.0376556
L-Acetylcarnitine_208_neg	TissueSoleus	0.202	0.073	2.766	0.0151697	0.0379241
C22:3_222_pos	TissueSoleus	0.723	0.262	2.762	0.0152722	0.0381806
Pipecolic acid_52_neg	TissueSoleus	-0.126	0.048	-2.643	0.019277	0.038554
Diaminopimelic acid_195_neg	TissueSoleus	-0.098	0.037	-2.618	0.0202537	0.0405074
Capryloylglycine_127_pos	TissueSoleus	-0.341	0.125	-2.732	0.0162167	0.0405418
Stachyose_399_neg	TissueSoleus	0.196	0.072	2.731	0.0162471	0.0406176
ADP-glucose_392_neg	TissueSoleus	-0.188	0.069	-2.728	0.0163438	0.0408596
Lactose_315_neg	TissueSoleus	0.196	0.072	2.728	0.0163444	0.0408611
Lumichrome_239_neg	TissueSoleus	0.505	0.195	2.592	0.0213098	0.0426195
L-Acetylcarnitine_128_pos	TissueSoleus	0.144	0.053	2.696	0.0174061	0.0435153
Hypotaurine_14_pos	TissueSoleus	0.617	0.229	2.692	0.0175377	0.0438442
Diaminopimelic acid_124_pos	TissueSoleus	-0.268	0.108	-2.477	0.02664	0.0502306
sphingosine (d18:1-P)_342_neg	TissueSoleus	0.246	0.094	2.609	0.0206231	0.0515579
Acetylglycine_33_neg	TissueSoleus	-0.172	0.066	-2.605	0.0207724	0.051931
3-Methylindole_59_neg	TissueSoleus	-0.125	0.048	-2.598	0.021045	0.0526126
Cytosine_16_pos	TissueSoleus	-0.172	0.07	-2.467	0.0271169	0.0542339
Phosphocreatine_132_pos	TissueSoleus	-0.318	0.129	-2.465	0.0272602	0.0545204
Phosphocreatine_216_neg	TissueSoleus	-0.332	0.129	-2.571	0.0222155	0.0555387
Cytosine_22_neg	TissueSoleus	-0.118	0.046	-2.564	0.0225053	0.0562633
Dihydrouracil_23_pos	TissueSoleus	0.289	0.113	2.556	0.0228371	0.0570928
1H-Indole-3-acetamide_163_neg	TissueSoleus	-0.164	0.067	-2.429	0.0291732	0.0583463
CMP-Sialic Acid_289_pos	TissueSoleus	-0.169	0.058	-2.885	0.0119913	0.0599563
Androstenedione_187_pos	TissueSoleus	0.331	0.14	2.36	0.0333413	0.0601591
C24:5_328_neg	TissueSoleus	0.194	0.077	2.506	0.0251744	0.0629359
L-Lysine_67_pos	TissueSoleus	-0.137	0.055	-2.504	0.0252759	0.0631897
C20:2_294_neg	TissueSoleus	0.223	0.09	2.485	0.0262343	0.0655858
C26:6_346_neg	TissueSoleus	-0.211	0.085	-2.477	0.0266374	0.0665935
Guanosine monophosphate_236_pos	TissueSoleus	0.177	0.063	2.823	0.0135404	0.0677019
Tetrahydrocortisone_238_pos	TissueSoleus	0.486	0.197	2.463	0.0273697	0.0684241
C19:1_286_neg	TissueSoleus	0.199	0.085	2.34	0.0346188	0.0692377
Lithocholic acid_341_neg	TissueSoleus	-0.94	0.336	-2.795	0.0143072	0.071536
Guanosine triphosphate_385_neg	TissueSoleus	-0.273	0.098	-2.788	0.0145049	0.0725243
Tridecanoic acid_219_neg	TissueSoleus	-0.312	0.128	-2.431	0.0291106	0.0727764
C26:5_348_neg	TissueSoleus	-0.306	0.126	-2.43	0.0291226	0.0728064
C11:0(Undecanoic acid)_185_neg	TissueSoleus	-0.286	0.119	-2.405	0.0305508	0.0763769
L-Arginine_159_neg	TissueSoleus	-0.117	0.049	-2.387	0.0316591	0.0791479
Uridine_158_pos	TissueSoleus	0.19	0.08	2.379	0.0321079	0.0802699
L-Carnitine_132_neg	TissueSoleus	0.233	0.098	2.376	0.0323419	0.0808548
Acetyl-CoA_403_neg	TissueSoleus	0.471	0.199	2.367	0.0328513	0.0821282
C22:3_311_neg	TissueSoleus	0.218	0.093	2.351	0.0339049	0.0847623
Xanthurenic acid_210_neg	TissueSoleus	0.126	0.054	2.35	0.0339397	0.0848493
3-Hydroxyanthranilic acid_75_pos	TissueSoleus	-0.128	0.055	-2.347	0.0341849	0.0854621
5'-Methylthioadenosine_194_pos	TissueSoleus	-0.126	0.054	-2.341	0.034571	0.0864276
Inosine_176_pos	TissueSoleus	0.365	0.164	2.223	0.0432146	0.0864293
Dihydrouracil_29_neg	TissueSoleus	0.317	0.118	2.693	0.0175021	0.0875105
C19:3_191_pos	TissueSoleus	0.203	0.087	2.333	0.0351065	0.0877662
L-Arginine_103_pos	TissueSoleus	-0.103	0.044	-2.328	0.0353847	0.0884617
Citrulline_106_pos	TissueSoleus	-0.134	0.058	-2.325	0.0356383	0.0890958
Isovaleryl carnitine C5_160_pos	TissueSoleus	0.393	0.17	2.314	0.0363957	0.0909891
4-Trimethylammoniobutanoic acid_85_neg	TissueSoleus	0.816	0.354	2.308	0.0367614	0.0919034
Inosine_268_neg	TissueSoleus	0.251	0.115	2.184	0.046472	0.0929441
Deoxyuridine_230_neg	TissueSoleus	-0.14	0.061	-2.302	0.0371874	0.0929685
Raffinose_383_neg	TissueSoleus	0.147	0.064	2.297	0.0375553	0.0938884
C18:3_181_pos	TissueSoleus	0.402	0.175	2.294	0.0377804	0.0944511
Homoveratric acid_125_pos	TissueSoleus	-0.423	0.16	-2.646	0.0191969	0.0959843
Guanine_73_pos	TissueSoleus	0.237	0.104	2.284	0.0385137	0.0962843
5'-Methylthioadenosine_287_neg	TissueSoleus	-0.147	0.056	-2.637	0.0195336	0.097668
Oxidized glutathione_395_neg	TissueSoleus	-0.215	0.1	-2.145	0.0500131	0.100026
2-Hydroxyvaleric acid_41_neg	TissueSoleus	-0.143	0.063	-2.253	0.0408039	0.10201
Muramic acid_249_neg	TissueSoleus	0.158	0.07	2.24	0.0418488	0.104622
Threitol_47_neg	TissueSoleus	-0.157	0.071	-2.226	0.0429128	0.107282
Guanosine diphosphate_269_pos	TissueSoleus	-0.217	0.108	-2.007	0.0644497	0.107416
N-Formyl-L-methionine_167_neg	TissueSoleus	-0.148	0.067	-2.211	0.0442122	0.110531
Oxoadipic acid_124_neg	TissueSoleus	0.146	0.066	2.21	0.0442976	0.110744
L-Homoserine_31_pos	TissueSoleus	-0.142	0.065	-2.196	0.0454428	0.113607
Propionyl carnitine C3_134_pos	TissueSoleus	0.168	0.076	2.195	0.0454951	0.113738
Biotin_159_pos	TissueSoleus	-0.13	0.059	-2.194	0.0455723	0.113931
C18:4_180_pos	TissueSoleus	0.376	0.147	2.552	0.0230152	0.115076
Aconitate_155_neg	TissueSoleus	0.129	0.059	2.187	0.046183	0.115457
Ornithine_69_neg	TissueSoleus	-0.114	0.053	-2.145	0.0499907	0.124977
Mevalonic acid-5-phosphate_229_neg	TissueSoleus	-0.257	0.147	-1.752	0.101719	0.127149
Citric acid_199_neg	TissueSoleus	0.079	0.041	1.903	0.0777686	0.129614
Pterin_136_neg	TissueSoleus	-0.155	0.073	-2.112	0.0531085	0.132771
C22:6(Docosahexaenoic acid)_216_pos	TissueSoleus	-0.169	0.081	-2.102	0.054123	0.135307
Mesoxalic acid_38_neg	TissueSoleus	-0.086	0.041	-2.101	0.0541919	0.13548
Oleoyl ethanolamide_214_pos	TissueSoleus	-0.225	0.108	-2.091	0.0551992	0.137998
CDP_357_neg	TissueSoleus	-0.208	0.101	-2.056	0.0588898	0.147224
Glucosamine_171_neg	TissueSoleus	0.461	0.238	1.932	0.0737912	0.147582
Ribothymidine_256_neg	TissueSoleus	-0.164	0.09	-1.823	0.089795	0.149658
Pargyline_81_pos	TissueSoleus	0.15	0.074	2.034	0.0612993	0.153248
Cortisol 21-acetate_260_pos	TissueSoleus	-0.322	0.159	-2.03	0.0617997	0.154499
Ophthalmic acid_282_neg	TissueSoleus	0.251	0.14	1.796	0.0941097	0.15685
L-Tryptophan_129_pos	TissueSoleus	-0.173	0.086	-2.009	0.0641818	0.160454
N6-Acetyl-L-lysine_188_neg	TissueSoleus	-0.093	0.047	-1.965	0.0695718	0.17393
N-Alpha-acetyllysine_191_neg	TissueSoleus	-0.093	0.047	-1.965	0.0695718	0.17393
Homo-L-arginine_122_pos	TissueSoleus	-0.13	0.067	-1.948	0.0717514	0.179378
(�)-2-Hydroxy-4-(methylthio)butanoic acid_100_neg	TissueSoleus	-0.183	0.094	-1.938	0.0730367	0.182592
Citraconic acid_54_neg	TissueSoleus	0.108	0.056	1.936	0.0732816	0.183204
Cysteineglutathione disulfide_366_neg	TissueSoleus	-0.173	0.089	-1.934	0.073574	0.183935
Tiglic acid_11_neg	TissueSoleus	-0.193	0.114	-1.689	0.113272	0.188786
Deoxycytidine_228_neg	TissueSoleus	-0.159	0.083	-1.914	0.0762629	0.190657
Oleoyl ethanolamide_303_neg	TissueSoleus	-0.23	0.121	-1.904	0.077625	0.194063
C22:4_220_pos	TissueSoleus	0.339	0.178	1.903	0.0778222	0.194556
N-oleoyl taurine_351_neg	TissueSoleus	0.141	0.074	1.902	0.0779535	0.194884
L-Kynurenine_131_pos	TissueSoleus	-0.168	0.089	-1.892	0.0793529	0.198382
Guanosine_184_pos	TissueSoleus	0.215	0.114	1.891	0.0795426	0.198857
Taurine_34_pos	TissueSoleus	-0.059	0.031	-1.888	0.0799303	0.199826
DL-2-Aminooctanoic acid_123_neg	TissueSoleus	0.137	0.073	1.883	0.080619	0.201547
Methyl beta-D-glucopyranoside_204_neg	TissueSoleus	-0.282	0.132	-2.133	0.0511105	0.204442
Guanosine monophosphate_331_neg	TissueSoleus	0.122	0.065	1.871	0.0824321	0.20608
Deoxyadenosine_163_pos	TissueSoleus	0.225	0.121	1.867	0.0829528	0.207382
1-Pyrroline-5-carboxylic acid_20_pos	TissueSoleus	-0.129	0.069	-1.865	0.0832614	0.208154
Galacturonic acid_201_neg	TissueSoleus	0.14	0.079	1.781	0.09665	0.20907
Guanidoacetic acid_34_neg	TissueSoleus	-0.109	0.059	-1.856	0.0846133	0.211533
Propenoyl carnitine C3:1_220_neg	TissueSoleus	0.173	0.107	1.613	0.128968	0.214946
Guanosine triphosphate_283_pos	TissueSoleus	-0.178	0.084	-2.125	0.0518377	0.221713
N-palmitoyl taurine_237_pos	TissueSoleus	0.129	0.076	1.695	0.112273	0.224545
N-lignoceryl taurine_375_neg	TissueSoleus	0.173	0.104	1.674	0.116355	0.23271
C22:2_223_pos	TissueSoleus	0.139	0.091	1.536	0.146734	0.244557
NADP_401_neg	TissueSoleus	-0.209	0.097	-2.153	0.0492126	0.246063
2-Hydroxybutyric acid_12_pos	TissueSoleus	0.148	0.11	1.348	0.199046	0.248807
Malonic acid_16_neg	TissueSoleus	0.059	0.039	1.516	0.15166	0.252767
C17:1_269_neg	TissueSoleus	0.234	0.134	1.744	0.103028	0.25757
Hypotaurine_21_neg	TissueSoleus	0.428	0.246	1.738	0.104099	0.260249
Arachidoyl glycine (C20:4)_339_neg	TissueSoleus	0.276	0.187	1.481	0.160705	0.267842
C26:4_350_neg	TissueSoleus	-0.225	0.143	-1.572	0.138249	0.278361
carnitine C28:0_389_neg	TissueSoleus	0.171	0.101	1.697	0.111808	0.279521
C22:1(Erucic acid)_313_neg	TissueSoleus	0.202	0.14	1.441	0.171677	0.286128
Uridine diphosphate glucose_388_neg	TissueSoleus	-0.137	0.082	-1.673	0.116539	0.291348
Niacinamide_33_pos	TissueSoleus	0.213	0.129	1.653	0.120674	0.301685
1-Pyrroline-5-carboxylic acid_27_neg	TissueSoleus	-0.162	0.098	-1.651	0.121061	0.302652
Cytidine triphosphate_276_pos	TissueSoleus	-0.179	0.088	-2.037	0.0610278	0.305139
N-a-Acetyl-L-arginine_133_pos	TissueSoleus	-0.066	0.046	-1.441	0.171446	0.33919
Aminoadipic acid_129_neg	TissueSoleus	-0.078	0.053	-1.492	0.157863	0.340717
D-Xylose_104_neg	TissueSoleus	-0.129	0.082	-1.57	0.138825	0.347062
ADP_266_pos	TissueSoleus	0.175	0.133	1.318	0.208555	0.347592
Homogentisic acid_147_neg	TissueSoleus	0.19	0.174	1.096	0.291626	0.364532
Methionine sulfoximine_172_neg	TissueSoleus	0.448	0.415	1.08	0.298242	0.372802
C20:1_296_neg	TissueSoleus	0.167	0.109	1.526	0.149242	0.373106
C18:1(Oleic acid)_183_pos	TissueSoleus	-0.13	0.086	-1.518	0.151162	0.377904
L-Asparagine_66_neg	TissueSoleus	0.052	0.042	1.239	0.235589	0.392648
Guanosine diphosphate_370_neg	TissueSoleus	-0.123	0.114	-1.084	0.296883	0.395844
Guanosine_279_neg	TissueSoleus	0.158	0.106	1.481	0.160652	0.40163
Uridine 5'-monophosphate_213_pos	TissueSoleus	0.113	0.092	1.224	0.240995	0.401659
C19:2_192_pos	TissueSoleus	0.086	0.072	1.194	0.252388	0.420647
2-Hydroxycaproic acid_68_neg	TissueSoleus	-0.063	0.063	-0.993	0.337363	0.421703
carnitine C26:0_386_neg	TissueSoleus	0.168	0.091	1.856	0.0845606	0.422803
Aminoisobutyric acid_9_pos	TissueSoleus	-0.079	0.08	-0.989	0.339607	0.424509
Carbamoyl phosphate_81_neg	TissueSoleus	-0.139	0.098	-1.418	0.177945	0.44247
C20:1_206_pos	TissueSoleus	-0.217	0.153	-1.416	0.178777	0.446942
C20:2_203_pos	TissueSoleus	-0.217	0.154	-1.404	0.182158	0.455395
Uracil_19_pos	TissueSoleus	-0.072	0.052	-1.404	0.182184	0.455459
C18:0(Stearic acid)_185_pos	TissueSoleus	0.131	0.116	1.132	0.276853	0.461421
Succinic acid_40_neg	TissueSoleus	-0.053	0.053	-0.998	0.335351	0.48867
L-Fucitol_143_neg	TissueSoleus	-0.092	0.068	-1.347	0.199271	0.498177
N-Acetyl-L-aspartic acid_160_neg	TissueSoleus	-0.133	0.099	-1.346	0.199642	0.499104
Thymine_50_neg	TissueSoleus	-0.099	0.082	-1.201	0.249791	0.499582
D-Ribose 5-phosphate_232_neg	TissueSoleus	0.08	0.06	1.328	0.20529	0.513224
Butyryl carnitine C4_144_pos	TissueSoleus	0.282	0.213	1.324	0.206561	0.516404
NADP_294_pos	TissueSoleus	0.102	0.069	1.489	0.158695	0.516974
N-Alpha-acetyllysine_121_pos	TissueSoleus	-0.064	0.061	-1.046	0.313476	0.522461
Indoxyl sulfate_217_neg	TissueSoleus	0.2	0.152	1.317	0.209131	0.522828
Mevalonic acid_99_neg	TissueSoleus	-0.119	0.143	-0.832	0.419452	0.524315
Thymidine_240_neg	TissueSoleus	-0.102	0.078	-1.314	0.210078	0.525194
Thiamine_262_neg	TissueSoleus	-0.246	0.188	-1.312	0.210789	0.526973
Uridine 5'-diphosphate_358_neg	TissueSoleus	-0.176	0.102	-1.729	0.105726	0.52863
N-Acetyl-L-aspartic acid_104_pos	TissueSoleus	-0.137	0.118	-1.161	0.264863	0.529725
sphingosine (d20:1)_304_neg	TissueSoleus	-0.198	0.146	-1.352	0.19768	0.533937
3,5-Diiodothyronine_284_pos	TissueSoleus	0.057	0.044	1.296	0.215767	0.539418
Decadienoyl carnitine C10:2_207_pos	TissueSoleus	0.201	0.155	1.296	0.216053	0.540132
Lysodihydrosphingomyelin (d18:0)_274_pos	TissueSoleus	0.2	0.199	1.005	0.331773	0.552954
N-Acetylneuraminic acid_204_pos	TissueSoleus	-0.08	0.063	-1.273	0.223887	0.559716
sphingosine (d20:1)_215_pos	TissueSoleus	-0.143	0.14	-1.02	0.325082	0.563805
Pyridoxal 5'-phosphate_247_neg	TissueSoleus	0.098	0.077	1.266	0.2261	0.565249
Trimethylamine N-oxide_2_pos	TissueSoleus	0.047	0.06	0.772	0.453135	0.566419
C19:2_285_neg	TissueSoleus	0.181	0.144	1.256	0.229615	0.574038
Orotic acid_120_neg	TissueSoleus	0.154	0.123	1.253	0.230558	0.576395
C24:1_336_neg	TissueSoleus	0.087	0.088	0.985	0.341224	0.580757
5-Keto-D-gluconate_202_neg	TissueSoleus	-0.093	0.085	-1.093	0.292881	0.585763
Tetradecadienoyl carnitine C14:2_337_neg	TissueSoleus	0.559	0.452	1.236	0.236937	0.592343
GDP-Mannose_286_pos	TissueSoleus	-0.082	0.066	-1.232	0.238223	0.595557
C15:0_241_neg	TissueSoleus	-0.122	0.128	-0.951	0.357824	0.596373
Linoleoyl carnitine C18:2_262_pos	TissueSoleus	0.208	0.243	0.855	0.407086	0.600436
Dihydroxybenzoic acid_118_neg	TissueSoleus	0.236	0.22	1.073	0.301467	0.602935
Ornithine_47_pos	TissueSoleus	-0.104	0.086	-1.208	0.247069	0.617673
Hexadecadienoyl carnitine C16:2_354_neg	TissueSoleus	0.556	0.514	1.083	0.297274	0.626535
N-acetylaspartylglutamic acid (NAAG)_198_pos	TissueSoleus	-0.093	0.09	-1.039	0.316341	0.632682
Cytidine monophosphate_299_neg	TissueSoleus	0.067	0.101	0.669	0.514074	0.642593
3-Methyladipic acid_125_neg	TissueSoleus	0.132	0.129	1.026	0.322321	0.644642
Tetradecadienoyl carnitine C14:2_239_pos	TissueSoleus	0.235	0.229	1.025	0.322636	0.645272
Betaine aldehyde_7_pos	TissueSoleus	0.057	0.048	1.172	0.260945	0.652363
N-a-Acetyl-L-arginine_221_neg	TissueSoleus	-0.049	0.076	-0.647	0.528311	0.660389
Mannitol 1-phosphate_261_neg	TissueSoleus	0.095	0.082	1.159	0.265808	0.664519
C14:0(Myristic acid)_231_neg	TissueSoleus	0.064	0.075	0.86	0.40414	0.673567
Uridine 5'-diphosphate_259_pos	TissueSoleus	0.032	0.051	0.624	0.542456	0.67807
Glycerophosphocholine_168_pos	TissueSoleus	-0.031	0.029	-1.07	0.302586	0.680299
Decanoyl carnitine C10_298_neg	TissueSoleus	0.467	0.475	0.984	0.341727	0.683455
C22 Sphingomyelin (d18:1/22:0)_296_pos	TissueSoleus	0.117	0.099	1.184	0.256159	0.688687
N-Butyrylglycine_84_neg	TissueSoleus	0.143	0.146	0.978	0.344874	0.689749
Allantoin_121_neg	TissueSoleus	-0.039	0.035	-1.122	0.280627	0.701567
Hexadecenoyl carnitine C16:1_355_neg	TissueSoleus	0.244	0.266	0.918	0.374222	0.703186
Glutathione_201_pos	TissueSoleus	0.024	0.034	0.698	0.4966	0.704761
Niacinamide_46_neg	TissueSoleus	0.127	0.114	1.116	0.283013	0.707532
Adenosine monophosphate_232_pos	TissueSoleus	-0.138	0.168	-0.821	0.425497	0.709161
4-Guanidinobutanoic acid_61_pos	TissueSoleus	0.143	0.233	0.613	0.549557	0.709789
Betaine_30_pos	TissueSoleus	0.025	0.044	0.572	0.576429	0.720537
D-Ribose 5-phosphate_143_pos	TissueSoleus	0.178	0.161	1.101	0.289305	0.723263
FAD_402_neg	TissueSoleus	0.176	0.312	0.564	0.581368	0.72671
C22:2_312_neg	TissueSoleus	0.086	0.113	0.762	0.458765	0.72691
L-Carnitine_86_pos	TissueSoleus	0.051	0.048	1.073	0.301537	0.730272
C17:0_270_neg	TissueSoleus	0.093	0.11	0.842	0.413988	0.73115
Uracil_25_neg	TissueSoleus	-0.057	0.053	-1.093	0.292933	0.732332
Oxalacetic acid_60_neg	TissueSoleus	0.018	0.033	0.556	0.586803	0.733504
3-Hydroxymethylglutaric acid_134_neg	TissueSoleus	-0.078	0.071	-1.09	0.294052	0.73513
Ureidosuccinic acid_166_neg	TissueSoleus	-0.088	0.111	-0.791	0.442415	0.737358
Dephospho-CoA_293_pos	TissueSoleus	0.069	0.128	0.543	0.59536	0.7442
N-palmitoyl taurine_332_neg	TissueSoleus	0.072	0.093	0.781	0.447988	0.746647
sphingosine (d18:1)_196_pos	TissueSoleus	-0.162	0.166	-0.981	0.343291	0.748815
Adenosine monophosphate_323_neg	TissueSoleus	-0.122	0.177	-0.687	0.503312	0.757626
C16:1(Palmitoleic acid)_166_pos	TissueSoleus	0.033	0.052	0.639	0.532858	0.757919
Deoxyadenosine monophosphate_309_neg	TissueSoleus	0.045	0.085	0.526	0.607164	0.758955
C19:1_193_pos	TissueSoleus	-0.106	0.116	-0.907	0.379737	0.759474
Glycerol_10_neg	TissueSoleus	-0.09	0.101	-0.886	0.390565	0.764056
Indolelactic acid_212_neg	TissueSoleus	-0.102	0.096	-1.062	0.306307	0.765767
Palmitoyl glycine (C16:0)_297_neg	TissueSoleus	0.102	0.171	0.597	0.559878	0.77294
sphingosine (d18:1)_289_neg	TissueSoleus	-0.24	0.175	-1.37	0.192385	0.776629
N-Acetylasparagine_156_neg	TissueSoleus	0.041	0.042	0.974	0.346661	0.786321
L-Serine_13_pos	TissueSoleus	-0.055	0.075	-0.731	0.476968	0.794947
Stearoyl carnitine C18_267_pos	TissueSoleus	-0.186	0.255	-0.729	0.478293	0.797155
N-stearoyl taurine_253_pos	TissueSoleus	0.063	0.06	1.033	0.318914	0.797284
Uridine 5'-monophosphate_300_neg	TissueSoleus	0.062	0.09	0.687	0.503471	0.797339
1,2,3-Propanetricarboxylic acid_165_neg	TissueSoleus	-0.079	0.095	-0.828	0.421565	0.797829
L-Glutamine_87_neg	TissueSoleus	-0.05	0.048	-1.031	0.319951	0.799876
Aminoadipic acid_84_pos	TissueSoleus	-0.059	0.064	-0.927	0.369623	0.802933
Flavin Mononucleotide_372_neg	TissueSoleus	-0.16	0.186	-0.86	0.404313	0.803783
3-Methylglutaconic acid_83_neg	TissueSoleus	-0.064	0.082	-0.783	0.446803	0.809802
ADP-ribose_387_neg	TissueSoleus	0.037	0.071	0.522	0.610169	0.813559
Tryptophanol_131_neg	TissueSoleus	-0.048	0.106	-0.455	0.65619	0.820237
L-Tyrosine_113_pos	TissueSoleus	-0.069	0.094	-0.734	0.474992	0.838133
Deoxyuridine_142_pos	TissueSoleus	-0.085	0.107	-0.793	0.440733	0.843763
D-Arabinose_106_neg	TissueSoleus	-0.037	0.083	-0.448	0.66079	0.881053
Thiamine pyrophosphate_363_neg	TissueSoleus	0.042	0.093	0.448	0.660814	0.881085
Tauroursodeoxycholic acid peak 1_379_neg	TissueSoleus	0.088	0.227	0.385	0.705835	0.882294
Pentadecanoyl carnitine C15:0_248_pos	TissueSoleus	0.098	0.221	0.444	0.663683	0.884911
Phenylbutyric acid_89_pos	TissueSoleus	-0.034	0.054	-0.634	0.536118	0.885313
C15:2_233_neg	TissueSoleus	0.078	0.195	0.402	0.694036	0.887753
Behenoyl carnitine C22_277_pos	TissueSoleus	0.149	0.191	0.783	0.446674	0.893348
Fumaric acid_31_neg	TissueSoleus	0.034	0.053	0.632	0.537292	0.895486
N-lignoceryl taurine_275_pos	TissueSoleus	0.388	0.41	0.945	0.360648	0.901619
Glyoxylic acid_1_neg	TissueSoleus	0.034	0.054	0.624	0.542465	0.904108
Hexadecenoyl carnitine C16:1_255_pos	TissueSoleus	0.148	0.226	0.654	0.523896	0.904303
C20:3_200_pos	TissueSoleus	-0.055	0.105	-0.523	0.609071	0.90946
C23:0_326_neg	TissueSoleus	0.039	0.111	0.35	0.731609	0.914511
Urocanic acid_55_pos	TissueSoleus	0.058	0.143	0.407	0.690156	0.920208
Pyroglutamic acid_37_pos	TissueSoleus	-0.022	0.065	-0.341	0.738448	0.92306
Palmitoyl glycine (C16:0)_209_pos	TissueSoleus	0.056	0.136	0.408	0.689624	0.926008
N-Acetylglutamine_187_neg	TissueSoleus	0.073	0.08	0.909	0.378527	0.927526
L-Malic acid_71_neg	TissueSoleus	0.029	0.052	0.549	0.591445	0.943916
Carnitine C5:1_156_pos	TissueSoleus	0.041	0.1	0.407	0.690298	0.94874
Acetylcholine_62_pos	TissueSoleus	-0.04	0.084	-0.479	0.639511	0.949713
ADP-ribose_285_pos	TissueSoleus	0.057	0.071	0.8	0.436836	0.953827
Trigonelline_53_pos	TissueSoleus	-0.034	0.082	-0.41	0.688086	0.955673
Dodecanoylcarnitine_321_neg	TissueSoleus	0.014	0.261	0.055	0.956973	0.956973
Decanoyl carnitine C10_211_pos	TissueSoleus	0.058	0.209	0.277	0.78605	0.961196
Thiamine monophosphate_322_neg	TissueSoleus	-0.062	0.07	-0.894	0.386409	0.966022
Stearoyl carnitine C18_368_neg	TissueSoleus	-0.122	0.246	-0.496	0.627696	0.967533
Dodecanoylcarnitine_230_pos	TissueSoleus	0.058	0.209	0.277	0.785917	0.967734
C15:1_238_neg	TissueSoleus	-0.006	0.158	-0.04	0.968738	0.968738
Cortisol_330_neg	TissueSoleus	-0.032	0.11	-0.291	0.775131	0.968914
Saccharopine_274_neg	TissueSoleus	0.078	0.108	0.716	0.4855	0.970318
L-Tyrosine_180_neg	TissueSoleus	-0.038	0.092	-0.418	0.682421	0.971828
Adenosine 2',3'-cyclic phosphate_217_pos	TissueSoleus	0.005	0.143	0.035	0.9723	0.9723
L-Palmitoylcarnitine_256_pos	TissueSoleus	0.042	0.233	0.178	0.861266	0.973487
Hexanoylglycine_154_neg	TissueSoleus	0.156	0.193	0.807	0.433298	0.975302
C23:1_325_neg	TissueSoleus	-0.004	0.131	-0.029	0.977442	0.977442
Guanidoacetic acid_26_pos	TissueSoleus	-0.01	0.053	-0.187	0.854601	0.978064
Deoxycytidine_141_pos	TissueSoleus	-0.003	0.1	-0.027	0.978628	0.978628
Oxidized glutathione_288_pos	TissueSoleus	0.002	0.071	0.026	0.979448	0.979448
Thymidine_154_pos	TissueSoleus	-0.027	0.095	-0.279	0.784645	0.980807
Uridine diphosphate-N-acetylglucosamine_287_pos	TissueSoleus	0.001	0.048	0.021	0.98344	0.98344
Mannitol 1-phosphate_173_pos	TissueSoleus	0.015	0.097	0.151	0.881759	0.986072
Glutathione_293_neg	TissueSoleus	0.001	0.051	0.016	0.987332	0.987332
C24:2_335_neg	TissueSoleus	0.041	0.086	0.479	0.639047	0.993074
N-acetylaspartylglutamic acid (NAAG)_290_neg	TissueSoleus	-0.042	0.07	-0.607	0.553388	0.996415
N6-Acetyl-L-lysine_120_pos	TissueSoleus	0.053	0.063	0.845	0.412273	0.998571
Oleyl carnitine C18:1_264_pos	TissueSoleus	0	0.256	0.002	0.998722	0.998722
L-Serine_18_neg	TissueSoleus	0.026	0.057	0.451	0.658624	1
Methylmalonic acid_39_neg	TissueSoleus	-0.017	0.05	-0.352	0.730376	1
Pyroglutamic acid_51_neg	TissueSoleus	0.009	0.085	0.111	0.913475	1
Urocanic acid_77_neg	TissueSoleus	-0.013	0.157	-0.084	0.93425	1
Methylimidazoleacetic acid_79_neg	TissueSoleus	0.041	0.239	0.17	0.867517	1
3-Amino-4-hydroxybenzoate_116_neg	TissueSoleus	0.075	0.143	0.523	0.609085	1
D-Glucose_176_neg	TissueSoleus	-0.046	0.087	-0.527	0.606775	1
Capryloylglycine_207_neg	TissueSoleus	0.02	0.094	0.208	0.838428	1
Pantothenic acid_222_neg	TissueSoleus	0.013	0.107	0.123	0.904197	1
5-Hydroxy-L-tryptophan_223_neg	TissueSoleus	-0.045	0.145	-0.313	0.758998	1
Glucosamine 6-sulfate_257_neg	TissueSoleus	0.014	0.121	0.113	0.911731	1
2,3-Diphosphoglyceric acid_264_neg	TissueSoleus	0.104	0.148	0.701	0.494507	1
C19:0_288_neg	TissueSoleus	-0.015	0.075	-0.193	0.84983	1
C21:1_301_neg	TissueSoleus	0.012	0.139	0.087	0.931854	1
N-Glycolylneuraminic acid_302_neg	TissueSoleus	-0.016	0.065	-0.247	0.808734	1
Adenosine 2',3'-cyclic phosphate_306_neg	TissueSoleus	-0.08	0.136	-0.593	0.562689	1
Tetrahydrocortisone_334_neg	TissueSoleus	-0.045	0.151	-0.297	0.771095	1
Tetradecenoyl carnitine C14:1_338_neg	TissueSoleus	0.141	0.216	0.652	0.52501	1
Myristoyl carnitine C14_340_neg	TissueSoleus	0.215	0.249	0.864	0.40222	1
Pentadecanoyl carnitine C15:0_347_neg	TissueSoleus	0.141	0.235	0.599	0.55856	1
N-stearoyl taurine_352_neg	TissueSoleus	-0.046	0.103	-0.445	0.663025	1
L-Palmitoylcarnitine_356_neg	TissueSoleus	0.037	0.25	0.147	0.885559	1
Cholic acid_359_neg	TissueSoleus	0.092	0.237	0.388	0.703931	1
Linoleoyl carnitine C18:2_362_neg	TissueSoleus	0.032	0.243	0.133	0.895988	1
Oleyl carnitine C18:1_365_neg	TissueSoleus	0.049	0.262	0.188	0.853447	1
Taurodeoxycholic acid_381_neg	TissueSoleus	0.135	0.26	0.519	0.612014	1
Uridine diphosphate-N-acetylglucosamine_394_neg	TissueSoleus	0.019	0.051	0.384	0.707023	1
Thymine_36_pos	TissueSoleus	-0.037	0.086	-0.435	0.670024	1
L-Asparagine_45_pos	TissueSoleus	0.012	0.052	0.233	0.819481	1
Adenine_49_pos	TissueSoleus	-0.01	0.07	-0.139	0.891315	1
p-Aminobenzoic acid_52_pos	TissueSoleus	-0.092	0.241	-0.382	0.708056	1
Methylimidazoleacetic acid_58_pos	TissueSoleus	-0.038	0.179	-0.212	0.835419	1
L-Glutamine_66_pos	TissueSoleus	-0.018	0.037	-0.497	0.626838	1
Xanthine_74_pos	TissueSoleus	0.015	0.157	0.098	0.923468	1
Allantoin_79_pos	TissueSoleus	0.038	0.076	0.501	0.624181	1
N-Acetylornithine_102_pos	TissueSoleus	0.076	0.129	0.59	0.564711	1
3-Phosphoglyceric acid_116_pos	TissueSoleus	-0.068	0.09	-0.756	0.462336	1
2-Phosphoglyceric acid_117_pos	TissueSoleus	-0.068	0.09	-0.756	0.462336	1
N-Acetylglutamine_118_pos	TissueSoleus	-0.026	0.103	-0.258	0.800465	1
N-Acetylserotonin_135_pos	TissueSoleus	-0.017	0.078	-0.216	0.832313	1
Pantothenic acid_136_pos	TissueSoleus	0.079	0.106	0.746	0.46787	1
Hexanoyl carnitine C6_171_pos	TissueSoleus	0.063	0.214	0.293	0.774101	1
C18:2(Linoleic acid)_182_pos	TissueSoleus	0.091	0.108	0.847	0.41142	1
Octanoyl carnitine C8_188_pos	TissueSoleus	0.037	0.231	0.158	0.876328	1
C22:5_219_pos	TissueSoleus	0.069	0.09	0.76	0.459889	1
Thiamine monophosphate_231_pos	TissueSoleus	0.076	0.129	0.585	0.568173	1
Tetradecenoyl carnitine C14:1_240_pos	TissueSoleus	0.138	0.207	0.667	0.515379	1
Myristoyl carnitine C14_242_pos	TissueSoleus	0.17	0.233	0.732	0.476427	1
Hexadecadienoyl carnitine C16:2_254_pos	TissueSoleus	0.189	0.232	0.817	0.427825	1
Thiamine pyrophosphate_263_pos	TissueSoleus	-0.01	0.093	-0.112	0.912791	1
Cysteineglutathione disulfide_265_pos	TissueSoleus	-0.02	0.18	-0.11	0.913774	1
Arachidoyl carnitine C20_273_pos	TissueSoleus	-0.063	0.271	-0.231	0.820501	1
Nicotinamide ribotide_221_pos	TissueSoleus:DietSAAR	-0.202	0.075	-2.694	0.0174546	0.0218183
Diaminopimelic acid_124_pos	TissueSoleus:DietSAAR	0.369	0.153	2.412	0.0301384	0.0502306
CDP_258_pos	TissueSoleus:DietSAAR	0.451	0.198	2.274	0.0392463	0.0654105
Glycine_1_pos	TissueSoleus:DietSAAR	-0.081	0.036	-2.248	0.0412325	0.0687209
Glycerol 3-phosphate_151_neg	TissueSoleus:DietSAAR	0.154	0.071	2.185	0.0464214	0.0773689
Cinnamic acid_72_pos	TissueSoleus:DietSAAR	-0.12	0.055	-2.181	0.0467337	0.0778895
Hydroxypyruvic acid_17_neg	TissueSoleus:DietSAAR	0.175	0.085	2.048	0.0598062	0.0791952
Methionine sulfoximine_172_neg	TissueSoleus:DietSAAR	1.227	0.587	2.091	0.0552647	0.0921078
Mevalonic acid_99_neg	TissueSoleus:DietSAAR	-0.41	0.203	-2.02	0.0629274	0.104879
Dephospho-CoA_293_pos	TissueSoleus:DietSAAR	0.365	0.181	2.019	0.0631127	0.105188
Guanosine diphosphate_269_pos	TissueSoleus:DietSAAR	0.33	0.153	2.155	0.0490297	0.107416
Tiglic acid_11_neg	TissueSoleus:DietSAAR	0.351	0.162	2.17	0.0477204	0.119301
Mevalonic acid-5-phosphate_229_neg	TissueSoleus:DietSAAR	0.384	0.208	1.847	0.0860298	0.127149
L-Homocysteic acid_182_neg	TissueSoleus:DietSAAR	-0.222	0.118	-1.883	0.0806497	0.134416
Ribothymidine_256_neg	TissueSoleus:DietSAAR	0.247	0.127	1.946	0.0720269	0.149658
Beta-Alanine_3_pos	TissueSoleus:DietSAAR	-0.097	0.053	-1.818	0.090553	0.150922
C17:2_265_neg	TissueSoleus:DietSAAR	-0.256	0.141	-1.811	0.0916028	0.152671
Glycerol 3-phosphate_98_pos	TissueSoleus:DietSAAR	0.139	0.078	1.791	0.0949861	0.15831
C19:1_286_neg	TissueSoleus:DietSAAR	-0.193	0.12	-1.601	0.131598	0.175464
C16:1(Palmitoleic acid)_253_neg	TissueSoleus:DietSAAR	-0.227	0.131	-1.731	0.105491	0.175819
L-Phenylalanine_91_pos	TissueSoleus:DietSAAR	-0.095	0.055	-1.726	0.106399	0.177332
Cytidine monophosphate_212_pos	TissueSoleus:DietSAAR	0.134	0.079	1.697	0.111825	0.186375
Uridine 5'-monophosphate_213_pos	TissueSoleus:DietSAAR	0.251	0.13	1.926	0.0746326	0.186582
C18:2(Linoleic acid)_277_neg	TissueSoleus:DietSAAR	-0.187	0.11	-1.694	0.112335	0.187226
Ophthalmic acid_189_pos	TissueSoleus:DietSAAR	-0.329	0.217	-1.513	0.152531	0.190663
L-Valine_35_neg	TissueSoleus:DietSAAR	-0.069	0.047	-1.485	0.159721	0.199651
Cytidine_155_pos	TissueSoleus:DietSAAR	-0.102	0.069	-1.484	0.159876	0.199844
Trehalose 6-phosphate_361_neg	TissueSoleus:DietSAAR	-0.522	0.317	-1.65	0.121153	0.201921
Galacturonic acid_201_neg	TissueSoleus:DietSAAR	-0.181	0.111	-1.63	0.125442	0.20907
Guanosine monophosphate_331_neg	TissueSoleus:DietSAAR	0.149	0.092	1.62	0.127521	0.212534
L-Fucitol_92_pos	TissueSoleus:DietSAAR	-0.091	0.056	-1.613	0.129113	0.215188
C14:1(Myristoleic acid)_140_pos	TissueSoleus:DietSAAR	0.126	0.078	1.611	0.129421	0.215702
C22:2_223_pos	TissueSoleus:DietSAAR	-0.234	0.128	-1.824	0.0895197	0.223799
2-Hydroxybutyric acid_12_pos	TissueSoleus:DietSAAR	0.247	0.156	1.584	0.13548	0.225801
C18:1(Oleic acid)_278_neg	TissueSoleus:DietSAAR	-0.159	0.1	-1.582	0.136074	0.226791
Arachidoyl glycine (C20:4)_241_pos	TissueSoleus:DietSAAR	-0.393	0.251	-1.563	0.140326	0.233876
CDP_357_neg	TissueSoleus:DietSAAR	0.22	0.143	1.542	0.145258	0.242096
Fructose 1,6-bisphosphate_224_pos	TissueSoleus:DietSAAR	0.231	0.168	1.374	0.191152	0.254869
Propenoyl carnitine C3:1_220_neg	TissueSoleus:DietSAAR	-0.199	0.151	-1.315	0.209733	0.262166
Phosphocreatine_132_pos	TissueSoleus:DietSAAR	-0.247	0.182	-1.354	0.197099	0.262799
Adenosine monophosphate_323_neg	TissueSoleus:DietSAAR	0.433	0.25	1.729	0.105796	0.264491
Androstenedione_187_pos	TissueSoleus:DietSAAR	0.257	0.198	1.295	0.216153	0.270191
Biotin_159_pos	TissueSoleus:DietSAAR	-0.124	0.084	-1.475	0.16224	0.270399
Adenosine monophosphate_232_pos	TissueSoleus:DietSAAR	0.407	0.237	1.714	0.10864	0.271599
Inosinic acid_324_neg	TissueSoleus:DietSAAR	0.208	0.142	1.467	0.164502	0.274171
C26:4_350_neg	TissueSoleus:DietSAAR	0.295	0.203	1.458	0.167017	0.278361
Cytidine monophosphate_299_neg	TissueSoleus:DietSAAR	0.241	0.142	1.691	0.112989	0.282472
C26:6_346_neg	TissueSoleus:DietSAAR	0.175	0.121	1.448	0.169664	0.282773
C22:1(Erucic acid)_313_neg	TissueSoleus:DietSAAR	-0.323	0.198	-1.63	0.125394	0.286128
Aminoisobutyric acid_9_pos	TissueSoleus:DietSAAR	-0.162	0.113	-1.434	0.173497	0.289161
GAP/DHAP_150_neg	TissueSoleus:DietSAAR	0.16	0.112	1.427	0.175501	0.292502
ADP_266_pos	TissueSoleus:DietSAAR	0.313	0.187	1.67	0.117154	0.292885
L-Alanine_5_pos	TissueSoleus:DietSAAR	-0.037	0.03	-1.233	0.23798	0.297475
C22:3_222_pos	TissueSoleus:DietSAAR	-0.455	0.37	-1.23	0.238964	0.298705
Phosphocreatine_216_neg	TissueSoleus:DietSAAR	-0.254	0.183	-1.388	0.186829	0.311382
Deoxyadenosine monophosphate_309_neg	TissueSoleus:DietSAAR	0.197	0.121	1.632	0.125018	0.312546
C18:0(Stearic acid)_185_pos	TissueSoleus:DietSAAR	-0.264	0.164	-1.61	0.129621	0.324053
Guanosine monophosphate_236_pos	TissueSoleus:DietSAAR	0.132	0.089	1.496	0.156963	0.327825
5'-Methylthioadenosine_287_neg	TissueSoleus:DietSAAR	0.122	0.079	1.55	0.143424	0.328647
Mesoxalic acid_38_neg	TissueSoleus:DietSAAR	-0.078	0.058	-1.35	0.198593	0.330989
Cholesterol sulfate_374_neg	TissueSoleus:DietSAAR	0.078	0.067	1.16	0.265299	0.331623
NAD_397_neg	TissueSoleus:DietSAAR	0.087	0.065	1.341	0.201123	0.335205
Aminoadipic acid_129_neg	TissueSoleus:DietSAAR	-0.099	0.074	-1.331	0.20443	0.340717
Ureidopropionic acid_65_neg	TissueSoleus:DietSAAR	-0.066	0.058	-1.142	0.27258	0.340725
CMP-Sialic Acid_289_pos	TissueSoleus:DietSAAR	0.092	0.083	1.116	0.283291	0.354113
C26:5_348_neg	TissueSoleus:DietSAAR	0.232	0.178	1.304	0.213129	0.355216
Oxalacetic acid_60_neg	TissueSoleus:DietSAAR	0.061	0.047	1.295	0.216298	0.360496
Uridine 5'-monophosphate_300_neg	TissueSoleus:DietSAAR	0.197	0.128	1.543	0.14522	0.36305
Homogentisic acid_147_neg	TissueSoleus:DietSAAR	-0.29	0.246	-1.18	0.257699	0.364532
C26:6_247_pos	TissueSoleus:DietSAAR	0.193	0.15	1.287	0.218894	0.364824
CMP-Sialic Acid_396_neg	TissueSoleus:DietSAAR	0.127	0.099	1.286	0.219413	0.365688
L-Valine_28_pos	TissueSoleus:DietSAAR	-0.046	0.042	-1.091	0.293488	0.366859
Muramic acid_249_neg	TissueSoleus:DietSAAR	0.128	0.1	1.283	0.220491	0.367486
Dihydrouracil_23_pos	TissueSoleus:DietSAAR	0.174	0.16	1.085	0.296222	0.370278
4-Trimethylammoniobutanoic acid_63_pos	TissueSoleus:DietSAAR	0.055	0.051	1.08	0.2982	0.37275
Arachidoyl glycine (C20:4)_339_neg	TissueSoleus:DietSAAR	-0.283	0.264	-1.072	0.301669	0.377086
Glutathione_293_neg	TissueSoleus:DietSAAR	-0.1	0.072	-1.379	0.189674	0.379348
C22:3_311_neg	TissueSoleus:DietSAAR	-0.14	0.131	-1.068	0.303784	0.37973
C23:1_325_neg	TissueSoleus:DietSAAR	0.205	0.185	1.107	0.286881	0.382507
C20:3_292_neg	TissueSoleus:DietSAAR	-0.097	0.08	-1.214	0.244938	0.393238
Guanosine diphosphate_370_neg	TissueSoleus:DietSAAR	0.184	0.161	1.142	0.272776	0.395844
2-Hydroxycaproic acid_68_neg	TissueSoleus:DietSAAR	-0.11	0.089	-1.233	0.238057	0.396761
Fructose 1,6-bisphosphate_314_neg	TissueSoleus:DietSAAR	0.252	0.205	1.226	0.240406	0.400676
C17:1_269_neg	TissueSoleus:DietSAAR	-0.23	0.189	-1.217	0.243878	0.406463
C18:3_276_neg	TissueSoleus:DietSAAR	-0.16	0.131	-1.215	0.244394	0.407323
Guanine_73_pos	TissueSoleus:DietSAAR	-0.176	0.147	-1.199	0.250381	0.417302
C22:4_310_neg	TissueSoleus:DietSAAR	-0.104	0.087	-1.197	0.251122	0.418536
L-Phenylalanine_142_neg	TissueSoleus:DietSAAR	-0.068	0.057	-1.194	0.252283	0.420472
dehydrocarnitine_80_pos	TissueSoleus:DietSAAR	0.074	0.075	0.988	0.339716	0.424645
4-Trimethylammoniobutanoic acid_85_neg	TissueSoleus:DietSAAR	-0.49	0.5	-0.979	0.343964	0.429955
Inosinic acid_233_pos	TissueSoleus:DietSAAR	0.154	0.131	1.176	0.259047	0.431745
N-linoleoyl taurine_349_neg	TissueSoleus:DietSAAR	0.115	0.098	1.167	0.262655	0.437759
Palmitoyl glycine (C16:0)_297_neg	TissueSoleus:DietSAAR	-0.343	0.242	-1.415	0.178994	0.447486
3-Deoxy-d-glycero-d-galacto-2-nonulosonic Acid_267_neg	TissueSoleus:DietSAAR	0.169	0.179	0.945	0.360891	0.451114
Indole-3-carboxylic acid_127_neg	TissueSoleus:DietSAAR	0.066	0.071	0.938	0.363908	0.454885
2-Indolecarboxylic acid_128_neg	TissueSoleus:DietSAAR	0.066	0.071	0.938	0.363908	0.454885
Creatine_58_neg	TissueSoleus:DietSAAR	0.028	0.025	1.139	0.273937	0.456562
O-Acetylserine_90_neg	TissueSoleus:DietSAAR	-0.062	0.067	-0.935	0.365485	0.456856
2-Hydroxyadipic acid_133_neg	TissueSoleus:DietSAAR	0.075	0.081	0.931	0.367646	0.459557
C22:4_220_pos	TissueSoleus:DietSAAR	-0.232	0.252	-0.921	0.372885	0.466106
Fucose-1-phosphate_244_neg	TissueSoleus:DietSAAR	0.057	0.062	0.92	0.373001	0.466251
Isovaleryl carnitine C5_160_pos	TissueSoleus:DietSAAR	-0.269	0.24	-1.121	0.281203	0.468671
Tauroursodeoxycholic acid peak 1_379_neg	TissueSoleus:DietSAAR	0.393	0.321	1.224	0.241188	0.483633
Oxoadipic acid_124_neg	TissueSoleus:DietSAAR	-0.084	0.093	-0.898	0.384131	0.485144
ADP_367_neg	TissueSoleus:DietSAAR	0.17	0.155	1.095	0.291841	0.486402
N-oleoyl taurine_351_neg	TissueSoleus:DietSAAR	0.115	0.105	1.092	0.293435	0.489059
C20:2_294_neg	TissueSoleus:DietSAAR	-0.138	0.127	-1.091	0.293606	0.489343
Homoveratric acid_125_pos	TissueSoleus:DietSAAR	0.307	0.226	1.358	0.195986	0.489964
2,3-Diphosphoglyceric acid_263_neg	TissueSoleus:DietSAAR	-0.085	0.078	-1.088	0.294948	0.491579
Betaine_30_pos	TissueSoleus:DietSAAR	-0.084	0.062	-1.351	0.198031	0.495077
Trimethylamine N-oxide_2_pos	TissueSoleus:DietSAAR	-0.092	0.085	-1.08	0.298395	0.497325
C16:2_251_neg	TissueSoleus:DietSAAR	-0.126	0.137	-0.917	0.374494	0.499325
3-Hydroxyanthranilic acid_75_pos	TissueSoleus:DietSAAR	-0.067	0.077	-0.868	0.399792	0.49974
Pyridoxamine 5'-phosphate_161_pos	TissueSoleus:DietSAAR	0.12	0.138	0.867	0.400662	0.500828
Muramic acid_162_pos	TissueSoleus:DietSAAR	-0.089	0.083	-1.068	0.303501	0.505836
Tridecanoic acid_219_neg	TissueSoleus:DietSAAR	0.154	0.182	0.847	0.411499	0.514374
Propionylglycine_40_pos	TissueSoleus:DietSAAR	0.124	0.146	0.846	0.412029	0.515036
5-Aminolevulinic acid_42_pos	TissueSoleus:DietSAAR	0.124	0.146	0.846	0.412029	0.515036
Cinnamic acid_96_neg	TissueSoleus:DietSAAR	-0.065	0.061	-1.054	0.309876	0.51646
Uridine 5'-diphosphate_259_pos	TissueSoleus:DietSAAR	0.077	0.073	1.053	0.310286	0.517143
Sucrose_320_neg	TissueSoleus:DietSAAR	-0.159	0.179	-0.89	0.388355	0.517807
Guanosine_184_pos	TissueSoleus:DietSAAR	-0.149	0.161	-0.924	0.371133	0.523438
Citric acid_199_neg	TissueSoleus:DietSAAR	0.049	0.058	0.831	0.419714	0.524642
Glycerol-CH3COO_113_neg	TissueSoleus:DietSAAR	-0.067	0.081	-0.83	0.420633	0.525791
Dihydrouracil_29_neg	TissueSoleus:DietSAAR	0.172	0.166	1.036	0.31762	0.529367
sphingosine (d20:1)_304_neg	TissueSoleus:DietSAAR	0.214	0.207	1.033	0.31903	0.533937
6-Phosphogluconic acid_273_neg	TissueSoleus:DietSAAR	0.108	0.105	1.03	0.320702	0.534504
Argininosuccinic acid_283_neg	TissueSoleus:DietSAAR	0.092	0.113	0.813	0.429673	0.537091
Adenine_49_pos	TissueSoleus:DietSAAR	-0.101	0.098	-1.026	0.322264	0.537107
Uridine diphosphate glucose_388_neg	TissueSoleus:DietSAAR	0.119	0.116	1.023	0.323821	0.539701
Niacinamide_33_pos	TissueSoleus:DietSAAR	-0.186	0.182	-1.022	0.32421	0.54035
C24:5_328_neg	TissueSoleus:DietSAAR	-0.087	0.109	-0.799	0.437902	0.547378
C22:5_308_neg	TissueSoleus:DietSAAR	-0.125	0.124	-1.007	0.330815	0.551359
L-Lysine_88_neg	TissueSoleus:DietSAAR	0.082	0.081	1.006	0.331529	0.552549
Lithocholic acid_341_neg	TissueSoleus:DietSAAR	0.375	0.475	0.789	0.443425	0.554282
Argininosuccinic acid_190_pos	TissueSoleus:DietSAAR	0.092	0.117	0.785	0.445747	0.557184
Glutaric acid_63_neg	TissueSoleus:DietSAAR	-0.078	0.078	-1	0.334388	0.557314
sphingosine (d20:1)_215_pos	TissueSoleus:DietSAAR	0.187	0.198	0.942	0.361985	0.563805
Hypoxanthine_51_pos	TissueSoleus:DietSAAR	-0.106	0.126	-0.842	0.413689	0.56877
C24:6_327_neg	TissueSoleus:DietSAAR	-0.077	0.101	-0.768	0.455297	0.569121
C18 Sphingomyelin (d18:1/18:0)_400_neg	TissueSoleus:DietSAAR	0.1	0.124	0.808	0.432602	0.576803
Glycolic acid_4_neg	TissueSoleus:DietSAAR	-0.048	0.051	-0.942	0.362146	0.577538
Cysteineglutathione disulfide_366_neg	TissueSoleus:DietSAAR	-0.123	0.126	-0.974	0.346647	0.577746
C20:4(Arachidonic acid)_291_neg	TissueSoleus:DietSAAR	-0.051	0.068	-0.751	0.465377	0.581721
Guanosine_279_neg	TissueSoleus:DietSAAR	-0.145	0.15	-0.966	0.350644	0.584407
Orotic acid_120_neg	TissueSoleus:DietSAAR	-0.134	0.174	-0.772	0.452762	0.603586
Phosphoenolpyruvic acid_145_neg	TissueSoleus:DietSAAR	0.132	0.14	0.941	0.362616	0.60436
Xanthylic acid_333_neg	TissueSoleus:DietSAAR	0.092	0.098	0.939	0.363589	0.605982
FAD_402_neg	TissueSoleus:DietSAAR	0.413	0.442	0.936	0.365084	0.608473
N-Formyl-L-methionine_167_neg	TissueSoleus:DietSAAR	-0.081	0.094	-0.858	0.405594	0.611962
Homocitrulline_123_pos	TissueSoleus:DietSAAR	-0.043	0.05	-0.875	0.396212	0.612114
Creatine_43_pos	TissueSoleus:DietSAAR	-0.019	0.024	-0.797	0.438657	0.616121
Uridine_245_neg	TissueSoleus:DietSAAR	-0.075	0.081	-0.926	0.37029	0.61715
L-Lysine_67_pos	TissueSoleus:DietSAAR	0.072	0.078	0.924	0.370904	0.618174
Cytidine_242_neg	TissueSoleus:DietSAAR	-0.041	0.058	-0.7	0.495688	0.61961
Hypoxanthine_75_neg	TissueSoleus:DietSAAR	-0.096	0.138	-0.692	0.500247	0.625309
Pyrophosphate_168_neg	TissueSoleus:DietSAAR	0.118	0.13	0.91	0.378135	0.630225
Malonic acid_16_neg	TissueSoleus:DietSAAR	0.038	0.055	0.683	0.505809	0.632261
Acetylglycine_33_neg	TissueSoleus:DietSAAR	-0.063	0.093	-0.675	0.510924	0.638655
Creatinine_21_pos	TissueSoleus:DietSAAR	-0.046	0.069	-0.674	0.511165	0.638956
Phosphoenolpyruvic acid_95_pos	TissueSoleus:DietSAAR	0.163	0.182	0.9	0.383384	0.638973
FAD_295_pos	TissueSoleus:DietSAAR	-0.227	0.338	-0.673	0.512081	0.640102
L-Proline_24_pos	TissueSoleus:DietSAAR	-0.032	0.048	-0.671	0.513164	0.641455
C22:6(Docosahexaenoic acid)_305_neg	TissueSoleus:DietSAAR	-0.122	0.137	-0.889	0.388973	0.648288
C19:3_191_pos	TissueSoleus:DietSAAR	-0.108	0.123	-0.88	0.393785	0.656309
N-a-Acetyl-L-arginine_221_neg	TissueSoleus:DietSAAR	0.112	0.108	1.043	0.31465	0.660389
C19:2_192_pos	TissueSoleus:DietSAAR	0.064	0.102	0.623	0.543238	0.679048
Glycerophosphocholine_168_pos	TissueSoleus:DietSAAR	-0.035	0.041	-0.853	0.40818	0.680299
Ureidopropionic acid_44_pos	TissueSoleus:DietSAAR	-0.037	0.06	-0.621	0.544717	0.680897
Dimethylmalonic acid_64_neg	TissueSoleus:DietSAAR	-0.069	0.082	-0.847	0.411061	0.685102
Glutathione_201_pos	TissueSoleus:DietSAAR	-0.055	0.048	-1.137	0.27459	0.686475
C22 Sphingomyelin (d18:1/22:0)_296_pos	TissueSoleus:DietSAAR	0.115	0.139	0.824	0.423624	0.688687
O-Phosphoethanolamine_59_pos	TissueSoleus:DietSAAR	-0.045	0.054	-0.843	0.41327	0.688783
5'-Methylthioadenosine_194_pos	TissueSoleus:DietSAAR	0.064	0.076	0.842	0.414007	0.690011
(�)-2-Hydroxy-4-(methylthio)butanoic acid_100_neg	TissueSoleus:DietSAAR	-0.081	0.134	-0.606	0.554087	0.692609
Thiamine_262_neg	TissueSoleus:DietSAAR	0.222	0.265	0.838	0.416168	0.693614
Raffinose_383_neg	TissueSoleus:DietSAAR	0.076	0.091	0.836	0.416955	0.694925
Glycylproline_100_pos	TissueSoleus:DietSAAR	0.084	0.129	0.651	0.525659	0.700879
N-oleoyl taurine_251_pos	TissueSoleus:DietSAAR	0.06	0.092	0.65	0.525992	0.701323
Thymine_50_neg	TissueSoleus:DietSAAR	0.075	0.117	0.645	0.529106	0.705474
Methylcitrate_213_neg	TissueSoleus:DietSAAR	-0.047	0.079	-0.587	0.566538	0.708173
Xanthine_74_pos	TissueSoleus:DietSAAR	0.182	0.222	0.821	0.425619	0.709365
4-Guanidinobutanoic acid_61_pos	TissueSoleus:DietSAAR	-0.193	0.33	-0.585	0.567831	0.709789
Homo-L-arginine_122_pos	TissueSoleus:DietSAAR	0.077	0.094	0.815	0.428584	0.714307
L-Carnitine_132_neg	TissueSoleus:DietSAAR	0.087	0.139	0.625	0.54219	0.721142
sphingosine (d18:1-P)_342_neg	TissueSoleus:DietSAAR	0.108	0.133	0.807	0.433013	0.721689
C22:2_312_neg	TissueSoleus:DietSAAR	-0.159	0.159	-0.997	0.335538	0.72691
L-Carnitine_86_pos	TissueSoleus:DietSAAR	0.044	0.068	0.645	0.529086	0.730272
C17:0_270_neg	TissueSoleus:DietSAAR	-0.087	0.156	-0.559	0.58492	0.73115
Glycylproline_153_neg	TissueSoleus:DietSAAR	0.038	0.069	0.558	0.585411	0.731764
C24:1_336_neg	TissueSoleus:DietSAAR	-0.07	0.125	-0.558	0.585592	0.73199
L-Alanine_9_neg	TissueSoleus:DietSAAR	0.018	0.024	0.734	0.474783	0.734337
Ureidosuccinic acid_166_neg	TissueSoleus:DietSAAR	-0.132	0.157	-0.838	0.416002	0.737358
N-stearoyl taurine_352_neg	TissueSoleus:DietSAAR	0.158	0.145	1.087	0.295288	0.738221
Uridine_158_pos	TissueSoleus:DietSAAR	-0.089	0.113	-0.789	0.443318	0.738864
ADP-ribose_387_neg	TissueSoleus:DietSAAR	0.093	0.101	0.924	0.371239	0.742479
N-palmitoyl taurine_332_neg	TissueSoleus:DietSAAR	0.115	0.131	0.878	0.394693	0.746647
sphingosine (d18:1)_196_pos	TissueSoleus:DietSAAR	0.158	0.234	0.674	0.511486	0.748815
Oleoyl ethanolamide_303_neg	TissueSoleus:DietSAAR	0.133	0.171	0.778	0.44929	0.748817
Propionyl carnitine C3_134_pos	TissueSoleus:DietSAAR	0.057	0.108	0.528	0.605861	0.757326
C16:1(Palmitoleic acid)_166_pos	TissueSoleus:DietSAAR	0.043	0.074	0.584	0.568439	0.757919
Glycerol_10_neg	TissueSoleus:DietSAAR	-0.109	0.143	-0.762	0.458434	0.764056
Phosphoserine_184_neg	TissueSoleus:DietSAAR	-0.085	0.113	-0.758	0.461197	0.768662
Glucosamine_110_pos	TissueSoleus:DietSAAR	0.059	0.115	0.514	0.615559	0.769449
N-Acetylasparagine_101_pos	TissueSoleus:DietSAAR	0.06	0.117	0.513	0.616141	0.770176
L-Kynurenine_131_pos	TissueSoleus:DietSAAR	-0.079	0.125	-0.628	0.540175	0.770467
N-a-Acetyl-L-arginine_133_pos	TissueSoleus:DietSAAR	0.033	0.065	0.511	0.617074	0.771342
D-Ribose 5-phosphate_143_pos	TissueSoleus:DietSAAR	-0.172	0.228	-0.754	0.46363	0.772717
Lysodihydrosphingomyelin (d18:0)_274_pos	TissueSoleus:DietSAAR	-0.143	0.281	-0.51	0.618176	0.77272
sphingosine (d18:1)_289_neg	TissueSoleus:DietSAAR	0.22	0.248	0.888	0.389456	0.776629
C14:1(Myristoleic acid)_227_neg	TissueSoleus:DietSAAR	-0.089	0.119	-0.746	0.468262	0.780436
Glycerophosphocholine_254_neg	TissueSoleus:DietSAAR	-0.051	0.069	-0.738	0.47242	0.787366
Cortisol_330_neg	TissueSoleus:DietSAAR	-0.115	0.156	-0.736	0.473978	0.789963
Uridine 5'-diphosphate_358_neg	TissueSoleus:DietSAAR	0.106	0.144	0.735	0.474732	0.79122
D-Ribose 5-phosphate_232_neg	TissueSoleus:DietSAAR	-0.041	0.085	-0.485	0.634978	0.793723
Stachyose_399_neg	TissueSoleus:DietSAAR	0.074	0.101	0.727	0.479417	0.799028
Tryptophanol_131_neg	TissueSoleus:DietSAAR	-0.109	0.151	-0.724	0.481186	0.801977
Decadienoyl carnitine C10:2_207_pos	TissueSoleus:DietSAAR	-0.104	0.22	-0.475	0.642247	0.802809
Aminoadipic acid_84_pos	TissueSoleus:DietSAAR	0.043	0.09	0.475	0.642346	0.802933
Citrulline_106_pos	TissueSoleus:DietSAAR	-0.039	0.082	-0.474	0.64292	0.803651
L-Homoserine_43_neg	TissueSoleus:DietSAAR	-0.042	0.089	-0.469	0.646565	0.808206
L-Threonine_44_neg	TissueSoleus:DietSAAR	-0.042	0.089	-0.469	0.646565	0.808206
3-Methylglutaconic acid_83_neg	TissueSoleus:DietSAAR	-0.083	0.116	-0.716	0.485881	0.809802
L-Aspartic acid_70_neg	TissueSoleus:DietSAAR	-0.065	0.13	-0.499	0.625834	0.810636
Uracil_25_neg	TissueSoleus:DietSAAR	-0.035	0.074	-0.464	0.64945	0.811813
Ophthalmic acid_282_neg	TissueSoleus:DietSAAR	-0.092	0.198	-0.464	0.649642	0.812052
C19:2_285_neg	TissueSoleus:DietSAAR	-0.094	0.203	-0.463	0.65075	0.813437
4-Hydroxybenzaldehyde_45_neg	TissueSoleus:DietSAAR	0.043	0.06	0.712	0.488193	0.813655
Acetoin_6_neg	TissueSoleus:DietSAAR	-0.067	0.095	-0.711	0.488802	0.81467
Citrulline_164_neg	TissueSoleus:DietSAAR	-0.022	0.047	-0.46	0.652453	0.815566
L-Arginine_159_neg	TissueSoleus:DietSAAR	0.049	0.069	0.705	0.492413	0.820689
Indoxyl sulfate_217_neg	TissueSoleus:DietSAAR	-0.142	0.215	-0.661	0.519494	0.821713
Betaine aldehyde_7_pos	TissueSoleus:DietSAAR	0.031	0.069	0.45	0.659256	0.82407
CDP-Ethanolamine_371_neg	TissueSoleus:DietSAAR	-0.039	0.086	-0.45	0.659341	0.824177
6-Phosphogluconic acid_178_pos	TissueSoleus:DietSAAR	0.058	0.082	0.701	0.494873	0.824788
Flavin Mononucleotide_372_neg	TissueSoleus:DietSAAR	0.117	0.264	0.444	0.663928	0.82991
N-palmitoyl taurine_237_pos	TissueSoleus:DietSAAR	0.054	0.107	0.503	0.622757	0.830342
N-stearoyl taurine_253_pos	TissueSoleus:DietSAAR	0.059	0.086	0.691	0.501117	0.835195
L-Tyrosine_113_pos	TissueSoleus:DietSAAR	-0.066	0.133	-0.495	0.6286	0.838133
Oleoyl ethanolamide_214_pos	TissueSoleus:DietSAAR	0.095	0.152	0.626	0.54116	0.841153
Deoxyuridine_142_pos	TissueSoleus:DietSAAR	-0.099	0.151	-0.655	0.523274	0.843763
L-Homoserine_31_pos	TissueSoleus:DietSAAR	-0.039	0.091	-0.425	0.6775	0.846875
IDP_369_neg	TissueSoleus:DietSAAR	-0.096	0.232	-0.415	0.684458	0.855572
L-Arginine_103_pos	TissueSoleus:DietSAAR	0.042	0.063	0.669	0.514341	0.857234
ADP-glucose_392_neg	TissueSoleus:DietSAAR	0.04	0.097	0.41	0.687654	0.859567
2-Amino-3-phosphonopropionic acid_96_pos	TissueSoleus:DietSAAR	0.104	0.156	0.667	0.515836	0.859726
Uridine diphosphate glucuronic acid_390_neg	TissueSoleus:DietSAAR	0.039	0.096	0.409	0.688788	0.860985
O-Phosphoethanolamine_82_neg	TissueSoleus:DietSAAR	-0.022	0.054	-0.408	0.689803	0.862254
Guanidoacetic acid_26_pos	TissueSoleus:DietSAAR	-0.06	0.075	-0.809	0.431947	0.863895
N-Alpha-acetyllysine_121_pos	TissueSoleus:DietSAAR	0.035	0.086	0.405	0.691659	0.864574
Cytosine_22_neg	TissueSoleus:DietSAAR	-0.026	0.065	-0.404	0.692102	0.865128
Pargyline_81_pos	TissueSoleus:DietSAAR	0.042	0.105	0.404	0.692644	0.865804
Guanosine triphosphate_385_neg	TissueSoleus:DietSAAR	0.055	0.138	0.394	0.699251	0.874064
Ornithine_69_neg	TissueSoleus:DietSAAR	0.049	0.075	0.652	0.524771	0.874619
D-Arabinose_106_neg	TissueSoleus:DietSAAR	-0.058	0.118	-0.494	0.629059	0.881053
Thiamine pyrophosphate_363_neg	TissueSoleus:DietSAAR	0.068	0.132	0.52	0.61103	0.881085
Histamine_23_neg	TissueSoleus:DietSAAR	-0.031	0.081	-0.383	0.707117	0.883896
Deoxyadenosine_163_pos	TissueSoleus:DietSAAR	-0.11	0.171	-0.642	0.531032	0.885054
Phenylbutyric acid_89_pos	TissueSoleus:DietSAAR	-0.044	0.076	-0.573	0.57583	0.885313
C15:2_233_neg	TissueSoleus:DietSAAR	0.104	0.275	0.379	0.710202	0.887753
Taurocyamine (Guanidinoethyl sulfonate)_144_neg	TissueSoleus:DietSAAR	0.023	0.06	0.379	0.710332	0.887915
C18:3_181_pos	TissueSoleus:DietSAAR	-0.094	0.248	-0.379	0.710597	0.888246
1-Pyrroline-5-carboxylic acid_27_neg	TissueSoleus:DietSAAR	-0.088	0.139	-0.638	0.534	0.889999
3-Methylglutaconic acid_60_pos	TissueSoleus:DietSAAR	-0.027	0.074	-0.371	0.716493	0.895616
GDP-Mannose_286_pos	TissueSoleus:DietSAAR	0.059	0.094	0.629	0.539175	0.898624
Thymidine_240_neg	TissueSoleus:DietSAAR	0.069	0.11	0.629	0.539487	0.899145
Acetyl-CoA_297_pos	TissueSoleus:DietSAAR	0.101	0.16	0.628	0.540079	0.900131
Homocitrulline_194_neg	TissueSoleus:DietSAAR	0.02	0.054	0.365	0.720251	0.900313
carnitine C26:0_386_neg	TissueSoleus:DietSAAR	-0.121	0.128	-0.944	0.361036	0.90259
Aconitate_155_neg	TissueSoleus:DietSAAR	0.03	0.083	0.361	0.723534	0.904417
Hypotaurine_21_neg	TissueSoleus:DietSAAR	0.125	0.348	0.361	0.723725	0.904657
C20:3_200_pos	TissueSoleus:DietSAAR	0.111	0.149	0.747	0.467648	0.90946
L-Glutamine_87_neg	TissueSoleus:DietSAAR	0.024	0.068	0.35	0.731381	0.914226
Niacinamide_46_neg	TissueSoleus:DietSAAR	-0.089	0.161	-0.555	0.587782	0.91442
C23:0_326_neg	TissueSoleus:DietSAAR	0.085	0.157	0.544	0.59504	0.914511
Pyroglutamic acid_37_pos	TissueSoleus:DietSAAR	0.066	0.092	0.72	0.483647	0.92306
Palmitoyl glycine (C16:0)_209_pos	TissueSoleus:DietSAAR	0.065	0.193	0.337	0.740807	0.926008
C15:0_241_neg	TissueSoleus:DietSAAR	0.061	0.181	0.334	0.743557	0.929446
L-Serine_13_pos	TissueSoleus:DietSAAR	-0.035	0.107	-0.331	0.745712	0.93214
Pirbuterol_151_pos	TissueSoleus:DietSAAR	-0.016	0.049	-0.33	0.746147	0.932683
C18:4_180_pos	TissueSoleus:DietSAAR	-0.119	0.208	-0.57	0.577808	0.934277
N-glutamyl taurine (glutaurine)_165_pos	TissueSoleus:DietSAAR	0.03	0.091	0.328	0.747713	0.934641
Stearoyl carnitine C18_267_pos	TissueSoleus:DietSAAR	0.118	0.361	0.327	0.748708	0.935885
Cytidine triphosphate_377_neg	TissueSoleus:DietSAAR	0.039	0.119	0.325	0.750006	0.937508
5-Methylcytosine_35_pos	TissueSoleus:DietSAAR	0.03	0.091	0.324	0.750464	0.93808
Fumaric acid_31_neg	TissueSoleus:DietSAAR	0.024	0.075	0.324	0.750998	0.938747
L-Fucitol_143_neg	TissueSoleus:DietSAAR	-0.031	0.097	-0.323	0.751125	0.938907
L-Malic acid_71_neg	TissueSoleus:DietSAAR	0.024	0.074	0.318	0.755133	0.943916
C20:1_206_pos	TissueSoleus:DietSAAR	0.069	0.217	0.317	0.756146	0.945183
Trehalose 6-phosphate_261_pos	TissueSoleus:DietSAAR	-0.145	0.458	-0.316	0.756317	0.945396
C22:6(Docosahexaenoic acid)_216_pos	TissueSoleus:DietSAAR	0.036	0.114	0.316	0.756954	0.946193
Carnitine C5:1_156_pos	TissueSoleus:DietSAAR	-0.048	0.142	-0.339	0.739924	0.94874
Acetylcholine_62_pos	TissueSoleus:DietSAAR	0.037	0.119	0.312	0.759771	0.949713
Linoleoyl carnitine C18:2_262_pos	TissueSoleus:DietSAAR	-0.021	0.344	-0.062	0.951265	0.951265
3-Nitrotyrosine_225_neg	TissueSoleus:DietSAAR	0.011	0.063	0.18	0.859443	0.95145
L-Proline_30_neg	TissueSoleus:DietSAAR	-0.015	0.049	-0.31	0.761225	0.951531
L-Cystine_234_neg	TissueSoleus:DietSAAR	-0.055	0.161	-0.343	0.736691	0.952396
N-Acetyl-L-aspartic acid_104_pos	TissueSoleus:DietSAAR	0.01	0.166	0.061	0.95242	0.95242
Lumichrome_153_pos	TissueSoleus:DietSAAR	-0.036	0.195	-0.185	0.85582	0.952694
Dihydroxybenzoic acid_118_neg	TissueSoleus:DietSAAR	-0.019	0.311	-0.06	0.952847	0.952847
N-Acetyl-L-aspartic acid_160_neg	TissueSoleus:DietSAAR	-0.052	0.14	-0.37	0.716732	0.953813
ADP-ribose_285_pos	TissueSoleus:DietSAAR	0.058	0.1	0.578	0.572296	0.953827
S-Adenosylhomocysteine_344_neg	TissueSoleus:DietSAAR	0.004	0.073	0.059	0.954085	0.954085
Inosine_268_neg	TissueSoleus:DietSAAR	-0.06	0.162	-0.372	0.715601	0.954135
Ribitol_114_neg	TissueSoleus:DietSAAR	-0.003	0.053	-0.058	0.954424	0.954424
C14:2_224_neg	TissueSoleus:DietSAAR	0.057	0.186	0.306	0.763751	0.954689
Trigonelline_53_pos	TissueSoleus:DietSAAR	-0.036	0.116	-0.314	0.758456	0.955673
DL-2-Aminooctanoic acid_82_pos	TissueSoleus:DietSAAR	-0.004	0.052	-0.075	0.941577	0.956244
D-Erythrose 4-phosphate_206_neg	TissueSoleus:DietSAAR	-0.008	0.138	-0.055	0.956814	0.956814
Dodecanoylcarnitine_321_neg	TissueSoleus:DietSAAR	0.03	0.369	0.082	0.936099	0.956973
L-Tryptophan_209_neg	TissueSoleus:DietSAAR	-0.031	0.105	-0.292	0.774479	0.95838
Carnosine_226_neg	TissueSoleus:DietSAAR	-0.005	0.084	-0.055	0.957211	0.958385
Cortisol 21-acetate_260_pos	TissueSoleus:DietSAAR	0.068	0.225	0.302	0.766823	0.958528
1-Aminocyclopropanecarboxylic acid_6_pos	TissueSoleus:DietSAAR	-0.004	0.066	-0.053	0.958658	0.958658
1,2,3-Propanetricarboxylic acid_165_neg	TissueSoleus:DietSAAR	0.007	0.135	0.051	0.960362	0.960362
D-Galactose_174_neg	TissueSoleus:DietSAAR	0.022	0.072	0.3	0.768475	0.960594
myo-Inositol_179_neg	TissueSoleus:DietSAAR	0.022	0.072	0.3	0.768475	0.960594
Decanoyl carnitine C10_211_pos	TissueSoleus:DietSAAR	0.015	0.296	0.05	0.961196	0.961196
Allantoin_121_neg	TissueSoleus:DietSAAR	-0.022	0.049	-0.452	0.658085	0.9615
L-Cystine_146_pos	TissueSoleus:DietSAAR	0.031	0.168	0.185	0.85584	0.962126
C18:4_275_neg	TissueSoleus:DietSAAR	0.008	0.171	0.048	0.962433	0.962433
Cytosine_16_pos	TissueSoleus:DietSAAR	0.011	0.099	0.112	0.912581	0.964015
3-Methyladipic acid_125_neg	TissueSoleus:DietSAAR	-0.008	0.182	-0.046	0.964033	0.964033
N-acetylaspartylglutamic acid (NAAG)_198_pos	TissueSoleus:DietSAAR	-0.014	0.127	-0.114	0.910839	0.964183
Hexadecenoyl carnitine C16:1_355_neg	TissueSoleus:DietSAAR	0.017	0.376	0.044	0.965256	0.965256
Pyridoxal_94_pos	TissueSoleus:DietSAAR	-0.053	0.094	-0.559	0.585086	0.965668
Decatrienoyl carnitine C10:3_205_pos	TissueSoleus:DietSAAR	-0.003	0.07	-0.044	0.965792	0.965792
Succinic acid_40_neg	TissueSoleus:DietSAAR	0.003	0.075	0.043	0.966601	0.966601
Behenoyl carnitine C22_277_pos	TissueSoleus:DietSAAR	-0.011	0.27	-0.042	0.967163	0.967163
Stearoyl carnitine C18_368_neg	TissueSoleus:DietSAAR	0.102	0.348	0.293	0.774027	0.967533
Dodecanoylcarnitine_230_pos	TissueSoleus:DietSAAR	0.063	0.296	0.213	0.83459	0.967734
C15:1_238_neg	TissueSoleus:DietSAAR	-0.021	0.224	-0.093	0.927493	0.968738
Tetradecadienoyl carnitine C14:2_239_pos	TissueSoleus:DietSAAR	-0.013	0.324	-0.039	0.969748	0.969748
Gamma-Aminobutyric acid_10_pos	TissueSoleus:DietSAAR	0.032	0.057	0.564	0.581937	0.969895
2-Hydroxyadipic acid_87_pos	TissueSoleus:DietSAAR	-0.005	0.143	-0.038	0.970304	0.970304
3-Hydroxymethylglutaric acid_88_pos	TissueSoleus:DietSAAR	-0.005	0.143	-0.038	0.970304	0.970304
Saccharopine_274_neg	TissueSoleus:DietSAAR	0.044	0.153	0.29	0.776254	0.970318
Adenosine 2',3'-cyclic phosphate_217_pos	TissueSoleus:DietSAAR	-0.068	0.203	-0.336	0.742097	0.9723
GDP-Mannose_393_neg	TissueSoleus:DietSAAR	0.004	0.113	0.035	0.972662	0.972662
L-Palmitoylcarnitine_256_pos	TissueSoleus:DietSAAR	-0.011	0.33	-0.034	0.973487	0.973487
N-lignoceryl taurine_375_neg	TissueSoleus:DietSAAR	0.005	0.146	0.034	0.97351	0.97351
L-Cystathionine_137_pos	TissueSoleus:DietSAAR	-0.007	0.22	-0.033	0.973876	0.973876
C19:1_193_pos	TissueSoleus:DietSAAR	-0.034	0.165	-0.204	0.841144	0.975058
Methylhistidine_97_pos	TissueSoleus:DietSAAR	0.002	0.066	0.032	0.975145	0.975145
Hexanoylglycine_154_neg	TissueSoleus:DietSAAR	-0.112	0.273	-0.41	0.688129	0.975302
N-Methyl-D-aspartic acid_68_pos	TissueSoleus:DietSAAR	-0.007	0.241	-0.031	0.976021	0.976021
Urocanic acid_55_pos	TissueSoleus:DietSAAR	0.006	0.202	0.03	0.976207	0.976207
Pirbuterol_237_neg	TissueSoleus:DietSAAR	0.005	0.185	0.029	0.977495	0.977495
Deoxycytidine_141_pos	TissueSoleus:DietSAAR	0.007	0.141	0.049	0.961831	0.978628
Oxidized glutathione_288_pos	TissueSoleus:DietSAAR	-0.012	0.1	-0.125	0.902602	0.979448
Glucosamine_171_neg	TissueSoleus:DietSAAR	0.008	0.337	0.025	0.980494	0.980494
Adenosine triphosphate_281_pos	TissueSoleus:DietSAAR	0.007	0.104	0.066	0.948291	0.980632
Thymidine_154_pos	TissueSoleus:DietSAAR	-0.054	0.135	-0.4	0.695417	0.980807
Adenine_72_neg	TissueSoleus:DietSAAR	-0.002	0.089	-0.023	0.981715	0.981715
D-Xylose_104_neg	TissueSoleus:DietSAAR	0.032	0.116	0.276	0.78642	0.983025
Pentadecanoyl carnitine C15:0_248_pos	TissueSoleus:DietSAAR	-0.007	0.313	-0.021	0.983168	0.983168
Uracil_19_pos	TissueSoleus:DietSAAR	-0.04	0.073	-0.552	0.589957	0.983261
Uridine diphosphate-N-acetylglucosamine_287_pos	TissueSoleus:DietSAAR	0.009	0.068	0.132	0.896604	0.98344
5-Keto-D-gluconate_202_neg	TissueSoleus:DietSAAR	-0.022	0.12	-0.187	0.854664	0.984939
L-Aspartic acid_48_pos	TissueSoleus:DietSAAR	0.003	0.131	0.019	0.985055	0.985055
Guanosine triphosphate_283_pos	TissueSoleus:DietSAAR	0.032	0.118	0.274	0.788069	0.985086
Octenoyl carnitine C8:1_186_pos	TissueSoleus:DietSAAR	-0.004	0.212	-0.019	0.985112	0.985112
L-Acetylcarnitine_128_pos	TissueSoleus:DietSAAR	-0.021	0.076	-0.273	0.788735	0.985919
Mannitol 1-phosphate_173_pos	TissueSoleus:DietSAAR	0.068	0.137	0.497	0.626699	0.986072
N-Butyrylglycine_84_neg	TissueSoleus:DietSAAR	-0.04	0.207	-0.195	0.847992	0.986132
Oxidized glutathione_395_neg	TissueSoleus:DietSAAR	-0.002	0.142	-0.017	0.986925	0.986925
Indole-3-propionic acid_193_neg	TissueSoleus:DietSAAR	0.002	0.123	0.016	0.987267	0.987267
Uridine triphosphate_378_neg	TissueSoleus:DietSAAR	0.017	0.123	0.134	0.895449	0.987323
1H-Indole-3-acetamide_163_neg	TissueSoleus:DietSAAR	0.02	0.095	0.21	0.836993	0.98778
Thymidine 5'-triphosphate_376_neg	TissueSoleus:DietSAAR	0.003	0.232	0.014	0.989054	0.989054
Inosine_176_pos	TissueSoleus:DietSAAR	-0.063	0.232	-0.272	0.789332	0.989305
Taurine_34_pos	TissueSoleus:DietSAAR	-0.024	0.044	-0.546	0.593973	0.989954
C20:1_296_neg	TissueSoleus:DietSAAR	-0.042	0.155	-0.268	0.792252	0.990314
Acetylphosphate_56_pos	TissueSoleus:DietSAAR	-0.001	0.09	-0.012	0.990455	0.990455
Decanoyl carnitine C10_298_neg	TissueSoleus:DietSAAR	-0.159	0.672	-0.237	0.816464	0.991802
N-Acetylneuraminic acid_295_neg	TissueSoleus:DietSAAR	0.001	0.078	0.01	0.992024	0.992024
C24:2_335_neg	TissueSoleus:DietSAAR	-0.081	0.121	-0.666	0.516539	0.993074
CDP-Ethanolamine_270_pos	TissueSoleus:DietSAAR	0.042	0.078	0.542	0.596185	0.993642
Adenosine_174_pos	TissueSoleus:DietSAAR	-0.001	0.12	-0.008	0.9939	0.9939
Methyl beta-D-glucopyranoside_204_neg	TissueSoleus:DietSAAR	0.012	0.187	0.062	0.951361	0.993986
L-Tyrosine_180_neg	TissueSoleus:DietSAAR	-0.001	0.13	-0.007	0.994145	0.994145
Lumichrome_239_neg	TissueSoleus:DietSAAR	0.058	0.275	0.21	0.836973	0.995733
NADP_401_neg	TissueSoleus:DietSAAR	0.074	0.137	0.54	0.597818	0.996363
N-acetylaspartylglutamic acid (NAAG)_290_neg	TissueSoleus:DietSAAR	0	0.098	0.005	0.996415	0.996415
Pipecolic acid_52_neg	TissueSoleus:DietSAAR	0	0.067	-0.005	0.996457	0.996457
Diaminopimelic acid_195_neg	TissueSoleus:DietSAAR	0	0.053	0.003	0.997893	0.997893
N-Acetylasparagine_156_neg	TissueSoleus:DietSAAR	-0.015	0.059	-0.26	0.79869	0.998362
N6-Acetyl-L-lysine_120_pos	TissueSoleus:DietSAAR	0.023	0.089	0.26	0.798857	0.998571
Oleyl carnitine C18:1_264_pos	TissueSoleus:DietSAAR	0.057	0.362	0.156	0.877996	0.998722
Carbamoyl phosphate_81_neg	TissueSoleus:DietSAAR	0.036	0.139	0.259	0.799464	0.99933
Glyoxylic acid_1_neg	TissueSoleus:DietSAAR	0.008	0.076	0.101	0.9209	1
Glycine_3_neg	TissueSoleus:DietSAAR	-0.011	0.053	-0.213	0.834123	1
Pyruvic acid_5_neg	TissueSoleus:DietSAAR	-0.051	0.119	-0.431	0.672729	1
Gamma-Aminobutyric acid_14_neg	TissueSoleus:DietSAAR	0.03	0.063	0.47	0.645335	1
Dimethylglycine_15_neg	TissueSoleus:DietSAAR	0.03	0.063	0.47	0.645335	1
L-Serine_18_neg	TissueSoleus:DietSAAR	-0.01	0.081	-0.125	0.901972	1
Glyceric acid_20_neg	TissueSoleus:DietSAAR	0.03	0.069	0.44	0.666965	1
Guanidoacetic acid_34_neg	TissueSoleus:DietSAAR	-0.014	0.083	-0.168	0.868643	1
Methylmalonic acid_39_neg	TissueSoleus:DietSAAR	-0.012	0.07	-0.168	0.868907	1
2-Hydroxyvaleric acid_41_neg	TissueSoleus:DietSAAR	0.012	0.09	0.137	0.892647	1
Threitol_47_neg	TissueSoleus:DietSAAR	-0.025	0.1	-0.255	0.802722	1
Taurine_49_neg	TissueSoleus:DietSAAR	-0.011	0.035	-0.305	0.764486	1
Pyroglutamic acid_51_neg	TissueSoleus:DietSAAR	0.022	0.121	0.184	0.856999	1
Citraconic acid_54_neg	TissueSoleus:DietSAAR	0.013	0.079	0.171	0.866422	1
Propionylglycine_55_neg	TissueSoleus:DietSAAR	0.022	0.157	0.142	0.88921	1
5-Aminolevulinic acid_57_neg	TissueSoleus:DietSAAR	0.022	0.157	0.142	0.88921	1
3-Methylindole_59_neg	TissueSoleus:DietSAAR	-0.013	0.068	-0.185	0.856085	1
L-Asparagine_66_neg	TissueSoleus:DietSAAR	-0.013	0.06	-0.223	0.826862	1
Threonic acid_73_neg	TissueSoleus:DietSAAR	0.042	0.084	0.493	0.629864	1
Urocanic acid_77_neg	TissueSoleus:DietSAAR	0.079	0.223	0.353	0.729419	1
Acetylphosphate_78_neg	TissueSoleus:DietSAAR	-0.02	0.131	-0.155	0.879045	1
Methylimidazoleacetic acid_79_neg	TissueSoleus:DietSAAR	-0.172	0.339	-0.508	0.619309	1
Oxoglutaric acid_86_neg	TissueSoleus:DietSAAR	-0.031	0.069	-0.449	0.660553	1
N-Acetylserine_91_neg	TissueSoleus:DietSAAR	-0.011	0.063	-0.182	0.858116	1
L-Glutamic acid_94_neg	TissueSoleus:DietSAAR	0.03	0.067	0.45	0.659374	1
Citramalic acid_95_neg	TissueSoleus:DietSAAR	0.012	0.1	0.123	0.903931	1
3-Amino-4-hydroxybenzoate_116_neg	TissueSoleus:DietSAAR	-0.028	0.202	-0.14	0.890602	1
L-Histidine_119_neg	TissueSoleus:DietSAAR	0.037	0.094	0.395	0.699079	1
Indoleacetaldehyde_122_neg	TissueSoleus:DietSAAR	0.004	0.058	0.075	0.941633	1
DL-2-Aminooctanoic acid_123_neg	TissueSoleus:DietSAAR	-0.01	0.103	-0.095	0.925599	1
3-Hydroxymethylglutaric acid_134_neg	TissueSoleus:DietSAAR	-0.052	0.101	-0.514	0.615278	1
Pterin_136_neg	TissueSoleus:DietSAAR	-0.056	0.104	-0.537	0.600011	1
L-Fucose_139_neg	TissueSoleus:DietSAAR	0.007	0.055	0.122	0.904848	1
2-Deoxyglucose_140_neg	TissueSoleus:DietSAAR	0.007	0.055	0.122	0.904848	1
Methionine sulfoxide_141_neg	TissueSoleus:DietSAAR	0.02	0.117	0.175	0.863204	1
Methylhistidine_149_neg	TissueSoleus:DietSAAR	0.03	0.067	0.449	0.660287	1
N-Acetylornithine_158_neg	TissueSoleus:DietSAAR	-0.011	0.076	-0.147	0.885406	1
D-Glucose_176_neg	TissueSoleus:DietSAAR	-0.043	0.124	-0.348	0.732741	1
C11:0(Undecanoic acid)_185_neg	TissueSoleus:DietSAAR	0.04	0.168	0.241	0.813138	1
N-Acetylglutamine_187_neg	TissueSoleus:DietSAAR	-0.023	0.113	-0.203	0.842153	1
N6-Acetyl-L-lysine_188_neg	TissueSoleus:DietSAAR	0.026	0.067	0.395	0.69852	1
N-Alpha-acetyllysine_191_neg	TissueSoleus:DietSAAR	0.026	0.067	0.395	0.69852	1
Capryloylglycine_207_neg	TissueSoleus:DietSAAR	-0.1	0.134	-0.751	0.464816	1
L-Acetylcarnitine_208_neg	TissueSoleus:DietSAAR	-0.014	0.103	-0.139	0.891166	1
Xanthurenic acid_210_neg	TissueSoleus:DietSAAR	0.019	0.076	0.247	0.808336	1
Indolelactic acid_212_neg	TissueSoleus:DietSAAR	0.025	0.135	0.188	0.853934	1
Pantothenic acid_222_neg	TissueSoleus:DietSAAR	0.035	0.151	0.23	0.821098	1
5-Hydroxy-L-tryptophan_223_neg	TissueSoleus:DietSAAR	-0.051	0.206	-0.249	0.807081	1
Deoxycytidine_228_neg	TissueSoleus:DietSAAR	0.016	0.118	0.139	0.891197	1
Deoxyuridine_230_neg	TissueSoleus:DietSAAR	-0.024	0.086	-0.286	0.779196	1
C14:0(Myristic acid)_231_neg	TissueSoleus:DietSAAR	0.017	0.106	0.163	0.872732	1
Homocarnosine_235_neg	TissueSoleus:DietSAAR	0.009	0.061	0.143	0.888567	1
Anserine_236_neg	TissueSoleus:DietSAAR	0.009	0.061	0.143	0.888567	1
Biotin_246_neg	TissueSoleus:DietSAAR	-0.015	0.072	-0.213	0.834607	1
Pyridoxal 5'-phosphate_247_neg	TissueSoleus:DietSAAR	0.021	0.109	0.192	0.850668	1
Pyridoxamine 5'-phosphate_248_neg	TissueSoleus:DietSAAR	0.014	0.151	0.09	0.929192	1
N-glutamyl taurine (glutaurine)_252_neg	TissueSoleus:DietSAAR	-0.024	0.115	-0.204	0.841351	1
Glucosamine 6-sulfate_257_neg	TissueSoleus:DietSAAR	0.027	0.171	0.157	0.877714	1
Glucosamine 6-phosphate_258_neg	TissueSoleus:DietSAAR	0.018	0.127	0.14	0.890652	1
Hexose phosphate_260_neg	TissueSoleus:DietSAAR	0.009	0.132	0.067	0.947499	1
Mannitol 1-phosphate_261_neg	TissueSoleus:DietSAAR	-0.016	0.116	-0.142	0.889071	1
2,3-Diphosphoglyceric acid_264_neg	TissueSoleus:DietSAAR	0.047	0.209	0.227	0.823527	1
Adenosine_266_neg	TissueSoleus:DietSAAR	0.017	0.112	0.155	0.878772	1
C19:3_284_neg	TissueSoleus:DietSAAR	-0.016	0.138	-0.117	0.908766	1
C19:0_288_neg	TissueSoleus:DietSAAR	0.035	0.107	0.326	0.749163	1
C21:1_301_neg	TissueSoleus:DietSAAR	0.044	0.196	0.225	0.825287	1
N-Glycolylneuraminic acid_302_neg	TissueSoleus:DietSAAR	0.034	0.092	0.37	0.716938	1
Adenosine 2',3'-cyclic phosphate_306_neg	TissueSoleus:DietSAAR	-0.045	0.192	-0.234	0.818165	1
Lactose_315_neg	TissueSoleus:DietSAAR	-0.018	0.102	-0.175	0.863775	1
Thiamine monophosphate_322_neg	TissueSoleus:DietSAAR	0.007	0.099	0.076	0.940883	1
Tetrahydrocortisone_334_neg	TissueSoleus:DietSAAR	0.044	0.214	0.206	0.839962	1
Tetradecadienoyl carnitine C14:2_337_neg	TissueSoleus:DietSAAR	-0.11	0.64	-0.171	0.866417	1
Tetradecenoyl carnitine C14:1_338_neg	TissueSoleus:DietSAAR	0.139	0.305	0.456	0.655403	1
Myristoyl carnitine C14_340_neg	TissueSoleus:DietSAAR	0.083	0.352	0.236	0.817147	1
Pentadecanoyl carnitine C15:0_347_neg	TissueSoleus:DietSAAR	0.174	0.333	0.521	0.610181	1
Hexadecadienoyl carnitine C16:2_354_neg	TissueSoleus:DietSAAR	-0.179	0.727	-0.246	0.809487	1
L-Palmitoylcarnitine_356_neg	TissueSoleus:DietSAAR	0.046	0.354	0.129	0.899443	1
Cholic acid_359_neg	TissueSoleus:DietSAAR	0.207	0.335	0.618	0.546578	1
Linoleoyl carnitine C18:2_362_neg	TissueSoleus:DietSAAR	0.178	0.344	0.516	0.613657	1
Oleyl carnitine C18:1_365_neg	TissueSoleus:DietSAAR	0.057	0.37	0.155	0.87939	1
Taurodeoxycholic acid_381_neg	TissueSoleus:DietSAAR	-0.057	0.367	-0.156	0.877953	1
Adenosine triphosphate_384_neg	TissueSoleus:DietSAAR	0.033	0.129	0.257	0.800682	1
carnitine C28:0_389_neg	TissueSoleus:DietSAAR	-0.074	0.142	-0.518	0.612305	1
Uridine diphosphate-N-acetylglucosamine_394_neg	TissueSoleus:DietSAAR	-0.014	0.072	-0.198	0.845533	1
Acetyl-CoA_403_neg	TissueSoleus:DietSAAR	0.042	0.281	0.15	0.883028	1
Hypotaurine_14_pos	TissueSoleus:DietSAAR	0.028	0.324	0.086	0.932312	1
1-Pyrroline-5-carboxylic acid_20_pos	TissueSoleus:DietSAAR	-0.01	0.097	-0.099	0.922319	1
Thymine_36_pos	TissueSoleus:DietSAAR	-0.031	0.121	-0.253	0.803956	1
Pipecolic acid_38_pos	TissueSoleus:DietSAAR	0.016	0.075	0.212	0.834851	1
L-Asparagine_45_pos	TissueSoleus:DietSAAR	0.033	0.074	0.449	0.660105	1
Ornithine_47_pos	TissueSoleus:DietSAAR	-0.02	0.122	-0.161	0.874173	1
p-Aminobenzoic acid_52_pos	TissueSoleus:DietSAAR	0.267	0.34	0.784	0.446069	1
Methylimidazoleacetic acid_58_pos	TissueSoleus:DietSAAR	0.032	0.253	0.127	0.900431	1
L-Glutamine_66_pos	TissueSoleus:DietSAAR	-0.013	0.052	-0.243	0.811384	1
L-Glutamic acid_69_pos	TissueSoleus:DietSAAR	0.025	0.077	0.326	0.749428	1
L-Histidine_78_pos	TissueSoleus:DietSAAR	-0.021	0.098	-0.21	0.836959	1
Allantoin_79_pos	TissueSoleus:DietSAAR	-0.044	0.108	-0.411	0.687259	1
Taurocyamine (Guanidinoethyl sulfonate)_93_pos	TissueSoleus:DietSAAR	0.01	0.062	0.154	0.880039	1
N-Acetylornithine_102_pos	TissueSoleus:DietSAAR	0.019	0.183	0.107	0.91661	1
Phosphorylcholine_114_pos	TissueSoleus:DietSAAR	-0.017	0.088	-0.19	0.852058	1
3-Phosphoglyceric acid_116_pos	TissueSoleus:DietSAAR	-0.018	0.128	-0.139	0.891291	1
2-Phosphoglyceric acid_117_pos	TissueSoleus:DietSAAR	-0.018	0.128	-0.139	0.891291	1
N-Acetylglutamine_118_pos	TissueSoleus:DietSAAR	-0.024	0.145	-0.162	0.873332	1
Capryloylglycine_127_pos	TissueSoleus:DietSAAR	0.034	0.177	0.191	0.85108	1
L-Tryptophan_129_pos	TissueSoleus:DietSAAR	0.022	0.122	0.18	0.859739	1
Xanthurenic acid_130_pos	TissueSoleus:DietSAAR	-0.025	0.076	-0.329	0.746799	1
N-Acetylserotonin_135_pos	TissueSoleus:DietSAAR	-0.011	0.111	-0.099	0.922577	1
Pantothenic acid_136_pos	TissueSoleus:DietSAAR	-0.014	0.15	-0.094	0.92613	1
Gluconolactone_138_pos	TissueSoleus:DietSAAR	-0.034	0.197	-0.175	0.863656	1
Carnosine_139_pos	TissueSoleus:DietSAAR	-0.017	0.104	-0.163	0.873084	1
Butyryl carnitine C4_144_pos	TissueSoleus:DietSAAR	-0.04	0.302	-0.134	0.89539	1
Homocarnosine_148_pos	TissueSoleus:DietSAAR	0.018	0.078	0.23	0.821782	1
Anserine_149_pos	TissueSoleus:DietSAAR	0.018	0.078	0.23	0.821782	1
Fucose-1-phosphate_157_pos	TissueSoleus:DietSAAR	-0.036	0.082	-0.445	0.663472	1
Glucosamine 6-phosphate_170_pos	TissueSoleus:DietSAAR	-0.009	0.116	-0.075	0.94155	1
Hexanoyl carnitine C6_171_pos	TissueSoleus:DietSAAR	0.062	0.303	0.205	0.840701	1
Hexose phosphate_172_pos	TissueSoleus:DietSAAR	-0.017	0.107	-0.159	0.875895	1
C18:2(Linoleic acid)_182_pos	TissueSoleus:DietSAAR	-0.087	0.152	-0.573	0.575686	1
C18:1(Oleic acid)_183_pos	TissueSoleus:DietSAAR	-0.027	0.121	-0.219	0.829895	1
Octanoyl carnitine C8_188_pos	TissueSoleus:DietSAAR	0.081	0.326	0.247	0.808227	1
Mevalonic acid-5-pyrophosphate_202_pos	TissueSoleus:DietSAAR	0.013	0.137	0.096	0.924946	1
C20:2_203_pos	TissueSoleus:DietSAAR	0.047	0.218	0.214	0.833954	1
N-Acetylneuraminic acid_204_pos	TissueSoleus:DietSAAR	-0.021	0.089	-0.232	0.819589	1
C22:5_219_pos	TissueSoleus:DietSAAR	-0.021	0.128	-0.164	0.871697	1
Thiamine monophosphate_231_pos	TissueSoleus:DietSAAR	-0.058	0.183	-0.317	0.755744	1
Tetrahydrocortisone_238_pos	TissueSoleus:DietSAAR	0.039	0.279	0.141	0.889955	1
Tetradecenoyl carnitine C14:1_240_pos	TissueSoleus:DietSAAR	0.08	0.292	0.274	0.787939	1
Myristoyl carnitine C14_242_pos	TissueSoleus:DietSAAR	0.037	0.329	0.113	0.91196	1
sphingosine (d18:1-P)_244_pos	TissueSoleus:DietSAAR	0.037	0.121	0.305	0.7652	1
S-Adenosylhomocysteine_245_pos	TissueSoleus:DietSAAR	-0.006	0.084	-0.075	0.941392	1
N-linoleoyl taurine_250_pos	TissueSoleus:DietSAAR	0.04	0.095	0.419	0.681923	1
Hexadecadienoyl carnitine C16:2_254_pos	TissueSoleus:DietSAAR	0.078	0.328	0.239	0.814854	1
Hexadecenoyl carnitine C16:1_255_pos	TissueSoleus:DietSAAR	0.024	0.319	0.074	0.941946	1
Thiamine pyrophosphate_263_pos	TissueSoleus:DietSAAR	0.077	0.131	0.586	0.567377	1
Cysteineglutathione disulfide_265_pos	TissueSoleus:DietSAAR	-0.102	0.255	-0.4	0.69498	1
Arachidoyl carnitine C20_273_pos	TissueSoleus:DietSAAR	0.131	0.384	0.342	0.737213	1
N-lignoceryl taurine_275_pos	TissueSoleus:DietSAAR	-0.071	0.58	-0.122	0.904358	1
Cytidine triphosphate_276_pos	TissueSoleus:DietSAAR	-0.011	0.124	-0.085	0.933388	1
Uridine triphosphate_278_pos	TissueSoleus:DietSAAR	0.012	0.119	0.099	0.922402	1
3,5-Diiodothyronine_284_pos	TissueSoleus:DietSAAR	0.012	0.062	0.19	0.851806	1
NAD_291_pos	TissueSoleus:DietSAAR	0.012	0.073	0.158	0.87678	1
NADP_294_pos	TissueSoleus:DietSAAR	-0.011	0.097	-0.111	0.913225	1
