# Supplementary material for: Angiogenesis-independent VEGF signaling enhances exercise capacity by increasing fat oxidation in mice fed sulfur amino acid-restricted diets
Source: iScience. 2025 Nov 20;28(12):114148. doi: 10.1016/j.isci.2025.114148 (PMC12721204; doi:10.1016/j.isci.2025.114148)
Supplement: Table S6. Raw normalized ion counts from metabolomics analysis looking at muscle and diet interaction in different tissues from WT and CD36EC−/− mice — Data supplied in an excel file as it is too large for a PDF or word table. [file mmc6.xls]

## Sheet: Table S6
metabolomics compound CD36KO	term	estimate	std.error	statistic	p.value	qvalue
Methylimidazoleacetic acid_53_pos	DietSAAR	0.362	0.092	3.918	0.000159436	0.00092178
Dihydrouracil_47_neg	DietSAAR	-0.444	0.164	-2.708	0.00790639	0.0201981
Nicotinic acid adenine dinucleotide phosphate_514_pos	DietSAAR	-1.381	0.502	-2.75	0.00702897	0.020895
Pipecolic acid_19_pos	DietSAAR	0.157	0.052	3.002	0.00335241	0.0225047
Gluconolactone_282_pos	DietSAAR	-0.334	0.141	-2.378	0.0192082	0.0232228
Uridine diphosphate glucose_495_pos	DietSAAR	0.194	0.08	2.415	0.0174546	0.0260605
L-Cystine_407_neg	DietSAAR	0.441	0.184	2.399	0.0182009	0.0474372
(R)-lipoic acid_369_neg	DietSAAR	-0.257	0.11	-2.345	0.0208877	0.06349
3-Hydroxykynurenine_387_neg	DietSAAR	0.136	0.055	2.478	0.0148107	0.0654657
Pipecolic acid_84_neg	DietSAAR	0.157	0.06	2.614	0.0102747	0.0684978
Anserine_297_pos	DietSAAR	0.12	0.054	2.211	0.0291787	0.0820722
Methylhistidine_164_pos	DietSAAR	0.164	0.078	2.114	0.0368891	0.0821527
Mevalonic acid_83_pos	DietSAAR	0.181	0.078	2.337	0.0213117	0.0895092
Carnosine_283_pos	DietSAAR	0.114	0.052	2.17	0.0322501	0.0901065
N-Acetylasparagine_256_neg	DietSAAR	0.261	0.114	2.298	0.0235169	0.0990948
Homocitrulline_325_neg	DietSAAR	0.223	0.085	2.612	0.0103083	0.108237
(2E,4E)-2,4-Hexadienoic acid_43_neg	DietSAAR	0.12	0.064	1.862	0.0654424	0.115021
Niacinamide_73_neg	DietSAAR	0.149	0.09	1.658	0.100285	0.120454
O-Acetylserine_144_neg	DietSAAR	0.159	0.086	1.845	0.0679209	0.132561
2-Deoxyglucose_221_neg	DietSAAR	0.125	0.057	2.191	0.0306849	0.132826
Carnosine_392_neg	DietSAAR	0.105	0.055	1.897	0.0606142	0.159944
3-Indolebutyric acid_360_neg	DietSAAR	-0.164	0.09	-1.824	0.0710551	0.180843
L-Histidine_108_pos	DietSAAR	0.106	0.059	1.792	0.0760018	0.181855
Hydroxypyruvic acid_26_neg	DietSAAR	-0.18	0.107	-1.671	0.0976909	0.200777
ADP-ribose_608_neg	DietSAAR	0.211	0.107	1.97	0.0514568	0.202061
L-2-Hydroxyglutaric acid_149_neg	DietSAAR	-0.242	0.146	-1.662	0.0995748	0.212924
Glycolic acid_5_neg	DietSAAR	0.14	0.075	1.871	0.0641396	0.219979
Deoxyuridine_285_pos	DietSAAR	0.18	0.099	1.823	0.0711233	0.228537
Ketoleucine_88_neg	DietSAAR	0.117	0.092	1.28	0.203364	0.240601
C26:6_553_neg	DietSAAR	0.16	0.094	1.704	0.0912995	0.251436
Creatine_93_neg	DietSAAR	0.048	0.041	1.17	0.244729	0.259195
L-Glutamine_141_neg	DietSAAR	0.124	0.066	1.887	0.0618934	0.259952
Ophthalmic acid_472_neg	DietSAAR	0.265	0.148	1.785	0.0772064	0.264474
Adenosine triphosphate_605_neg	DietSAAR	0.099	0.097	1.021	0.309828	0.265073
4-Guanidinobutanoic acid_65_pos	DietSAAR	-0.179	0.19	-0.941	0.348903	0.270884
Pyridoxal_152_pos	DietSAAR	0.17	0.107	1.595	0.113607	0.271336
Guanosine diphosphate_588_neg	DietSAAR	0.109	0.123	0.885	0.377966	0.275413
Capryloylglycine_356_neg	DietSAAR	0.201	0.097	2.083	0.0396583	0.277608
Dihydrobiopterin_405_neg	DietSAAR	0.059	0.056	1.069	0.287411	0.284447
Gamma-Aminobutyric acid_22_neg	DietSAAR	0.071	0.059	1.219	0.22543	0.284973
Cholic acid_576_neg	DietSAAR	0.401	0.518	0.775	0.439894	0.287549
Homo-L-arginine_222_pos	DietSAAR	0.171	0.094	1.815	0.072323	0.289292
4-Hydroxyproline_90_neg	DietSAAR	-0.172	0.099	-1.726	0.0872452	0.290817
Guanosine triphosphate_606_neg	DietSAAR	0.067	0.073	0.915	0.362264	0.291418
Fucose-1-phosphate_306_pos	DietSAAR	0.129	0.069	1.88	0.0629239	0.294919
L-Leucine_31_pos	DietSAAR	0.126	0.077	1.633	0.105372	0.297017
C22:6(Docosahexaenoic acid)_393_pos	DietSAAR	-0.132	0.111	-1.192	0.235943	0.306636
3-Cresotinic acid_101_pos	DietSAAR	0.128	0.086	1.483	0.141161	0.307729
Guanosine diphosphate_471_pos	DietSAAR	-0.065	0.082	-0.79	0.431111	0.313317
Dimethylglycine_23_neg	DietSAAR	0.165	0.08	2.051	0.0427476	0.316541
L-Arginine_179_pos	DietSAAR	0.101	0.063	1.606	0.111204	0.317725
Citrulline_264_neg	DietSAAR	0.106	0.059	1.798	0.0750701	0.318914
Glyceric acid_32_neg	DietSAAR	0.093	0.064	1.445	0.151559	0.323313
Adenosine triphosphate_490_pos	DietSAAR	0.087	0.087	1.009	0.315147	0.325609
FAD_628_neg	DietSAAR	0.688	0.631	1.091	0.277762	0.329608
Lumichrome_413_neg	DietSAAR	-0.113	0.201	-0.56	0.576668	0.331025
4-Trimethylammoniobutanoic acid_67_pos	DietSAAR	-0.065	0.062	-1.044	0.299091	0.334492
C25:0_436_pos	DietSAAR	-1.208	0.69	-1.751	0.0828746	0.3521
Docosahexaenoyl glycine (C22:6)_554_neg	DietSAAR	-0.449	0.307	-1.463	0.14645	0.353081
Fucose-1-phosphate_420_neg	DietSAAR	0.14	0.093	1.507	0.13485	0.353982
Niacinamide_6_pos	DietSAAR	0.112	0.076	1.481	0.141676	0.35419
2-Phosphoglyceric acid_213_pos	DietSAAR	0.104	0.091	1.149	0.25301	0.354377
1-Methyladenosine_349_pos	DietSAAR	0.32	0.365	0.876	0.383192	0.360374
Methionine sulfoxide_145_pos	DietSAAR	0.16	0.114	1.408	0.162197	0.360439
2-Hydroxycaproic acid_108_neg	DietSAAR	0.181	0.126	1.44	0.152783	0.362246
Trigonelline_48_pos	DietSAAR	0.132	0.094	1.405	0.163011	0.362247
L-Glutamic acid_148_neg	DietSAAR	0.055	0.061	0.901	0.369725	0.362916
Purine_72_neg	DietSAAR	0.086	0.062	1.397	0.165445	0.367656
Hydroxyphenyllactic acid_300_neg	DietSAAR	0.117	0.11	1.064	0.289599	0.369761
Glucosamine 6-phosphate_443_neg	DietSAAR	-0.124	0.117	-1.057	0.292772	0.378958
N-Acetyl-L-aspartic acid_260_neg	DietSAAR	0.125	0.087	1.433	0.154708	0.38085
2-Phenylglycine_94_pos	DietSAAR	-0.171	0.236	-0.723	0.471289	0.385292
L-Lactic acid_12_neg	DietSAAR	0.067	0.066	1.012	0.31395	0.389222
Hydroxypropionic acid_13_neg	DietSAAR	0.067	0.066	1.012	0.31395	0.389222
GAP/DHAP_242_neg	DietSAAR	0.034	0.073	0.463	0.644663	0.402695
N-Acetyl-L-aspartic acid_180_pos	DietSAAR	0.158	0.105	1.507	0.134848	0.403806
5'-Methylthioadenosine_365_pos	DietSAAR	-0.119	0.089	-1.338	0.183934	0.408743
Threitol_74_neg	DietSAAR	0.09	0.066	1.376	0.171765	0.419288
Adenine_42_pos	DietSAAR	0.073	0.072	1.014	0.312814	0.420571
Gentisic acid_179_neg	DietSAAR	0.148	0.135	1.095	0.2761	0.421762
C21:1_499_neg	DietSAAR	0.058	0.107	0.542	0.589131	0.423328
Stearoyl carnitine C18_586_neg	DietSAAR	-0.355	0.532	-0.666	0.506774	0.452367
L-Glutamine_73_pos	DietSAAR	0.106	0.066	1.597	0.113167	0.452605
Ornithine_40_pos	DietSAAR	0.138	0.101	1.369	0.173848	0.456351
Anserine_409_neg	DietSAAR	0.079	0.056	1.407	0.16251	0.459933
O-Phosphoethanolamine_126_neg	DietSAAR	-0.088	0.055	-1.611	0.110266	0.463117
Glycerol 3-phosphate_245_neg	DietSAAR	0.08	0.067	1.198	0.233719	0.469418
3-Phosphoglyceric acid_212_pos	DietSAAR	0.05	0.105	0.472	0.637638	0.477447
3-Hydroxybenzyl alcohol_10_pos	DietSAAR	0.167	0.092	1.817	0.0721162	0.480775
1-Methyladenosine_463_neg	DietSAAR	0.758	0.612	1.237	0.218681	0.483805
3-Hydroxymethylglutaric acid_211_neg	DietSAAR	0.014	0.057	0.251	0.802156	0.48578
C20:3_374_pos	DietSAAR	0.063	0.071	0.884	0.378487	0.487023
C19:3_363_pos	DietSAAR	0.074	0.089	0.832	0.40745	0.487586
Citramalic acid_151_neg	DietSAAR	0.091	0.055	1.662	0.0994985	0.488396
Biotin_423_neg	DietSAAR	-0.061	0.112	-0.543	0.588238	0.492073
Propionyl carnitine C3_271_pos	DietSAAR	0.094	0.073	1.293	0.198862	0.493709
L-Alanine_10_neg	DietSAAR	0.047	0.05	0.944	0.347569	0.495515
L-Gulonolactone_274_neg	DietSAAR	0.055	0.103	0.533	0.594967	0.495521
N-oleoyl taurine_559_neg	DietSAAR	0.12	0.076	1.576	0.118122	0.496113
Tauroursodeoxycholic acid peak 1_600_neg	DietSAAR	0.146	0.31	0.473	0.637507	0.496257
Saccharopine_343_pos	DietSAAR	0.043	0.096	0.446	0.656418	0.503889
Methionine sulfoximine_285_neg	DietSAAR	-0.153	0.544	-0.282	0.778835	0.503934
Taurocyamine (Guanidinoethyl sulfonate)_151_pos	DietSAAR	0.086	0.066	1.307	0.194223	0.504783
Indole-3-propionic acid_225_pos	DietSAAR	0.282	0.272	1.034	0.303494	0.505824
Adenine_113_neg	DietSAAR	0.071	0.117	0.61	0.543086	0.508674
Deoxyribose_112_neg	DietSAAR	0.027	0.089	0.303	0.762139	0.50915
Citrulline_186_pos	DietSAAR	0.095	0.075	1.265	0.208841	0.521341
Glycerol 3-phosphate_167_pos	DietSAAR	0.069	0.064	1.078	0.283697	0.522284
L-Asparagine_105_neg	DietSAAR	0.068	0.061	1.127	0.262137	0.524273
Uric acid_232_neg	DietSAAR	-0.234	0.317	-0.737	0.462665	0.525951
N-linoleoyl taurine_557_neg	DietSAAR	0.049	0.055	0.896	0.372441	0.526448
Allantoin_189_neg	DietSAAR	0.058	0.049	1.183	0.239433	0.532525
Glucosamine 6-phosphate_328_pos	DietSAAR	-0.087	0.107	-0.809	0.420502	0.535183
N-a-Acetyl-L-arginine_270_pos	DietSAAR	-0.04	0.135	-0.296	0.768066	0.537266
C17:2_333_pos	DietSAAR	0.069	0.057	1.202	0.231966	0.537589
2-Phosphoglyceric acid_309_neg	DietSAAR	0.111	0.088	1.258	0.211189	0.538791
Indole-3-carboxylic acid_203_neg	DietSAAR	0.148	0.105	1.409	0.161764	0.539215
L-Asparagine_36_pos	DietSAAR	0.053	0.058	0.904	0.368228	0.5427
Hippuric acid_195_pos	DietSAAR	0.069	0.109	0.629	0.530503	0.545593
1H-Indole-3-acetamide_263_neg	DietSAAR	0.201	0.148	1.354	0.178665	0.547087
Allantoin_111_pos	DietSAAR	0.066	0.098	0.673	0.502252	0.547912
Lysodihydrosphingomyelin (d18:0)_478_pos	DietSAAR	-0.571	0.747	-0.765	0.446232	0.547995
Glycine_3_neg	DietSAAR	0.05	0.073	0.68	0.49783	0.548226
2-Hydroxyvaleric acid_66_neg	DietSAAR	0.125	0.083	1.508	0.134636	0.549252
N-Acetylornithine_178_pos	DietSAAR	0.09	0.147	0.614	0.540503	0.55372
Methionine sulfoxide_224_neg	DietSAAR	0.13	0.113	1.149	0.253347	0.554087
Cysteineglutathione disulfide_584_neg	DietSAAR	-0.036	0.096	-0.376	0.707514	0.554316
Taurocyamine (Guanidinoethyl sulfonate)_230_neg	DietSAAR	0.073	0.073	1.001	0.31907	0.55626
C15:0_417_neg	DietSAAR	0.046	0.09	0.509	0.612149	0.560421
L-Glutamic acid_77_pos	DietSAAR	0.038	0.065	0.588	0.557998	0.567972
Acetylphosphate_122_neg	DietSAAR	-0.069	0.104	-0.661	0.509782	0.568208
C20:1_492_neg	DietSAAR	0.059	0.128	0.462	0.645203	0.573496
Biotin_309_pos	DietSAAR	-0.068	0.127	-0.53	0.597115	0.57476
Palmitoyl glycine (C16:0)_493_neg	DietSAAR	0.07	0.105	0.67	0.504423	0.576588
L-Isoleucine_95_neg	DietSAAR	0.072	0.061	1.195	0.234872	0.578904
Flavin Mononucleotide_590_neg	DietSAAR	0.266	0.351	0.756	0.451309	0.582298
CDP-Ethanolamine_589_neg	DietSAAR	0.017	0.043	0.391	0.696665	0.582904
C22:2_513_neg	DietSAAR	0.123	0.109	1.133	0.259631	0.589744
o-Cresol_34_neg	DietSAAR	0.087	0.085	1.021	0.309713	0.590233
C17 Sphingomyelin (d18:1/17:0)_511_pos	DietSAAR	0.049	0.13	0.376	0.707334	0.592959
Acetylphosphate_52_pos	DietSAAR	0.026	0.086	0.303	0.762447	0.594651
Deoxyuridine_395_neg	DietSAAR	0.036	0.077	0.476	0.635369	0.597513
Ketoleucine_22_pos	DietSAAR	0.04	0.119	0.338	0.735894	0.599778
ADP_585_neg	DietSAAR	0.039	0.094	0.416	0.678619	0.601023
C18:4_460_neg	DietSAAR	-0.054	0.119	-0.453	0.651513	0.603808
Pyruvic acid_7_neg	DietSAAR	0.076	0.08	0.946	0.34644	0.607984
C23:1_529_neg	DietSAAR	0.053	0.093	0.565	0.573154	0.6141
Nicotinamide riboside_321_pos	DietSAAR	0.086	0.072	1.19	0.236719	0.621113
Hydroxyoctanoic acid_202_neg	DietSAAR	-0.062	0.113	-0.546	0.586218	0.621744
CDP_456_pos	DietSAAR	0.111	0.121	0.914	0.362556	0.623239
Hexadecadienoyl carnitine C16:2_566_neg	DietSAAR	-0.195	0.665	-0.293	0.770103	0.628825
C16:2_432_neg	DietSAAR	0.066	0.128	0.515	0.607328	0.63287
Ribitol_176_neg	DietSAAR	0.05	0.057	0.884	0.37869	0.635607
N-Acetylglutamine_314_neg	DietSAAR	0.107	0.131	0.818	0.415414	0.639098
Pyrophosphate_271_neg	DietSAAR	0.113	0.079	1.436	0.153997	0.646164
1,3-Dimethyluracil_56_pos	DietSAAR	0.034	0.096	0.354	0.723739	0.647338
N-stearoyl taurine_561_neg	DietSAAR	0.067	0.062	1.082	0.281604	0.650967
Oxoadipic acid_198_neg	DietSAAR	0.247	0.189	1.303	0.19553	0.651765
N-Acetylornithine_257_neg	DietSAAR	0.161	0.122	1.312	0.192305	0.651889
Lactose_519_neg	DietSAAR	-0.005	0.106	-0.048	0.961424	0.654254
Thiamine_332_pos	DietSAAR	0.094	0.09	1.047	0.297348	0.660773
L-Leucine_96_neg	DietSAAR	0.106	0.07	1.513	0.133277	0.666387
C18:0(Stearic acid)_468_neg	DietSAAR	0.063	0.061	1.045	0.298281	0.667152
Homoveratric acid_240_pos	DietSAAR	0.1	0.08	1.251	0.213538	0.669118
Uridine diphosphate glucuronic acid_611_neg	DietSAAR	-0.101	0.077	-1.326	0.187707	0.673593
L-Malic acid_111_neg	DietSAAR	0.012	0.07	0.171	0.864434	0.676304
Glucosamine_278_neg	DietSAAR	0.162	0.303	0.533	0.594918	0.676385
carnitine C28:0_610_neg	DietSAAR	0.061	0.159	0.381	0.703692	0.679751
Galactonic acid_347_neg	DietSAAR	0.025	0.078	0.324	0.746918	0.681441
CDP_572_neg	DietSAAR	0.052	0.097	0.542	0.588711	0.682618
Cysteine-S-sulfate_354_neg	DietSAAR	-0.158	0.433	-0.365	0.715878	0.683248
Pyridoxamine 5'-phosphate_313_pos	DietSAAR	-0.119	0.155	-0.767	0.4448	0.683324
5-Phenylvaleric acid_193_pos	DietSAAR	0.084	0.083	1.014	0.312846	0.689149
C24:6_530_neg	DietSAAR	-0.074	0.114	-0.648	0.518639	0.691519
Pyridoxamine 5'-phosphate_429_neg	DietSAAR	-0.081	0.105	-0.773	0.441192	0.692093
sphingosine (d18:1-P)_435_pos	DietSAAR	0.054	0.081	0.666	0.506984	0.694649
Tetrahydrocortisone_540_neg	DietSAAR	-0.036	0.153	-0.235	0.814769	0.696943
Mannitol 1-phosphate_331_pos	DietSAAR	0.06	0.076	0.793	0.429652	0.702037
C20:4(Arachidonic acid)_482_neg	DietSAAR	-0.045	0.06	-0.756	0.451552	0.707708
Hexose phosphate_445_neg	DietSAAR	-0.02	0.097	-0.206	0.837457	0.712256
L-Carnitine_128_pos	DietSAAR	-0.019	0.081	-0.233	0.816054	0.712479
Uridine triphosphate_599_neg	DietSAAR	0.021	0.066	0.323	0.746998	0.714021
Lumichrome_300_pos	DietSAAR	-0.147	0.168	-0.879	0.38125	0.716315
Indolelactic acid_367_neg	DietSAAR	0.042	0.129	0.324	0.746895	0.719956
2-Phenylpropionate_167_neg	DietSAAR	0.05	0.079	0.627	0.532196	0.723856
CMP-Sialic Acid_618_neg	DietSAAR	-0.045	0.113	-0.396	0.69316	0.727972
Ureidopropionic acid_103_neg	DietSAAR	0.051	0.065	0.794	0.429131	0.728306
C24:5_531_neg	DietSAAR	-0.136	0.109	-1.24	0.217859	0.734332
Dihydrothymine_17_pos	DietSAAR	-0.017	0.13	-0.131	0.896046	0.73447
N-oleoyl taurine_445_pos	DietSAAR	0.093	0.075	1.232	0.220616	0.735385
Cysteic acid_238_neg	DietSAAR	0.148	0.191	0.775	0.439913	0.73633
3-Methylglutaconic acid_62_pos	DietSAAR	0.023	0.056	0.411	0.68213	0.736814
Creatine_29_pos	DietSAAR	0.037	0.048	0.773	0.441503	0.737847
C22:3_512_neg	DietSAAR	-0.097	0.099	-0.982	0.328369	0.738906
C19:1_476_neg	DietSAAR	0.068	0.118	0.579	0.563582	0.739542
C19:2_475_neg	DietSAAR	0.069	0.17	0.404	0.686883	0.740513
Cholesterol sulfate_592_neg	DietSAAR	-0.16	0.127	-1.258	0.21131	0.740611
Homocitrulline_227_pos	DietSAAR	0.103	0.082	1.256	0.211766	0.741365
2-Phenylpropionate_91_pos	DietSAAR	0.075	0.078	0.958	0.340081	0.745063
C20:2_490_neg	DietSAAR	0.064	0.106	0.601	0.549048	0.746654
L-Tyrosine_203_pos	DietSAAR	0.076	0.251	0.304	0.762103	0.746851
3-Amino-5-hydroxybenzoate_105_pos	DietSAAR	-0.016	0.109	-0.142	0.887233	0.752656
N-Formyl-L-methionine_270_neg	DietSAAR	-0.013	0.08	-0.156	0.876023	0.758152
3-(2-Hydroxyphenyl)propanoic acid_147_pos	DietSAAR	0.069	0.083	0.822	0.41273	0.758448
Phenyllactic acid_148_pos	DietSAAR	0.069	0.083	0.822	0.41273	0.758448
S-Adenosylmethionine_570_neg	DietSAAR	0.03	0.062	0.478	0.633454	0.762292
Taurine_77_neg	DietSAAR	0.031	0.05	0.622	0.53549	0.764986
L-Arginine_258_neg	DietSAAR	0.057	0.075	0.767	0.444928	0.769296
L-Cystine_294_pos	DietSAAR	0.031	0.133	0.232	0.816935	0.772699
Sucrose_524_neg	DietSAAR	0.012	0.144	0.081	0.935698	0.775007
3-Hydroxyanthranilic acid_104_pos	DietSAAR	-0.016	0.115	-0.136	0.892423	0.779172
3-Amino-4-hydroxybenzoate_106_pos	DietSAAR	-0.016	0.115	-0.136	0.892423	0.779172
Glyoxylic acid_2_neg	DietSAAR	0.107	0.083	1.297	0.197355	0.782543
Guanidinosuccinic acid_183_pos	DietSAAR	0.305	0.607	0.503	0.616332	0.782686
C15:1_412_neg	DietSAAR	0.006	0.117	0.055	0.956284	0.783869
N-palmitoyl taurine_537_neg	DietSAAR	0.01	0.052	0.197	0.843943	0.78434
L-Acetylcarnitine_253_pos	DietSAAR	0.045	0.053	0.857	0.393385	0.786769
C17:0_456_neg	DietSAAR	0.07	0.076	0.922	0.358461	0.787717
AICAR_514_neg	DietSAAR	0.046	0.097	0.472	0.637875	0.787963
Inosinic acid_419_pos	DietSAAR	0.167	0.186	0.898	0.371125	0.791694
Indolepyruvate_359_neg	DietSAAR	-0.097	0.111	-0.867	0.388028	0.798882
D-Galactose_286_neg	DietSAAR	0.003	0.091	0.029	0.977038	0.801153
D-Glucose_288_neg	DietSAAR	0.003	0.091	0.029	0.977038	0.801153
C22:5_507_neg	DietSAAR	0.022	0.078	0.28	0.779897	0.803913
N-Acetyl-L-alanine_92_neg	DietSAAR	0.026	0.058	0.445	0.657439	0.806358
C19:2_364_pos	DietSAAR	0.069	0.075	0.919	0.360082	0.808661
C21:0_502_neg	DietSAAR	0.043	0.075	0.571	0.569555	0.809589
Suberic acid_177_pos	DietSAAR	0.045	0.133	0.339	0.735502	0.812951
Thymidine_301_pos	DietSAAR	0.043	0.086	0.505	0.614852	0.819802
Fumaric acid_49_neg	DietSAAR	0.008	0.065	0.118	0.906445	0.82073
Phosphorylcholine_209_pos	DietSAAR	0.053	0.071	0.747	0.456683	0.821563
Adenosine monophosphate_418_pos	DietSAAR	0.098	0.116	0.841	0.402467	0.822588
Ornithine_109_neg	DietSAAR	0.063	0.074	0.854	0.395247	0.830019
Androstenedione_358_pos	DietSAAR	0.089	0.131	0.682	0.497022	0.831599
N-Alpha-acetyllysine_319_neg	DietSAAR	0.081	0.076	1.075	0.284854	0.832547
C19:0_479_neg	DietSAAR	0.078	0.079	0.981	0.328673	0.834168
Adenosine_450_neg	DietSAAR	0.076	0.101	0.751	0.454078	0.837865
Cytidine_418_neg	DietSAAR	-0.051	0.106	-0.484	0.629288	0.83905
Ophthalmic acid_360_pos	DietSAAR	0.197	0.155	1.275	0.205006	0.841963
3-Methylindole_94_neg	DietSAAR	0.075	0.118	0.636	0.525924	0.842915
3-Dehydroshikimate_246_neg	DietSAAR	0.034	0.081	0.423	0.673388	0.845126
O-Phosphoethanolamine_57_pos	DietSAAR	-0.056	0.052	-1.081	0.282347	0.84704
Linoleoyl carnitine C18:2_579_neg	DietSAAR	0.623	0.505	1.232	0.220598	0.848621
GAP/DHAP_166_pos	DietSAAR	0.071	0.168	0.424	0.672206	0.849044
carnitine C26:0_607_neg	DietSAAR	-0.471	0.293	-1.608	0.110868	0.850406
1,2,3-Propanetricarboxylic acid_265_neg	DietSAAR	0.119	0.127	0.94	0.349277	0.857469
C18 Sphingomyelin (d18:1/18:0)_512_pos	DietSAAR	0.084	0.134	0.623	0.534595	0.859663
L-Phenylalanine_146_pos	DietSAAR	0.09	0.065	1.394	0.166233	0.860782
C26:2_564_neg	DietSAAR	0.051	0.11	0.463	0.644118	0.861147
Arachidoyl carnitine C20_473_pos	DietSAAR	-0.113	0.232	-0.489	0.625989	0.862377
DL-2-Aminooctanoic acid_115_pos	DietSAAR	0.07	0.083	0.846	0.39956	0.862587
N-acetyltryptophan_427_neg	DietSAAR	0.116	0.122	0.947	0.345971	0.864926
S-Adenosylhomocysteine_551_neg	DietSAAR	0.055	0.079	0.695	0.48873	0.865963
NADH_620_neg	DietSAAR	-0.055	0.193	-0.283	0.777381	0.866694
Cytidine_302_pos	DietSAAR	-0.039	0.117	-0.336	0.737505	0.867653
D-Ribose 5-phosphate_397_neg	DietSAAR	0.047	0.123	0.387	0.699367	0.870002
Glutathione_377_pos	DietSAAR	-0.384	0.316	-1.212	0.228074	0.871975
Guanine_168_neg	DietSAAR	-0.255	0.272	-0.938	0.350496	0.87624
L-Fucitol_149_pos	DietSAAR	0.086	0.072	1.207	0.230152	0.876633
Uridine_308_pos	DietSAAR	-0.07	0.114	-0.609	0.544046	0.879223
Tridecanoic acid_378_neg	DietSAAR	0.039	0.099	0.393	0.695248	0.883028
Threonic acid_115_neg	DietSAAR	-0.054	0.197	-0.277	0.782625	0.885626
Acetyl-CoA_522_pos	DietSAAR	-0.075	0.078	-0.963	0.33773	0.886541
Phosphocreatine_265_pos	DietSAAR	-0.049	0.086	-0.567	0.571662	0.887491
C24:4_532_neg	DietSAAR	-0.052	0.106	-0.492	0.623439	0.890627
sphingosine (d18:1-P)_550_neg	DietSAAR	0.064	0.105	0.613	0.541061	0.891126
Methylhistidine_241_neg	DietSAAR	0.063	0.056	1.115	0.267338	0.891128
Glutathione_488_neg	DietSAAR	-0.402	0.419	-0.961	0.338702	0.895247
Alpha-ketoisovaleric acid_51_neg	DietSAAR	0.048	0.064	0.755	0.451944	0.90076
2-Amino-3-phosphonopropionic acid_239_neg	DietSAAR	0.026	0.111	0.233	0.816513	0.901435
C18:2(Linoleic acid)_462_neg	DietSAAR	0.073	0.12	0.613	0.54103	0.901717
N-acetyl taurine_150_pos	DietSAAR	0.012	0.123	0.094	0.925403	0.903489
N-Acetyl-L-phenylalanine_372_neg	DietSAAR	-0.077	0.142	-0.543	0.588365	0.905178
Oxidized glutathione_617_neg	DietSAAR	-0.029	0.093	-0.316	0.752823	0.90647
C16:0(Palmitic acid)_437_neg	DietSAAR	0.019	0.064	0.292	0.771123	0.907204
Cortisol_422_pos	DietSAAR	0.053	0.112	0.475	0.636015	0.908593
L-Serine_30_neg	DietSAAR	0.111	0.083	1.337	0.18414	0.908628
C16 Sphingomyelin (d18:1/16:0)_510_pos	DietSAAR	-0.038	0.113	-0.338	0.736137	0.909345
C16:1(Palmitoleic acid)_436_neg	DietSAAR	-0.055	0.13	-0.425	0.671939	0.90995
Cysteineglutathione disulfide_466_pos	DietSAAR	-0.058	0.077	-0.747	0.456994	0.913989
Xanthine_170_neg	DietSAAR	0.058	0.244	0.237	0.813264	0.917155
Urocanic acid_50_pos	DietSAAR	0.088	0.179	0.489	0.625989	0.923839
Deoxycytidine_394_neg	DietSAAR	-0.011	0.061	-0.179	0.858106	0.92414
Dodecanoylcarnitine_525_neg	DietSAAR	-0.462	0.802	-0.576	0.565979	0.924457
GDP-Mannose_500_pos	DietSAAR	-0.006	0.05	-0.127	0.898798	0.929609
Propenoyl carnitine C3:1_268_pos	DietSAAR	0.037	0.096	0.39	0.6973	0.929733
ADP-ribose_493_pos	DietSAAR	0.154	0.26	0.592	0.554838	0.931669
C26:2_448_pos	DietSAAR	0.098	0.093	1.063	0.290222	0.932385
Leucyl-Glycine_220_pos	DietSAAR	0.052	0.091	0.571	0.56905	0.932863
Guanine_92_pos	DietSAAR	-0.031	0.218	-0.143	0.886392	0.933044
Guanidoacetic acid_56_neg	DietSAAR	0.033	0.077	0.428	0.669712	0.933114
Taurine_11_pos	DietSAAR	0.028	0.065	0.437	0.66327	0.93493
L-Methionine_84_pos	DietSAAR	-0.041	0.08	-0.514	0.608474	0.936114
Adipic acid_69_pos	DietSAAR	0.069	0.087	0.783	0.435152	0.936936
Methylglutaric acid_71_pos	DietSAAR	0.069	0.087	0.783	0.435152	0.936936
Glycerol-CH3COO_175_neg	DietSAAR	-0.01	0.064	-0.158	0.874865	0.937692
Citric acid_331_neg	DietSAAR	-0.018	0.068	-0.264	0.792433	0.937708
Indoleacetaldehyde_190_neg	DietSAAR	0.094	0.107	0.882	0.379961	0.938321
Pantothenic acid_274_pos	DietSAAR	-0.035	0.091	-0.381	0.7042	0.938933
C14:1(Myristoleic acid)_393_neg	DietSAAR	-0.05	0.154	-0.328	0.743508	0.939588
Citric acid_232_pos	DietSAAR	-0.065	0.355	-0.183	0.855433	0.939686
Succinyl-CoA_532_pos	DietSAAR	-0.097	0.153	-0.634	0.527464	0.939957
Succinic acid_65_neg	DietSAAR	-0.01	0.06	-0.175	0.861128	0.940528
Aminoadipic acid_205_neg	DietSAAR	0.011	0.05	0.229	0.819577	0.941211
L-Tryptophan_363_neg	DietSAAR	0.032	0.138	0.231	0.817786	0.94152
Pirbuterol_299_pos	DietSAAR	-0.124	0.543	-0.228	0.820122	0.945313
Dodecanoylcarnitine_414_pos	DietSAAR	-0.101	0.213	-0.476	0.635022	0.94587
Phosphocreatine_376_neg	DietSAAR	-0.045	0.087	-0.521	0.603242	0.945981
L-Aspartic acid_41_pos	DietSAAR	0.021	0.085	0.242	0.80963	0.946277
Uridine diphosphate-N-acetylglucosamine_616_neg	DietSAAR	-0.016	0.079	-0.208	0.835963	0.947515
Myristoyl carnitine C14_432_pos	DietSAAR	-0.098	0.216	-0.453	0.651259	0.948059
L-Isoleucine_30_pos	DietSAAR	0.066	0.072	0.924	0.357346	0.948067
Uridine_421_neg	DietSAAR	-0.054	0.085	-0.64	0.523403	0.949724
Octanoyl carnitine C8_359_pos	DietSAAR	-0.074	0.229	-0.32	0.749277	0.950096
Tauroursodeoxycholic acid peak 1_485_pos	DietSAAR	0.104	0.374	0.278	0.781842	0.950346
Deoxyuridine triphosphate_479_pos	DietSAAR	-0.422	0.544	-0.775	0.439866	0.950382
D-Ribose 5-phosphate_286_pos	DietSAAR	0.024	0.322	0.073	0.941682	0.951759
Threonic acid_43_pos	DietSAAR	0.022	0.204	0.108	0.913853	0.952041
Methylsuccinic acid_99_neg	DietSAAR	0.004	0.051	0.077	0.938966	0.95209
Glutaric acid_100_neg	DietSAAR	0.004	0.051	0.077	0.938966	0.95209
GDP-Mannose_615_neg	DietSAAR	0.017	0.079	0.214	0.830941	0.952294
Methyl vanillate_205_pos	DietSAAR	0.02	0.09	0.227	0.820599	0.952557
5-Methylcytosine_12_pos	DietSAAR	0.03	0.07	0.432	0.666803	0.952576
C18:0(Stearic acid)_353_pos	DietSAAR	0.121	0.118	1.027	0.306686	0.952972
Acetylcholine_66_pos	DietSAAR	0.02	0.102	0.199	0.84247	0.953782
2-Hydroxyadipic acid_210_neg	DietSAAR	-0.077	0.091	-0.844	0.400849	0.953788
NADP_513_pos	DietSAAR	0.019	0.051	0.37	0.711986	0.954161
Uracil_42_neg	DietSAAR	-0.032	0.162	-0.199	0.842689	0.95437
Oxoglutaric acid_136_neg	DietSAAR	-0.032	0.084	-0.384	0.701554	0.954916
L-Methionine_156_neg	DietSAAR	-0.013	0.075	-0.17	0.865039	0.955323
L-Threonine_2_pos	DietSAAR	0.124	0.123	1.007	0.316335	0.955837
5'-Methylthioadenosine_477_neg	DietSAAR	-0.17	0.289	-0.589	0.557131	0.956185
Cortisol_534_neg	DietSAAR	-0.025	0.135	-0.185	0.853523	0.956734
(�)-2-Hydroxy-4-(methylthio)butanoic acid_158_neg	DietSAAR	-0.057	0.118	-0.485	0.628614	0.956741
Pantothenic acid_382_neg	DietSAAR	-0.018	0.091	-0.194	0.846353	0.956878
N-a-Acetyl-L-arginine_381_neg	DietSAAR	0.127	0.323	0.394	0.694392	0.957016
Isovaleryl carnitine C5_310_pos	DietSAAR	0.129	0.158	0.819	0.414403	0.957024
C22:1(Erucic acid)_516_neg	DietSAAR	0.027	0.12	0.226	0.82145	0.957026
C24:1_543_neg	DietSAAR	-0.016	0.1	-0.164	0.869855	0.957381
Fructose 1,6-bisphosphate_517_neg	DietSAAR	0.115	0.215	0.536	0.592981	0.957892
NADH_507_pos	DietSAAR	-0.126	0.252	-0.501	0.617601	0.958326
NAD_619_neg	DietSAAR	0.011	0.119	0.092	0.927054	0.958406
5-Keto-D-gluconate_338_neg	DietSAAR	-0.015	0.071	-0.205	0.838107	0.958657
4-Trimethylammoniobutanoic acid_135_neg	DietSAAR	0.033	0.274	0.121	0.904288	0.959406
Tryptamine_201_neg	DietSAAR	0.022	0.243	0.09	0.928697	0.960046
Adenosine_334_pos	DietSAAR	0.052	0.101	0.514	0.608196	0.960525
3-Methylglutaconic acid_129_neg	DietSAAR	0.005	0.051	0.107	0.915132	0.961012
Flavin Mononucleotide_475_pos	DietSAAR	0.18	0.285	0.632	0.528625	0.961137
Tetradecadienoyl carnitine C14:2_430_pos	DietSAAR	0.042	0.225	0.187	0.852342	0.961411
L-Threonine_71_neg	DietSAAR	0.121	0.112	1.078	0.283664	0.961848
L-Tryptophan_254_pos	DietSAAR	0.045	0.163	0.275	0.783505	0.962197
2-Methylhippuric acid_334_neg	DietSAAR	0.046	0.13	0.357	0.721772	0.962362
C18:3_461_neg	DietSAAR	0.022	0.108	0.198	0.843042	0.962667
Citraconic acid_20_pos	DietSAAR	-0.033	0.475	-0.069	0.945369	0.962701
Cytidine triphosphate_481_pos	DietSAAR	0.018	0.139	0.127	0.899532	0.96292
FAD_519_pos	DietSAAR	0.095	0.298	0.321	0.748953	0.963768
Palmitoyl glycine (C16:0)_383_pos	DietSAAR	0.085	0.082	1.042	0.299854	0.964053
Uridine diphosphate glucose_609_neg	DietSAAR	-0.02	0.04	-0.498	0.619593	0.964143
Linoleoyl carnitine C18:2_463_pos	DietSAAR	-0.074	0.261	-0.286	0.77578	0.964354
Cinnamic acid_152_neg	DietSAAR	0.067	0.067	1.009	0.31513	0.964598
5-Hydroxyindoleacetic acid_328_neg	DietSAAR	0.013	0.117	0.111	0.912204	0.964645
sphingosine (d18:1)_480_neg	DietSAAR	-0.013	0.149	-0.086	0.931975	0.96468
Allantoic acid_189_pos	DietSAAR	0.061	0.112	0.547	0.585871	0.965092
Deoxyribose 5-phosphate_267_pos	DietSAAR	0.031	0.545	0.057	0.954341	0.965825
Deoxycytidine_284_pos	DietSAAR	0.019	0.074	0.258	0.79729	0.965955
Aminoadipic acid_125_pos	DietSAAR	0.003	0.064	0.043	0.96607	0.96607
C26:4_444_pos	DietSAAR	0.161	0.179	0.898	0.37134	0.966248
6-Phosphogluconic acid_459_neg	DietSAAR	-0.053	0.308	-0.172	0.863421	0.966304
Argininosuccinic acid_473_neg	DietSAAR	-0.032	0.314	-0.103	0.918144	0.966468
C26:5_556_neg	DietSAAR	0.039	0.135	0.289	0.77329	0.966612
Glucosamine_196_pos	DietSAAR	-0.013	0.075	-0.17	0.865209	0.966797
N-Acetylneuraminic acid_379_pos	DietSAAR	0.01	0.069	0.145	0.885131	0.96696
Oxalic acid_11_neg	DietSAAR	0.026	0.081	0.318	0.750754	0.967005
Hydroquinone_36_neg	DietSAAR	0.065	0.086	0.758	0.45034	0.967196
Trehalose 6-phosphate_461_pos	DietSAAR	0.008	0.115	0.068	0.946219	0.967393
2-Hydroxyadipic acid_129_pos	DietSAAR	0.012	0.114	0.101	0.919371	0.967759
3-Hydroxymethylglutaric acid_131_pos	DietSAAR	0.012	0.114	0.101	0.919371	0.967759
Butyryl carnitine C4_287_pos	DietSAAR	-0.019	0.155	-0.124	0.901223	0.967994
Uridine 5'-monophosphate_388_pos	DietSAAR	0.02	0.225	0.09	0.928089	0.968103
Oleoyl ethanolamide_390_pos	DietSAAR	0.063	0.106	0.591	0.555574	0.968258
3-Methoxybenzenepropanoic acid_202_pos	DietSAAR	0.013	0.083	0.153	0.878539	0.968443
Aconitate_253_neg	DietSAAR	-0.013	0.069	-0.194	0.846527	0.968452
L-Fucitol_227_neg	DietSAAR	0.07	0.069	1.019	0.310668	0.968494
C19:3_474_neg	DietSAAR	-0.197	0.343	-0.575	0.566329	0.969426
Hexadecadienoyl carnitine C16:2_449_pos	DietSAAR	-0.113	0.257	-0.439	0.661425	0.970588
sphingosine (d20:1)_391_pos	DietSAAR	0.03	0.118	0.255	0.799189	0.971231
Cytidine triphosphate_597_neg	DietSAAR	0.052	0.205	0.252	0.801676	0.971377
C17:1_454_neg	DietSAAR	0.01	0.106	0.094	0.925199	0.971459
Tryptophanamide_251_pos	DietSAAR	-0.179	0.586	-0.305	0.7608	0.97157
Oleyl carnitine C18:1_583_neg	DietSAAR	-0.019	0.465	-0.041	0.967403	0.971781
3-Hydroxy-3-methylglutaryl-CoA_534_pos	DietSAAR	0.205	0.505	0.406	0.685726	0.971878
Glycylproline_247_neg	DietSAAR	0.022	0.283	0.077	0.93859	0.972017
Tetradecenoyl carnitine C14:1_546_neg	DietSAAR	-0.405	0.584	-0.693	0.489874	0.972255
Hypoxanthine_45_pos	DietSAAR	0.021	0.187	0.111	0.911697	0.972815
N-Acetylneuraminic acid_491_neg	DietSAAR	-0.031	0.061	-0.505	0.614848	0.972841
Stearoyl carnitine C18_468_pos	DietSAAR	-0.039	0.214	-0.181	0.856939	0.973081
L-Acetylcarnitine_362_neg	DietSAAR	0.057	0.093	0.615	0.540184	0.973324
L-Cystathionine_279_pos	DietSAAR	0.055	0.299	0.185	0.853898	0.973718
C26:0(Cerotic acid)_451_pos	DietSAAR	0.11	0.141	0.775	0.439899	0.973931
Deoxyinosine_431_neg	DietSAAR	-0.094	0.852	-0.111	0.912217	0.974148
Glycerol_14_neg	DietSAAR	0.02	0.117	0.172	0.86412	0.974238
Guanosine triphosphate_492_pos	DietSAAR	0.014	0.146	0.096	0.924013	0.974372
N6-Acetyl-L-lysine_218_pos	DietSAAR	0.023	0.114	0.202	0.840658	0.97448
N-Alpha-acetyllysine_221_pos	DietSAAR	0.023	0.115	0.201	0.841161	0.974562
Hexadecenoyl carnitine C16:1_569_neg	DietSAAR	-0.397	0.576	-0.69	0.491722	0.974621
Pirbuterol_410_neg	DietSAAR	0.078	0.155	0.503	0.615677	0.975018
C14:2_388_neg	DietSAAR	-0.007	0.169	-0.043	0.965784	0.975234
Malonic acid_25_neg	DietSAAR	-0.015	0.048	-0.312	0.755514	0.975274
C20:3_484_neg	DietSAAR	0.002	0.077	0.031	0.975547	0.975547
Hypotaurine_35_neg	DietSAAR	-0.512	0.54	-0.947	0.345976	0.975747
CDP-Ethanolamine_472_pos	DietSAAR	-0.002	0.038	-0.05	0.960575	0.976103
Thymine_14_pos	DietSAAR	-0.002	0.081	-0.029	0.976598	0.976598
C22 Sphingomyelin (d18:1/22:0)_521_pos	DietSAAR	0.016	0.149	0.108	0.914495	0.976932
3-Hydroxybutyric acid_28_neg	DietSAAR	0.036	0.224	0.16	0.873525	0.976933
ADP-glucose_498_pos	DietSAAR	0.024	0.143	0.166	0.868601	0.977199
Histamine_38_neg	DietSAAR	0.089	0.138	0.644	0.520672	0.97732
Citraconic acid_85_neg	DietSAAR	-0.027	0.066	-0.41	0.682865	0.977452
N-acetyltryptophan_311_pos	DietSAAR	-0.039	0.197	-0.196	0.844869	0.977492
Acetyl-CoA_629_neg	DietSAAR	-0.018	0.38	-0.047	0.962917	0.977522
Tetradecenoyl carnitine C14:1_431_pos	DietSAAR	0.007	0.232	0.03	0.975731	0.977697
Thiamine pyrophosphate_581_neg	DietSAAR	0.084	0.135	0.625	0.533031	0.977865
C14:0(Myristic acid)_396_neg	DietSAAR	-0.007	0.091	-0.079	0.936968	0.97787
Dihydroxybenzoic acid_180_neg	DietSAAR	-0.105	0.139	-0.754	0.452713	0.977935
Tiglic acid_15_neg	DietSAAR	0.051	0.084	0.611	0.542682	0.977989
Thiamine monophosphate_526_neg	DietSAAR	-0.026	0.342	-0.077	0.93908	0.978335
Nicotinic acid adenine dinucleotide phosphate_624_neg	DietSAAR	-0.074	0.596	-0.124	0.901181	0.978615
Nicotinamide ribotide_510_neg	DietSAAR	-0.038	0.541	-0.07	0.944185	0.978969
sphingosine (d18:1)_367_pos	DietSAAR	0.021	0.15	0.139	0.889798	0.978984
Inosine_453_neg	DietSAAR	0.034	0.137	0.25	0.802765	0.979038
Argininosuccinic acid_361_pos	DietSAAR	0.025	0.187	0.134	0.893808	0.979108
3-Hydroxybenzoic acid_119_neg	DietSAAR	0.01	0.184	0.055	0.955889	0.97933
C18:1(Oleic acid)_464_neg	DietSAAR	0.022	0.123	0.18	0.857728	0.980409
N-Acetylserine_145_neg	DietSAAR	0.039	0.141	0.277	0.782612	0.980437
3-Nitrotyrosine_391_neg	DietSAAR	-0.061	0.102	-0.596	0.552556	0.980443
Myristoyl carnitine C14_548_neg	DietSAAR	-0.432	0.546	-0.791	0.43094	0.980962
Adenosine monophosphate_527_neg	DietSAAR	0.109	0.127	0.86	0.392008	0.981304
Guanosine monophosphate_536_neg	DietSAAR	-0.01	0.346	-0.028	0.978006	0.981327
C26:4_558_neg	DietSAAR	-0.005	0.208	-0.023	0.981671	0.981671
C11:0(Undecanoic acid)_311_neg	DietSAAR	0.07	0.173	0.402	0.688479	0.981765
C15:2_404_neg	DietSAAR	0.037	0.138	0.266	0.790557	0.982095
Uridine diphosphate-N-acetylglucosamine_501_pos	DietSAAR	-0.117	0.145	-0.806	0.422282	0.982208
Homo-L-arginine_320_neg	DietSAAR	0.166	0.311	0.534	0.594535	0.982625
Uridine 5'-monophosphate_498_neg	DietSAAR	-0.012	0.256	-0.047	0.962848	0.98316
D-Erythrose 4-phosphate_353_neg	DietSAAR	-0.034	0.112	-0.303	0.762308	0.983166
Tetrahydrocortisone_428_pos	DietSAAR	0.126	0.487	0.259	0.79602	0.983267
ADP_467_pos	DietSAAR	0.011	0.082	0.131	0.895645	0.983313
N-Butyrylglycine_132_neg	DietSAAR	0.118	0.144	0.815	0.416707	0.983689
Pentadecanoyl carnitine C15:0_441_pos	DietSAAR	0.013	0.167	0.079	0.936861	0.983705
Adenosine 2',3'-cyclic phosphate_505_neg	DietSAAR	0.107	0.214	0.499	0.618854	0.983708
L-Phenylalanine_225_neg	DietSAAR	0.063	0.063	1.001	0.318955	0.983718
N-Acetyl-L-methionine_329_neg	DietSAAR	0.056	0.315	0.177	0.859747	0.983866
N-Glycolylneuraminic acid_389_pos	DietSAAR	-0.04	0.114	-0.351	0.726581	0.983997
NADP_623_neg	DietSAAR	0.024	0.149	0.158	0.874541	0.984097
Phosphoserine_306_neg	DietSAAR	0.021	0.103	0.207	0.836639	0.984281
S-Adenosylhomocysteine_437_pos	DietSAAR	0.068	0.302	0.224	0.823063	0.984341
Hexose phosphate_330_pos	DietSAAR	0.008	0.089	0.092	0.926668	0.984445
Inosine_336_pos	DietSAAR	0.058	0.333	0.174	0.861823	0.984477
L-Lysine_142_neg	DietSAAR	0.054	0.102	0.529	0.598151	0.985248
Glutarylcarnitine_340_pos	DietSAAR	-0.023	0.164	-0.143	0.886949	0.985273
Hexadecenoyl carnitine C16:1_452_pos	DietSAAR	-0.085	0.248	-0.343	0.73191	0.985588
myo-Inositol_293_neg	DietSAAR	-0.071	0.062	-1.145	0.254836	0.985723
L-Palmitoylcarnitine_454_pos	DietSAAR	-0.098	0.212	-0.462	0.645304	0.985906
IDP_587_neg	DietSAAR	0.031	0.353	0.089	0.929372	0.986188
N-Glycolylneuraminic acid_500_neg	DietSAAR	-0.032	0.23	-0.137	0.890942	0.9863
L-Valine_59_neg	DietSAAR	0.062	0.058	1.078	0.283614	0.986625
Uridine 5'-diphosphate_457_pos	DietSAAR	-0.028	0.33	-0.084	0.932932	0.986842
Indoleacetic acid_261_neg	DietSAAR	-0.016	0.145	-0.11	0.912415	0.98745
Raffinose_604_neg	DietSAAR	0.096	0.294	0.327	0.744639	0.987665
3-Hydroxybutyryl-CoA_528_pos	DietSAAR	-0.422	0.659	-0.64	0.523677	0.987672
sphingosine (d20:1)_503_neg	DietSAAR	0.017	0.141	0.122	0.9035	0.987707
Carbamoyl phosphate_125_neg	DietSAAR	-0.003	0.201	-0.015	0.987822	0.987822
Hypoxanthine_116_neg	DietSAAR	-0.023	0.149	-0.157	0.875198	0.987854
C26:3_560_neg	DietSAAR	0.021	0.227	0.091	0.927886	0.987861
Pyridoxal 5'-phosphate_312_pos	DietSAAR	0.005	0.332	0.015	0.98795	0.98795
N-Acetyl-L-phenylalanine_262_pos	DietSAAR	0.017	0.184	0.093	0.925876	0.988014
Hexanoyl carnitine C6_329_pos	DietSAAR	-0.044	0.217	-0.201	0.840846	0.988326
C24:3_535_neg	DietSAAR	-0.072	0.113	-0.641	0.522638	0.988716
Fructose 1,6-bisphosphate_406_pos	DietSAAR	0.136	0.234	0.583	0.561434	0.988994
Glycerophosphocholine_325_pos	DietSAAR	-0.03	0.073	-0.414	0.679529	0.989001
Pyroglutamic acid_82_neg	DietSAAR	0.088	0.245	0.362	0.718194	0.989009
L-Lysine_74_pos	DietSAAR	0.074	0.095	0.776	0.439738	0.989245
Thiamine pyrophosphate_464_pos	DietSAAR	0.011	0.053	0.203	0.839179	0.989279
Thymidine 5'-triphosphate_596_neg	DietSAAR	0.127	0.28	0.453	0.65144	0.989326
Carnitine C5:1_304_pos	DietSAAR	0.016	0.136	0.119	0.905715	0.989409
Oleoyl ethanolamide_501_neg	DietSAAR	0.012	0.389	0.032	0.974569	0.989536
Uridine triphosphate_484_pos	DietSAAR	-0.007	0.077	-0.09	0.928573	0.989546
L-Aspartic acid_110_neg	DietSAAR	0.029	0.071	0.411	0.681596	0.989659
Octenoyl carnitine C8:1_354_pos	DietSAAR	0.006	0.125	0.045	0.964078	0.989692
Phosphoenolpyruvic acid_231_neg	DietSAAR	0.038	0.22	0.172	0.863472	0.989698
IDP_470_pos	DietSAAR	0.009	0.202	0.045	0.963914	0.990034
11a-Hydroxyprogesterone_384_pos	DietSAAR	-0.01	0.223	-0.045	0.964376	0.990161
L-Tyrosine_297_neg	DietSAAR	0.069	0.223	0.307	0.759272	0.990161
Phenylpropionylglycine_260_pos	DietSAAR	0.013	0.154	0.084	0.933101	0.990179
Thymidine_415_neg	DietSAAR	0.004	0.076	0.059	0.952961	0.990325
Hyaluronan_517_pos	DietSAAR	0.002	0.131	0.012	0.990387	0.990387
Methylimidazoleacetic acid_123_neg	DietSAAR	0.17	0.181	0.936	0.351327	0.990392
Nicotinamide ribotide_401_pos	DietSAAR	0.02	0.174	0.117	0.906915	0.990684
Hexanoylglycine_251_neg	DietSAAR	0.091	0.181	0.502	0.616701	0.990976
Diaminopimelic acid_327_neg	DietSAAR	0.059	0.351	0.168	0.866807	0.991068
Acetylglycine_54_neg	DietSAAR	0.156	0.138	1.127	0.262355	0.991132
Decanoyl carnitine C10_386_pos	DietSAAR	-0.074	0.223	-0.331	0.741182	0.991205
Indoxyl sulfate_377_neg	DietSAAR	0.077	0.127	0.611	0.54283	0.991477
CMP-Sialic Acid_503_pos	DietSAAR	-0.049	0.046	-1.062	0.290722	0.991725
L-Homocysteic acid_302_neg	DietSAAR	0.026	0.063	0.415	0.67906	0.992208
Cyclic AMP_395_pos	DietSAAR	0.066	0.138	0.477	0.634435	0.99255
4-Hydroxyphenylpyruvic acid_282_neg	DietSAAR	-0.001	0.128	-0.009	0.992586	0.992586
Hydrocinnamic acid_166_neg	DietSAAR	-0.027	0.15	-0.181	0.856956	0.992596
Decadienoyl carnitine C10:2_381_pos	DietSAAR	-0.024	0.131	-0.181	0.856907	0.992615
Oxidized glutathione_502_pos	DietSAAR	-0.01	0.094	-0.11	0.912992	0.992762
Guanosine monophosphate_424_pos	DietSAAR	-0.006	0.321	-0.017	0.986079	0.992952
Indole-3-propionic acid_324_neg	DietSAAR	0.096	0.159	0.602	0.548778	0.993127
N-acetyl taurine_228_neg	DietSAAR	0.011	0.16	0.068	0.946061	0.993364
N-acetylaspartylglutamic acid (NAAG)_481_neg	DietSAAR	0.114	0.247	0.463	0.644196	0.993481
Phosphorylcholine_305_neg	DietSAAR	0.03	0.252	0.119	0.90528	0.993665
Riboflavin_433_pos	DietSAAR	-0.038	0.33	-0.114	0.909258	0.993815
Guanosine_351_pos	DietSAAR	-0.008	0.387	-0.022	0.982675	0.993844
N-palmitoyl taurine_425_pos	DietSAAR	-0.002	0.084	-0.023	0.981546	0.994214
Inosinic acid_528_neg	DietSAAR	0.158	0.204	0.775	0.440211	0.994632
Methylcitrate_368_neg	DietSAAR	-0.027	0.071	-0.382	0.702986	0.994633
N-arachidonoyl taurine_577_neg	DietSAAR	0.012	0.329	0.037	0.970917	0.995054
NAD_506_pos	DietSAAR	0.032	0.246	0.129	0.897697	0.995119
N6,N6,N6-Trimethyl-L-lysine_223_pos	DietSAAR	0.032	0.073	0.445	0.657339	0.995184
C16:1(Palmitoleic acid)_323_pos	DietSAAR	-0.004	0.066	-0.068	0.946118	0.995913
Oleyl carnitine C18:1_465_pos	DietSAAR	-0.034	0.257	-0.131	0.896055	0.996075
N-arachidonoyl taurine_460_pos	DietSAAR	0.097	0.173	0.557	0.578471	0.996439
Cytidine monophosphate_497_neg	DietSAAR	-0.016	0.257	-0.061	0.951207	0.996564
Decatrienoyl carnitine C10:3_380_pos	DietSAAR	-0.026	0.078	-0.33	0.742133	0.996702
ADP-glucose_613_neg	DietSAAR	0.021	0.175	0.122	0.902802	0.997283
Phenylbutyric acid_144_pos	DietSAAR	0.018	0.089	0.201	0.840956	0.997371
6-Phosphogluconic acid_341_pos	DietSAAR	-0.093	0.582	-0.16	0.87292	0.997426
C24:2_542_neg	DietSAAR	-0.011	0.116	-0.092	0.926875	0.997484
L-Palmitoylcarnitine_571_neg	DietSAAR	-0.026	0.43	-0.06	0.952646	0.997653
Xanthylic acid_538_neg	DietSAAR	0.061	0.267	0.229	0.819299	0.997709
Uridine 5'-diphosphate_573_neg	DietSAAR	-0.007	0.253	-0.029	0.977166	0.997758
Acetylcholine_134_neg	DietSAAR	0.283	0.3	0.945	0.34701	0.998234
Pyridoxal 5'-phosphate_428_neg	DietSAAR	0.014	0.167	0.087	0.931044	0.998368
C17:2_449_neg	DietSAAR	-0.014	0.135	-0.104	0.917552	0.998457
C22:4_509_neg	DietSAAR	-0.003	0.082	-0.034	0.973095	0.998473
Phenylbutyric acid_223_neg	DietSAAR	0.012	0.08	0.154	0.878232	0.99848
C22:6(Docosahexaenoic acid)_504_neg	DietSAAR	0.033	0.085	0.39	0.697211	0.998488
S-Adenosylmethionine_453_pos	DietSAAR	0.008	0.301	0.027	0.978388	0.998714
2,3-Diphosphoglyceric acid_448_neg	DietSAAR	0.033	0.385	0.085	0.932378	0.998861
D-Ribose_160_neg	DietSAAR	0	0.082	0.001	0.998877	0.998877
Decenoyl carnitine C10:1_382_pos	DietSAAR	-0.008	0.171	-0.046	0.963276	0.998891
Mannitol 1-phosphate_446_neg	DietSAAR	0.054	0.179	0.302	0.763321	0.998893
Cortisol 21-acetate_575_neg	DietSAAR	-0.023	0.311	-0.073	0.9422	0.998929
sphingosine (d17:1)_469_neg	DietSAAR	0	0.22	0.001	0.99893	0.99893
Arachidoyl glycine (C20:4)_547_neg	DietSAAR	0.068	0.202	0.339	0.735129	0.999114
L-Histidine_181_neg	DietSAAR	0.088	0.313	0.281	0.779331	0.999317
Guanosine_465_neg	DietSAAR	-0.011	0.376	-0.03	0.975868	0.999608
N-acetylaspartylglutamic acid (NAAG)_370_pos	DietSAAR	0.095	0.322	0.296	0.768174	0.999671
Cytidine monophosphate_387_pos	DietSAAR	-0.012	0.192	-0.064	0.949042	0.999717
Succinyl-CoA_631_neg	DietSAAR	-0.013	0.504	-0.027	0.978735	0.99972
Aconitate_174_pos	DietSAAR	0.078	0.282	0.276	0.783112	0.999893
Phosphoenolpyruvic acid_156_pos	DietSAAR	0	0.263	0	0.99998	0.99998
L-Proline_48_neg	DietSAAR	0.039	0.095	0.404	0.687017	0.999985
Cysteine-S-sulfate_244_pos	DietSAAR	0	0.366	0	1	1
Stachyose_621_neg	DietSAAR	0	0.468	0	1	1
2-Phenylglycine_94_pos	Genotypewild type	-1.036	0.245	-4.225	5.10971e-05	0.000355073
Gluconolactone_282_pos	Genotypewild type	-0.528	0.146	-3.619	0.000456944	0.000948589
4-Guanidinobutanoic acid_65_pos	Genotypewild type	-0.66	0.197	-3.35	0.00112259	0.002789
Tauroursodeoxycholic acid peak 1_600_neg	Genotypewild type	1.163	0.321	3.618	0.000458301	0.00609856
Nicotinic acid adenine dinucleotide phosphate_514_pos	Genotypewild type	-1.408	0.521	-2.701	0.0080565	0.020895
Uridine diphosphate glucose_495_pos	Genotypewild type	0.208	0.083	2.493	0.0142399	0.0242981
Dihydrouracil_47_neg	Genotypewild type	-0.409	0.17	-2.403	0.0179993	0.0303966
Methionine sulfoxide_145_pos	Genotypewild type	0.328	0.118	2.781	0.00641932	0.0320966
L-Asparagine_105_neg	Genotypewild type	-0.188	0.063	-2.994	0.0034366	0.034366
Tauroursodeoxycholic acid peak 1_485_pos	Genotypewild type	1.134	0.388	2.919	0.0042907	0.0427803
3-Indolebutyric acid_360_neg	Genotypewild type	-0.246	0.093	-2.635	0.00969055	0.043161
L-Asparagine_36_pos	Genotypewild type	-0.168	0.061	-2.776	0.0065136	0.0446568
Methylimidazoleacetic acid_53_pos	Genotypewild type	0.231	0.096	2.414	0.0175212	0.0506497
(2E,4E)-2,4-Hexadienoic acid_43_neg	Genotypewild type	0.159	0.067	2.372	0.0194952	0.0599632
C11:0(Undecanoic acid)_311_neg	Genotypewild type	0.502	0.179	2.8	0.00608563	0.0608563
Thymidine_415_neg	Genotypewild type	-0.197	0.079	-2.501	0.0139331	0.0696653
Thymine_14_pos	Genotypewild type	-0.216	0.084	-2.573	0.0114698	0.0764653
D-Galactose_286_neg	Genotypewild type	0.223	0.094	2.37	0.0195922	0.0803263
D-Glucose_288_neg	Genotypewild type	0.223	0.094	2.37	0.0195922	0.0803263
3-Hydroxykynurenine_387_neg	Genotypewild type	0.131	0.057	2.298	0.0235165	0.0831576
(R)-lipoic acid_369_neg	Genotypewild type	-0.23	0.114	-2.024	0.0455045	0.086447
Dihydrothymine_17_pos	Genotypewild type	-0.307	0.135	-2.277	0.024829	0.0968604
C20:1_492_neg	Genotypewild type	0.281	0.133	2.113	0.0369327	0.109229
AICAR_514_neg	Genotypewild type	0.218	0.1	2.175	0.0319046	0.11553
3-Hydroxymethylglutaric acid_211_neg	Genotypewild type	0.118	0.059	1.983	0.0499383	0.120969
Guanosine diphosphate_588_neg	Genotypewild type	0.237	0.127	1.866	0.0648909	0.121767
Pipecolic acid_19_pos	Genotypewild type	0.117	0.054	2.153	0.0336108	0.126523
2-Deoxyglucose_221_neg	Genotypewild type	0.125	0.059	2.113	0.0369893	0.132826
C19:2_475_neg	Genotypewild type	0.353	0.176	2.003	0.0477174	0.134852
C21:1_499_neg	Genotypewild type	0.23	0.111	2.068	0.0411204	0.150116
Tridecanoic acid_378_neg	Genotypewild type	0.238	0.103	2.304	0.0231709	0.154473
C18:3_461_neg	Genotypewild type	0.219	0.112	1.947	0.0541749	0.154785
Mevalonic acid_83_pos	Genotypewild type	0.161	0.08	2.007	0.0473716	0.159882
C19:3_363_pos	Genotypewild type	0.168	0.092	1.829	0.0702226	0.160002
Anserine_297_pos	Genotypewild type	0.096	0.056	1.701	0.0918782	0.161519
D-Ribose_160_neg	Genotypewild type	0.193	0.085	2.26	0.0258876	0.167101
L-2-Hydroxyglutaric acid_149_neg	Genotypewild type	-0.31	0.151	-2.051	0.0427938	0.172139
Guanosine triphosphate_606_neg	Genotypewild type	0.107	0.076	1.408	0.162094	0.176237
C17:2_449_neg	Genotypewild type	0.296	0.141	2.108	0.0374159	0.187079
Deoxyribose_112_neg	Genotypewild type	0.145	0.093	1.564	0.120758	0.196407
C23:1_529_neg	Genotypewild type	0.173	0.097	1.79	0.0763642	0.204549
C20:3_374_pos	Genotypewild type	0.138	0.074	1.855	0.0664105	0.211755
C16:2_432_neg	Genotypewild type	0.235	0.133	1.771	0.0794028	0.214842
C19:1_476_neg	Genotypewild type	0.221	0.123	1.804	0.0741336	0.216789
L-Cystine_407_neg	Genotypewild type	0.267	0.191	1.403	0.16365	0.221157
Adenosine triphosphate_605_neg	Genotypewild type	0.137	0.1	1.365	0.175236	0.225162
Decadienoyl carnitine C10:2_381_pos	Genotypewild type	-0.261	0.136	-1.925	0.0569773	0.227909
Cholic acid_576_neg	Genotypewild type	0.965	0.537	1.796	0.0753011	0.231388
C15:1_412_neg	Genotypewild type	0.192	0.121	1.585	0.116034	0.237783
Deoxyuridine_395_neg	Genotypewild type	-0.155	0.079	-1.947	0.0542188	0.240554
C20:3_484_neg	Genotypewild type	0.133	0.08	1.658	0.100363	0.250907
Guanosine diphosphate_471_pos	Genotypewild type	-0.097	0.085	-1.133	0.259633	0.255447
Hexadecadienoyl carnitine C16:2_566_neg	Genotypewild type	-1.102	0.69	-1.596	0.113427	0.277855
Dihydrobiopterin_405_neg	Genotypewild type	0.071	0.058	1.232	0.220542	0.281042
L-Histidine_108_pos	Genotypewild type	0.068	0.062	1.1	0.274014	0.286023
1-Methyladenosine_349_pos	Genotypewild type	0.546	0.379	1.441	0.152601	0.292925
Hydroxypyruvic acid_26_neg	Genotypewild type	-0.127	0.112	-1.141	0.256538	0.301283
Adenosine triphosphate_490_pos	Genotypewild type	0.105	0.09	1.166	0.246287	0.311217
Lysodihydrosphingomyelin (d18:0)_478_pos	Genotypewild type	-1.35	0.775	-1.741	0.0845276	0.311412
Carnosine_283_pos	Genotypewild type	0.063	0.054	1.165	0.246749	0.311939
Biotin_423_neg	Genotypewild type	-0.207	0.116	-1.791	0.0761132	0.313076
Methylhistidine_164_pos	Genotypewild type	0.056	0.081	0.694	0.489337	0.316537
Trigonelline_48_pos	Genotypewild type	0.212	0.098	2.172	0.0321328	0.321328
C18:2(Linoleic acid)_462_neg	Genotypewild type	0.198	0.124	1.597	0.113268	0.323622
FAD_628_neg	Genotypewild type	0.777	0.655	1.186	0.238161	0.323971
Stearoyl carnitine C18_586_neg	Genotypewild type	-0.728	0.552	-1.318	0.190413	0.325058
Lumichrome_413_neg	Genotypewild type	-0.179	0.209	-0.855	0.394436	0.330514
C18:1(Oleic acid)_464_neg	Genotypewild type	0.201	0.128	1.574	0.118495	0.331165
4-Trimethylammoniobutanoic acid_67_pos	Genotypewild type	-0.058	0.064	-0.897	0.371809	0.334492
Octenoyl carnitine C8:1_354_pos	Genotypewild type	-0.243	0.13	-1.866	0.0648082	0.337396
Pyridoxal_152_pos	Genotypewild type	0.15	0.111	1.355	0.178171	0.338899
Creatine_93_neg	Genotypewild type	0.037	0.042	0.888	0.376387	0.345385
GAP/DHAP_242_neg	Genotypewild type	0.074	0.076	0.983	0.327983	0.350427
Stearoyl carnitine C18_468_pos	Genotypewild type	-0.361	0.222	-1.626	0.107012	0.356706
C26:6_553_neg	Genotypewild type	-0.097	0.097	-1.001	0.319003	0.359321
L-Palmitoylcarnitine_454_pos	Genotypewild type	-0.427	0.22	-1.943	0.0547178	0.364785
N-a-Acetyl-L-arginine_270_pos	Genotypewild type	-0.195	0.14	-1.394	0.166188	0.364913
C26:3_560_neg	Genotypewild type	-0.45	0.236	-1.907	0.0593103	0.367529
C15:2_404_neg	Genotypewild type	0.278	0.144	1.939	0.0551976	0.367984
Gamma-Aminobutyric acid_22_neg	Genotypewild type	0.046	0.061	0.757	0.450676	0.369424
Hydroxyphenyllactic acid_300_neg	Genotypewild type	0.159	0.114	1.396	0.165768	0.369761
L-Gulonolactone_274_neg	Genotypewild type	0.154	0.107	1.442	0.152322	0.374983
C20:2_490_neg	Genotypewild type	0.155	0.11	1.411	0.16118	0.376294
Ketoleucine_88_neg	Genotypewild type	-0.053	0.095	-0.556	0.579273	0.377712
Methionine sulfoximine_285_neg	Genotypewild type	-0.735	0.565	-1.302	0.195918	0.380589
L-Lactic acid_12_neg	Genotypewild type	0.064	0.068	0.94	0.349267	0.389222
Hydroxypropionic acid_13_neg	Genotypewild type	0.064	0.068	0.94	0.349267	0.389222
Ribitol_176_neg	Genotypewild type	0.095	0.059	1.6	0.11256	0.393959
carnitine C28:0_610_neg	Genotypewild type	0.19	0.165	1.155	0.250851	0.403627
Niacinamide_73_neg	Genotypewild type	0.035	0.093	0.372	0.710498	0.404235
Tetradecenoyl carnitine C14:1_546_neg	Genotypewild type	-1.257	0.606	-2.074	0.0405646	0.405646
C22:1(Erucic acid)_516_neg	Genotypewild type	0.196	0.125	1.57	0.119525	0.412878
Hexanoyl carnitine C6_329_pos	Genotypewild type	-0.37	0.225	-1.643	0.103365	0.41346
Uridine triphosphate_599_neg	Genotypewild type	0.086	0.068	1.253	0.213026	0.42112
Galactonic acid_347_neg	Genotypewild type	0.12	0.081	1.488	0.139738	0.424532
3-Cresotinic acid_101_pos	Genotypewild type	0.054	0.089	0.604	0.547412	0.426164
Pipecolic acid_84_neg	Genotypewild type	0.096	0.062	1.534	0.127962	0.426539
L-Glutamic acid_148_neg	Genotypewild type	0.039	0.063	0.614	0.540343	0.429841
Adenine_42_pos	Genotypewild type	-0.05	0.074	-0.674	0.502012	0.43293
Gentisic acid_179_neg	Genotypewild type	0.076	0.141	0.541	0.589594	0.436674
2-Phosphoglyceric acid_213_pos	Genotypewild type	0.052	0.094	0.556	0.579517	0.437937
CDP_572_neg	Genotypewild type	0.13	0.1	1.301	0.196192	0.438402
4-Hydroxyproline_90_neg	Genotypewild type	-0.141	0.103	-1.364	0.175577	0.438942
C25:0_436_pos	Genotypewild type	-0.73	0.716	-1.019	0.310363	0.439534
Biotin_309_pos	Genotypewild type	-0.225	0.132	-1.702	0.0918014	0.441822
C22:6(Docosahexaenoic acid)_393_pos	Genotypewild type	-0.094	0.115	-0.813	0.417773	0.443064
ADP_585_neg	Genotypewild type	0.112	0.097	1.149	0.253238	0.445021
C17:1_454_neg	Genotypewild type	0.168	0.11	1.537	0.127409	0.445932
Indole-3-propionic acid_225_pos	Genotypewild type	0.363	0.283	1.285	0.201742	0.448316
Cytidine_418_neg	Genotypewild type	-0.203	0.11	-1.848	0.0673526	0.449017
5'-Methylthioadenosine_365_pos	Genotypewild type	-0.113	0.093	-1.222	0.224575	0.44915
Palmitoyl glycine (C16:0)_493_neg	Genotypewild type	-0.117	0.109	-1.077	0.283794	0.449188
Deoxyuridine_285_pos	Genotypewild type	-0.092	0.103	-0.896	0.372453	0.460301
Threitol_74_neg	Genotypewild type	0.083	0.068	1.22	0.225203	0.462949
Linoleoyl carnitine C18:2_463_pos	Genotypewild type	-0.429	0.27	-1.584	0.116122	0.464487
N-Acetyl-L-aspartic acid_180_pos	Genotypewild type	0.099	0.109	0.909	0.365331	0.467222
N-Acetylglutamine_314_neg	Genotypewild type	-0.172	0.136	-1.26	0.210474	0.467719
Dodecanoylcarnitine_414_pos	Genotypewild type	-0.349	0.221	-1.577	0.117746	0.470985
Ornithine_40_pos	Genotypewild type	0.135	0.105	1.284	0.201965	0.471251
3-Phosphoglyceric acid_212_pos	Genotypewild type	0.052	0.109	0.473	0.637534	0.477447
Decenoyl carnitine C10:1_382_pos	Genotypewild type	-0.279	0.178	-1.57	0.119393	0.477572
C15:0_417_neg	Genotypewild type	0.072	0.093	0.778	0.438057	0.493098
Hexadecadienoyl carnitine C16:2_449_pos	Genotypewild type	-0.413	0.266	-1.552	0.123563	0.494251
N-Formyl-L-methionine_270_neg	Genotypewild type	-0.071	0.083	-0.859	0.392104	0.495754
Lactose_519_neg	Genotypewild type	0.097	0.11	0.877	0.38245	0.497898
N-Acetylornithine_178_pos	Genotypewild type	-0.178	0.153	-1.166	0.246209	0.500628
Carnosine_392_neg	Genotypewild type	0.035	0.057	0.601	0.548874	0.500636
Glycerol 3-phosphate_245_neg	Genotypewild type	0.072	0.07	1.028	0.306439	0.501055
Hexadecenoyl carnitine C16:1_452_pos	Genotypewild type	-0.427	0.258	-1.657	0.10054	0.502698
Saccharopine_343_pos	Genotypewild type	0.042	0.099	0.419	0.67598	0.503889
N-Acetyl-L-aspartic acid_260_neg	Genotypewild type	0.084	0.09	0.932	0.353503	0.505748
Methionine sulfoxide_224_neg	Genotypewild type	0.168	0.117	1.434	0.154624	0.515413
L-Alanine_10_neg	Genotypewild type	0.041	0.052	0.79	0.431465	0.52131
Glycerol 3-phosphate_167_pos	Genotypewild type	0.07	0.067	1.045	0.298448	0.522284
Dodecanoylcarnitine_525_neg	Genotypewild type	-1.383	0.833	-1.661	0.0996316	0.523066
Uric acid_232_neg	Genotypewild type	-0.163	0.329	-0.496	0.621101	0.525951
CMP-Sialic Acid_618_neg	Genotypewild type	-0.141	0.117	-1.205	0.230745	0.532273
Allantoin_189_neg	Genotypewild type	0.053	0.051	1.036	0.302707	0.532525
Decanoyl carnitine C10_386_pos	Genotypewild type	-0.349	0.231	-1.51	0.134012	0.536046
Glyceric acid_32_neg	Genotypewild type	-0.015	0.067	-0.229	0.819447	0.538418
1H-Indole-3-acetamide_263_neg	Genotypewild type	-0.15	0.154	-0.977	0.330905	0.547087
Allantoin_111_pos	Genotypewild type	0.031	0.102	0.299	0.765217	0.547912
Glycine_3_neg	Genotypewild type	-0.032	0.076	-0.417	0.677885	0.548226
Indole-3-carboxylic acid_203_neg	Genotypewild type	0.143	0.109	1.313	0.191956	0.548446
Ketoleucine_22_pos	Genotypewild type	0.127	0.124	1.027	0.30665	0.553717
C21:0_502_neg	Genotypewild type	0.093	0.078	1.2	0.233013	0.553821
Cysteineglutathione disulfide_584_neg	Genotypewild type	0.029	0.099	0.295	0.76857	0.554316
Docosahexaenoyl glycine (C22:6)_554_neg	Genotypewild type	-0.174	0.319	-0.547	0.585674	0.557112
N-linoleoyl taurine_557_neg	Genotypewild type	0.027	0.057	0.474	0.636739	0.557965
Methylsuccinic acid_99_neg	Genotypewild type	0.064	0.053	1.209	0.229228	0.573071
Glutaric acid_100_neg	Genotypewild type	0.064	0.053	1.209	0.229228	0.573071
Ophthalmic acid_472_neg	Genotypewild type	0.074	0.154	0.478	0.633631	0.577185
L-Isoleucine_95_neg	Genotypewild type	-0.048	0.063	-0.759	0.449352	0.578904
Flavin Mononucleotide_590_neg	Genotypewild type	0.23	0.365	0.63	0.529882	0.582298
Thymidine_301_pos	Genotypewild type	-0.143	0.089	-1.604	0.111632	0.582807
CDP-Ethanolamine_589_neg	Genotypewild type	0.025	0.044	0.561	0.575888	0.582904
Oleyl carnitine C18:1_465_pos	Genotypewild type	-0.421	0.266	-1.579	0.117264	0.586322
Cysteic acid_238_neg	Genotypewild type	0.253	0.199	1.274	0.20551	0.58717
Hydroxyoctanoic acid_202_neg	Genotypewild type	-0.091	0.117	-0.78	0.437357	0.589163
o-Cresol_34_neg	Genotypewild type	0.079	0.088	0.892	0.374543	0.590233
C17 Sphingomyelin (d18:1/17:0)_511_pos	Genotypewild type	0.057	0.135	0.419	0.675791	0.592959
Acetylphosphate_52_pos	Genotypewild type	0.027	0.089	0.298	0.766614	0.594651
C17:2_333_pos	Genotypewild type	0.052	0.059	0.885	0.378243	0.597223
Uracil_42_neg	Genotypewild type	-0.203	0.168	-1.211	0.22847	0.599734
C18:4_460_neg	Genotypewild type	0.046	0.124	0.37	0.712145	0.603808
Sucrose_524_neg	Genotypewild type	0.063	0.15	0.424	0.67257	0.618963
Taurocyamine (Guanidinoethyl sulfonate)_230_neg	Genotypewild type	-0.035	0.076	-0.46	0.646425	0.619547
Taurocyamine (Guanidinoethyl sulfonate)_151_pos	Genotypewild type	-0.024	0.068	-0.358	0.721411	0.62498
Myristoyl carnitine C14_432_pos	Genotypewild type	-0.353	0.224	-1.571	0.119152	0.625546
C14:0(Myristic acid)_396_neg	Genotypewild type	0.093	0.095	0.985	0.326847	0.628912
L-Glutamic acid_77_pos	Genotypewild type	0.029	0.068	0.433	0.666199	0.638219
1-Methyladenosine_463_neg	Genotypewild type	0.459	0.635	0.722	0.471887	0.642458
CDP_456_pos	Genotypewild type	0.07	0.126	0.556	0.579186	0.643118
Adenine_113_neg	Genotypewild type	-0.019	0.122	-0.16	0.873489	0.644356
Butyryl carnitine C4_287_pos	Genotypewild type	-0.231	0.161	-1.436	0.154048	0.647002
1,3-Dimethyluracil_56_pos	Genotypewild type	0.047	0.1	0.47	0.639458	0.647338
N-Acetylornithine_257_neg	Genotypewild type	-0.189	0.127	-1.486	0.140216	0.651889
Pantothenic acid_382_neg	Genotypewild type	0.141	0.095	1.494	0.1382	0.652522
L-Malic acid_111_neg	Genotypewild type	0.024	0.072	0.334	0.738883	0.659348
L-Cystine_294_pos	Genotypewild type	0.132	0.138	0.952	0.343223	0.659572
Hippuric acid_195_pos	Genotypewild type	0	0.113	0.002	0.998277	0.660506
Acetylphosphate_122_neg	Genotypewild type	0.039	0.108	0.36	0.719437	0.662457
Glucosamine 6-phosphate_443_neg	Genotypewild type	-0.041	0.122	-0.335	0.73833	0.663249
C18:0(Stearic acid)_468_neg	Genotypewild type	0.036	0.063	0.566	0.572673	0.667152
Citrulline_264_neg	Genotypewild type	-0.034	0.061	-0.547	0.585831	0.680887
Cysteine-S-sulfate_354_neg	Genotypewild type	-0.248	0.45	-0.552	0.582001	0.683248
N-stearoyl taurine_561_neg	Genotypewild type	0.03	0.064	0.468	0.640932	0.68335
Arachidoyl carnitine C20_473_pos	Genotypewild type	-0.356	0.24	-1.48	0.141875	0.684077
Hexose phosphate_445_neg	Genotypewild type	0.091	0.1	0.905	0.367672	0.687959
Homocitrulline_325_neg	Genotypewild type	0.061	0.089	0.689	0.492093	0.68893
5-Phenylvaleric acid_193_pos	Genotypewild type	-0.099	0.086	-1.16	0.24852	0.689149
O-Acetylserine_144_neg	Genotypewild type	0.026	0.089	0.292	0.770603	0.690952
C24:6_530_neg	Genotypewild type	0.086	0.119	0.722	0.471842	0.691519
Tetrahydrocortisone_540_neg	Genotypewild type	-0.043	0.159	-0.267	0.789988	0.696943
Pyridoxamine 5'-phosphate_313_pos	Genotypewild type	-0.069	0.161	-0.43	0.668071	0.69924
2-Hydroxycaproic acid_108_neg	Genotypewild type	0.003	0.131	0.025	0.979812	0.701021
Lumichrome_300_pos	Genotypewild type	-0.215	0.174	-1.238	0.218492	0.702647
C20:4(Arachidonic acid)_482_neg	Genotypewild type	0.031	0.062	0.498	0.619246	0.707708
N-Acetylasparagine_256_neg	Genotypewild type	-0.043	0.118	-0.364	0.716531	0.710423
Glucosamine_278_neg	Genotypewild type	-0.059	0.314	-0.189	0.850304	0.71119
Mannitol 1-phosphate_331_pos	Genotypewild type	0.015	0.079	0.188	0.851323	0.714414
C19:2_364_pos	Genotypewild type	0.094	0.078	1.2	0.232736	0.714429
Hexose phosphate_330_pos	Genotypewild type	0.081	0.092	0.879	0.381597	0.715683
Glucosamine 6-phosphate_328_pos	Genotypewild type	-0.043	0.111	-0.384	0.701589	0.717558
Anserine_409_neg	Genotypewild type	0.027	0.058	0.46	0.646287	0.720749
2-Phenylpropionate_167_neg	Genotypewild type	0.082	0.082	1.001	0.319259	0.72322
L-Carnitine_128_pos	Genotypewild type	-0.011	0.084	-0.136	0.892023	0.728106
Ureidopropionic acid_103_neg	Genotypewild type	-0.053	0.067	-0.786	0.433845	0.728306
Pyrophosphate_271_neg	Genotypewild type	0.012	0.082	0.148	0.882888	0.72976
3-Methylglutaconic acid_129_neg	Genotypewild type	0.057	0.053	1.07	0.287091	0.730142
2-Phosphoglyceric acid_309_neg	Genotypewild type	0.054	0.091	0.589	0.556801	0.730801
Decatrienoyl carnitine C10:3_380_pos	Genotypewild type	-0.108	0.081	-1.339	0.183567	0.734267
Octanoyl carnitine C8_359_pos	Genotypewild type	-0.348	0.238	-1.46	0.147217	0.736084
C24:4_532_neg	Genotypewild type	-0.106	0.11	-0.963	0.337902	0.736678
3-Methylglutaconic acid_62_pos	Genotypewild type	-0.022	0.059	-0.379	0.705441	0.736814
C22:3_512_neg	Genotypewild type	0.088	0.103	0.857	0.393257	0.738906
C22:2_513_neg	Genotypewild type	0.034	0.113	0.298	0.766077	0.742393
2-Phenylpropionate_91_pos	Genotypewild type	0.07	0.081	0.86	0.39202	0.745063
Pyridoxamine 5'-phosphate_429_neg	Genotypewild type	0.051	0.109	0.466	0.6421	0.745748
C16:0(Palmitic acid)_437_neg	Genotypewild type	0.065	0.066	0.98	0.329447	0.746004
L-Tyrosine_203_pos	Genotypewild type	0.083	0.26	0.321	0.749193	0.746851
Pentadecanoyl carnitine C15:0_441_pos	Genotypewild type	-0.276	0.173	-1.595	0.113649	0.748366
3-Amino-5-hydroxybenzoate_105_pos	Genotypewild type	0.023	0.113	0.205	0.83779	0.750196
Fumaric acid_49_neg	Genotypewild type	0.019	0.068	0.274	0.784475	0.75054
L-Leucine_31_pos	Genotypewild type	0.027	0.08	0.338	0.735945	0.751018
Pyruvic acid_7_neg	Genotypewild type	0.044	0.083	0.523	0.601789	0.7511
Fucose-1-phosphate_306_pos	Genotypewild type	0.055	0.071	0.77	0.44331	0.755547
Taurine_77_neg	Genotypewild type	0.05	0.052	0.972	0.333302	0.75701
S-Adenosylmethionine_570_neg	Genotypewild type	0.068	0.065	1.058	0.292586	0.762292
Creatine_29_pos	Genotypewild type	0.03	0.05	0.607	0.545427	0.763598
O-Phosphoethanolamine_126_neg	Genotypewild type	-0.065	0.057	-1.142	0.255945	0.767835
L-Arginine_258_neg	Genotypewild type	-0.058	0.078	-0.747	0.456972	0.769296
Dimethylglycine_23_neg	Genotypewild type	-0.12	0.083	-1.436	0.154052	0.770262
3-Hydroxyanthranilic acid_104_pos	Genotypewild type	0.023	0.119	0.196	0.845204	0.778943
3-Amino-4-hydroxybenzoate_106_pos	Genotypewild type	0.023	0.119	0.196	0.845204	0.778943
Phosphoserine_306_neg	Genotypewild type	0.093	0.107	0.87	0.386498	0.78132
Guanidinosuccinic acid_183_pos	Genotypewild type	-0.098	0.63	-0.156	0.876235	0.782686
C17:0_456_neg	Genotypewild type	0.067	0.079	0.856	0.393859	0.787717
Myristoyl carnitine C14_548_neg	Genotypewild type	-0.841	0.567	-1.484	0.140853	0.787826
sphingosine (d18:1-P)_435_pos	Genotypewild type	0.038	0.084	0.452	0.652209	0.801005
2-Amino-3-phosphonopropionic acid_239_neg	Genotypewild type	0.067	0.115	0.576	0.565747	0.803041
C22:5_507_neg	Genotypewild type	-0.019	0.081	-0.237	0.812966	0.803913
N-Acetyl-L-alanine_92_neg	Genotypewild type	-0.021	0.06	-0.35	0.727173	0.806358
C26:2_564_neg	Genotypewild type	0.117	0.114	1.022	0.309116	0.807147
Homocitrulline_227_pos	Genotypewild type	0.015	0.085	0.182	0.855879	0.808768
ADP-ribose_608_neg	Genotypewild type	0.055	0.111	0.5	0.618187	0.809167
Glucosamine_196_pos	Genotypewild type	0.1	0.078	1.282	0.202536	0.810145
Cytidine_302_pos	Genotypewild type	-0.215	0.122	-1.761	0.0810987	0.810987
Suberic acid_177_pos	Genotypewild type	-0.047	0.138	-0.338	0.735685	0.812951
Glycolic acid_5_neg	Genotypewild type	0.032	0.078	0.415	0.679156	0.815598
Indolelactic acid_367_neg	Genotypewild type	0.001	0.134	0.005	0.996121	0.816164
Pantothenic acid_274_pos	Genotypewild type	0.109	0.095	1.153	0.251558	0.818923
Phosphorylcholine_209_pos	Genotypewild type	0.073	0.073	0.989	0.324964	0.821563
C19:0_479_neg	Genotypewild type	0.109	0.082	1.332	0.185772	0.834168
2-Methylhippuric acid_334_neg	Genotypewild type	0.127	0.135	0.946	0.346161	0.840313
N-palmitoyl taurine_537_neg	Genotypewild type	0.001	0.054	0.021	0.982931	0.840793
Oleyl carnitine C18:1_583_neg	Genotypewild type	-0.464	0.482	-0.962	0.338459	0.842314
3-Dehydroshikimate_246_neg	Genotypewild type	0.045	0.084	0.538	0.591811	0.845126
GAP/DHAP_166_pos	Genotypewild type	0.062	0.174	0.357	0.721688	0.849044
Guanosine triphosphate_492_pos	Genotypewild type	0.091	0.152	0.601	0.548915	0.849812
Citrulline_186_pos	Genotypewild type	-0.039	0.078	-0.496	0.620979	0.850787
GDP-Mannose_500_pos	Genotypewild type	0.037	0.052	0.725	0.470015	0.854926
GDP-Mannose_615_neg	Genotypewild type	0.073	0.082	0.894	0.373419	0.855573
1,2,3-Propanetricarboxylic acid_265_neg	Genotypewild type	0.175	0.131	1.329	0.186663	0.857469
Uridine diphosphate glucuronic acid_611_neg	Genotypewild type	0.047	0.079	0.591	0.555959	0.859689
IDP_470_pos	Genotypewild type	0.137	0.209	0.656	0.513319	0.86029
DL-2-Aminooctanoic acid_115_pos	Genotypewild type	0.052	0.086	0.606	0.545768	0.862587
Ornithine_109_neg	Genotypewild type	-0.058	0.077	-0.754	0.452254	0.863393
S-Adenosylhomocysteine_551_neg	Genotypewild type	0.041	0.082	0.502	0.616851	0.865963
NADH_620_neg	Genotypewild type	0.143	0.2	0.718	0.474398	0.866694
C18 Sphingomyelin (d18:1/18:0)_512_pos	Genotypewild type	0.06	0.139	0.432	0.666633	0.8685
Glutathione_377_pos	Genotypewild type	-0.316	0.328	-0.961	0.338622	0.871975
Adenosine monophosphate_418_pos	Genotypewild type	-0.044	0.121	-0.361	0.718632	0.872395
N-acetyl taurine_150_pos	Genotypewild type	-0.045	0.128	-0.353	0.72506	0.872555
D-Ribose 5-phosphate_397_neg	Genotypewild type	0.023	0.127	0.181	0.856388	0.874709
Deoxyinosine_431_neg	Genotypewild type	1.149	0.884	1.299	0.196852	0.875234
3-Hydroxybenzyl alcohol_10_pos	Genotypewild type	0.065	0.095	0.686	0.49431	0.87642
Uridine_308_pos	Genotypewild type	-0.083	0.119	-0.7	0.48536	0.879223
Taurine_11_pos	Genotypewild type	0.038	0.067	0.567	0.572239	0.880368
Hexadecenoyl carnitine C16:1_569_neg	Genotypewild type	-0.854	0.597	-1.43	0.155694	0.880861
Acetyl-CoA_522_pos	Genotypewild type	0.082	0.081	1.01	0.314582	0.886541
Phosphocreatine_265_pos	Genotypewild type	0.021	0.089	0.241	0.809668	0.887491
sphingosine (d18:1-P)_550_neg	Genotypewild type	0.053	0.109	0.483	0.629827	0.891126
Glutathione_488_neg	Genotypewild type	-0.335	0.434	-0.771	0.442545	0.895247
Alpha-ketoisovaleric acid_51_neg	Genotypewild type	0.013	0.066	0.197	0.843979	0.90076
L-Glutamine_73_pos	Genotypewild type	-0.029	0.069	-0.419	0.675796	0.901062
Cholesterol sulfate_592_neg	Genotypewild type	-0.042	0.132	-0.317	0.751577	0.903948
Oxidized glutathione_617_neg	Genotypewild type	-0.027	0.096	-0.277	0.781996	0.90647
Cortisol_422_pos	Genotypewild type	0.118	0.116	1.019	0.310398	0.908593
Indole-3-propionic acid_324_neg	Genotypewild type	0.151	0.165	0.912	0.363783	0.909457
C16:1(Palmitoleic acid)_436_neg	Genotypewild type	0.088	0.135	0.65	0.516993	0.90995
3-Methylindole_94_neg	Genotypewild type	-0.054	0.122	-0.444	0.657969	0.913918
Propionyl carnitine C3_271_pos	Genotypewild type	-0.021	0.076	-0.278	0.781253	0.915471
Xanthine_170_neg	Genotypewild type	0.088	0.253	0.348	0.728249	0.917155
Succinic acid_65_neg	Genotypewild type	-0.04	0.062	-0.648	0.518519	0.921021
Homoveratric acid_240_pos	Genotypewild type	0.019	0.083	0.23	0.818359	0.922252
carnitine C26:0_607_neg	Genotypewild type	-0.253	0.304	-0.831	0.408112	0.922921
Cytidine triphosphate_481_pos	Genotypewild type	0.098	0.144	0.679	0.498557	0.923549
5-Methylcytosine_12_pos	Genotypewild type	-0.07	0.073	-0.959	0.339922	0.923778
Urocanic acid_50_pos	Genotypewild type	0.032	0.186	0.172	0.86393	0.923839
Deoxycytidine_394_neg	Genotypewild type	-0.048	0.064	-0.752	0.453816	0.92414
C24:5_531_neg	Genotypewild type	-0.019	0.114	-0.164	0.870319	0.926388
ADP-ribose_493_pos	Genotypewild type	0.076	0.269	0.284	0.777195	0.931669
C26:2_448_pos	Genotypewild type	0.04	0.096	0.417	0.67728	0.932385
Leucyl-Glycine_220_pos	Genotypewild type	-0.02	0.095	-0.208	0.835838	0.932863
Guanine_92_pos	Genotypewild type	0.073	0.226	0.322	0.747719	0.933044
L-Methionine_84_pos	Genotypewild type	0.068	0.083	0.817	0.415558	0.936114
Guanidoacetic acid_56_neg	Genotypewild type	0.026	0.08	0.321	0.749096	0.936371
Adipic acid_69_pos	Genotypewild type	-0.019	0.091	-0.213	0.831365	0.936936
Methylglutaric acid_71_pos	Genotypewild type	-0.019	0.091	-0.213	0.831365	0.936936
Glycerol-CH3COO_175_neg	Genotypewild type	0.016	0.066	0.236	0.813861	0.937692
Citric acid_331_neg	Genotypewild type	0.021	0.071	0.296	0.767605	0.937708
Nicotinamide riboside_321_pos	Genotypewild type	0.019	0.075	0.258	0.796945	0.938255
Threonic acid_115_neg	Genotypewild type	0.023	0.204	0.115	0.908883	0.939512
C14:1(Myristoleic acid)_393_neg	Genotypewild type	0.128	0.159	0.8	0.425259	0.939588
Citric acid_232_pos	Genotypewild type	-0.134	0.368	-0.364	0.71658	0.939686
Succinyl-CoA_532_pos	Genotypewild type	-0.092	0.158	-0.582	0.561766	0.939957
5-Keto-D-gluconate_338_neg	Genotypewild type	0.052	0.074	0.696	0.488069	0.940016
L-Tryptophan_363_neg	Genotypewild type	-0.04	0.143	-0.282	0.778481	0.94152
N-Acetyl-L-phenylalanine_262_pos	Genotypewild type	0.132	0.191	0.693	0.489703	0.943739
Linoleoyl carnitine C18:2_579_neg	Genotypewild type	-0.066	0.524	-0.126	0.900114	0.945119
Pirbuterol_299_pos	Genotypewild type	0.299	0.563	0.53	0.597087	0.945313
Phosphocreatine_376_neg	Genotypewild type	0.043	0.09	0.474	0.636174	0.945981
L-Aspartic acid_41_pos	Genotypewild type	-0.076	0.088	-0.86	0.391763	0.946277
Methylhistidine_241_neg	Genotypewild type	0.014	0.058	0.247	0.805047	0.947114
Uridine diphosphate-N-acetylglucosamine_616_neg	Genotypewild type	-0.025	0.082	-0.302	0.763214	0.947515
L-Isoleucine_30_pos	Genotypewild type	-0.058	0.075	-0.776	0.439298	0.948067
Tetradecenoyl carnitine C14:1_431_pos	Genotypewild type	-0.218	0.24	-0.905	0.367487	0.94838
Purine_72_neg	Genotypewild type	-0.015	0.064	-0.231	0.818118	0.948987
Uridine_421_neg	Genotypewild type	-0.086	0.088	-0.978	0.330206	0.949724
Aminoadipic acid_125_pos	Genotypewild type	0.029	0.066	0.432	0.666921	0.950521
Glyoxylic acid_2_neg	Genotypewild type	0.026	0.086	0.3	0.764485	0.951283
D-Ribose 5-phosphate_286_pos	Genotypewild type	-0.02	0.334	-0.061	0.951759	0.951759
Threonic acid_43_pos	Genotypewild type	-0.059	0.212	-0.276	0.782869	0.952041
Methyl vanillate_205_pos	Genotypewild type	0.017	0.094	0.18	0.857301	0.952557
C18:0(Stearic acid)_353_pos	Genotypewild type	0.075	0.122	0.613	0.541211	0.952972
2-Hydroxyadipic acid_210_neg	Genotypewild type	-0.056	0.095	-0.593	0.554141	0.953788
NADP_513_pos	Genotypewild type	0.037	0.053	0.705	0.482233	0.954161
Oxoglutaric acid_136_neg	Genotypewild type	-0.039	0.087	-0.444	0.657614	0.954916
N-acetyltryptophan_427_neg	Genotypewild type	-0.038	0.127	-0.301	0.764013	0.955017
L-Methionine_156_neg	Genotypewild type	0.083	0.078	1.064	0.28997	0.955323
L-Threonine_2_pos	Genotypewild type	-0.071	0.128	-0.553	0.581184	0.955837
5'-Methylthioadenosine_477_neg	Genotypewild type	-0.152	0.3	-0.506	0.614179	0.956185
Cortisol_534_neg	Genotypewild type	0.107	0.14	0.761	0.448476	0.956734
Citramalic acid_151_neg	Genotypewild type	-0.003	0.057	-0.054	0.956746	0.956746
N-a-Acetyl-L-arginine_381_neg	Genotypewild type	-0.182	0.336	-0.543	0.588605	0.957016
Isovaleryl carnitine C5_310_pos	Genotypewild type	-0.14	0.164	-0.855	0.39431	0.957024
C24:1_543_neg	Genotypewild type	-0.019	0.104	-0.181	0.856707	0.957381
Cytidine triphosphate_597_neg	Genotypewild type	0.11	0.213	0.515	0.607541	0.957597
N-oleoyl taurine_559_neg	Genotypewild type	0.009	0.079	0.11	0.912336	0.957953
NADH_507_pos	Genotypewild type	0.079	0.261	0.301	0.76367	0.958326
NAD_619_neg	Genotypewild type	0.091	0.124	0.732	0.465691	0.958406
Deoxyuridine triphosphate_479_pos	Genotypewild type	-0.133	0.564	-0.235	0.81476	0.958541
Oxoadipic acid_198_neg	Genotypewild type	0.01	0.197	0.051	0.959239	0.959239
4-Trimethylammoniobutanoic acid_135_neg	Genotypewild type	0.022	0.284	0.079	0.937107	0.959406
Tryptamine_201_neg	Genotypewild type	-0.028	0.253	-0.11	0.912816	0.960046
Adenosine_334_pos	Genotypewild type	-0.056	0.105	-0.531	0.596314	0.960525
Tetradecadienoyl carnitine C14:2_430_pos	Genotypewild type	-0.271	0.233	-1.164	0.247061	0.961411
L-Threonine_71_neg	Genotypewild type	-0.076	0.116	-0.65	0.517049	0.961848
L-Tryptophan_254_pos	Genotypewild type	-0.032	0.169	-0.187	0.852004	0.962197
Citraconic acid_20_pos	Genotypewild type	-0.16	0.493	-0.325	0.745537	0.962701
L-Arginine_179_pos	Genotypewild type	-0.006	0.065	-0.096	0.923677	0.963312
(�)-2-Hydroxy-4-(methylthio)butanoic acid_158_neg	Genotypewild type	-0.034	0.122	-0.274	0.784294	0.963341
Propenoyl carnitine C3:1_268_pos	Genotypewild type	-0.018	0.099	-0.186	0.852954	0.963539
O-Phosphoethanolamine_57_pos	Genotypewild type	-0.029	0.054	-0.544	0.587814	0.963712
FAD_519_pos	Genotypewild type	0.091	0.309	0.296	0.768079	0.963768
Aminoadipic acid_205_neg	Genotypewild type	0.005	0.052	0.103	0.917956	0.963854
Palmitoyl glycine (C16:0)_383_pos	Genotypewild type	0.066	0.085	0.774	0.440695	0.964053
Uridine diphosphate glucose_609_neg	Genotypewild type	-0.019	0.041	-0.461	0.646095	0.964143
Cinnamic acid_152_neg	Genotypewild type	-0.009	0.069	-0.129	0.897987	0.964598
5-Hydroxyindoleacetic acid_328_neg	Genotypewild type	-0.013	0.121	-0.105	0.916413	0.964645
sphingosine (d18:1)_480_neg	Genotypewild type	0.023	0.154	0.151	0.880625	0.96468
Allantoic acid_189_pos	Genotypewild type	0.041	0.116	0.355	0.723345	0.965092
Capryloylglycine_356_neg	Genotypewild type	0.01	0.1	0.103	0.917996	0.965464
Hyaluronan_517_pos	Genotypewild type	0.014	0.136	0.104	0.917532	0.965823
Deoxyribose 5-phosphate_267_pos	Genotypewild type	0.115	0.565	0.203	0.839589	0.965825
Homo-L-arginine_222_pos	Genotypewild type	-0.048	0.098	-0.488	0.626706	0.965865
Deoxycytidine_284_pos	Genotypewild type	-0.007	0.076	-0.086	0.931471	0.965955
L-Fucitol_149_pos	Genotypewild type	0.003	0.074	0.042	0.966192	0.966192
C26:4_444_pos	Genotypewild type	0.199	0.186	1.071	0.286795	0.966248
6-Phosphogluconic acid_459_neg	Genotypewild type	-0.041	0.32	-0.129	0.897973	0.966304
Argininosuccinic acid_473_neg	Genotypewild type	-0.178	0.326	-0.547	0.585447	0.966468
2-Hydroxyvaleric acid_66_neg	Genotypewild type	-0.022	0.086	-0.258	0.797074	0.966717
Niacinamide_6_pos	Genotypewild type	-0.003	0.079	-0.042	0.966782	0.966782
C26:5_556_neg	Genotypewild type	0.01	0.14	0.07	0.944063	0.966995
Oxalic acid_11_neg	Genotypewild type	-0.025	0.084	-0.304	0.762027	0.967005
Hydroquinone_36_neg	Genotypewild type	0.094	0.089	1.054	0.294202	0.967196
Trehalose 6-phosphate_461_pos	Genotypewild type	0.075	0.119	0.628	0.531104	0.967393
2-Hydroxyadipic acid_129_pos	Genotypewild type	0.02	0.118	0.172	0.864146	0.967759
3-Hydroxymethylglutaric acid_131_pos	Genotypewild type	0.02	0.118	0.172	0.864146	0.967759
Uridine 5'-monophosphate_388_pos	Genotypewild type	0.029	0.233	0.126	0.899834	0.968103
Oleoyl ethanolamide_390_pos	Genotypewild type	0.03	0.11	0.27	0.787684	0.968258
3-Methoxybenzenepropanoic acid_202_pos	Genotypewild type	0.052	0.086	0.603	0.547503	0.968443
Aconitate_253_neg	Genotypewild type	0.018	0.072	0.257	0.797521	0.968452
L-Fucitol_227_neg	Genotypewild type	-0.007	0.071	-0.101	0.920069	0.968494
C19:3_474_neg	Genotypewild type	-0.074	0.356	-0.209	0.834753	0.969426
Cysteineglutathione disulfide_466_pos	Genotypewild type	0.026	0.08	0.33	0.742157	0.970975
sphingosine (d20:1)_391_pos	Genotypewild type	0.018	0.122	0.148	0.882537	0.971231
Tryptophanamide_251_pos	Genotypewild type	-0.099	0.608	-0.162	0.871517	0.97157
3-Hydroxy-3-methylglutaryl-CoA_534_pos	Genotypewild type	-0.21	0.524	-0.401	0.689027	0.971878
Glycylproline_247_neg	Genotypewild type	0.112	0.294	0.382	0.70292	0.972017
Hypoxanthine_45_pos	Genotypewild type	-0.055	0.194	-0.285	0.776275	0.972815
N-Acetylneuraminic acid_491_neg	Genotypewild type	0.007	0.063	0.115	0.908288	0.972841
L-Acetylcarnitine_362_neg	Genotypewild type	0.029	0.097	0.304	0.761621	0.973324
L-Cystathionine_279_pos	Genotypewild type	0.052	0.311	0.167	0.867348	0.973718
C26:0(Cerotic acid)_451_pos	Genotypewild type	0.022	0.147	0.153	0.878995	0.973931
Glycerol_14_neg	Genotypewild type	0.01	0.122	0.079	0.937472	0.974238
Acetyl-CoA_629_neg	Genotypewild type	0.215	0.394	0.546	0.586496	0.97431
N6-Acetyl-L-lysine_218_pos	Genotypewild type	-0.074	0.119	-0.621	0.536207	0.97448
N-Alpha-acetyllysine_221_pos	Genotypewild type	-0.074	0.119	-0.619	0.537509	0.974562
Carbamoyl phosphate_125_neg	Genotypewild type	0.02	0.208	0.096	0.923378	0.974644
Pirbuterol_410_neg	Genotypewild type	0.121	0.161	0.752	0.453588	0.975018
C14:2_388_neg	Genotypewild type	-0.026	0.176	-0.146	0.883835	0.975234
Malonic acid_25_neg	Genotypewild type	0.031	0.049	0.628	0.531388	0.975274
Phenylpropionylglycine_260_pos	Genotypewild type	-0.099	0.159	-0.62	0.536532	0.975402
Hypotaurine_35_neg	Genotypewild type	-0.081	0.561	-0.145	0.884759	0.975747
CDP-Ethanolamine_472_pos	Genotypewild type	-0.012	0.04	-0.301	0.76393	0.976103
Fructose 1,6-bisphosphate_517_neg	Genotypewild type	0.055	0.223	0.244	0.80736	0.976497
C22 Sphingomyelin (d18:1/22:0)_521_pos	Genotypewild type	0.102	0.155	0.66	0.510887	0.976932
3-Hydroxybutyric acid_28_neg	Genotypewild type	-0.341	0.232	-1.469	0.144725	0.976933
Androstenedione_358_pos	Genotypewild type	0.004	0.136	0.029	0.976944	0.976944
ADP-glucose_498_pos	Genotypewild type	0.049	0.148	0.331	0.741022	0.977199
Histamine_38_neg	Genotypewild type	0.019	0.143	0.134	0.893663	0.97732
Citraconic acid_85_neg	Genotypewild type	0.006	0.068	0.087	0.930907	0.977452
N-acetyltryptophan_311_pos	Genotypewild type	0.199	0.205	0.972	0.333401	0.977492
Flavin Mononucleotide_475_pos	Genotypewild type	0.021	0.296	0.07	0.944559	0.977601
Adenosine_450_neg	Genotypewild type	-0.032	0.105	-0.304	0.761974	0.977862
Thiamine pyrophosphate_581_neg	Genotypewild type	0.084	0.14	0.604	0.546818	0.977865
Dihydroxybenzoic acid_180_neg	Genotypewild type	0.099	0.144	0.685	0.494683	0.977935
Tiglic acid_15_neg	Genotypewild type	0.054	0.087	0.617	0.538616	0.977989
Thiamine monophosphate_526_neg	Genotypewild type	0.017	0.355	0.047	0.962462	0.978335
N-oleoyl taurine_445_pos	Genotypewild type	0.002	0.078	0.027	0.9785	0.9785
Nicotinic acid adenine dinucleotide phosphate_624_neg	Genotypewild type	0.179	0.618	0.289	0.772942	0.978615
L-Phenylalanine_146_pos	Genotypewild type	0.011	0.067	0.164	0.869767	0.978806
3-(2-Hydroxyphenyl)propanoic acid_147_pos	Genotypewild type	0.002	0.087	0.027	0.978901	0.978901
Phenyllactic acid_148_pos	Genotypewild type	0.002	0.087	0.027	0.978901	0.978901
Nicotinamide ribotide_510_neg	Genotypewild type	0.398	0.562	0.708	0.48046	0.978969
sphingosine (d18:1)_367_pos	Genotypewild type	0.052	0.156	0.335	0.738141	0.978984
Inosine_453_neg	Genotypewild type	-0.041	0.142	-0.288	0.773734	0.979038
Argininosuccinic acid_361_pos	Genotypewild type	-0.112	0.194	-0.578	0.564331	0.979108
Guanine_168_neg	Genotypewild type	-0.024	0.282	-0.086	0.931325	0.979303
3-Hydroxybenzoic acid_119_neg	Genotypewild type	-0.01	0.191	-0.051	0.959491	0.97933
L-Glutamine_141_neg	Genotypewild type	-0.011	0.068	-0.155	0.877227	0.979596
L-Acetylcarnitine_253_pos	Genotypewild type	0.004	0.055	0.068	0.946024	0.980075
N-Acetylserine_145_neg	Genotypewild type	-0.034	0.147	-0.233	0.815832	0.980437
3-Nitrotyrosine_391_neg	Genotypewild type	-0.023	0.106	-0.214	0.831283	0.980443
Indoleacetaldehyde_190_neg	Genotypewild type	-0.031	0.111	-0.278	0.781298	0.981063
Adenosine monophosphate_527_neg	Genotypewild type	-0.022	0.132	-0.164	0.870386	0.981304
Guanosine monophosphate_536_neg	Genotypewild type	-0.036	0.359	-0.1	0.920336	0.981327
Oxidized glutathione_502_pos	Genotypewild type	-0.024	0.098	-0.245	0.806911	0.981468
C26:4_558_neg	Genotypewild type	0.013	0.216	0.062	0.950854	0.981671
Uridine diphosphate-N-acetylglucosamine_501_pos	Genotypewild type	-0.056	0.151	-0.373	0.709694	0.982208
Pyridoxal 5'-phosphate_312_pos	Genotypewild type	0.08	0.345	0.231	0.817732	0.982569
Homo-L-arginine_320_neg	Genotypewild type	-0.048	0.323	-0.15	0.881056	0.982625
Uridine 5'-monophosphate_498_neg	Genotypewild type	-0.027	0.266	-0.1	0.920511	0.98316
D-Erythrose 4-phosphate_353_neg	Genotypewild type	0.083	0.116	0.713	0.477189	0.983166
Tetrahydrocortisone_428_pos	Genotypewild type	-0.117	0.506	-0.231	0.8176	0.983267
ADP_467_pos	Genotypewild type	0.004	0.085	0.047	0.962559	0.983313
N-Butyrylglycine_132_neg	Genotypewild type	-0.09	0.15	-0.602	0.548591	0.983689
Adenosine 2',3'-cyclic phosphate_505_neg	Genotypewild type	0.11	0.222	0.494	0.622307	0.983708
L-Phenylalanine_225_neg	Genotypewild type	-0.013	0.065	-0.204	0.83898	0.983718
N-Acetyl-L-methionine_329_neg	Genotypewild type	-0.026	0.327	-0.08	0.936508	0.983866
N-Glycolylneuraminic acid_389_pos	Genotypewild type	0.082	0.119	0.689	0.492296	0.983997
NADP_623_neg	Genotypewild type	0.06	0.155	0.387	0.699773	0.984097
S-Adenosylhomocysteine_437_pos	Genotypewild type	0.071	0.313	0.225	0.822139	0.984341
Inosine_336_pos	Genotypewild type	-0.024	0.345	-0.069	0.944963	0.984477
C16 Sphingomyelin (d18:1/16:0)_510_pos	Genotypewild type	-0.009	0.117	-0.078	0.938091	0.984995
Fucose-1-phosphate_420_neg	Genotypewild type	0.062	0.097	0.639	0.524529	0.985229
L-Lysine_142_neg	Genotypewild type	-0.012	0.106	-0.112	0.911211	0.985248
Glutarylcarnitine_340_pos	Genotypewild type	0.068	0.17	0.402	0.688384	0.985273
myo-Inositol_293_neg	Genotypewild type	-0.056	0.065	-0.857	0.393244	0.985723
IDP_587_neg	Genotypewild type	0.135	0.367	0.368	0.713773	0.986188
N-Glycolylneuraminic acid_500_neg	Genotypewild type	-0.01	0.239	-0.041	0.967016	0.9863
L-Valine_59_neg	Genotypewild type	0.027	0.06	0.454	0.651027	0.986625
Uridine 5'-diphosphate_457_pos	Genotypewild type	-0.044	0.343	-0.128	0.898703	0.986842
Indoleacetic acid_261_neg	Genotypewild type	-0.079	0.15	-0.522	0.602575	0.98745
Raffinose_604_neg	Genotypewild type	0.069	0.305	0.227	0.820649	0.987665
3-Hydroxybutyryl-CoA_528_pos	Genotypewild type	-0.608	0.684	-0.889	0.375868	0.987672
sphingosine (d20:1)_503_neg	Genotypewild type	0.021	0.147	0.142	0.887093	0.987707
Hypoxanthine_116_neg	Genotypewild type	-0.091	0.154	-0.589	0.557229	0.987854
N-Acetylneuraminic acid_379_pos	Genotypewild type	-0.001	0.072	-0.014	0.988512	0.988512
C24:3_535_neg	Genotypewild type	0.018	0.117	0.156	0.876069	0.988716
Glycerophosphocholine_325_pos	Genotypewild type	-0.011	0.075	-0.148	0.882982	0.989001
L-Lysine_74_pos	Genotypewild type	-0.003	0.099	-0.035	0.972409	0.989245
Thiamine pyrophosphate_464_pos	Genotypewild type	0.039	0.055	0.706	0.481807	0.989279
Thymidine 5'-triphosphate_596_neg	Genotypewild type	-0.033	0.29	-0.115	0.908977	0.989326
N-Acetyl-L-phenylalanine_372_neg	Genotypewild type	-0.013	0.147	-0.09	0.92874	0.989334
N-Alpha-acetyllysine_319_neg	Genotypewild type	-0.001	0.078	-0.013	0.989365	0.989365
Carnitine C5:1_304_pos	Genotypewild type	-0.028	0.141	-0.199	0.842357	0.989409
Oleoyl ethanolamide_501_neg	Genotypewild type	-0.005	0.404	-0.013	0.989536	0.989536
Uridine triphosphate_484_pos	Genotypewild type	0.022	0.08	0.271	0.787264	0.989546
L-Aspartic acid_110_neg	Genotypewild type	0.006	0.073	0.086	0.931882	0.989659
Phosphoenolpyruvic acid_231_neg	Genotypewild type	0.005	0.229	0.023	0.981767	0.989698
11a-Hydroxyprogesterone_384_pos	Genotypewild type	-0.291	0.231	-1.258	0.211094	0.990161
L-Tyrosine_297_neg	Genotypewild type	0.047	0.232	0.203	0.839432	0.990161
Methylimidazoleacetic acid_123_neg	Genotypewild type	0.105	0.188	0.558	0.578084	0.990392
L-Palmitoylcarnitine_571_neg	Genotypewild type	-0.396	0.447	-0.888	0.376792	0.990497
Nicotinamide ribotide_401_pos	Genotypewild type	0.051	0.181	0.28	0.779979	0.990684
Pyroglutamic acid_82_neg	Genotypewild type	0.008	0.254	0.032	0.974652	0.990827
Hexanoylglycine_251_neg	Genotypewild type	-0.072	0.188	-0.385	0.701064	0.990976
Diaminopimelic acid_327_neg	Genotypewild type	-0.026	0.364	-0.071	0.943874	0.991068
Acetylglycine_54_neg	Genotypewild type	-0.141	0.144	-0.978	0.330494	0.991132
Indoxyl sulfate_377_neg	Genotypewild type	0.146	0.131	1.11	0.269585	0.991477
CMP-Sialic Acid_503_pos	Genotypewild type	0.005	0.048	0.11	0.912354	0.991725
L-Homocysteic acid_302_neg	Genotypewild type	0.034	0.066	0.513	0.609254	0.992208
Cyclic AMP_395_pos	Genotypewild type	0.063	0.143	0.438	0.662333	0.99255
4-Hydroxyphenylpyruvic acid_282_neg	Genotypewild type	0.014	0.133	0.104	0.91761	0.992586
Hydrocinnamic acid_166_neg	Genotypewild type	-0.045	0.156	-0.288	0.77388	0.992596
L-Serine_30_neg	Genotypewild type	-0.003	0.086	-0.03	0.976188	0.992606
Indolepyruvate_359_neg	Genotypewild type	-0.018	0.116	-0.151	0.880062	0.992909
Guanosine monophosphate_424_pos	Genotypewild type	-0.035	0.333	-0.104	0.917294	0.992952
N-acetyl taurine_228_neg	Genotypewild type	-0.013	0.166	-0.079	0.937296	0.993364
N-acetylaspartylglutamic acid (NAAG)_481_neg	Genotypewild type	0.033	0.256	0.127	0.899377	0.993481
L-Leucine_96_neg	Genotypewild type	0.01	0.073	0.132	0.89541	0.993659
Phosphorylcholine_305_neg	Genotypewild type	-0.028	0.261	-0.108	0.913867	0.993665
Thiamine_332_pos	Genotypewild type	0.042	0.093	0.449	0.654371	0.993756
Riboflavin_433_pos	Genotypewild type	0.054	0.342	0.159	0.874219	0.993815
Guanosine_351_pos	Genotypewild type	-0.081	0.402	-0.201	0.840815	0.993844
N-palmitoyl taurine_425_pos	Genotypewild type	-0.028	0.088	-0.323	0.747144	0.994214
Inosinic acid_528_neg	Genotypewild type	-0.007	0.212	-0.035	0.97189	0.994632
Methylcitrate_368_neg	Genotypewild type	0.046	0.074	0.62	0.536471	0.994633
N-arachidonoyl taurine_577_neg	Genotypewild type	0.006	0.342	0.018	0.985922	0.995054
NAD_506_pos	Genotypewild type	0.045	0.256	0.174	0.861987	0.995119
N6,N6,N6-Trimethyl-L-lysine_223_pos	Genotypewild type	-0.034	0.076	-0.45	0.653352	0.995184
Acetylcholine_66_pos	Genotypewild type	0.001	0.106	0.006	0.995517	0.995517
C16:1(Palmitoleic acid)_323_pos	Genotypewild type	-0.005	0.068	-0.08	0.936004	0.995913
Ophthalmic acid_360_pos	Genotypewild type	0.019	0.16	0.117	0.907399	0.995976
Fructose 1,6-bisphosphate_406_pos	Genotypewild type	0.045	0.242	0.187	0.852343	0.996028
N-arachidonoyl taurine_460_pos	Genotypewild type	0.012	0.18	0.064	0.948989	0.996439
Cytidine monophosphate_497_neg	Genotypewild type	0.023	0.267	0.086	0.932009	0.996564
Inosinic acid_419_pos	Genotypewild type	-0.016	0.193	-0.083	0.934034	0.997223
ADP-glucose_613_neg	Genotypewild type	0.024	0.182	0.13	0.896821	0.997283
Phenylbutyric acid_144_pos	Genotypewild type	0.117	0.093	1.267	0.208089	0.997371
6-Phosphogluconic acid_341_pos	Genotypewild type	0.003	0.604	0.005	0.99593	0.997426
C24:2_542_neg	Genotypewild type	-0.032	0.121	-0.269	0.788521	0.997484
Xanthylic acid_538_neg	Genotypewild type	0.012	0.277	0.045	0.964564	0.997709
Uridine 5'-diphosphate_573_neg	Genotypewild type	0.081	0.263	0.307	0.759166	0.997758
Acetylcholine_134_neg	Genotypewild type	0.058	0.311	0.185	0.853593	0.998234
Pyridoxal 5'-phosphate_428_neg	Genotypewild type	0.054	0.173	0.311	0.756109	0.998368
C22:4_509_neg	Genotypewild type	-0.017	0.085	-0.201	0.841372	0.998473
Phenylbutyric acid_223_neg	Genotypewild type	0.054	0.083	0.656	0.513281	0.99848
C22:6(Docosahexaenoic acid)_504_neg	Genotypewild type	0	0.088	0.005	0.995922	0.998488
S-Adenosylmethionine_453_pos	Genotypewild type	0.028	0.312	0.089	0.929271	0.998714
2,3-Diphosphoglyceric acid_448_neg	Genotypewild type	0.051	0.399	0.127	0.899017	0.998861
Mannitol 1-phosphate_446_neg	Genotypewild type	0.062	0.185	0.335	0.73806	0.998893
Cortisol 21-acetate_575_neg	Genotypewild type	-0.207	0.323	-0.641	0.522865	0.998929
sphingosine (d17:1)_469_neg	Genotypewild type	-0.066	0.228	-0.288	0.774105	0.99893
Arachidoyl glycine (C20:4)_547_neg	Genotypewild type	-0.011	0.21	-0.052	0.958343	0.999114
L-Histidine_181_neg	Genotypewild type	0.026	0.325	0.081	0.935899	0.999317
Guanosine_465_neg	Genotypewild type	-0.084	0.391	-0.216	0.829406	0.999608
N-acetylaspartylglutamic acid (NAAG)_370_pos	Genotypewild type	0.048	0.334	0.144	0.885725	0.999671
Cytidine monophosphate_387_pos	Genotypewild type	-0.033	0.199	-0.163	0.870797	0.999717
Succinyl-CoA_631_neg	Genotypewild type	0	0.524	0.001	0.999557	0.99972
Aconitate_174_pos	Genotypewild type	0.068	0.293	0.234	0.815658	0.999893
Phosphoenolpyruvic acid_156_pos	Genotypewild type	0.006	0.273	0.023	0.981772	0.99998
L-Proline_48_neg	Genotypewild type	0.01	0.099	0.098	0.922336	0.999985
Cysteine-S-sulfate_244_pos	Genotypewild type	0	0.38	0	1	1
Stachyose_621_neg	Genotypewild type	0	0.485	0	1	1
Gluconolactone_282_pos	Genotypewild type:DietSAAR	0.98	0.199	4.928	3.11137e-06	1.50467e-05
Nicotinic acid adenine dinucleotide phosphate_514_pos	Genotypewild type:DietSAAR	2.842	0.71	4.002	0.000117238	0.000760161
4-Guanidinobutanoic acid_65_pos	Genotypewild type:DietSAAR	0.953	0.268	3.549	0.000579789	0.00180056
Uridine diphosphate glucose_495_pos	Genotypewild type:DietSAAR	-0.362	0.114	-3.185	0.00190302	0.00454608
Mevalonic acid_83_pos	Genotypewild type:DietSAAR	-0.386	0.11	-3.515	0.000649586	0.00454711
Dihydrouracil_47_neg	Genotypewild type:DietSAAR	0.783	0.232	3.38	0.0010177	0.00601527
2-Phenylglycine_94_pos	Genotypewild type:DietSAAR	1.089	0.334	3.261	0.00149955	0.00694689
Thymidine_415_neg	Genotypewild type:DietSAAR	0.325	0.107	3.026	0.00312082	0.0208055
(R)-lipoic acid_369_neg	Genotypewild type:DietSAAR	0.426	0.155	2.748	0.00705648	0.0357481
Thymine_14_pos	Genotypewild type:DietSAAR	0.311	0.114	2.718	0.00768994	0.0764653
Hydroxypyruvic acid_26_neg	Genotypewild type:DietSAAR	0.346	0.152	2.278	0.0247773	0.0814769
Guanosine diphosphate_588_neg	Genotypewild type:DietSAAR	-0.37	0.173	-2.134	0.0351637	0.0960851
Methylimidazoleacetic acid_53_pos	Genotypewild type:DietSAAR	-0.227	0.131	-1.735	0.0856855	0.0990783
ADP-ribose_608_neg	Genotypewild type:DietSAAR	-0.352	0.151	-2.331	0.0216745	0.106389
Tauroursodeoxycholic acid peak 1_600_neg	Genotypewild type:DietSAAR	-0.864	0.438	-1.972	0.051263	0.113692
C22:6(Docosahexaenoic acid)_393_pos	Genotypewild type:DietSAAR	0.317	0.157	2.016	0.0463197	0.120433
Pipecolic acid_19_pos	Genotypewild type:DietSAAR	-0.159	0.074	-2.159	0.0331086	0.126523
Anserine_297_pos	Genotypewild type:DietSAAR	-0.136	0.077	-1.78	0.0779936	0.161519
Guanosine triphosphate_606_neg	Genotypewild type:DietSAAR	-0.157	0.104	-1.509	0.134276	0.162213
Niacinamide_73_neg	Genotypewild type:DietSAAR	-0.178	0.127	-1.398	0.16512	0.162268
(2E,4E)-2,4-Hexadienoic acid_43_neg	Genotypewild type:DietSAAR	-0.123	0.091	-1.35	0.179973	0.181509
L-2-Hydroxyglutaric acid_149_neg	Genotypewild type:DietSAAR	0.384	0.206	1.862	0.0653575	0.186736
Cysteic acid_238_neg	Genotypewild type:DietSAAR	-0.562	0.271	-2.076	0.0403131	0.201565
L-Cystine_407_neg	Genotypewild type:DietSAAR	-0.356	0.26	-1.372	0.173015	0.221157
Methionine sulfoxide_145_pos	Genotypewild type:DietSAAR	-0.297	0.161	-1.846	0.0676471	0.22549
Adenosine triphosphate_605_neg	Genotypewild type:DietSAAR	-0.176	0.137	-1.288	0.200696	0.229222
Gamma-Aminobutyric acid_22_neg	Genotypewild type:DietSAAR	-0.129	0.083	-1.561	0.121651	0.230674
1-Methyladenosine_349_pos	Genotypewild type:DietSAAR	-0.886	0.516	-1.716	0.0890309	0.239259
Deoxyuridine_395_neg	Genotypewild type:DietSAAR	0.204	0.108	1.88	0.0628496	0.240554
L-Glutamic acid_148_neg	Genotypewild type:DietSAAR	-0.116	0.086	-1.34	0.183039	0.247532
Stearoyl carnitine C18_586_neg	Genotypewild type:DietSAAR	1.159	0.753	1.54	0.126534	0.253707
Guanosine diphosphate_471_pos	Genotypewild type:DietSAAR	0.175	0.116	1.512	0.133588	0.255447
FAD_628_neg	Genotypewild type:DietSAAR	-1.48	0.892	-1.659	0.100016	0.255984
Methylhistidine_164_pos	Genotypewild type:DietSAAR	-0.111	0.11	-1.012	0.313684	0.267177
CDP-Ethanolamine_589_neg	Genotypewild type:DietSAAR	-0.101	0.06	-1.672	0.097527	0.275649
2-Deoxyglucose_221_neg	Genotypewild type:DietSAAR	-0.11	0.081	-1.367	0.174577	0.27862
Cholic acid_576_neg	Genotypewild type:DietSAAR	-0.717	0.732	-0.979	0.32962	0.287549
5'-Methylthioadenosine_365_pos	Genotypewild type:DietSAAR	0.2	0.126	1.581	0.116898	0.292244
3-Hydroxykynurenine_387_neg	Genotypewild type:DietSAAR	-0.129	0.078	-1.659	0.100075	0.294899
2-Phosphoglyceric acid_213_pos	Genotypewild type:DietSAAR	-0.203	0.128	-1.581	0.116993	0.299556
Dihydrobiopterin_405_neg	Genotypewild type:DietSAAR	-0.072	0.079	-0.922	0.35867	0.303895
N-linoleoyl taurine_557_neg	Genotypewild type:DietSAAR	-0.119	0.078	-1.52	0.131405	0.30957
Adenosine triphosphate_490_pos	Genotypewild type:DietSAAR	-0.134	0.123	-1.09	0.278046	0.311217
Carnosine_283_pos	Genotypewild type:DietSAAR	-0.083	0.074	-1.114	0.267952	0.311939
D-Galactose_286_neg	Genotypewild type:DietSAAR	-0.166	0.128	-1.293	0.198746	0.325936
D-Glucose_288_neg	Genotypewild type:DietSAAR	-0.166	0.128	-1.293	0.198746	0.325936
Lumichrome_413_neg	Genotypewild type:DietSAAR	0.268	0.285	0.941	0.349114	0.330514
L-Histidine_108_pos	Genotypewild type:DietSAAR	-0.072	0.084	-0.852	0.396313	0.330946
L-Glutamic acid_77_pos	Genotypewild type:DietSAAR	-0.118	0.092	-1.277	0.20437	0.332838
Galactonic acid_347_neg	Genotypewild type:DietSAAR	-0.208	0.11	-1.887	0.0618954	0.339616
3-Indolebutyric acid_360_neg	Genotypewild type:DietSAAR	0.148	0.127	1.164	0.247187	0.343013
O-Acetylserine_144_neg	Genotypewild type:DietSAAR	-0.143	0.122	-1.171	0.244424	0.353094
Ketoleucine_88_neg	Genotypewild type:DietSAAR	0.084	0.13	0.65	0.516957	0.359551
4-Trimethylammoniobutanoic acid_67_pos	Genotypewild type:DietSAAR	0.063	0.087	0.726	0.469273	0.360159
Trigonelline_48_pos	Genotypewild type:DietSAAR	-0.19	0.133	-1.426	0.156848	0.362247
Methionine sulfoxide_224_neg	Genotypewild type:DietSAAR	-0.272	0.159	-1.708	0.090646	0.362584
C26:3_560_neg	Genotypewild type:DietSAAR	0.581	0.321	1.808	0.0735058	0.367529
Hydroxyphenyllactic acid_300_neg	Genotypewild type:DietSAAR	-0.204	0.156	-1.307	0.19394	0.369761
2-Phosphoglyceric acid_309_neg	Genotypewild type:DietSAAR	-0.213	0.124	-1.713	0.0897182	0.376817
AICAR_514_neg	Genotypewild type:DietSAAR	-0.163	0.137	-1.194	0.235177	0.379901
Fucose-1-phosphate_306_pos	Genotypewild type:DietSAAR	-0.133	0.097	-1.369	0.173936	0.38658
L-Lactic acid_12_neg	Genotypewild type:DietSAAR	-0.099	0.093	-1.064	0.28955	0.389222
Hydroxypropionic acid_13_neg	Genotypewild type:DietSAAR	-0.099	0.093	-1.064	0.28955	0.389222
Ribitol_176_neg	Genotypewild type:DietSAAR	-0.167	0.081	-2.077	0.0402444	0.393959
Creatine_93_neg	Genotypewild type:DietSAAR	-0.036	0.057	-0.622	0.535491	0.39925
GAP/DHAP_242_neg	Genotypewild type:DietSAAR	-0.048	0.103	-0.465	0.643035	0.402695
carnitine C28:0_610_neg	Genotypewild type:DietSAAR	-0.284	0.225	-1.263	0.209394	0.403627
N-Acetyl-L-aspartic acid_180_pos	Genotypewild type:DietSAAR	-0.176	0.148	-1.19	0.236675	0.403806
C26:6_553_neg	Genotypewild type:DietSAAR	-0.049	0.132	-0.369	0.713159	0.413991
Threitol_74_neg	Genotypewild type:DietSAAR	-0.135	0.093	-1.449	0.150268	0.419288
3-Hydroxymethylglutaric acid_211_neg	Genotypewild type:DietSAAR	-0.057	0.081	-0.7	0.48551	0.420031
Adenine_42_pos	Genotypewild type:DietSAAR	0.084	0.101	0.824	0.411904	0.420571
Uridine triphosphate_599_neg	Genotypewild type:DietSAAR	-0.126	0.093	-1.356	0.178135	0.42112
C21:1_499_neg	Genotypewild type:DietSAAR	-0.087	0.152	-0.572	0.568808	0.423328
N-a-Acetyl-L-arginine_270_pos	Genotypewild type:DietSAAR	0.233	0.191	1.219	0.2255	0.424414
Glucosamine 6-phosphate_443_neg	Genotypewild type:DietSAAR	0.154	0.166	0.927	0.356108	0.425482
3-Cresotinic acid_101_pos	Genotypewild type:DietSAAR	-0.076	0.122	-0.624	0.53427	0.426164
Pipecolic acid_84_neg	Genotypewild type:DietSAAR	-0.132	0.085	-1.557	0.12257	0.426539
CDP_572_neg	Genotypewild type:DietSAAR	-0.208	0.137	-1.52	0.131607	0.428453
L-Gulonolactone_274_neg	Genotypewild type:DietSAAR	-0.104	0.145	-0.716	0.475779	0.433431
Niacinamide_6_pos	Genotypewild type:DietSAAR	-0.14	0.107	-1.304	0.195173	0.433718
Pyridoxal_152_pos	Genotypewild type:DietSAAR	-0.132	0.151	-0.877	0.382416	0.436437
Glyceric acid_32_neg	Genotypewild type:DietSAAR	-0.051	0.091	-0.555	0.579881	0.436597
Gentisic acid_179_neg	Genotypewild type:DietSAAR	-0.136	0.192	-0.712	0.478156	0.436674
C25:0_436_pos	Genotypewild type:DietSAAR	1.119	0.976	1.146	0.254234	0.439534
2-Hydroxycaproic acid_108_neg	Genotypewild type:DietSAAR	-0.178	0.178	-0.996	0.321419	0.440858
Tetradecenoyl carnitine C14:1_546_neg	Genotypewild type:DietSAAR	1.421	0.826	1.72	0.0882987	0.441493
Lysodihydrosphingomyelin (d18:0)_478_pos	Genotypewild type:DietSAAR	1.351	1.056	1.279	0.203659	0.447397
Tauroursodeoxycholic acid peak 1_485_pos	Genotypewild type:DietSAAR	-0.76	0.529	-1.436	0.153941	0.450528
Methionine sulfoximine_285_neg	Genotypewild type:DietSAAR	0.567	0.769	0.736	0.463114	0.452192
Biotin_309_pos	Genotypewild type:DietSAAR	0.236	0.18	1.313	0.192157	0.462407
Biotin_423_neg	Genotypewild type:DietSAAR	0.214	0.158	1.356	0.178044	0.465213
Glycerol 3-phosphate_245_neg	Genotypewild type:DietSAAR	-0.117	0.095	-1.227	0.222494	0.469418
3-Phosphoglyceric acid_212_pos	Genotypewild type:DietSAAR	-0.086	0.149	-0.581	0.562581	0.477412
Docosahexaenoyl glycine (C22:6)_554_neg	Genotypewild type:DietSAAR	0.357	0.434	0.821	0.413317	0.485891
C20:3_374_pos	Genotypewild type:DietSAAR	-0.07	0.101	-0.691	0.491277	0.487023
C19:3_363_pos	Genotypewild type:DietSAAR	-0.132	0.125	-1.05	0.296055	0.487586
ADP_585_neg	Genotypewild type:DietSAAR	-0.12	0.132	-0.908	0.366054	0.4917
C15:0_417_neg	Genotypewild type:DietSAAR	0.113	0.127	0.889	0.375998	0.493098
Dihydrothymine_17_pos	Genotypewild type:DietSAAR	0.154	0.184	0.84	0.402863	0.50062
Carnosine_392_neg	Genotypewild type:DietSAAR	-0.04	0.078	-0.516	0.607127	0.500636
Saccharopine_343_pos	Genotypewild type:DietSAAR	-0.075	0.135	-0.556	0.579558	0.503889
Indole-3-propionic acid_324_neg	Genotypewild type:DietSAAR	-0.388	0.225	-1.722	0.0879967	0.505111
1-Methyladenosine_463_neg	Genotypewild type:DietSAAR	-0.94	0.866	-1.086	0.27992	0.50673
Adenine_113_neg	Genotypewild type:DietSAAR	0.084	0.166	0.505	0.614696	0.508674
Deoxyribose_112_neg	Genotypewild type:DietSAAR	-0.033	0.127	-0.258	0.797104	0.50915
N-Acetyl-L-aspartic acid_260_neg	Genotypewild type:DietSAAR	-0.1	0.123	-0.813	0.417803	0.51611
Glycerol 3-phosphate_167_pos	Genotypewild type:DietSAAR	-0.113	0.091	-1.244	0.216245	0.522284
L-Asparagine_105_neg	Genotypewild type:DietSAAR	0.116	0.086	1.351	0.179484	0.524273
C20:1_492_neg	Genotypewild type:DietSAAR	-0.156	0.181	-0.863	0.390014	0.524305
Uric acid_232_neg	Genotypewild type:DietSAAR	0.317	0.448	0.708	0.480594	0.525951
1,3-Dimethyluracil_56_pos	Genotypewild type:DietSAAR	-0.154	0.136	-1.134	0.259319	0.527012
Hydroxyoctanoic acid_202_neg	Genotypewild type:DietSAAR	0.173	0.16	1.082	0.281733	0.527145
Glucosamine 6-phosphate_328_pos	Genotypewild type:DietSAAR	0.128	0.151	0.847	0.398946	0.535183
L-Asparagine_36_pos	Genotypewild type:DietSAAR	0.082	0.082	0.994	0.322267	0.5427
Allantoin_111_pos	Genotypewild type:DietSAAR	-0.1	0.139	-0.72	0.473218	0.547912
Glycine_3_neg	Genotypewild type:DietSAAR	-0.116	0.103	-1.119	0.265817	0.548226
2-Hydroxyvaleric acid_66_neg	Genotypewild type:DietSAAR	-0.148	0.117	-1.263	0.209239	0.549252
Homocitrulline_325_neg	Genotypewild type:DietSAAR	-0.169	0.121	-1.401	0.164274	0.552834
Cysteineglutathione disulfide_584_neg	Genotypewild type:DietSAAR	-0.056	0.135	-0.417	0.677365	0.554316
Ornithine_40_pos	Genotypewild type:DietSAAR	-0.152	0.143	-1.062	0.290846	0.555252
Taurocyamine (Guanidinoethyl sulfonate)_230_neg	Genotypewild type:DietSAAR	0.094	0.103	0.911	0.36416	0.55626
C24:6_530_neg	Genotypewild type:DietSAAR	-0.156	0.162	-0.966	0.336342	0.560571
Indole-3-propionic acid_225_pos	Genotypewild type:DietSAAR	-0.35	0.385	-0.909	0.365301	0.562002
D-Ribose_160_neg	Genotypewild type:DietSAAR	-0.13	0.116	-1.118	0.26603	0.56427
Purine_72_neg	Genotypewild type:DietSAAR	-0.079	0.087	-0.905	0.367414	0.565252
Acetylphosphate_122_neg	Genotypewild type:DietSAAR	0.082	0.148	0.557	0.578514	0.568208
C15:2_404_neg	Genotypewild type:DietSAAR	-0.304	0.196	-1.551	0.123825	0.569199
5-Hydroxyindoleacetic acid_328_neg	Genotypewild type:DietSAAR	0.168	0.165	1.014	0.313005	0.571055
Oxidized glutathione_502_pos	Genotypewild type:DietSAAR	-0.16	0.133	-1.201	0.232594	0.572321
Palmitoyl glycine (C16:0)_493_neg	Genotypewild type:DietSAAR	0.091	0.149	0.615	0.540012	0.576588
Ophthalmic acid_472_neg	Genotypewild type:DietSAAR	-0.095	0.21	-0.454	0.651007	0.577185
L-Isoleucine_95_neg	Genotypewild type:DietSAAR	0.053	0.086	0.614	0.540399	0.578904
Hippuric acid_195_pos	Genotypewild type:DietSAAR	0.042	0.154	0.27	0.787693	0.581299
Flavin Mononucleotide_590_neg	Genotypewild type:DietSAAR	-0.338	0.497	-0.679	0.498323	0.582298
Hexadecadienoyl carnitine C16:2_566_neg	Genotypewild type:DietSAAR	0.864	0.941	0.918	0.360605	0.582711
N-Acetylornithine_178_pos	Genotypewild type:DietSAAR	0.048	0.208	0.231	0.817537	0.583349
Indolelactic acid_367_neg	Genotypewild type:DietSAAR	-0.112	0.182	-0.611	0.542304	0.592443
C15:1_412_neg	Genotypewild type:DietSAAR	0.092	0.165	0.556	0.579531	0.593805
Acetylphosphate_52_pos	Genotypewild type:DietSAAR	-0.038	0.122	-0.315	0.753216	0.594651
C18:2(Linoleic acid)_462_neg	Genotypewild type:DietSAAR	-0.187	0.169	-1.106	0.271457	0.598673
Tetrahydrocortisone_540_neg	Genotypewild type:DietSAAR	0.182	0.217	0.837	0.404568	0.598961
Uracil_42_neg	Genotypewild type:DietSAAR	0.279	0.229	1.219	0.225692	0.599734
Ketoleucine_22_pos	Genotypewild type:DietSAAR	0.07	0.168	0.415	0.678999	0.599778
Lactose_519_neg	Genotypewild type:DietSAAR	-0.052	0.15	-0.344	0.731884	0.60019
CMP-Sialic Acid_618_neg	Genotypewild type:DietSAAR	-0.127	0.16	-0.793	0.429467	0.602214
C18:4_460_neg	Genotypewild type:DietSAAR	0.098	0.169	0.582	0.561709	0.603808
Pyruvic acid_7_neg	Genotypewild type:DietSAAR	-0.097	0.114	-0.852	0.39614	0.607984
Hyaluronan_517_pos	Genotypewild type:DietSAAR	-0.248	0.186	-1.336	0.184512	0.615039
Sucrose_524_neg	Genotypewild type:DietSAAR	0.122	0.204	0.6	0.549832	0.618963
Taurocyamine (Guanidinoethyl sulfonate)_151_pos	Genotypewild type:DietSAAR	0.062	0.093	0.665	0.507782	0.62498
L-Palmitoylcarnitine_454_pos	Genotypewild type:DietSAAR	0.39	0.3	1.303	0.195577	0.627942
C16:2_432_neg	Genotypewild type:DietSAAR	-0.11	0.181	-0.609	0.543602	0.63287
L-Alanine_10_neg	Genotypewild type:DietSAAR	-0.028	0.071	-0.393	0.695279	0.641386
CDP_456_pos	Genotypewild type:DietSAAR	-0.121	0.172	-0.705	0.482181	0.643118
C18:3_461_neg	Genotypewild type:DietSAAR	-0.142	0.153	-0.929	0.355149	0.645725
Pyrophosphate_271_neg	Genotypewild type:DietSAAR	-0.087	0.112	-0.779	0.437923	0.646164
C23:1_529_neg	Genotypewild type:DietSAAR	0.061	0.132	0.462	0.645056	0.647942
N-stearoyl taurine_561_neg	Genotypewild type:DietSAAR	-0.101	0.087	-1.155	0.250666	0.650967
Nicotinamide riboside_321_pos	Genotypewild type:DietSAAR	-0.097	0.102	-0.952	0.34313	0.654777
L-Malic acid_111_neg	Genotypewild type:DietSAAR	-0.055	0.098	-0.56	0.576618	0.659348
C18:0(Stearic acid)_468_neg	Genotypewild type:DietSAAR	0.036	0.086	0.422	0.673686	0.667152
C17 Sphingomyelin (d18:1/17:0)_511_pos	Genotypewild type:DietSAAR	-0.007	0.184	-0.036	0.97133	0.667589
L-Cystine_294_pos	Genotypewild type:DietSAAR	-0.159	0.188	-0.842	0.401575	0.672872
C20:2_490_neg	Genotypewild type:DietSAAR	-0.119	0.15	-0.797	0.427424	0.677988
Cysteine-S-sulfate_354_neg	Genotypewild type:DietSAAR	0.242	0.613	0.395	0.693537	0.683248
Allantoin_189_neg	Genotypewild type:DietSAAR	-0.032	0.07	-0.457	0.64882	0.683285
N-Acetylglutamine_314_neg	Genotypewild type:DietSAAR	0.121	0.186	0.653	0.515275	0.687033
o-Cresol_34_neg	Genotypewild type:DietSAAR	-0.056	0.12	-0.467	0.641705	0.688982
Pyridoxamine 5'-phosphate_313_pos	Genotypewild type:DietSAAR	0.082	0.219	0.373	0.710149	0.69924
L-Aspartic acid_110_neg	Genotypewild type:DietSAAR	-0.109	0.1	-1.084	0.280723	0.701807
Fucose-1-phosphate_420_neg	Genotypewild type:DietSAAR	-0.137	0.132	-1.036	0.302596	0.706058
C20:4(Arachidonic acid)_482_neg	Genotypewild type:DietSAAR	-0.032	0.085	-0.374	0.708805	0.707708
Glucosamine_278_neg	Genotypewild type:DietSAAR	0.074	0.429	0.173	0.863192	0.71119
Hexose phosphate_445_neg	Genotypewild type:DietSAAR	-0.023	0.137	-0.167	0.868065	0.712256
L-Carnitine_128_pos	Genotypewild type:DietSAAR	0.075	0.114	0.66	0.51044	0.712479
Lumichrome_300_pos	Genotypewild type:DietSAAR	0.167	0.237	0.705	0.482608	0.716315
5-Phenylvaleric acid_193_pos	Genotypewild type:DietSAAR	0.078	0.117	0.667	0.506048	0.722925
Stearoyl carnitine C18_468_pos	Genotypewild type:DietSAAR	0.348	0.303	1.149	0.253243	0.723551
2-Phenylpropionate_167_neg	Genotypewild type:DietSAAR	0.019	0.112	0.167	0.867321	0.723856
Oxoadipic acid_198_neg	Genotypewild type:DietSAAR	-0.264	0.268	-0.987	0.325877	0.724171
1H-Indole-3-acetamide_263_neg	Genotypewild type:DietSAAR	0.092	0.21	0.438	0.662219	0.727221
Ureidopropionic acid_103_neg	Genotypewild type:DietSAAR	-0.051	0.092	-0.561	0.575963	0.728306
Arachidoyl carnitine C20_473_pos	Genotypewild type:DietSAAR	0.398	0.327	1.215	0.226975	0.7296
3-Methylglutaconic acid_62_pos	Genotypewild type:DietSAAR	0.041	0.08	0.52	0.604023	0.736814
C19:1_476_neg	Genotypewild type:DietSAAR	-0.088	0.167	-0.525	0.600997	0.739542
C19:2_475_neg	Genotypewild type:DietSAAR	-0.171	0.24	-0.713	0.477544	0.740513
Cholesterol sulfate_592_neg	Genotypewild type:DietSAAR	0.218	0.18	1.211	0.228632	0.740611
C22:2_513_neg	Genotypewild type:DietSAAR	-0.036	0.154	-0.235	0.814515	0.742393
N-palmitoyl taurine_537_neg	Genotypewild type:DietSAAR	-0.055	0.074	-0.753	0.453248	0.742823
S-Adenosylmethionine_570_neg	Genotypewild type:DietSAAR	-0.112	0.088	-1.276	0.204945	0.742987
2-Phenylpropionate_91_pos	Genotypewild type:DietSAAR	-0.067	0.11	-0.611	0.542428	0.745063
Pyridoxamine 5'-phosphate_429_neg	Genotypewild type:DietSAAR	0.058	0.148	0.394	0.694478	0.745748
L-Tyrosine_203_pos	Genotypewild type:DietSAAR	-0.17	0.355	-0.479	0.632929	0.746851
Pentadecanoyl carnitine C15:0_441_pos	Genotypewild type:DietSAAR	0.291	0.236	1.233	0.220253	0.748366
3-Amino-5-hydroxybenzoate_105_pos	Genotypewild type:DietSAAR	-0.079	0.155	-0.511	0.61048	0.750196
Fumaric acid_49_neg	Genotypewild type:DietSAAR	-0.046	0.092	-0.494	0.622274	0.75054
L-Leucine_31_pos	Genotypewild type:DietSAAR	-0.031	0.109	-0.283	0.777567	0.751018
Thymidine_301_pos	Genotypewild type:DietSAAR	0.142	0.121	1.17	0.244724	0.75264
Indolepyruvate_359_neg	Genotypewild type:DietSAAR	-0.192	0.158	-1.215	0.22707	0.755653
N-Acetylneuraminic acid_379_pos	Genotypewild type:DietSAAR	-0.089	0.098	-0.903	0.368828	0.756182
N-Formyl-L-methionine_270_neg	Genotypewild type:DietSAAR	0.03	0.113	0.262	0.793639	0.758152
Oxidized glutathione_617_neg	Genotypewild type:DietSAAR	-0.15	0.131	-1.146	0.254265	0.762755
Deoxyuridine_285_pos	Genotypewild type:DietSAAR	-0.009	0.14	-0.063	0.950198	0.763306
L-Arginine_258_neg	Genotypewild type:DietSAAR	0.076	0.106	0.718	0.474329	0.769296
Mannitol 1-phosphate_331_pos	Genotypewild type:DietSAAR	0.004	0.107	0.037	0.970486	0.773692
Androstenedione_358_pos	Genotypewild type:DietSAAR	0.205	0.185	1.107	0.270921	0.77406
3-Hydroxyanthranilic acid_104_pos	Genotypewild type:DietSAAR	-0.079	0.162	-0.487	0.627091	0.778943
3-Amino-4-hydroxybenzoate_106_pos	Genotypewild type:DietSAAR	-0.079	0.162	-0.487	0.627091	0.778943
Uridine diphosphate glucuronic acid_611_neg	Genotypewild type:DietSAAR	-0.108	0.108	-0.999	0.319891	0.781082
Uridine diphosphate-N-acetylglucosamine_616_neg	Genotypewild type:DietSAAR	-0.115	0.112	-1.024	0.308356	0.781914
Guanidinosuccinic acid_183_pos	Genotypewild type:DietSAAR	-0.3	0.858	-0.349	0.727771	0.782686
Myristoyl carnitine C14_548_neg	Genotypewild type:DietSAAR	0.982	0.772	1.271	0.206377	0.787826
N-Acetylornithine_257_neg	Genotypewild type:DietSAAR	0.108	0.173	0.625	0.53335	0.78817
3-(2-Hydroxyphenyl)propanoic acid_147_pos	Genotypewild type:DietSAAR	0.056	0.118	0.477	0.634207	0.792759
Phenyllactic acid_148_pos	Genotypewild type:DietSAAR	0.056	0.118	0.477	0.634207	0.792759
C20:3_484_neg	Genotypewild type:DietSAAR	-0.078	0.109	-0.712	0.477828	0.796379
Citrulline_264_neg	Genotypewild type:DietSAAR	-0.025	0.084	-0.3	0.765116	0.799442
Glycolic acid_5_neg	Genotypewild type:DietSAAR	-0.062	0.106	-0.583	0.561468	0.802097
2-Amino-3-phosphonopropionic acid_239_neg	Genotypewild type:DietSAAR	-0.125	0.157	-0.797	0.427441	0.803041
C22:5_507_neg	Genotypewild type:DietSAAR	-0.04	0.111	-0.358	0.720921	0.803913
C17:0_456_neg	Genotypewild type:DietSAAR	0.055	0.107	0.511	0.610612	0.8061
N-Acetyl-L-alanine_92_neg	Genotypewild type:DietSAAR	-0.053	0.082	-0.648	0.518268	0.806358
C19:2_364_pos	Genotypewild type:DietSAAR	-0.083	0.106	-0.784	0.435025	0.808661
Homocitrulline_227_pos	Genotypewild type:DietSAAR	-0.068	0.116	-0.588	0.557526	0.808768
Suberic acid_177_pos	Genotypewild type:DietSAAR	0.216	0.189	1.143	0.25563	0.812951
Cytidine_418_neg	Genotypewild type:DietSAAR	0.198	0.149	1.326	0.187664	0.818509
O-Phosphoethanolamine_126_neg	Genotypewild type:DietSAAR	0.042	0.077	0.547	0.585286	0.8194
Phosphorylcholine_209_pos	Genotypewild type:DietSAAR	-0.118	0.1	-1.179	0.241178	0.821563
IDP_470_pos	Genotypewild type:DietSAAR	-0.257	0.285	-0.9	0.36997	0.822155
Oleyl carnitine C18:1_465_pos	Genotypewild type:DietSAAR	0.422	0.363	1.164	0.247234	0.824114
Anserine_409_neg	Genotypewild type:DietSAAR	-0.003	0.08	-0.035	0.972039	0.825316
N-Acetylasparagine_256_neg	Genotypewild type:DietSAAR	-0.012	0.161	-0.072	0.942784	0.836353
Oleyl carnitine C18:1_583_neg	Genotypewild type:DietSAAR	0.531	0.657	0.808	0.421157	0.842314
GAP/DHAP_166_pos	Genotypewild type:DietSAAR	-0.178	0.237	-0.753	0.453348	0.849044
Guanosine triphosphate_492_pos	Genotypewild type:DietSAAR	-0.167	0.207	-0.809	0.420537	0.849812
Hexadecenoyl carnitine C16:1_452_pos	Genotypewild type:DietSAAR	0.401	0.351	1.143	0.255549	0.85183
Hexose phosphate_330_pos	Genotypewild type:DietSAAR	-0.043	0.125	-0.343	0.732158	0.854184
GDP-Mannose_500_pos	Genotypewild type:DietSAAR	-0.031	0.07	-0.446	0.656644	0.854926
GDP-Mannose_615_neg	Genotypewild type:DietSAAR	-0.087	0.111	-0.784	0.434964	0.855573
Taurine_77_neg	Genotypewild type:DietSAAR	-0.032	0.071	-0.456	0.649056	0.856276
1,2,3-Propanetricarboxylic acid_265_neg	Genotypewild type:DietSAAR	-0.122	0.179	-0.681	0.497426	0.857469
C24:5_531_neg	Genotypewild type:DietSAAR	-0.064	0.155	-0.415	0.679322	0.858665
Tryptophanamide_251_pos	Genotypewild type:DietSAAR	0.598	0.829	0.721	0.472458	0.859015
C26:2_564_neg	Genotypewild type:DietSAAR	-0.057	0.156	-0.364	0.716825	0.861147
DL-2-Aminooctanoic acid_115_pos	Genotypewild type:DietSAAR	-0.137	0.117	-1.174	0.243148	0.862587
Ornithine_109_neg	Genotypewild type:DietSAAR	0.072	0.105	0.686	0.494124	0.864718
S-Adenosylhomocysteine_551_neg	Genotypewild type:DietSAAR	-0.089	0.112	-0.793	0.429724	0.865963
N-Acetyl-L-phenylalanine_372_neg	Genotypewild type:DietSAAR	0.143	0.201	0.715	0.47643	0.866236
NADH_620_neg	Genotypewild type:DietSAAR	-0.302	0.272	-1.108	0.2704	0.866694
Cytidine_302_pos	Genotypewild type:DietSAAR	0.215	0.166	1.291	0.199442	0.86685
C16:0(Palmitic acid)_437_neg	Genotypewild type:DietSAAR	0.035	0.09	0.391	0.696237	0.870296
Glutathione_377_pos	Genotypewild type:DietSAAR	0.271	0.447	0.606	0.545582	0.871975
Adenosine monophosphate_418_pos	Genotypewild type:DietSAAR	-0.057	0.164	-0.347	0.728921	0.872395
N-acetyl taurine_150_pos	Genotypewild type:DietSAAR	-0.075	0.174	-0.43	0.668212	0.872555
Myristoyl carnitine C14_432_pos	Genotypewild type:DietSAAR	0.334	0.306	1.093	0.276743	0.874501
D-Ribose 5-phosphate_397_neg	Genotypewild type:DietSAAR	0.024	0.173	0.138	0.890658	0.874709
3-Hydroxybenzyl alcohol_10_pos	Genotypewild type:DietSAAR	-0.137	0.13	-1.05	0.296101	0.87642
L-Fucitol_149_pos	Genotypewild type:DietSAAR	-0.07	0.101	-0.696	0.488254	0.876633
Methyl vanillate_205_pos	Genotypewild type:DietSAAR	0.119	0.127	0.936	0.351607	0.879017
Inosinic acid_419_pos	Genotypewild type:DietSAAR	-0.177	0.263	-0.673	0.502344	0.879102
Uridine_308_pos	Genotypewild type:DietSAAR	0.082	0.162	0.508	0.612317	0.879223
Leucyl-Glycine_220_pos	Genotypewild type:DietSAAR	-0.122	0.129	-0.939	0.349631	0.880235
Hexadecenoyl carnitine C16:1_569_neg	Genotypewild type:DietSAAR	1.178	0.814	1.446	0.151066	0.880861
L-Phenylalanine_146_pos	Genotypewild type:DietSAAR	-0.071	0.091	-0.773	0.441465	0.881857
Tridecanoic acid_378_neg	Genotypewild type:DietSAAR	0.057	0.141	0.402	0.688468	0.883028
Octenoyl carnitine C8:1_354_pos	Genotypewild type:DietSAAR	0.112	0.177	0.63	0.530218	0.88393
Threonic acid_115_neg	Genotypewild type:DietSAAR	0.088	0.279	0.317	0.752198	0.885626
sphingosine (d18:1-P)_435_pos	Genotypewild type:DietSAAR	0.001	0.114	0.006	0.99538	0.886489
Phosphocreatine_265_pos	Genotypewild type:DietSAAR	0.038	0.121	0.316	0.752408	0.887491
Glutathione_488_neg	Genotypewild type:DietSAAR	0.327	0.592	0.552	0.58191	0.895247
Alpha-ketoisovaleric acid_51_neg	Genotypewild type:DietSAAR	-0.045	0.091	-0.501	0.61735	0.90076
C21:0_502_neg	Genotypewild type:DietSAAR	0.019	0.106	0.178	0.85873	0.907117
Citrulline_186_pos	Genotypewild type:DietSAAR	-0.018	0.107	-0.166	0.868847	0.907845
C16 Sphingomyelin (d18:1/16:0)_510_pos	Genotypewild type:DietSAAR	0.058	0.16	0.362	0.718275	0.909345
Carbamoyl phosphate_125_neg	Genotypewild type:DietSAAR	0.112	0.284	0.395	0.693867	0.9131
Pantothenic acid_382_neg	Genotypewild type:DietSAAR	-0.098	0.129	-0.759	0.449516	0.913582
3-Methylindole_94_neg	Genotypewild type:DietSAAR	0.076	0.166	0.458	0.647833	0.913918
Succinic acid_65_neg	Genotypewild type:DietSAAR	0.079	0.085	0.933	0.352893	0.9154
Xanthine_170_neg	Genotypewild type:DietSAAR	-0.215	0.345	-0.624	0.533822	0.917155
3-Dehydroshikimate_246_neg	Genotypewild type:DietSAAR	0.016	0.114	0.143	0.886507	0.920825
Capryloylglycine_356_neg	Genotypewild type:DietSAAR	-0.106	0.137	-0.778	0.438537	0.920928
Homoveratric acid_240_pos	Genotypewild type:DietSAAR	-0.032	0.113	-0.286	0.775184	0.922252
carnitine C26:0_607_neg	Genotypewild type:DietSAAR	0.344	0.414	0.829	0.408758	0.922921
Cytidine triphosphate_481_pos	Genotypewild type:DietSAAR	-0.143	0.197	-0.726	0.469618	0.923549
5-Methylcytosine_12_pos	Genotypewild type:DietSAAR	0.066	0.099	0.664	0.508078	0.923778
Urocanic acid_50_pos	Genotypewild type:DietSAAR	-0.159	0.253	-0.627	0.532193	0.923839
Deoxycytidine_394_neg	Genotypewild type:DietSAAR	0.072	0.087	0.832	0.407511	0.92414
Dodecanoylcarnitine_525_neg	Genotypewild type:DietSAAR	0.475	1.135	0.419	0.67637	0.924457
Guanine_168_neg	Genotypewild type:DietSAAR	0.186	0.384	0.485	0.628827	0.926939
N-Alpha-acetyllysine_319_neg	Genotypewild type:DietSAAR	-0.075	0.107	-0.706	0.481786	0.928945
ADP-ribose_493_pos	Genotypewild type:DietSAAR	-0.301	0.367	-0.821	0.41323	0.931669
C26:2_448_pos	Genotypewild type:DietSAAR	0.068	0.131	0.52	0.604114	0.932385
Guanine_92_pos	Genotypewild type:DietSAAR	0.055	0.308	0.178	0.858851	0.933044
L-Methionine_84_pos	Genotypewild type:DietSAAR	-0.105	0.113	-0.929	0.355277	0.936114
Adipic acid_69_pos	Genotypewild type:DietSAAR	0.052	0.124	0.424	0.672734	0.936936
Methylglutaric acid_71_pos	Genotypewild type:DietSAAR	0.052	0.124	0.424	0.672734	0.936936
Glycerol-CH3COO_175_neg	Genotypewild type:DietSAAR	-0.017	0.09	-0.189	0.850346	0.937692
Citric acid_331_neg	Genotypewild type:DietSAAR	-0.035	0.096	-0.369	0.713137	0.937708
Pantothenic acid_274_pos	Genotypewild type:DietSAAR	-0.077	0.129	-0.596	0.552473	0.938933
Succinyl-CoA_532_pos	Genotypewild type:DietSAAR	0.192	0.216	0.889	0.375803	0.939507
C14:1(Myristoleic acid)_393_neg	Genotypewild type:DietSAAR	0.04	0.217	0.186	0.852679	0.939588
Citric acid_232_pos	Genotypewild type:DietSAAR	0.084	0.502	0.168	0.867105	0.939686
sphingosine (d18:1-P)_550_neg	Genotypewild type:DietSAAR	-0.029	0.148	-0.194	0.846506	0.940562
Aminoadipic acid_205_neg	Genotypewild type:DietSAAR	-0.038	0.071	-0.543	0.588574	0.941211
L-Tryptophan_363_neg	Genotypewild type:DietSAAR	-0.043	0.195	-0.223	0.8239	0.94152
N-Acetyl-L-phenylalanine_262_pos	Genotypewild type:DietSAAR	-0.132	0.26	-0.507	0.61343	0.943739
Creatine_29_pos	Genotypewild type:DietSAAR	-0.023	0.068	-0.335	0.738551	0.944087
Linoleoyl carnitine C18:2_579_neg	Genotypewild type:DietSAAR	0.157	0.714	0.219	0.826886	0.945119
Pirbuterol_299_pos	Genotypewild type:DietSAAR	-0.147	0.768	-0.191	0.848523	0.945313
Dodecanoylcarnitine_414_pos	Genotypewild type:DietSAAR	0.312	0.301	1.037	0.302035	0.94587
L-Aspartic acid_41_pos	Genotypewild type:DietSAAR	-0.043	0.12	-0.355	0.723594	0.946277
Methylhistidine_241_neg	Genotypewild type:DietSAAR	0.027	0.08	0.337	0.736628	0.947114
L-Isoleucine_30_pos	Genotypewild type:DietSAAR	0.079	0.102	0.774	0.440456	0.948067
Tetradecenoyl carnitine C14:1_431_pos	Genotypewild type:DietSAAR	0.158	0.328	0.484	0.629687	0.94838
Uridine_421_neg	Genotypewild type:DietSAAR	0.095	0.12	0.794	0.429239	0.949724
Octanoyl carnitine C8_359_pos	Genotypewild type:DietSAAR	0.281	0.324	0.866	0.388652	0.950096
Deoxyuridine triphosphate_479_pos	Genotypewild type:DietSAAR	0.499	0.769	0.649	0.517761	0.950382
Aminoadipic acid_125_pos	Genotypewild type:DietSAAR	-0.046	0.09	-0.51	0.611306	0.950521
Glyoxylic acid_2_neg	Genotypewild type:DietSAAR	-0.01	0.117	-0.085	0.93243	0.951283
D-Ribose 5-phosphate_286_pos	Genotypewild type:DietSAAR	0.086	0.455	0.188	0.851356	0.951759
Threonic acid_43_pos	Genotypewild type:DietSAAR	0.03	0.289	0.104	0.917289	0.952041
Methylsuccinic acid_99_neg	Genotypewild type:DietSAAR	-0.004	0.072	-0.06	0.95209	0.95209
Glutaric acid_100_neg	Genotypewild type:DietSAAR	-0.004	0.072	-0.06	0.95209	0.95209
C18:0(Stearic acid)_353_pos	Genotypewild type:DietSAAR	-0.069	0.166	-0.414	0.679815	0.952972
Acetylcholine_66_pos	Genotypewild type:DietSAAR	-0.031	0.144	-0.213	0.832014	0.953782
2-Hydroxyadipic acid_210_neg	Genotypewild type:DietSAAR	0.063	0.129	0.488	0.62642	0.953788
NADP_513_pos	Genotypewild type:DietSAAR	-0.02	0.072	-0.274	0.784494	0.954161
Oxoglutaric acid_136_neg	Genotypewild type:DietSAAR	0.067	0.118	0.569	0.570247	0.954916
L-Methionine_156_neg	Genotypewild type:DietSAAR	-0.155	0.106	-1.463	0.14635	0.955323
L-Threonine_2_pos	Genotypewild type:DietSAAR	-0.01	0.174	-0.057	0.954783	0.955837
5'-Methylthioadenosine_477_neg	Genotypewild type:DietSAAR	0.311	0.408	0.762	0.447592	0.956185
Cortisol_534_neg	Genotypewild type:DietSAAR	-0.084	0.191	-0.44	0.660671	0.956734
Citramalic acid_151_neg	Genotypewild type:DietSAAR	-0.021	0.078	-0.265	0.791182	0.956746
N-a-Acetyl-L-arginine_381_neg	Genotypewild type:DietSAAR	0.176	0.457	0.385	0.700673	0.957016
Isovaleryl carnitine C5_310_pos	Genotypewild type:DietSAAR	0.061	0.223	0.272	0.786349	0.957024
C24:1_543_neg	Genotypewild type:DietSAAR	0.122	0.142	0.857	0.393128	0.957381
Cytidine triphosphate_597_neg	Genotypewild type:DietSAAR	-0.162	0.29	-0.558	0.578111	0.957597
Fructose 1,6-bisphosphate_517_neg	Genotypewild type:DietSAAR	-0.247	0.304	-0.814	0.417768	0.957892
N-oleoyl taurine_559_neg	Genotypewild type:DietSAAR	-0.077	0.108	-0.718	0.474259	0.957953
NADH_507_pos	Genotypewild type:DietSAAR	-0.25	0.356	-0.701	0.484679	0.958326
NAD_619_neg	Genotypewild type:DietSAAR	-0.112	0.169	-0.662	0.50939	0.958406
4-Trimethylammoniobutanoic acid_135_neg	Genotypewild type:DietSAAR	-0.24	0.387	-0.619	0.537215	0.959406
Tryptamine_201_neg	Genotypewild type:DietSAAR	-0.061	0.344	-0.178	0.858825	0.960046
Adenosine_334_pos	Genotypewild type:DietSAAR	0.031	0.143	0.214	0.83075	0.960525
3-Methylglutaconic acid_129_neg	Genotypewild type:DietSAAR	0.009	0.072	0.121	0.904055	0.961012
N-acetyltryptophan_427_neg	Genotypewild type:DietSAAR	0.04	0.173	0.232	0.817111	0.961307
Tetradecadienoyl carnitine C14:2_430_pos	Genotypewild type:DietSAAR	0.165	0.318	0.521	0.603757	0.961411
L-Threonine_71_neg	Genotypewild type:DietSAAR	0.063	0.159	0.395	0.693762	0.961848
4-Hydroxyproline_90_neg	Genotypewild type:DietSAAR	-0.024	0.141	-0.169	0.865926	0.96214
L-Tryptophan_254_pos	Genotypewild type:DietSAAR	-0.07	0.23	-0.303	0.762128	0.962197
2-Methylhippuric acid_334_neg	Genotypewild type:DietSAAR	-0.102	0.184	-0.558	0.578263	0.962362
Citraconic acid_20_pos	Genotypewild type:DietSAAR	-0.055	0.672	-0.083	0.934401	0.962701
L-Arginine_179_pos	Genotypewild type:DietSAAR	-0.004	0.089	-0.046	0.963312	0.963312
(�)-2-Hydroxy-4-(methylthio)butanoic acid_158_neg	Genotypewild type:DietSAAR	-0.008	0.167	-0.046	0.963341	0.963341
Propenoyl carnitine C3:1_268_pos	Genotypewild type:DietSAAR	-0.006	0.135	-0.046	0.963539	0.963539
O-Phosphoethanolamine_57_pos	Genotypewild type:DietSAAR	-0.021	0.073	-0.285	0.776366	0.963712
FAD_519_pos	Genotypewild type:DietSAAR	-0.159	0.421	-0.378	0.706365	0.963768
Palmitoyl glycine (C16:0)_383_pos	Genotypewild type:DietSAAR	-0.036	0.116	-0.314	0.753907	0.964053
Uridine diphosphate glucose_609_neg	Genotypewild type:DietSAAR	-0.014	0.056	-0.25	0.803424	0.964143
Linoleoyl carnitine C18:2_463_pos	Genotypewild type:DietSAAR	0.372	0.369	1.009	0.315478	0.964354
Cinnamic acid_152_neg	Genotypewild type:DietSAAR	-0.021	0.094	-0.221	0.825397	0.964598
sphingosine (d18:1)_480_neg	Genotypewild type:DietSAAR	0.073	0.21	0.346	0.73017	0.96468
Allantoic acid_189_pos	Genotypewild type:DietSAAR	-0.007	0.158	-0.045	0.964394	0.965092
Cortisol_422_pos	Genotypewild type:DietSAAR	0.024	0.158	0.152	0.879361	0.96551
Deoxyribose 5-phosphate_267_pos	Genotypewild type:DietSAAR	-0.316	0.77	-0.41	0.682628	0.965825
Homo-L-arginine_222_pos	Genotypewild type:DietSAAR	-0.006	0.133	-0.043	0.965865	0.965865
Deoxycytidine_284_pos	Genotypewild type:DietSAAR	0.007	0.104	0.07	0.944198	0.965955
C26:4_444_pos	Genotypewild type:DietSAAR	-0.013	0.253	-0.05	0.960575	0.966248
6-Phosphogluconic acid_459_neg	Genotypewild type:DietSAAR	0.151	0.435	0.346	0.730176	0.966304
Argininosuccinic acid_473_neg	Genotypewild type:DietSAAR	0.292	0.444	0.656	0.513254	0.966468
Glucosamine_196_pos	Genotypewild type:DietSAAR	-0.055	0.106	-0.52	0.604445	0.966797
C26:5_556_neg	Genotypewild type:DietSAAR	-0.021	0.191	-0.111	0.911894	0.966995
Oxalic acid_11_neg	Genotypewild type:DietSAAR	0.018	0.114	0.158	0.874909	0.967005
Acetyl-CoA_522_pos	Genotypewild type:DietSAAR	-0.022	0.11	-0.202	0.840211	0.967125
Hydroquinone_36_neg	Genotypewild type:DietSAAR	-0.026	0.121	-0.214	0.831224	0.967196
Trehalose 6-phosphate_461_pos	Genotypewild type:DietSAAR	0.017	0.162	0.108	0.914266	0.967393
2-Hydroxyadipic acid_129_pos	Genotypewild type:DietSAAR	0.017	0.161	0.108	0.914121	0.967759
3-Hydroxymethylglutaric acid_131_pos	Genotypewild type:DietSAAR	0.017	0.161	0.108	0.914121	0.967759
Butyryl carnitine C4_287_pos	Genotypewild type:DietSAAR	0.161	0.22	0.733	0.465181	0.967994
Uridine 5'-monophosphate_388_pos	Genotypewild type:DietSAAR	-0.073	0.318	-0.231	0.817916	0.968103
Oleoyl ethanolamide_390_pos	Genotypewild type:DietSAAR	-0.021	0.15	-0.139	0.889716	0.968258
3-Methoxybenzenepropanoic acid_202_pos	Genotypewild type:DietSAAR	-0.04	0.117	-0.344	0.731694	0.968443
Aconitate_253_neg	Genotypewild type:DietSAAR	-0.009	0.098	-0.087	0.930576	0.968452
L-Fucitol_227_neg	Genotypewild type:DietSAAR	-0.027	0.097	-0.282	0.778436	0.968494
N-oleoyl taurine_445_pos	Genotypewild type:DietSAAR	-0.018	0.106	-0.167	0.867916	0.96862
C22:3_512_neg	Genotypewild type:DietSAAR	0.045	0.14	0.32	0.749793	0.969083
C19:3_474_neg	Genotypewild type:DietSAAR	0.255	0.485	0.527	0.599304	0.969426
C16:1(Palmitoleic acid)_323_pos	Genotypewild type:DietSAAR	0.083	0.093	0.892	0.374638	0.969629
Hexadecadienoyl carnitine C16:2_449_pos	Genotypewild type:DietSAAR	0.374	0.363	1.031	0.305009	0.970588
Cysteineglutathione disulfide_466_pos	Genotypewild type:DietSAAR	-0.017	0.109	-0.16	0.872866	0.970975
sphingosine (d20:1)_391_pos	Genotypewild type:DietSAAR	0.028	0.167	0.165	0.86924	0.971231
C17:1_454_neg	Genotypewild type:DietSAAR	0.016	0.149	0.108	0.913854	0.971459
3-Hydroxy-3-methylglutaryl-CoA_534_pos	Genotypewild type:DietSAAR	-0.275	0.714	-0.386	0.700469	0.971878
Glycylproline_247_neg	Genotypewild type:DietSAAR	-0.122	0.4	-0.304	0.761897	0.972017
Uridine triphosphate_484_pos	Genotypewild type:DietSAAR	-0.058	0.109	-0.536	0.5932	0.972143
Hypoxanthine_45_pos	Genotypewild type:DietSAAR	0.039	0.265	0.147	0.883415	0.972815
N-Acetylneuraminic acid_491_neg	Genotypewild type:DietSAAR	-0.055	0.086	-0.646	0.519763	0.972841
N-acetyl taurine_228_neg	Genotypewild type:DietSAAR	-0.089	0.226	-0.393	0.694988	0.972984
L-Acetylcarnitine_362_neg	Genotypewild type:DietSAAR	-0.004	0.132	-0.034	0.973324	0.973324
L-Cystathionine_279_pos	Genotypewild type:DietSAAR	0.131	0.423	0.31	0.757522	0.973718
C26:0(Cerotic acid)_451_pos	Genotypewild type:DietSAAR	-0.048	0.2	-0.242	0.809547	0.973931
5-Keto-D-gluconate_338_neg	Genotypewild type:DietSAAR	0.003	0.101	0.033	0.974031	0.974031
Deoxyinosine_431_neg	Genotypewild type:DietSAAR	-0.135	1.205	-0.112	0.911304	0.974148
Glycerol_14_neg	Genotypewild type:DietSAAR	-0.012	0.166	-0.073	0.941889	0.974238
Acetyl-CoA_629_neg	Genotypewild type:DietSAAR	-0.361	0.537	-0.672	0.503208	0.97431
N6-Acetyl-L-lysine_218_pos	Genotypewild type:DietSAAR	-0.006	0.162	-0.035	0.972352	0.97448
N-Alpha-acetyllysine_221_pos	Genotypewild type:DietSAAR	-0.006	0.162	-0.035	0.97244	0.974562
Pirbuterol_410_neg	Genotypewild type:DietSAAR	-0.04	0.22	-0.181	0.856467	0.975018
C14:2_388_neg	Genotypewild type:DietSAAR	-0.025	0.239	-0.103	0.918478	0.975234
Malonic acid_25_neg	Genotypewild type:DietSAAR	0.004	0.067	0.066	0.947791	0.975274
Phenylpropionylglycine_260_pos	Genotypewild type:DietSAAR	0.136	0.217	0.625	0.533022	0.975402
L-Glutamine_73_pos	Genotypewild type:DietSAAR	-0.016	0.093	-0.167	0.867803	0.975462
Hypotaurine_35_neg	Genotypewild type:DietSAAR	-0.457	0.764	-0.598	0.551123	0.975747
CDP-Ethanolamine_472_pos	Genotypewild type:DietSAAR	-0.024	0.054	-0.444	0.657809	0.976103
C22 Sphingomyelin (d18:1/22:0)_521_pos	Genotypewild type:DietSAAR	-0.007	0.211	-0.034	0.973325	0.976932
3-Hydroxybutyric acid_28_neg	Genotypewild type:DietSAAR	0.153	0.317	0.483	0.630211	0.976933
ADP-glucose_498_pos	Genotypewild type:DietSAAR	-0.104	0.202	-0.516	0.607133	0.977199
Histamine_38_neg	Genotypewild type:DietSAAR	-0.007	0.195	-0.035	0.972168	0.97732
Citraconic acid_85_neg	Genotypewild type:DietSAAR	0.013	0.093	0.14	0.888966	0.977452
N-acetyltryptophan_311_pos	Genotypewild type:DietSAAR	-0.333	0.279	-1.192	0.235974	0.977492
Flavin Mononucleotide_475_pos	Genotypewild type:DietSAAR	-0.177	0.404	-0.439	0.661749	0.977601
Adenosine_450_neg	Genotypewild type:DietSAAR	-0.01	0.143	-0.07	0.944469	0.977862
Thiamine pyrophosphate_581_neg	Genotypewild type:DietSAAR	-0.017	0.19	-0.087	0.930955	0.977865
C14:0(Myristic acid)_396_neg	Genotypewild type:DietSAAR	0.044	0.129	0.338	0.735954	0.97787
Dihydroxybenzoic acid_180_neg	Genotypewild type:DietSAAR	0.011	0.196	0.058	0.954063	0.977935
Thiamine monophosphate_526_neg	Genotypewild type:DietSAAR	-0.148	0.484	-0.305	0.761252	0.978335
Nicotinic acid adenine dinucleotide phosphate_624_neg	Genotypewild type:DietSAAR	-0.612	0.842	-0.727	0.469126	0.978615
Nicotinamide ribotide_510_neg	Genotypewild type:DietSAAR	-0.102	0.765	-0.133	0.894314	0.978969
sphingosine (d18:1)_367_pos	Genotypewild type:DietSAAR	0.053	0.213	0.251	0.802037	0.978984
Inosine_453_neg	Genotypewild type:DietSAAR	0.007	0.194	0.038	0.969385	0.979038
C24:4_532_neg	Genotypewild type:DietSAAR	-0.014	0.15	-0.095	0.92418	0.979082
Argininosuccinic acid_361_pos	Genotypewild type:DietSAAR	0.157	0.264	0.593	0.55446	0.979108
3-Hydroxybenzoic acid_119_neg	Genotypewild type:DietSAAR	-0.029	0.261	-0.11	0.912828	0.97933
Tiglic acid_15_neg	Genotypewild type:DietSAAR	0.016	0.119	0.133	0.894327	0.979532
L-Glutamine_141_neg	Genotypewild type:DietSAAR	-0.042	0.093	-0.452	0.652229	0.979596
C17:2_333_pos	Genotypewild type:DietSAAR	-0.012	0.081	-0.148	0.882997	0.98003
C18 Sphingomyelin (d18:1/18:0)_512_pos	Genotypewild type:DietSAAR	-0.009	0.19	-0.047	0.962481	0.98006
L-Acetylcarnitine_253_pos	Genotypewild type:DietSAAR	0.005	0.074	0.067	0.946443	0.980075
C18:1(Oleic acid)_464_neg	Genotypewild type:DietSAAR	-0.111	0.174	-0.636	0.526161	0.980409
N-Acetylserine_145_neg	Genotypewild type:DietSAAR	-0.035	0.2	-0.176	0.860536	0.980437
3-Nitrotyrosine_391_neg	Genotypewild type:DietSAAR	0.067	0.145	0.464	0.643588	0.980443
Indoleacetaldehyde_190_neg	Genotypewild type:DietSAAR	0.057	0.151	0.379	0.705399	0.981063
Adenosine monophosphate_527_neg	Genotypewild type:DietSAAR	-0.087	0.18	-0.484	0.629691	0.981304
Guanosine monophosphate_536_neg	Genotypewild type:DietSAAR	0.011	0.489	0.023	0.981327	0.981327
C26:4_558_neg	Genotypewild type:DietSAAR	-0.019	0.294	-0.063	0.949576	0.981671
C11:0(Undecanoic acid)_311_neg	Genotypewild type:DietSAAR	-0.074	0.245	-0.302	0.763326	0.981765
Uridine diphosphate-N-acetylglucosamine_501_pos	Genotypewild type:DietSAAR	0.03	0.205	0.145	0.885185	0.982208
Pyridoxal 5'-phosphate_312_pos	Genotypewild type:DietSAAR	-0.09	0.47	-0.192	0.847876	0.982569
Homo-L-arginine_320_neg	Genotypewild type:DietSAAR	0.03	0.44	0.068	0.94555	0.982625
Uridine 5'-monophosphate_498_neg	Genotypewild type:DietSAAR	-0.038	0.362	-0.105	0.916212	0.98316
D-Erythrose 4-phosphate_353_neg	Genotypewild type:DietSAAR	0.014	0.158	0.09	0.928303	0.983166
Tetrahydrocortisone_428_pos	Genotypewild type:DietSAAR	-0.284	0.689	-0.413	0.68069	0.983267
ADP_467_pos	Genotypewild type:DietSAAR	0.035	0.116	0.302	0.763007	0.983313
Guanidoacetic acid_56_neg	Genotypewild type:DietSAAR	-0.022	0.109	-0.204	0.838832	0.983389
N-Butyrylglycine_132_neg	Genotypewild type:DietSAAR	0.128	0.204	0.629	0.531005	0.983689
Adenosine 2',3'-cyclic phosphate_505_neg	Genotypewild type:DietSAAR	-0.219	0.303	-0.723	0.471169	0.983708
L-Phenylalanine_225_neg	Genotypewild type:DietSAAR	-0.015	0.089	-0.165	0.869259	0.983718
C22:1(Erucic acid)_516_neg	Genotypewild type:DietSAAR	-0.003	0.17	-0.02	0.983829	0.983829
N-Acetyl-L-methionine_329_neg	Genotypewild type:DietSAAR	0.147	0.445	0.329	0.742633	0.983866
N-Glycolylneuraminic acid_389_pos	Genotypewild type:DietSAAR	-0.003	0.162	-0.02	0.983997	0.983997
C16:1(Palmitoleic acid)_436_neg	Genotypewild type:DietSAAR	0.01	0.184	0.056	0.955056	0.984063
NADP_623_neg	Genotypewild type:DietSAAR	-0.048	0.211	-0.229	0.819555	0.984097
S-Adenosylhomocysteine_437_pos	Genotypewild type:DietSAAR	-0.138	0.427	-0.324	0.746557	0.984341
Inosine_336_pos	Genotypewild type:DietSAAR	-0.044	0.47	-0.094	0.925227	0.984477
L-Lysine_142_neg	Genotypewild type:DietSAAR	0.032	0.144	0.226	0.821837	0.985248
Glutarylcarnitine_340_pos	Genotypewild type:DietSAAR	0.106	0.232	0.456	0.649192	0.985273
myo-Inositol_293_neg	Genotypewild type:DietSAAR	0.071	0.088	0.805	0.422442	0.985723
IDP_587_neg	Genotypewild type:DietSAAR	-0.127	0.5	-0.254	0.800325	0.986188
N-Glycolylneuraminic acid_500_neg	Genotypewild type:DietSAAR	-0.022	0.326	-0.067	0.946922	0.9863
L-Valine_59_neg	Genotypewild type:DietSAAR	-0.049	0.082	-0.599	0.550351	0.986625
Uridine 5'-diphosphate_457_pos	Genotypewild type:DietSAAR	0.011	0.467	0.023	0.981546	0.986842
Phosphocreatine_376_neg	Genotypewild type:DietSAAR	0.01	0.123	0.078	0.937686	0.987038
Indoleacetic acid_261_neg	Genotypewild type:DietSAAR	0.105	0.205	0.514	0.608229	0.98745
Raffinose_604_neg	Genotypewild type:DietSAAR	-0.162	0.416	-0.389	0.69816	0.987665
3-Hydroxybutyryl-CoA_528_pos	Genotypewild type:DietSAAR	1.13	0.932	1.212	0.228127	0.987672
sphingosine (d20:1)_503_neg	Genotypewild type:DietSAAR	0.013	0.2	0.065	0.948231	0.987707
Hypoxanthine_116_neg	Genotypewild type:DietSAAR	0.076	0.21	0.362	0.717996	0.987854
Hexanoyl carnitine C6_329_pos	Genotypewild type:DietSAAR	0.289	0.307	0.942	0.34844	0.988326
C24:3_535_neg	Genotypewild type:DietSAAR	0.062	0.159	0.392	0.695854	0.988716
Fructose 1,6-bisphosphate_406_pos	Genotypewild type:DietSAAR	-0.244	0.33	-0.738	0.462443	0.988994
Glycerophosphocholine_325_pos	Genotypewild type:DietSAAR	0.015	0.103	0.149	0.882196	0.989001
Pyroglutamic acid_82_neg	Genotypewild type:DietSAAR	-0.204	0.346	-0.589	0.557034	0.989009
C19:0_479_neg	Genotypewild type:DietSAAR	-0.008	0.112	-0.073	0.941989	0.989089
Indole-3-carboxylic acid_203_neg	Genotypewild type:DietSAAR	0.007	0.148	0.049	0.961294	0.989103
L-Lysine_74_pos	Genotypewild type:DietSAAR	0.011	0.135	0.079	0.937513	0.989245
Thiamine pyrophosphate_464_pos	Genotypewild type:DietSAAR	-0.038	0.076	-0.506	0.613858	0.989279
Thymidine 5'-triphosphate_596_neg	Genotypewild type:DietSAAR	-0.144	0.395	-0.363	0.717235	0.989326
Carnitine C5:1_304_pos	Genotypewild type:DietSAAR	0.036	0.192	0.185	0.853344	0.989409
Oleoyl ethanolamide_501_neg	Genotypewild type:DietSAAR	0.037	0.55	0.066	0.947234	0.989536
Phosphoenolpyruvic acid_231_neg	Genotypewild type:DietSAAR	-0.097	0.312	-0.311	0.756557	0.989698
11a-Hydroxyprogesterone_384_pos	Genotypewild type:DietSAAR	0.191	0.315	0.606	0.545659	0.990161
L-Tyrosine_297_neg	Genotypewild type:DietSAAR	-0.15	0.316	-0.476	0.634883	0.990161
Taurine_11_pos	Genotypewild type:DietSAAR	0.009	0.091	0.099	0.921496	0.990179
Methylimidazoleacetic acid_123_neg	Genotypewild type:DietSAAR	0.237	0.256	0.924	0.357409	0.990392
Nicotinamide ribotide_401_pos	Genotypewild type:DietSAAR	0.019	0.247	0.077	0.938913	0.990684
Phosphoserine_306_neg	Genotypewild type:DietSAAR	0.019	0.146	0.133	0.894814	0.990764
Propionyl carnitine C3_271_pos	Genotypewild type:DietSAAR	0.003	0.103	0.026	0.979376	0.990957
Hexanoylglycine_251_neg	Genotypewild type:DietSAAR	-0.02	0.256	-0.077	0.939156	0.990976
Diaminopimelic acid_327_neg	Genotypewild type:DietSAAR	-0.085	0.497	-0.171	0.864364	0.991068
Acetylglycine_54_neg	Genotypewild type:DietSAAR	0.013	0.196	0.065	0.948388	0.991132
Decanoyl carnitine C10_386_pos	Genotypewild type:DietSAAR	0.286	0.315	0.907	0.366335	0.991205
Indoxyl sulfate_377_neg	Genotypewild type:DietSAAR	-0.077	0.179	-0.431	0.667071	0.991477
CMP-Sialic Acid_503_pos	Genotypewild type:DietSAAR	-0.025	0.065	-0.387	0.6996	0.991725
Cyclic AMP_395_pos	Genotypewild type:DietSAAR	-0.132	0.195	-0.68	0.497775	0.99255
4-Hydroxyphenylpyruvic acid_282_neg	Genotypewild type:DietSAAR	0.061	0.181	0.337	0.73646	0.992586
Hydrocinnamic acid_166_neg	Genotypewild type:DietSAAR	0.309	0.212	1.458	0.147782	0.992596
L-Serine_30_neg	Genotypewild type:DietSAAR	-0.028	0.118	-0.236	0.814227	0.992606
Decadienoyl carnitine C10:2_381_pos	Genotypewild type:DietSAAR	0.105	0.185	0.569	0.570294	0.992615
Guanosine monophosphate_424_pos	Genotypewild type:DietSAAR	0.015	0.454	0.033	0.974112	0.992952
N-acetylaspartylglutamic acid (NAAG)_481_neg	Genotypewild type:DietSAAR	-0.038	0.35	-0.109	0.913114	0.993481
L-Leucine_96_neg	Genotypewild type:DietSAAR	0.003	0.099	0.032	0.974591	0.993659
Phosphorylcholine_305_neg	Genotypewild type:DietSAAR	0.006	0.356	0.017	0.98639	0.993665
Thiamine_332_pos	Genotypewild type:DietSAAR	-0.041	0.127	-0.323	0.747416	0.993756
Riboflavin_433_pos	Genotypewild type:DietSAAR	-0.093	0.466	-0.2	0.842085	0.993815
Guanosine_351_pos	Genotypewild type:DietSAAR	0.082	0.547	0.15	0.881029	0.993844
L-Homocysteic acid_302_neg	Genotypewild type:DietSAAR	-0.01	0.09	-0.107	0.914715	0.993869
N-palmitoyl taurine_425_pos	Genotypewild type:DietSAAR	-0.012	0.119	-0.1	0.920231	0.994214
Inosinic acid_528_neg	Genotypewild type:DietSAAR	-0.182	0.288	-0.631	0.529233	0.994632
Methylcitrate_368_neg	Genotypewild type:DietSAAR	0.017	0.101	0.172	0.863803	0.994633
N-arachidonoyl taurine_577_neg	Genotypewild type:DietSAAR	-0.018	0.466	-0.038	0.969605	0.995054
NAD_506_pos	Genotypewild type:DietSAAR	-0.073	0.349	-0.208	0.835277	0.995119
N6,N6,N6-Trimethyl-L-lysine_223_pos	Genotypewild type:DietSAAR	-0.009	0.103	-0.09	0.928149	0.995184
Dimethylglycine_23_neg	Genotypewild type:DietSAAR	0.001	0.114	0.01	0.992436	0.995425
Ophthalmic acid_360_pos	Genotypewild type:DietSAAR	-0.014	0.219	-0.063	0.950085	0.995976
N-arachidonoyl taurine_460_pos	Genotypewild type:DietSAAR	0.075	0.245	0.305	0.760728	0.996439
Cytidine monophosphate_497_neg	Genotypewild type:DietSAAR	-0.064	0.364	-0.177	0.859859	0.996564
Decatrienoyl carnitine C10:3_380_pos	Genotypewild type:DietSAAR	0	0.11	-0.004	0.996702	0.996702
ADP-glucose_613_neg	Genotypewild type:DietSAAR	-0.055	0.248	-0.22	0.826305	0.997283
Phenylbutyric acid_144_pos	Genotypewild type:DietSAAR	0.018	0.126	0.14	0.889296	0.997371
6-Phosphogluconic acid_341_pos	Genotypewild type:DietSAAR	-0.449	0.823	-0.546	0.586405	0.997426
C24:2_542_neg	Genotypewild type:DietSAAR	0.062	0.164	0.376	0.707671	0.997484
L-Palmitoylcarnitine_571_neg	Genotypewild type:DietSAAR	0.353	0.609	0.58	0.563452	0.997653
Xanthylic acid_538_neg	Genotypewild type:DietSAAR	-0.031	0.378	-0.081	0.935787	0.997709
Uridine 5'-diphosphate_573_neg	Genotypewild type:DietSAAR	-0.117	0.358	-0.327	0.744125	0.997758
Acetylcholine_134_neg	Genotypewild type:DietSAAR	-0.334	0.424	-0.789	0.432073	0.998234
Pyridoxal 5'-phosphate_428_neg	Genotypewild type:DietSAAR	0.018	0.236	0.076	0.939893	0.998368
C17:2_449_neg	Genotypewild type:DietSAAR	-0.037	0.191	-0.195	0.845873	0.998457
C22:4_509_neg	Genotypewild type:DietSAAR	-0.022	0.116	-0.191	0.848775	0.998473
Phenylbutyric acid_223_neg	Genotypewild type:DietSAAR	-0.054	0.113	-0.482	0.630965	0.99848
C22:6(Docosahexaenoic acid)_504_neg	Genotypewild type:DietSAAR	-0.031	0.12	-0.256	0.798696	0.998488
S-Adenosylmethionine_453_pos	Genotypewild type:DietSAAR	-0.044	0.425	-0.103	0.917872	0.998714
2,3-Diphosphoglyceric acid_448_neg	Genotypewild type:DietSAAR	-0.089	0.544	-0.163	0.870896	0.998861
Decenoyl carnitine C10:1_382_pos	Genotypewild type:DietSAAR	0.158	0.242	0.653	0.514868	0.998891
Mannitol 1-phosphate_446_neg	Genotypewild type:DietSAAR	-0.054	0.253	-0.213	0.831913	0.998893
Cortisol 21-acetate_575_neg	Genotypewild type:DietSAAR	-0.02	0.44	-0.045	0.964439	0.998929
sphingosine (d17:1)_469_neg	Genotypewild type:DietSAAR	-0.022	0.31	-0.07	0.943939	0.99893
Arachidoyl glycine (C20:4)_547_neg	Genotypewild type:DietSAAR	-0.025	0.286	-0.088	0.93029	0.999114
L-Histidine_181_neg	Genotypewild type:DietSAAR	0	0.442	0.001	0.999317	0.999317
Guanosine_465_neg	Genotypewild type:DietSAAR	0.071	0.532	0.133	0.894319	0.999608
N-acetylaspartylglutamic acid (NAAG)_370_pos	Genotypewild type:DietSAAR	-0.011	0.455	-0.025	0.980455	0.999671
Cytidine monophosphate_387_pos	Genotypewild type:DietSAAR	-0.005	0.272	-0.02	0.984214	0.999717
Succinyl-CoA_631_neg	Genotypewild type:DietSAAR	-0.201	0.713	-0.282	0.778703	0.99972
Aconitate_174_pos	Genotypewild type:DietSAAR	-0.118	0.399	-0.295	0.768574	0.999893
Phosphoenolpyruvic acid_156_pos	Genotypewild type:DietSAAR	-0.093	0.372	-0.25	0.803245	0.99998
L-Proline_48_neg	Genotypewild type:DietSAAR	-0.023	0.135	-0.172	0.864099	0.999985
Cysteine-S-sulfate_244_pos	Genotypewild type:DietSAAR	0.375	0.518	0.724	0.470428	1
Stachyose_621_neg	Genotypewild type:DietSAAR	0.213	0.661	0.323	0.747665	1
CDP-Ethanolamine_472_pos	tissueSer	-4.424	0.048	-91.333	7.15119e-102	1.43024e-100
Uridine diphosphate glucose_609_neg	tissueSer	-4.538	0.05	-89.98	3.3593e-101	7.05453e-100
CDP-Ethanolamine_589_neg	tissueSer	-4.388	0.054	-80.893	2.05376e-96	2.90235e-95
CMP-Sialic Acid_503_pos	tissueSer	-4.627	0.059	-78.748	3.29723e-95	6.92418e-94
NADP_513_pos	tissueSer	-4.297	0.065	-66.392	1.40922e-87	2.81845e-86
Thiamine pyrophosphate_464_pos	tissueSer	-4.255	0.068	-62.684	5.07853e-85	1.01571e-83
GDP-Mannose_500_pos	tissueSer	-3.93	0.063	-62.223	1.07943e-84	2.03135e-83
Uridine triphosphate_599_neg	tissueSer	-4.986	0.084	-59.598	8.81426e-83	1.51653e-81
Uridine diphosphate-N-acetylglucosamine_616_neg	tissueSer	-4.747	0.101	-47.208	1.55359e-72	3.10718e-71
Carnosine_283_pos	tissueSer	-3.047	0.067	-45.693	4.07859e-71	2.84889e-70
Uridine diphosphate glucose_495_pos	tissueSer	-4.659	0.102	-45.632	4.65674e-71	5.56218e-70
Acetyl-CoA_522_pos	tissueSer	-4.427	0.099	-44.654	4.05654e-70	8.51873e-69
Guanosine triphosphate_606_neg	tissueSer	-4.097	0.093	-43.868	2.38155e-69	2.58935e-68
Anserine_297_pos	tissueSer	-2.996	0.069	-43.491	5.62874e-69	3.95806e-68
Carnosine_392_neg	tissueSer	-2.971	0.07	-42.273	9.47585e-68	6.25101e-67
Anserine_409_neg	tissueSer	-3	0.072	-41.915	2.20218e-67	1.86977e-66
Uridine diphosphate glucuronic acid_611_neg	tissueSer	-3.897	0.097	-40.069	1.89048e-65	3.97e-64
Oxidized glutathione_617_neg	tissueSer	-4.639	0.118	-39.377	1.05209e-64	2.20928e-63
GDP-Mannose_615_neg	tissueSer	-3.859	0.1	-38.552	8.4307e-64	1.77045e-62
NAD_619_neg	tissueSer	-5.595	0.152	-36.849	7.0035e-62	1.4007e-60
S-Adenosylmethionine_570_neg	tissueSer	-2.835	0.079	-35.847	1.02554e-60	1.9746e-59
ADP-ribose_608_neg	tissueSer	-4.69	0.136	-34.526	3.89987e-59	7.65702e-58
S-Adenosylhomocysteine_551_neg	tissueSer	-3.273	0.101	-32.527	1.20345e-56	2.30199e-55
Creatine_93_neg	tissueSer	-1.646	0.052	-31.86	8.68003e-56	5.1773e-55
Phosphocreatine_376_neg	tissueSer	-3.393	0.111	-30.653	3.39008e-54	3.39008e-53
Phosphocreatine_265_pos	tissueSer	-3.254	0.109	-29.908	3.45307e-53	3.26587e-52
CDP_572_neg	tissueSer	-3.618	0.123	-29.458	1.43193e-52	2.33087e-51
Guanosine diphosphate_471_pos	tissueSer	-3.004	0.104	-28.795	1.20399e-51	1.31253e-50
Uridine diphosphate-N-acetylglucosamine_501_pos	tissueSer	-4.973	0.184	-26.979	5.02729e-49	1.00546e-47
Glycerol 3-phosphate_167_pos	tissueSer	-2.083	0.082	-25.527	7.80716e-47	8.19751e-46
Adenosine triphosphate_605_neg	tissueSer	-3.046	0.123	-24.812	1.01337e-45	5.20833e-45
CMP-Sialic Acid_618_neg	tissueSer	-3.537	0.144	-24.639	1.8988e-45	3.06605e-44
Cytidine triphosphate_481_pos	tissueSer	-4.288	0.177	-24.254	7.76234e-45	1.63009e-43
3-(2-Hydroxyphenyl)propanoic acid_147_pos	tissueSer	2.532	0.106	23.868	3.24144e-44	6.48288e-43
Phenyllactic acid_148_pos	tissueSer	2.532	0.106	23.868	3.24144e-44	6.48288e-43
Adenosine triphosphate_490_pos	tissueSer	-2.592	0.11	-23.536	1.1204e-43	7.52439e-43
Guanosine diphosphate_588_neg	tissueSer	-3.616	0.156	-23.197	4.03969e-43	4.4154e-42
Histamine_38_neg	tissueSer	-4.081	0.175	-23.271	3.04943e-43	6.09886e-42
Glycerol 3-phosphate_245_neg	tissueSer	-1.967	0.085	-23.044	7.21149e-43	6.51783e-42
Trehalose 6-phosphate_461_pos	tissueSer	-3.288	0.146	-22.588	4.16124e-42	8.32248e-41
ADP_585_neg	tissueSer	-2.627	0.119	-22.074	3.07662e-41	2.16264e-40
3-Methoxybenzenepropanoic acid_202_pos	tissueSer	2.346	0.105	22.282	1.36129e-41	2.8587e-40
Guanosine triphosphate_492_pos	tissueSer	-4.128	0.186	-22.232	1.65382e-41	3.30765e-40
Cyclic AMP_395_pos	tissueSer	-3.869	0.175	-22.11	2.66298e-41	5.59226e-40
GAP/DHAP_242_neg	tissueSer	-2.025	0.093	-21.823	8.23183e-41	8.74156e-40
3-Hydroxybenzyl alcohol_10_pos	tissueSer	2.555	0.117	21.858	7.17842e-41	1.43568e-39
Hexose phosphate_330_pos	tissueSer	-2.438	0.113	-21.66	1.57222e-40	1.65084e-39
L-Histidine_108_pos	tissueSer	-1.62	0.075	-21.464	3.42835e-40	4.29433e-39
Fumaric acid_49_neg	tissueSer	-1.746	0.083	-21.088	1.55001e-39	1.33467e-38
CDP_456_pos	tissueSer	-3.219	0.154	-20.868	3.78698e-39	5.54473e-38
Hexose phosphate_445_neg	tissueSer	-2.532	0.123	-20.641	9.55014e-39	7.83599e-38
5-Phenylvaleric acid_193_pos	tissueSer	2.176	0.105	20.726	6.73697e-39	1.34739e-37
Methyl vanillate_205_pos	tissueSer	2.352	0.115	20.532	1.49222e-38	1.49222e-37
L-Malic acid_111_neg	tissueSer	-1.788	0.088	-20.208	5.67727e-38	4.21962e-37
2-Phosphoglyceric acid_213_pos	tissueSer	-2.316	0.115	-20.061	1.04578e-37	1.33884e-36
2-Phenylpropionate_91_pos	tissueSer	1.997	0.099	20.128	7.92473e-38	1.50837e-36
3-Cresotinic acid_101_pos	tissueSer	2.16	0.109	19.735	4.0872e-37	2.43797e-36
Pirbuterol_410_neg	tissueSer	-3.943	0.197	-19.985	1.43422e-37	2.86845e-36
Pyridoxamine 5'-phosphate_313_pos	tissueSer	-3.896	0.197	-19.81	2.9827e-37	5.04039e-36
ADP-glucose_498_pos	tissueSer	-3.563	0.181	-19.641	6.05995e-37	1.27259e-35
Succinyl-CoA_532_pos	tissueSer	-3.744	0.194	-19.305	2.51643e-36	5.03286e-35
Phenylbutyric acid_144_pos	tissueSer	2.161	0.113	19.046	7.61706e-36	1.52341e-34
Adenosine monophosphate_418_pos	tissueSer	-2.782	0.148	-18.823	1.9874e-35	1.9874e-34
Homoveratric acid_240_pos	tissueSer	1.89	0.102	18.597	5.26921e-35	1.05384e-33
L-Alanine_10_neg	tissueSer	-1.161	0.063	-18.33	1.69275e-34	1.32731e-33
Phosphorylcholine_209_pos	tissueSer	-1.617	0.09	-17.995	7.37568e-34	7.74447e-33
NADH_620_neg	tissueSer	-4.227	0.245	-17.276	1.82895e-32	3.48607e-31
Mannitol 1-phosphate_446_neg	tissueSer	-3.921	0.227	-17.274	1.8486e-32	3.69719e-31
Cortisol_422_pos	tissueSer	2.411	0.142	17.002	6.33188e-32	1.26638e-30
Adenosine monophosphate_527_neg	tissueSer	-2.684	0.162	-16.6	3.9708e-31	8.33869e-30
Ketoleucine_22_pos	tissueSer	2.489	0.151	16.44	8.3031e-31	1.20077e-29
ADP_467_pos	tissueSer	-1.727	0.105	-16.493	6.49527e-31	1.29905e-29
Fructose 1,6-bisphosphate_406_pos	tissueSer	-4.894	0.297	-16.487	6.67538e-31	1.33508e-29
D-Erythrose 4-phosphate_353_neg	tissueSer	-2.339	0.142	-16.424	8.94607e-31	1.87867e-29
Methylsuccinic acid_99_neg	tissueSer	1.042	0.064	16.161	3.0188e-30	6.0376e-29
Glutaric acid_100_neg	tissueSer	1.042	0.064	16.161	3.0188e-30	6.0376e-29
O-Phosphoethanolamine_126_neg	tissueSer	-1.103	0.069	-15.905	1.00023e-29	1.05024e-28
Cytidine triphosphate_597_neg	tissueSer	-4.187	0.261	-16.04	5.32014e-30	1.06403e-28
Nicotinamide ribotide_401_pos	tissueSer	-3.551	0.222	-16.02	5.83891e-30	1.22617e-28
2-Phosphoglyceric acid_309_neg	tissueSer	-1.748	0.112	-15.655	3.23332e-29	6.78998e-28
O-Phosphoethanolamine_57_pos	tissueSer	-1.012	0.066	-15.387	1.15005e-28	1.20755e-27
Tiglic acid_15_neg	tissueSer	1.636	0.107	15.362	1.29212e-28	2.58424e-27
3-Methylglutaconic acid_129_neg	tissueSer	0.976	0.065	15.078	5.02145e-28	5.02145e-27
NADP_623_neg	tissueSer	-2.848	0.189	-15.051	5.70946e-28	1.14189e-26
ADP-ribose_493_pos	tissueSer	-4.895	0.33	-14.843	1.5495e-27	3.099e-26
Uridine 5'-monophosphate_388_pos	tissueSer	-4.229	0.285	-14.82	1.72945e-27	3.45889e-26
Taurocyamine (Guanidinoethyl sulfonate)_151_pos	tissueSer	-1.219	0.083	-14.619	4.55432e-27	3.55099e-26
ADP-glucose_613_neg	tissueSer	-3.29	0.223	-14.764	2.26101e-27	4.52203e-26
3-Hydroxymethylglutaric acid_211_neg	tissueSer	1.04	0.073	14.297	2.17886e-26	1.3195e-25
Thiamine pyrophosphate_581_neg	tissueSer	2.476	0.171	14.474	9.2004e-27	1.84008e-25
L-Aspartic acid_110_neg	tissueSer	-1.262	0.09	-14.031	8.00166e-26	8.00166e-25
L-Homocysteic acid_302_neg	tissueSer	1.14	0.081	14.134	4.83811e-26	1.016e-24
5-Hydroxyindoleacetic acid_328_neg	tissueSer	2.051	0.149	13.809	2.37696e-25	4.75393e-24
NADH_507_pos	tissueSer	-4.414	0.32	-13.802	2.4687e-25	4.9374e-24
Uridine 5'-monophosphate_498_neg	tissueSer	-4.412	0.326	-13.547	8.71511e-25	1.74302e-23
Uridine 5'-diphosphate_573_neg	tissueSer	-4.335	0.322	-13.46	1.33623e-24	2.67246e-23
L-Gulonolactone_274_neg	tissueSer	1.743	0.13	13.357	2.23519e-24	2.85074e-23
C16:1(Palmitoleic acid)_323_pos	tissueSer	1.123	0.084	13.434	1.5265e-24	3.05301e-23
N-acetyltryptophan_427_neg	tissueSer	2.05	0.156	13.173	5.59704e-24	5.59704e-23
C18:0(Stearic acid)_468_neg	tissueSer	0.973	0.077	12.639	8.14499e-23	6.54601e-22
IDP_470_pos	tissueSer	-3.28	0.256	-12.801	3.61338e-23	7.22675e-22
L-Glutamic acid_148_neg	tissueSer	-0.968	0.078	-12.464	1.97657e-22	1.3365e-21
C20:4(Arachidonic acid)_482_neg	tissueSer	0.949	0.076	12.455	2.06817e-22	1.69464e-21
Suberic acid_177_pos	tissueSer	2.106	0.169	12.43	2.34845e-22	2.2547e-21
Pyridoxal 5'-phosphate_428_neg	tissueSer	-2.64	0.212	-12.432	2.31995e-22	2.31995e-21
5'-Methylthioadenosine_365_pos	tissueSer	-1.407	0.113	-12.403	2.68687e-22	2.68687e-21
Androstenedione_358_pos	tissueSer	2.059	0.166	12.382	2.99551e-22	2.99551e-21
Taurine_77_neg	tissueSer	-0.78	0.063	-12.303	4.46357e-22	4.46357e-21
Uridine triphosphate_484_pos	tissueSer	-1.209	0.098	-12.357	3.38602e-22	7.11064e-21
Cytidine monophosphate_497_neg	tissueSer	-3.927	0.327	-12.006	2.02003e-21	4.04006e-20
C16:0(Palmitic acid)_437_neg	tissueSer	0.96	0.081	11.847	4.53922e-21	4.53922e-20
Creatine_29_pos	tissueSer	-0.725	0.061	-11.845	4.59322e-21	4.82288e-20
Glucosamine 6-phosphate_443_neg	tissueSer	-1.743	0.149	-11.707	9.27011e-21	7.19941e-20
Methylhistidine_241_neg	tissueSer	-0.832	0.072	-11.623	1.4237e-20	9.49135e-20
Glucosamine 6-phosphate_328_pos	tissueSer	-1.576	0.136	-11.59	1.69038e-20	1.44811e-19
(2E,4E)-2,4-Hexadienoic acid_43_neg	tissueSer	0.955	0.082	11.654	1.21518e-20	1.49505e-19
Acetylphosphate_122_neg	tissueSer	-1.545	0.133	-11.655	1.21204e-20	1.78568e-19
Phenylbutyric acid_223_neg	tissueSer	1.183	0.101	11.668	1.13243e-20	2.26486e-19
N-stearoyl taurine_561_neg	tissueSer	-0.912	0.079	-11.594	1.65306e-20	2.6749e-19
Taurocyamine (Guanidinoethyl sulfonate)_230_neg	tissueSer	-1.045	0.093	-11.238	1.02862e-19	7.87448e-19
Cortisol_534_neg	tissueSer	1.954	0.171	11.398	4.5272e-20	9.50712e-19
Indoleacetaldehyde_190_neg	tissueSer	1.524	0.136	11.224	1.10652e-19	1.16184e-18
Phenylpropionylglycine_260_pos	tissueSer	2.163	0.195	11.081	2.30645e-19	2.42178e-18
D-Ribose_160_neg	tissueSer	1.169	0.104	11.195	1.28354e-19	2.56709e-18
Hydrocinnamic acid_166_neg	tissueSer	2.135	0.191	11.198	1.26472e-19	2.65591e-18
Pyridoxal_152_pos	tissueSer	1.473	0.136	10.866	6.97231e-19	5.96792e-18
NAD_506_pos	tissueSer	-3.407	0.313	-10.878	6.55515e-19	6.55515e-18
Indole-3-carboxylic acid_203_neg	tissueSer	1.468	0.133	11.01	3.32641e-19	6.65281e-18
Adenosine 2',3'-cyclic phosphate_505_neg	tissueSer	-2.948	0.272	-10.842	7.9128e-19	1.58256e-17
C20:3_484_neg	tissueSer	1.048	0.098	10.684	1.78365e-18	1.78365e-17
Oxidized glutathione_502_pos	tissueSer	-1.291	0.119	-10.808	9.42575e-19	1.88515e-17
C19:0_479_neg	tissueSer	1.087	0.101	10.8	9.79931e-19	2.05786e-17
Hyaluronan_517_pos	tissueSer	1.789	0.167	10.723	1.46033e-18	2.92066e-17
D-Galactose_286_neg	tissueSer	1.201	0.115	10.436	6.44762e-18	5.28693e-17
D-Glucose_288_neg	tissueSer	1.201	0.115	10.436	6.44762e-18	5.28693e-17
GAP/DHAP_166_pos	tissueSer	-2.256	0.213	-10.583	3.0125e-18	6.02499e-17
1H-Indole-3-acetamide_263_neg	tissueSer	1.936	0.188	10.28	1.43775e-17	1.25999e-16
Mannitol 1-phosphate_331_pos	tissueSer	-1	0.097	-10.363	9.37991e-18	1.49557e-16
3-Methylindole_94_neg	tissueSer	1.543	0.149	10.327	1.12955e-17	2.35348e-16
L-Aspartic acid_41_pos	tissueSer	-1.101	0.108	-10.173	2.5005e-17	2.5005e-16
myo-Inositol_293_neg	tissueSer	-0.805	0.079	-10.154	2.76637e-17	2.76637e-16
Citramalic acid_151_neg	tissueSer	-0.705	0.07	-10.107	3.52134e-17	3.52134e-16
C21:0_502_neg	tissueSer	0.975	0.095	10.221	1.95557e-17	3.71836e-16
sphingosine (d18:1-P)_435_pos	tissueSer	1.047	0.103	10.198	2.19651e-17	3.91244e-16
Acetylcholine_66_pos	tissueSer	-1.303	0.13	-10.05	4.7238e-17	4.7238e-16
Cholesterol sulfate_592_neg	tissueSer	1.643	0.162	10.167	2.58548e-17	5.0509e-16
C18:3_461_neg	tissueSer	1.372	0.138	9.963	7.4288e-17	7.4288e-16
Phosphoenolpyruvic acid_156_pos	tissueSer	-3.377	0.335	-10.095	3.7517e-17	7.50341e-16
6-Phosphogluconic acid_459_neg	tissueSer	-3.938	0.391	-10.063	4.42921e-17	8.85843e-16
Inosinic acid_528_neg	tissueSer	-2.538	0.259	-9.79	1.81089e-16	1.81089e-15
Inosinic acid_419_pos	tissueSer	-2.311	0.236	-9.778	1.92654e-16	2.02287e-15
Cysteine-S-sulfate_244_pos	tissueSer	4.52	0.465	9.714	2.68756e-16	2.68756e-15
C22:6(Docosahexaenoic acid)_504_neg	tissueSer	1.048	0.108	9.713	2.70306e-16	2.70306e-15
Palmitoyl glycine (C16:0)_383_pos	tissueSer	1.02	0.104	9.809	1.64129e-16	3.44672e-15
L-Glutamic acid_77_pos	tissueSer	-0.786	0.083	-9.476	9.20021e-16	7.49173e-15
Purine_72_neg	tissueSer	0.744	0.078	9.507	7.81957e-16	7.81957e-15
N6,N6,N6-Trimethyl-L-lysine_223_pos	tissueSer	-0.882	0.093	-9.514	7.5549e-16	7.93265e-15
C24:6_530_neg	tissueSer	1.396	0.145	9.61	4.59754e-16	9.19507e-15
Arachidoyl glycine (C20:4)_547_neg	tissueSer	2.455	0.257	9.565	5.81049e-16	1.1621e-14
Glycine_3_neg	tissueSer	-0.864	0.093	-9.292	2.37368e-15	1.55731e-14
C18:2(Linoleic acid)_462_neg	tissueSer	1.424	0.152	9.361	1.66094e-15	1.66094e-14
D-Ribose 5-phosphate_286_pos	tissueSer	-3.873	0.409	-9.468	9.55877e-16	1.91175e-14
C17:2_333_pos	tissueSer	0.675	0.072	9.313	2.13181e-15	4.4768e-14
C17:0_456_neg	tissueSer	0.884	0.097	9.155	4.82178e-15	4.82178e-14
3-Phosphoglyceric acid_212_pos	tissueSer	1.202	0.134	8.989	1.13289e-14	1.44208e-13
C14:0(Myristic acid)_396_neg	tissueSer	1.017	0.116	8.787	3.18306e-14	3.18306e-13
L-2-Hydroxyglutaric acid_149_neg	tissueSer	1.651	0.185	8.914	1.65794e-14	3.31589e-13
N-palmitoyl taurine_537_neg	tissueSer	-0.576	0.066	-8.709	4.74953e-14	4.06272e-13
Thiamine_332_pos	tissueSer	1	0.115	8.731	4.24343e-14	4.24343e-13
Glutarylcarnitine_340_pos	tissueSer	1.817	0.208	8.722	4.45361e-14	4.67629e-13
Fructose 1,6-bisphosphate_517_neg	tissueSer	-2.415	0.273	-8.835	2.49862e-14	5.24709e-13
D-Ribose 5-phosphate_397_neg	tissueSer	-1.359	0.156	-8.722	4.45574e-14	8.3143e-13
Allantoin_189_neg	tissueSer	0.535	0.063	8.521	1.24408e-13	1.01262e-12
C23:1_529_neg	tissueSer	1.004	0.118	8.485	1.49589e-13	1.20207e-12
Taurine_11_pos	tissueSer	-0.691	0.082	-8.419	2.09378e-13	2.09378e-12
Indolepyruvate_359_neg	tissueSer	1.206	0.142	8.508	1.32922e-13	2.65843e-12
Flavin Mononucleotide_475_pos	tissueSer	-3.037	0.363	-8.371	2.66386e-13	5.32772e-12
C18:1(Oleic acid)_464_neg	tissueSer	1.287	0.156	8.229	5.48348e-13	5.75766e-12
Pantothenic acid_382_neg	tissueSer	-0.95	0.116	-8.211	6.01642e-13	6.31724e-12
AICAR_514_neg	tissueSer	1	0.123	8.133	8.9405e-13	9.38753e-12
N-Acetyl-L-aspartic acid_260_neg	tissueSer	-0.899	0.111	-8.113	9.90381e-13	1.0399e-11
Adenosine_334_pos	tissueSer	-1.04	0.129	-8.087	1.12884e-12	1.12884e-11
2-Deoxyglucose_221_neg	tissueSer	0.581	0.073	7.997	1.77489e-12	1.2747e-11
Guanosine_465_neg	tissueSer	-3.919	0.478	-8.193	6.61063e-13	1.32213e-11
1,3-Dimethyluracil_56_pos	tissueSer	0.994	0.122	8.15	8.20495e-13	1.33399e-11
C24:5_531_neg	tissueSer	1.139	0.139	8.183	6.94105e-13	1.40376e-11
Hydroxypyruvic acid_26_neg	tissueSer	1.112	0.137	8.136	8.80261e-13	1.44731e-11
S-Adenosylmethionine_453_pos	tissueSer	-3.121	0.382	-8.165	7.60263e-13	1.52053e-11
Guanosine monophosphate_536_neg	tissueSer	-3.575	0.439	-8.136	8.80461e-13	1.76092e-11
Thymidine 5'-triphosphate_596_neg	tissueSer	-2.889	0.355	-8.132	8.97669e-13	1.79534e-11
Pantothenic acid_274_pos	tissueSer	-0.927	0.116	-7.989	1.85054e-12	1.85054e-11
C18:4_460_neg	tissueSer	1.202	0.152	7.931	2.47706e-12	3.56476e-11
2-Phenylpropionate_167_neg	tissueSer	0.798	0.101	7.901	2.87911e-12	4.56545e-11
C20:2_490_neg	tissueSer	1.045	0.135	7.77	5.56848e-12	4.85805e-11
C22:5_507_neg	tissueSer	0.77	0.099	7.747	6.25e-12	5.87138e-11
4-Trimethylammoniobutanoic acid_135_neg	tissueSer	-2.741	0.348	-7.882	3.16677e-12	6.33355e-11
sphingosine (d17:1)_469_neg	tissueSer	2.194	0.279	7.865	3.46177e-12	6.92355e-11
C22:6(Docosahexaenoic acid)_393_pos	tissueSer	1.06	0.141	7.515	1.98454e-11	1.28997e-10
N-acetyltryptophan_311_pos	tissueSer	1.899	0.251	7.564	1.55338e-11	1.55338e-10
Glycerophosphocholine_325_pos	tissueSer	-0.686	0.092	-7.425	3.09768e-11	3.09768e-10
Oxalic acid_11_neg	tissueSer	0.777	0.103	7.572	1.49246e-11	3.13417e-10
Docosahexaenoyl glycine (C22:6)_554_neg	tissueSer	-2.921	0.39	-7.483	2.32493e-11	3.27981e-10
Capryloylglycine_356_neg	tissueSer	0.915	0.123	7.452	2.71954e-11	5.71104e-10
Deoxyuridine_395_neg	tissueSer	0.7	0.097	7.193	9.73883e-11	7.455e-10
N-Acetylneuraminic acid_491_neg	tissueSer	-0.556	0.077	-7.224	8.3611e-11	8.77916e-10
Methylhistidine_164_pos	tissueSer	0.69	0.099	6.991	2.61921e-10	9.72172e-10
C20:1_492_neg	tissueSer	1.154	0.163	7.093	1.58843e-10	1.17445e-09
Thymidine_301_pos	tissueSer	0.791	0.109	7.27	6.66999e-11	1.334e-09
Indoxyl sulfate_377_neg	tissueSer	1.149	0.161	7.137	1.2844e-10	1.34862e-09
C17:1_454_neg	tissueSer	0.953	0.134	7.099	1.54765e-10	1.62503e-09
sphingosine (d18:1-P)_550_neg	tissueSer	0.958	0.133	7.186	1.00932e-10	2.01864e-09
C19:1_476_neg	tissueSer	1.075	0.15	7.155	1.17538e-10	2.0623e-09
FAD_519_pos	tissueSer	-2.715	0.378	-7.178	1.05055e-10	2.10111e-09
C19:3_363_pos	tissueSer	0.782	0.113	6.944	3.28881e-10	2.24806e-09
N-acetylaspartylglutamic acid (NAAG)_370_pos	tissueSer	-2.924	0.409	-7.152	1.19406e-10	2.38812e-09
N-Acetyl-L-phenylalanine_372_neg	tissueSer	1.281	0.18	7.103	1.51626e-10	3.03251e-09
2-Hydroxyvaleric acid_66_neg	tissueSer	0.732	0.105	6.963	2.99523e-10	3.14499e-09
Palmitoyl glycine (C16:0)_493_neg	tissueSer	0.919	0.133	6.882	4.43506e-10	3.78836e-09
Gentisic acid_179_neg	tissueSer	1.148	0.172	6.671	1.22318e-09	7.46947e-09
Indole-3-propionic acid_324_neg	tissueSer	1.396	0.202	6.901	4.04684e-10	8.09369e-09
Mevalonic acid_83_pos	tissueSer	0.665	0.099	6.747	8.50223e-10	8.92734e-09
C17:2_449_neg	tissueSer	1.18	0.172	6.855	5.06507e-10	1.01301e-08
C16:1(Palmitoleic acid)_436_neg	tissueSer	1.102	0.165	6.681	1.16782e-09	1.16782e-08
Carnitine C5:1_304_pos	tissueSer	-1.179	0.173	-6.821	5.96008e-10	1.19202e-08
Acetylphosphate_52_pos	tissueSer	-0.735	0.109	-6.721	9.61711e-10	1.32513e-08
4-Hydroxyphenylpyruvic acid_282_neg	tissueSer	1.094	0.163	6.733	9.10875e-10	1.82175e-08
C22 Sphingomyelin (d18:1/22:0)_521_pos	tissueSer	1.27	0.19	6.697	1.07864e-09	2.15727e-08
5'-Methylthioadenosine_477_neg	tissueSer	-2.441	0.367	-6.651	1.34437e-09	2.82318e-08
N-acetylaspartylglutamic acid (NAAG)_481_neg	tissueSer	-2.084	0.314	-6.633	1.46778e-09	2.93557e-08
Allantoic acid_189_pos	tissueSer	0.92	0.142	6.479	3.05158e-09	3.05158e-08
Aminoadipic acid_125_pos	tissueSer	0.538	0.081	6.611	1.63299e-09	3.26599e-08
Glucosamine_196_pos	tissueSer	-0.613	0.096	-6.421	4.01732e-09	4.01732e-08
Dihydroxybenzoic acid_180_neg	tissueSer	1.131	0.176	6.412	4.18683e-09	4.18683e-08
Hypotaurine_35_neg	tissueSer	-4.494	0.687	-6.542	2.26633e-09	4.53267e-08
4-Guanidinobutanoic acid_65_pos	tissueSer	1.515	0.241	6.28	7.77734e-09	4.83058e-08
Gamma-Aminobutyric acid_22_neg	tissueSer	-0.477	0.074	-6.408	4.27077e-09	4.85894e-08
Deoxyuridine_285_pos	tissueSer	0.793	0.126	6.305	6.92734e-09	5.56481e-08
carnitine C28:0_610_neg	tissueSer	1.303	0.202	6.456	3.39945e-09	5.91083e-08
Adenosine_450_neg	tissueSer	-0.812	0.128	-6.317	6.54272e-09	6.54272e-08
Acetyl-CoA_629_neg	tissueSer	-3.099	0.483	-6.42	4.03306e-09	8.06613e-08
C16:2_432_neg	tissueSer	1.036	0.163	6.364	5.25663e-09	8.53378e-08
IDP_587_neg	tissueSer	-2.869	0.449	-6.387	4.72223e-09	9.44445e-08
N-Butyrylglycine_132_neg	tissueSer	1.166	0.183	6.366	5.20012e-09	1.04002e-07
Dihydrobiopterin_405_neg	tissueSer	0.43	0.071	6.086	1.91288e-08	1.05348e-07
N-linoleoyl taurine_557_neg	tissueSer	-0.427	0.07	-6.097	1.81829e-08	1.28508e-07
C21:1_499_neg	tissueSer	0.844	0.136	6.183	1.22027e-08	1.33643e-07
Flavin Mononucleotide_590_neg	tissueSer	-2.708	0.447	-6.063	2.13419e-08	1.39525e-07
3-Hydroxykynurenine_387_neg	tissueSer	0.428	0.07	6.124	1.60639e-08	1.4201e-07
5-Keto-D-gluconate_338_neg	tissueSer	0.553	0.091	6.1	1.7927e-08	1.7927e-07
Ornithine_40_pos	tissueSer	0.802	0.128	6.239	9.42823e-09	1.97993e-07
Raffinose_604_neg	tissueSer	-2.317	0.374	-6.202	1.12153e-08	2.24306e-07
C22:4_509_neg	tissueSer	0.622	0.104	5.96	3.42127e-08	3.42127e-07
C15:2_404_neg	tissueSer	1.073	0.176	6.103	1.76814e-08	3.53628e-07
C24:4_532_neg	tissueSer	0.82	0.134	6.101	1.78761e-08	3.57522e-07
Thymidine_415_neg	tissueSer	0.572	0.097	5.928	3.95745e-08	3.95745e-07
C26:4_444_pos	tissueSer	1.347	0.227	5.925	4.00244e-08	4.00244e-07
C22:1(Erucic acid)_516_neg	tissueSer	0.924	0.153	6.05	2.266e-08	4.532e-07
C26:0(Cerotic acid)_451_pos	tissueSer	1.062	0.18	5.908	4.33567e-08	4.55245e-07
Glutathione_488_neg	tissueSer	-3.213	0.532	-6.04	2.37145e-08	4.74289e-07
C20:3_374_pos	tissueSer	0.525	0.091	5.779	7.76588e-08	4.95243e-07
Guanosine monophosphate_424_pos	tissueSer	-2.457	0.408	-6.026	2.52325e-08	5.0465e-07
Thymine_14_pos	tissueSer	0.619	0.103	6.02	2.59509e-08	5.19019e-07
Adenine_113_neg	tissueSer	-0.86	0.149	-5.78	7.72727e-08	5.41525e-07
Deoxyribose_112_neg	tissueSer	0.651	0.114	5.721	1.01036e-07	6.45365e-07
Xanthylic acid_538_neg	tissueSer	-1.961	0.34	-5.774	7.93949e-08	7.93949e-07
Pipecolic acid_19_pos	tissueSer	0.378	0.066	5.701	1.1035e-07	1.11117e-06
3-Dehydroshikimate_246_neg	tissueSer	0.578	0.103	5.635	1.48176e-07	1.43343e-06
Alpha-ketoisovaleric acid_51_neg	tissueSer	0.451	0.081	5.533	2.33035e-07	1.59667e-06
C24:1_543_neg	tissueSer	0.735	0.128	5.762	8.39595e-08	1.76315e-06
o-Cresol_34_neg	tissueSer	0.595	0.108	5.515	2.51816e-07	2.10785e-06
Propenoyl carnitine C3:1_268_pos	tissueSer	0.671	0.122	5.515	2.51958e-07	2.51958e-06
Homo-L-arginine_320_neg	tissueSer	-2.241	0.395	-5.668	1.27951e-07	2.55902e-06
C22:2_513_neg	tissueSer	0.753	0.138	5.454	3.29494e-07	2.83447e-06
Threonic acid_43_pos	tissueSer	-1.415	0.26	-5.445	3.42664e-07	3.42664e-06
L-Histidine_181_neg	tissueSer	-2.209	0.398	-5.558	2.08783e-07	4.17565e-06
Fucose-1-phosphate_306_pos	tissueSer	-0.469	0.088	-5.356	5.06219e-07	4.74521e-06
C15:0_417_neg	tissueSer	0.602	0.114	5.282	6.96854e-07	5.09516e-06
C14:1(Myristoleic acid)_393_neg	tissueSer	1.045	0.195	5.353	5.11623e-07	5.37204e-06
Inosine_336_pos	tissueSer	-2.313	0.423	-5.474	3.01913e-07	6.03826e-06
Ketoleucine_88_neg	tissueSer	0.575	0.116	4.94	2.96182e-06	7.72497e-06
3-Indolebutyric acid_360_neg	tissueSer	0.598	0.114	5.228	8.76511e-07	7.80783e-06
Hippuric acid_195_pos	tissueSer	0.709	0.138	5.121	1.38799e-06	9.18358e-06
C22:3_512_neg	tissueSer	0.673	0.126	5.338	5.46308e-07	1.14725e-05
L-Cystathionine_279_pos	tissueSer	-1.964	0.38	-5.163	1.16004e-06	1.16004e-05
Niacinamide_73_neg	tissueSer	-0.561	0.114	-4.909	3.37464e-06	1.21599e-05
Glucosamine_278_neg	tissueSer	1.962	0.385	5.094	1.55419e-06	1.28051e-05
Deoxyuridine triphosphate_479_pos	tissueSer	3.534	0.691	5.113	1.43173e-06	1.43173e-05
N-Acetyl-L-aspartic acid_180_pos	tissueSer	-0.673	0.133	-5.059	1.8032e-06	1.56093e-05
N-Acetyl-L-methionine_329_neg	tissueSer	2.094	0.4	5.232	8.6276e-07	1.72552e-05
C26:2_448_pos	tissueSer	0.61	0.118	5.18	1.07669e-06	2.20169e-05
2-Methylhippuric acid_334_neg	tissueSer	0.824	0.165	4.996	2.35044e-06	2.35044e-05
Aconitate_174_pos	tissueSer	-1.838	0.358	-5.129	1.34132e-06	2.68264e-05
C19:2_475_neg	tissueSer	1.055	0.216	4.897	3.54673e-06	3.27355e-05
Ornithine_109_neg	tissueSer	-0.445	0.094	-4.713	7.51753e-06	3.9467e-05
C14:2_388_neg	tissueSer	1.078	0.215	5.012	2.19232e-06	4.38464e-05
3-Amino-5-hydroxybenzoate_105_pos	tissueSer	0.665	0.139	4.786	5.58255e-06	4.49898e-05
Hydroquinone_36_neg	tissueSer	0.508	0.109	4.658	9.38827e-06	4.69414e-05
Methionine sulfoxide_145_pos	tissueSer	0.686	0.145	4.744	6.64093e-06	6.64093e-05
Nicotinic acid adenine dinucleotide phosphate_624_neg	tissueSer	-3.703	0.757	-4.891	3.62661e-06	7.25322e-05
C26:6_553_neg	tissueSer	0.538	0.119	4.524	1.60474e-05	8.8388e-05
L-Glutamine_141_neg	tissueSer	-0.392	0.084	-4.674	8.7937e-06	9.23339e-05
C24:3_535_neg	tissueSer	0.666	0.143	4.657	9.44914e-06	9.44914e-05
2-Amino-3-phosphonopropionic acid_239_neg	tissueSer	-0.657	0.141	-4.646	9.87066e-06	9.80753e-05
Citrulline_186_pos	tissueSer	0.443	0.096	4.627	1.06389e-05	0.000106234
3-Hydroxyanthranilic acid_104_pos	tissueSer	0.665	0.146	4.565	1.36414e-05	0.000113147
3-Amino-4-hydroxybenzoate_106_pos	tissueSer	0.665	0.146	4.565	1.36414e-05	0.000113147
Succinic acid_65_neg	tissueSer	-0.351	0.076	-4.611	1.13548e-05	0.000117817
Guanosine_351_pos	tissueSer	-2.335	0.492	-4.749	6.51172e-06	0.000130234
C15:1_412_neg	tissueSer	0.696	0.149	4.681	8.54963e-06	0.000140163
Hypoxanthine_116_neg	tissueSer	-0.892	0.189	-4.718	7.36404e-06	0.000154645
Oleyl carnitine C18:1_583_neg	tissueSer	-2.777	0.591	-4.701	7.90384e-06	0.000158077
L-Arginine_258_neg	tissueSer	-0.413	0.095	-4.34	3.29408e-05	0.000160277
Hydroxyoctanoic acid_202_neg	tissueSer	0.662	0.144	4.607	1.15316e-05	0.000170877
sphingosine (d18:1)_480_neg	tissueSer	0.885	0.189	4.679	8.62713e-06	0.000172543
6-Phosphogluconic acid_341_pos	tissueSer	-3.452	0.739	-4.668	9.02576e-06	0.000180515
C19:2_364_pos	tissueSer	0.443	0.096	4.627	1.06554e-05	0.000196253
Phosphoenolpyruvic acid_231_neg	tissueSer	-1.297	0.28	-4.631	1.04615e-05	0.000209231
Niacinamide_6_pos	tissueSer	-0.41	0.097	-4.252	4.60328e-05	0.000230164
Stearoyl carnitine C18_586_neg	tissueSer	-2.997	0.676	-4.431	2.31307e-05	0.000278269
Nicotinic acid adenine dinucleotide phosphate_514_pos	tissueSer	-2.827	0.638	-4.43	2.31754e-05	0.000300534
C26:2_564_neg	tissueSer	0.603	0.14	4.311	3.67431e-05	0.000353126
N-Formyl-L-methionine_270_neg	tissueSer	0.432	0.102	4.249	4.66477e-05	0.00038094
Cysteine-S-sulfate_354_neg	tissueSer	2.331	0.551	4.231	4.98954e-05	0.000401157
Tetrahydrocortisone_540_neg	tissueSer	0.8	0.195	4.103	8.08834e-05	0.00041512
Uridine 5'-diphosphate_457_pos	tissueSer	-1.869	0.42	-4.453	2.11977e-05	0.000423955
[truncated: 4,139 more rows]
