# Supplementary material for: Angiogenesis-independent VEGF signaling enhances exercise capacity by increasing fat oxidation in mice fed sulfur amino acid-restricted diets
Source: iScience. 2025 Nov 20;28(12):114148. doi: 10.1016/j.isci.2025.114148 (PMC12721204; doi:10.1016/j.isci.2025.114148)
Supplement: Table S7. Raw counts data from RNA sequencing analysis looking at diet and axitinib treatment interaction in EDL muscle — Data supplied in an excel file as it is too large for a PDF or word table. [file mmc7.xls]

## Sheet: Table S7
	SAAR_Axi_E10_L1_1.fq.gz.subread.BAM	SAAR_Veh_E13_L1_1.fq.gz.subread.BAM	Con_Axi_E4_L8_1.fq.gz.subread.BAM	Con__Veh_E7_L1_1.fq.gz.subread.BAM	SAAR_Veh_E1_1.fq.gz.subread.BAM	Con__Veh_E11_1.fq.gz.subread.BAM	Con__Axi_E12_1.fq.gz.subread.BAM	SAAR__Axi_E14_1.fq.gz.subread.BAM	Con__Veh_E15_1.fq.gz.subread.BAM	Con__Axi_E16_1.fq.gz.subread.BAM	SAAR_Veh_E17_1.fq.gz.subread.BAM	SAAR__Axi_E18_1.fq.gz.subread.BAM	Con__Veh_E19_1.fq.gz.subread.BAM	SAAR__Axi_E2_1.fq.gz.subread.BAM	Con__Axi_E20_1.fq.gz.subread.BAM	SAAR_Veh_E5_1.fq.gz.subread.BAM	SAAR__Axi_E6_1.fq.gz.subread.BAM	Con__Axi_E8_1.fq.gz.subread.BAM	SAAR__Axi_E9_1.fq.gz.subread.BAM
ENSMUSG00000104478	0	0	0	1	0	0	0	0	0	0	2	0	2	0	0	0	2	0	0
ENSMUSG00000104385	0	0	0	0	0	0	0	0	0	0	0	0	0	0	0	0	0	0	0
ENSMUSG00000101231	0	0	0	0	0	0	0	0	0	0	0	0	0	0	0	0	0	0	0
ENSMUSG00000102135	114	24	31	43	15	27	11	44	27	31	35	17	35	189	22	21	30	35	20
ENSMUSG00000103282	0	0	0	0	0	0	0	0	0	0	0	0	0	0	0	0	0	0	0
ENSMUSG00000101097	0	1	0	0	0	0	0	0	0	1	0	0	0	0	0	0	0	0	0
ENSMUSG00000100764	0	2	0	0	0	1	1	1	5	3	2	3	5	0	1	3	1	0	4
ENSMUSG00000102534	0	0	0	0	0	0	0	0	0	0	0	0	0	0	0	0	0	0	0
ENSMUSG00000100831	0	0	0	0	0	0	0	0	0	0	0	0	0	0	0	0	0	0	0
ENSMUSG00000100884	0	0	0	0	0	0	0	0	0	0	0	0	0	0	0	0	0	0	0
ENSMUSG00000100635	0	5	2	0	0	0	1	4	0	0	0	1	0	1	1	0	0	0	0
ENSMUSG00000102213	0	0	0	0	0	0	0	0	0	0	0	0	0	0	0	0	0	0	0
ENSMUSG00000100480	1	3	2	5	2	1	1	6	0	2	3	3	6	10	0	3	2	0	0
ENSMUSG00000089037	0	0	0	0	0	0	0	0	0	0	0	0	0	0	0	0	0	0	0
ENSMUSG00000103629	0	0	0	0	0	0	0	0	0	0	0	0	0	0	0	0	0	0	0
ENSMUSG00002076531	0	0	0	0	0	0	0	0	0	0	0	0	0	0	0	0	0	0	0
ENSMUSG00000100025	21	5	6	12	0	4	5	4	4	10	3	4	1	96	3	4	1	5	0
ENSMUSG00000051285	2452	1980	1660	3224	2971	2599	2784	3201	2250	2418	2681	2746	2966	4612	2502	2971	2630	2706	2522
ENSMUSG00000098201	5	0	0	0	0	0	0	1	0	0	2	0	0	3	0	0	2	0	0
ENSMUSG00000103509	1	2	4	12	4	2	9	6	13	8	2	4	5	7	9	6	8	3	4
ENSMUSG00000048538	98	91	144	103	75	106	109	117	111	109	102	107	101	302	123	97	80	103	94
ENSMUSG00000103709	0	0	0	0	0	0	0	0	0	0	0	0	0	0	0	0	0	0	0
ENSMUSG00000077244	0	0	0	0	0	0	0	0	0	0	0	0	0	0	0	0	0	0	0
ENSMUSG00000102768	0	0	0	0	0	0	0	0	0	0	0	0	0	0	0	0	0	0	0
ENSMUSG00000097797	0	2	7	6	3	4	4	9	4	0	3	1	4	5	7	1	0	1	3
ENSMUSG00000103498	0	0	0	0	0	0	0	0	0	0	0	0	0	0	0	0	0	0	0
ENSMUSG00000103067	0	0	0	0	0	0	0	0	0	0	0	0	0	0	0	0	0	0	0
ENSMUSG00000102320	1	0	0	0	0	1	0	0	0	0	0	0	0	0	0	0	0	0	0
ENSMUSG00000104226	8	6	0	4	0	1	1	1	0	1	2	1	0	9	1	1	0	0	1
ENSMUSG00000103903	3	0	0	0	0	0	0	0	0	0	0	0	0	3	0	0	0	0	0
ENSMUSG00000103557	0	0	0	0	0	0	0	0	0	0	0	0	0	0	0	0	0	0	0
ENSMUSG00000026312	0	0	0	0	0	0	0	0	0	0	0	0	1	0	0	0	0	0	0
ENSMUSG00000100290	0	0	0	0	0	0	0	0	0	0	0	0	0	0	0	0	0	0	0
ENSMUSG00000100758	0	0	0	0	0	0	0	0	0	0	0	0	0	0	0	0	0	0	0
ENSMUSG00000099926	0	1	0	0	0	0	0	0	0	0	0	0	0	0	0	0	0	0	0
ENSMUSG00000039748	0	1	0	0	0	2	1	1	0	1	0	0	6	4	0	3	3	1	0
ENSMUSG00000118715	0	0	0	0	0	0	0	0	0	0	0	0	0	0	0	0	0	0	0
ENSMUSG00000104158	0	0	0	0	0	0	0	0	0	0	0	0	0	0	0	0	0	0	0
ENSMUSG00000103540	0	0	0	0	0	1	0	0	0	0	0	0	1	0	0	0	0	0	0
ENSMUSG00000057363	145	163	122	152	130	117	129	160	146	115	145	136	139	334	115	157	141	123	146
ENSMUSG00000047216	27	66	57	45	29	34	69	44	25	63	29	34	72	52	53	45	24	33	43
ENSMUSG00000102788	5	0	1	1	0	0	0	0	0	0	2	0	0	2	1	0	0	0	1
ENSMUSG00000102160	0	0	0	0	0	0	0	0	0	0	0	1	0	0	0	0	0	1	1
ENSMUSG00000101253	0	1	0	0	0	0	0	0	0	0	0	0	0	0	0	0	0	0	0
ENSMUSG00000101846	0	0	0	0	0	0	0	0	0	0	0	0	0	0	0	0	0	0	0
ENSMUSG00000090243	0	2	0	3	0	1	1	0	0	0	3	0	0	0	0	0	0	0	0
ENSMUSG00000100701	60	19	13	28	9	18	18	17	9	17	13	12	9	116	8	10	6	14	9
ENSMUSG00000100555	0	2	1	2	1	3	2	0	0	3	0	1	2	5	1	0	1	1	1
ENSMUSG00000101395	1	0	0	1	1	0	0	0	0	0	1	0	0	0	0	0	1	1	0
ENSMUSG00000102728	0	0	0	0	0	0	0	0	0	0	0	0	0	0	0	0	0	0	0
ENSMUSG00000088848	0	0	0	0	0	0	0	0	0	0	0	0	0	0	0	0	0	0	0
ENSMUSG00002075225	0	0	0	0	0	0	0	0	0	0	0	0	0	0	0	0	0	0	0
ENSMUSG00000038702	64	56	58	69	68	37	55	59	35	60	55	50	85	65	59	49	57	63	29
ENSMUSG00000101875	11	1	1	0	0	1	0	0	1	1	2	0	0	78	0	3	0	1	2
ENSMUSG00000099732	1	1	1	1	1	2	0	2	1	0	0	1	0	2	0	1	0	0	0
ENSMUSG00000101220	0	0	0	0	0	0	0	0	0	0	0	0	0	1	0	0	0	0	0
ENSMUSG00000100020	0	1	0	0	0	0	0	0	0	0	0	0	0	0	0	0	0	0	0
ENSMUSG00000101054	0	1	0	0	0	0	0	0	0	0	0	0	0	0	1	0	0	0	0
ENSMUSG00000088691	0	0	0	0	0	0	0	0	0	0	0	0	0	0	0	0	0	0	0
ENSMUSG00000099884	0	0	0	0	0	0	0	0	0	0	0	0	0	0	0	0	0	0	0
ENSMUSG00000100304	0	0	0	0	0	0	0	0	0	0	0	0	0	0	0	0	0	0	0
ENSMUSG00000101453	0	0	0	0	0	0	0	0	0	0	0	0	0	0	0	0	0	0	0
ENSMUSG00000102105	0	0	0	0	0	0	0	0	0	0	0	0	0	0	0	0	0	0	0
ENSMUSG00000099943	0	0	0	0	0	0	0	0	0	0	0	0	0	0	0	0	0	0	0
ENSMUSG00002075119	0	0	0	0	0	0	0	0	0	0	0	0	0	0	0	0	0	0	0
ENSMUSG00000097648	0	0	0	0	0	0	0	0	0	0	0	0	0	0	0	0	0	0	0
ENSMUSG00000101687	0	1	0	1	0	0	0	0	0	0	1	0	0	5	0	0	1	0	0
ENSMUSG00000100515	0	0	0	0	0	0	0	0	0	0	0	0	0	0	0	0	0	0	0
ENSMUSG00000055214	17	30	35	17	20	25	25	28	63	44	14	27	19	62	14	25	26	19	54
ENSMUSG00000078184	16	11	10	18	12	10	9	23	17	9	17	13	9	63	16	15	11	11	15
ENSMUSG00000104363	0	0	0	0	0	0	0	0	0	0	0	0	0	0	0	0	0	0	0
ENSMUSG00000103277	0	0	0	0	0	0	0	0	0	0	0	0	0	0	0	0	0	0	0
ENSMUSG00000104157	0	0	0	0	0	0	0	0	0	0	0	0	0	0	0	0	0	0	0
ENSMUSG00000102446	0	0	0	0	0	0	0	0	0	0	0	0	0	0	0	0	0	0	0
ENSMUSG00000104248	0	0	0	0	0	0	0	0	0	0	0	0	0	0	0	0	0	0	0
ENSMUSG00000104021	5	1	0	0	0	0	0	0	0	0	0	0	0	0	0	0	0	0	0
ENSMUSG00000103471	0	0	0	0	0	0	0	0	0	0	0	0	0	0	0	0	0	0	0
ENSMUSG00000087875	0	0	0	0	0	0	0	0	0	0	0	0	0	0	0	0	0	0	0
ENSMUSG00000033007	0	0	0	0	0	0	0	0	0	0	0	0	1	0	0	2	1	0	0
ENSMUSG00000070695	0	8	10	10	13	4	5	6	6	6	8	5	9	36	12	2	8	2	7
ENSMUSG00000025909	0	1	0	0	0	0	0	0	0	0	0	0	0	0	0	0	0	0	0
ENSMUSG00002076179	0	0	0	0	0	0	0	0	0	0	0	0	0	0	0	0	0	0	0
ENSMUSG00000102033	0	0	0	0	0	0	0	0	0	0	0	0	0	0	0	0	0	0	0
ENSMUSG00000102647	0	0	0	0	0	0	0	0	0	0	0	0	0	0	0	0	0	0	0
ENSMUSG00000086235	0	0	1	2	5	2	3	1	3	4	0	4	3	4	1	0	6	4	7
ENSMUSG00000102253	0	0	0	0	0	0	0	0	0	0	0	0	0	0	0	0	0	0	0
ENSMUSG00002074990	0	0	0	0	0	0	0	0	0	0	0	0	0	0	0	0	0	0	0
ENSMUSG00000094429	0	0	0	0	0	0	0	0	0	0	0	0	0	0	0	0	0	0	0
ENSMUSG00000103884	0	0	0	0	0	0	0	0	0	0	0	0	0	0	0	0	0	0	0
ENSMUSG00000084353	6	0	0	1	3	0	1	1	0	2	0	0	0	0	0	0	0	0	2
ENSMUSG00000103933	3	0	0	1	0	1	0	0	0	0	1	0	0	19	0	1	0	1	0
ENSMUSG00002075967	0	0	0	1	1	0	1	0	0	0	0	0	0	4	2	0	0	0	0
ENSMUSG00000086195	3	1	0	0	0	0	0	0	1	1	0	1	1	1	0	0	0	0	0
ENSMUSG00000104504	1	0	0	0	0	0	0	0	0	0	0	0	1	0	0	1	0	0	0
ENSMUSG00000066693	10	4	2	6	0	2	1	4	3	3	2	1	0	13	4	1	2	1	0
ENSMUSG00000102316	0	0	0	0	0	0	0	0	0	0	0	0	0	0	0	0	0	0	0
ENSMUSG00000103819	0	0	0	0	0	0	0	0	0	0	0	0	0	0	0	0	0	0	0
ENSMUSG00000102871	0	0	0	0	0	0	0	0	0	0	0	0	0	0	0	0	0	0	0
ENSMUSG00000101571	1	1	0	2	0	0	0	0	0	1	0	0	0	3	1	0	0	1	0
ENSMUSG00000104428	0	0	0	0	0	0	0	0	0	0	0	0	0	0	0	0	0	0	0
ENSMUSG00000102272	2	3	0	2	0	1	2	0	0	1	5	1	0	2	0	1	1	1	2
ENSMUSG00000065625	0	0	0	0	0	0	0	0	0	0	0	0	0	0	0	0	0	0	0
ENSMUSG00000103411	0	0	0	0	0	1	0	0	0	0	0	0	2	0	1	0	0	0	0
ENSMUSG00000061024	543	308	333	289	259	312	416	515	372	416	337	360	275	702	281	332	348	518	290
ENSMUSG00000102030	0	0	2	1	0	0	0	2	0	3	0	0	0	0	4	0	3	1	0
ENSMUSG00000025911	1180	781	725	1090	995	915	912	1264	732	827	907	1146	1028	1929	885	988	1053	1219	825
ENSMUSG00000081441	90	86	69	106	89	72	75	125	81	83	100	103	72	290	83	76	97	76	98
ENSMUSG00000067879	2	0	0	2	3	0	1	0	0	0	0	0	3	0	1	2	0	1	0
ENSMUSG00000099827	0	0	0	0	0	0	0	0	0	0	0	0	0	0	0	0	0	0	0
ENSMUSG00000057335	323	328	502	373	294	376	294	342	333	377	312	255	382	416	286	366	300	322	388
ENSMUSG00000103634	0	0	0	0	1	0	0	1	0	0	0	0	0	4	0	0	0	0	0
ENSMUSG00000104154	0	0	2	0	2	0	0	1	2	1	2	2	2	0	0	0	0	0	0
ENSMUSG00000103435	0	0	0	0	0	0	2	0	0	0	0	0	0	0	0	0	0	1	0
ENSMUSG00000065573	0	0	0	0	0	0	0	0	0	0	0	0	0	0	0	0	0	0	0
ENSMUSG00002076271	0	0	0	0	0	0	0	0	0	0	0	0	0	0	0	0	0	0	0
ENSMUSG00000100551	115	31	19	37	14	36	24	48	23	21	19	19	28	192	22	21	14	42	16
ENSMUSG00000100357	0	0	0	0	0	0	0	0	0	0	0	0	0	0	0	0	0	0	0
ENSMUSG00000025912	6	8	5	8	10	7	16	13	7	16	13	15	6	5	11	7	9	12	8
ENSMUSG00000045210	327	384	340	505	505	359	393	480	451	465	401	454	443	773	414	479	424	408	455
ENSMUSG00000041763	1096	1186	1046	1444	1368	1049	1255	1292	1173	1513	1266	1312	1318	2563	1225	1409	1362	1186	1244
ENSMUSG00000026504	210	212	205	193	156	182	144	172	210	207	169	184	134	411	190	184	164	167	189
ENSMUSG00000103367	0	0	0	0	0	0	0	0	0	0	0	0	0	0	0	0	0	0	0
ENSMUSG00000103584	0	2	0	1	0	0	0	0	0	0	1	0	0	6	0	0	1	1	0
ENSMUSG00002076339	0	0	0	0	0	0	0	0	0	0	0	0	0	0	0	0	0	0	0
ENSMUSG00000102475	0	0	0	0	0	0	0	0	0	0	0	0	0	0	0	0	0	0	0
ENSMUSG00000047343	200	680	564	208	98	127	90	119	991	940	125	282	91	405	177	164	233	470	616
ENSMUSG00000102211	5	3	0	2	0	3	1	1	2	1	1	3	2	0	2	1	3	1	0
ENSMUSG00000087082	0	0	1	0	0	0	0	0	0	0	0	0	0	0	0	0	0	0	0
ENSMUSG00000090106	2	1	0	0	0	0	0	0	1	2	0	1	3	2	0	0	0	0	1
ENSMUSG00000103251	8	0	0	0	0	0	0	1	0	1	1	0	0	0	0	1	0	0	0
ENSMUSG00000091844	0	2	0	3	1	0	0	0	0	0	0	2	0	2	0	0	0	1	1
ENSMUSG00000026483	345	323	344	348	308	249	331	283	318	370	269	206	333	608	353	383	267	277	250
ENSMUSG00000082528	0	0	0	0	0	0	0	0	0	0	0	0	0	0	0	0	0	0	0
ENSMUSG00000082012	0	0	0	0	0	0	1	0	0	0	1	0	0	3	0	1	0	0	0
ENSMUSG00000099996	0	0	0	0	0	0	0	0	0	0	0	0	0	0	0	0	0	0	0
ENSMUSG00000101763	0	0	0	0	0	0	0	0	0	0	0	0	0	0	0	0	0	0	0
ENSMUSG00000100827	0	0	0	0	0	0	0	0	0	0	0	0	0	0	2	0	0	1	0
ENSMUSG00000100553	0	0	0	0	0	0	0	0	0	0	0	0	0	0	0	0	0	0	0
ENSMUSG00000098611	0	0	0	0	0	0	0	0	0	0	0	0	0	0	0	0	0	0	0
ENSMUSG00000100534	0	0	0	0	0	0	0	0	0	0	0	0	0	0	0	0	0	0	0
ENSMUSG00000102904	0	0	0	0	0	0	0	0	0	0	0	0	0	0	0	0	0	0	0
ENSMUSG00002076350	0	0	0	0	0	0	0	0	0	0	0	0	0	0	0	0	0	0	0
ENSMUSG00000019699	322	203	184	258	317	258	293	301	222	308	292	247	371	459	298	253	281	262	258
ENSMUSG00000104391	0	0	0	0	1	0	1	0	1	1	0	4	0	6	1	0	0	0	2
ENSMUSG00000102133	0	0	0	0	0	0	0	0	0	0	0	0	3	0	1	0	0	0	0
ENSMUSG00000102749	0	0	0	0	0	0	0	0	0	0	0	0	0	0	0	0	0	0	0
ENSMUSG00000103163	0	0	0	0	0	0	0	0	0	0	0	0	0	0	0	0	0	0	0
ENSMUSG00000103646	0	0	1	0	0	0	0	0	0	0	0	0	0	0	0	0	0	0	0
ENSMUSG00000102427	0	0	0	0	0	0	0	0	0	0	0	0	0	0	0	0	0	0	0
ENSMUSG00000103633	0	0	0	0	0	0	0	0	0	0	0	0	0	0	0	0	0	0	2
ENSMUSG00000097892	0	2	1	0	0	1	0	0	0	0	1	0	1	0	0	0	0	0	3
ENSMUSG00000063659	3199	2845	2513	3045	3008	2679	2730	3107	2960	2817	3220	2987	2965	6258	2419	3048	2980	2830	3045
ENSMUSG00000102432	0	0	0	0	0	0	0	0	0	0	0	0	0	0	0	0	0	0	0
ENSMUSG00000103043	0	0	0	0	0	0	0	0	0	0	0	0	0	0	0	0	0	0	0
ENSMUSG00000102885	0	0	0	0	0	0	0	0	0	0	0	0	0	0	0	0	0	0	0
ENSMUSG00000026049	53	48	21	35	32	30	41	54	27	37	26	41	40	35	21	44	25	36	34
ENSMUSG00000103767	1	0	0	1	0	1	3	4	2	1	0	2	0	0	6	0	2	1	0
ENSMUSG00000043019	837	759	793	1065	1014	797	938	930	809	855	901	888	960	1755	945	876	896	745	833
ENSMUSG00000101104	0	0	0	0	0	0	0	0	0	0	0	0	0	0	0	0	0	0	0
ENSMUSG00000015962	9	1	4	4	5	2	4	8	4	10	2	2	4	2	4	0	5	5	5
ENSMUSG00000032666	1510	2072	2102	1679	1668	1467	1423	1489	2444	2889	1452	1355	1227	3161	1715	1808	1366	1234	2209
ENSMUSG00000084557	0	0	0	0	3	1	1	0	0	2	0	4	0	0	2	0	0	0	0
ENSMUSG00000100685	0	0	0	0	0	0	0	0	0	1	0	0	0	0	0	0	0	0	0
ENSMUSG00000102090	0	0	0	0	0	0	0	0	0	1	0	0	0	0	0	0	0	0	0
ENSMUSG00000103744	0	0	0	0	0	0	0	0	0	0	0	0	0	0	0	0	0	0	0
ENSMUSG00000015961	336	257	234	297	281	272	341	401	239	298	219	258	308	513	273	263	279	303	319
ENSMUSG00000089657	2	2	0	1	0	1	0	3	0	0	1	2	1	7	2	0	0	1	0
ENSMUSG00000102483	0	0	0	0	0	0	0	0	0	0	0	0	0	0	0	0	0	0	0
ENSMUSG00000014980	114	77	83	114	87	92	110	128	89	84	80	118	101	202	107	112	96	114	74
ENSMUSG00000026235	40	45	37	40	37	44	62	45	39	64	41	38	67	112	67	50	50	39	38
ENSMUSG00000099141	0	0	0	0	0	0	0	0	0	0	0	0	0	0	0	0	0	0	0
ENSMUSG00000032649	157	59	67	57	69	69	62	87	75	74	53	51	72	156	56	87	43	89	61
ENSMUSG00000101849	0	0	0	0	0	0	0	0	0	0	0	0	0	0	0	0	0	0	0
ENSMUSG00000101506	0	0	0	0	0	0	0	0	0	0	0	1	0	0	0	0	0	0	0
ENSMUSG00000065215	0	0	0	0	0	0	0	0	0	0	0	0	0	0	0	0	0	0	0
ENSMUSG00000102052	0	0	0	0	0	0	0	0	0	0	0	0	0	0	0	0	0	0	0
ENSMUSG00000026047	81	57	58	84	71	96	100	96	66	96	95	80	77	135	74	80	88	79	68
ENSMUSG00000080878	0	0	0	0	1	0	0	0	0	0	0	0	0	0	0	0	0	0	0
ENSMUSG00000091476	7	4	1	0	9	5	0	3	3	3	2	2	0	5	3	5	2	1	5
ENSMUSG00000104097	6	2	3	1	7	2	3	1	0	0	1	3	0	2	2	4	2	2	3
ENSMUSG00000119789	0	0	0	0	0	0	0	0	0	0	0	0	0	0	0	0	0	0	0
ENSMUSG00000102493	20	22	12	34	9	13	16	22	4	6	11	17	7	96	16	11	11	21	11
ENSMUSG00000004872	9	4	5	11	33	5	14	10	5	1	10	13	5	77	14	18	25	14	4
ENSMUSG00000118426	0	0	0	0	0	0	0	0	0	0	0	0	0	0	0	0	0	0	0
ENSMUSG00000041684	110	106	101	155	143	116	118	112	110	123	110	106	131	241	123	112	130	116	91
ENSMUSG00000032908	0	3	2	1	0	1	0	1	0	0	1	0	1	2	1	0	2	0	2
ENSMUSG00000099561	0	0	0	0	0	0	0	0	0	0	0	0	0	0	0	0	0	0	0
ENSMUSG00000102945	0	0	0	0	0	0	0	0	0	0	0	0	0	0	0	0	0	0	0
ENSMUSG00000026502	1181	718	804	1089	1082	925	980	1038	1038	1010	954	1005	967	2101	906	1140	998	821	1061
ENSMUSG00000103958	0	0	0	0	0	0	0	0	1	0	0	0	0	0	0	0	0	0	0
ENSMUSG00000070489	0	0	0	0	0	0	0	0	0	0	0	0	0	0	0	0	0	0	0
ENSMUSG00000104126	33	23	44	19	36	22	43	36	42	40	13	18	30	75	21	30	23	26	19
ENSMUSG00000026500	19	13	21	21	14	12	24	39	20	21	16	16	17	46	17	29	18	34	16
ENSMUSG00000026048	453	315	330	407	367	460	427	528	297	447	412	472	455	760	403	424	310	425	346
ENSMUSG00000046828	140	96	66	148	100	185	101	181	98	111	200	192	218	205	105	140	129	92	113
ENSMUSG00000089703	107	61	69	71	107	129	101	160	55	109	148	190	122	274	124	129	139	167	56
ENSMUSG00000100966	0	0	0	0	0	0	0	0	0	0	0	0	0	0	0	1	0	0	0
ENSMUSG00000100769	0	0	0	0	0	0	0	0	0	0	0	0	0	0	0	0	0	0	0
ENSMUSG00000101567	38	27	32	16	15	34	26	30	28	30	24	11	20	111	25	22	37	27	31
ENSMUSG00000026245	1118	945	849	973	886	907	885	1070	1022	1006	893	883	893	2095	822	1125	871	957	1007
ENSMUSG00000101798	0	0	0	0	0	0	0	0	0	0	0	0	0	0	0	1	1	0	0
ENSMUSG00000104018	10	5	3	1	6	2	5	10	2	6	3	10	5	11	4	2	2	2	12
ENSMUSG00000090486	0	1	0	0	0	0	0	0	3	0	2	0	0	0	1	1	0	1	1
ENSMUSG00000026482	203	103	122	181	194	112	187	197	211	214	123	124	202	354	152	200	139	150	125
ENSMUSG00000086145	0	0	0	0	0	0	0	0	0	0	0	0	0	0	0	0	0	0	0
ENSMUSG00000080950	18	25	13	22	7	6	5	8	14	27	13	8	12	145	14	4	10	13	17
ENSMUSG00000099868	0	0	0	0	0	0	0	0	0	0	0	0	0	0	0	0	0	0	0
ENSMUSG00000055547	0	0	0	0	0	0	0	0	0	0	0	0	0	0	0	0	0	0	0
ENSMUSG00000012187	0	1	2	2	3	1	2	2	1	0	2	1	0	0	1	0	0	4	0
ENSMUSG00000008475	216	200	184	208	166	193	268	268	212	261	207	199	195	406	201	229	186	233	163
ENSMUSG00000099364	41	5	17	11	18	11	9	9	6	23	8	10	18	31	25	9	21	17	6
ENSMUSG00000100562	0	0	0	0	0	0	0	0	0	0	0	0	0	0	0	0	0	0	0
ENSMUSG00000056870	58	74	48	45	51	43	62	64	34	64	67	41	76	91	56	64	50	50	44
ENSMUSG00000102319	0	0	0	0	0	0	0	0	2	0	0	0	0	0	0	0	1	3	0
ENSMUSG00000089877	21	8	8	16	5	8	5	9	6	12	6	5	4	30	3	16	4	4	2
ENSMUSG00000101701	0	0	1	0	0	0	0	0	0	0	0	0	0	0	1	0	0	1	0
ENSMUSG00000103071	0	0	0	0	0	0	0	0	0	0	0	0	0	0	0	0	0	0	0
ENSMUSG00000100434	0	0	0	0	0	0	0	0	0	0	0	0	0	0	0	0	0	0	0
ENSMUSG00000100013	0	0	0	0	0	0	0	0	0	0	0	0	0	0	0	0	0	0	0
ENSMUSG00000101251	0	0	0	0	0	0	0	0	0	0	0	0	0	0	0	0	0	0	0
ENSMUSG00000101937	0	2	0	0	0	0	0	0	0	0	0	0	1	1	0	1	0	0	1
ENSMUSG00000039630	2628	2795	2492	3297	3132	3014	3448	3690	2626	3329	2661	2937	3282	5504	3316	2973	3276	3015	3150
ENSMUSG00000104279	16	16	17	32	23	19	22	33	33	23	6	21	27	30	33	27	22	27	17
ENSMUSG00002075531	0	0	0	0	0	0	0	0	0	0	0	0	0	0	0	0	1	0	0
ENSMUSG00000064954	0	0	0	0	0	0	0	0	0	0	0	0	0	0	0	0	0	0	0
ENSMUSG00000026495	430	621	529	619	573	514	562	650	598	551	511	585	543	1297	495	596	626	493	575
ENSMUSG00000032883	567	337	449	691	780	510	410	641	490	426	611	689	478	1133	405	587	815	385	369
ENSMUSG00000026480	13	4	7	13	13	7	11	4	8	10	6	4	6	17	3	4	8	8	10
ENSMUSG00000026494	28	12	18	25	62	27	25	25	35	28	37	39	20	83	17	45	41	26	30
ENSMUSG00000064967	0	0	0	0	0	0	0	0	0	0	0	0	0	0	0	0	0	0	0
ENSMUSG00000102922	0	0	0	0	0	0	0	0	0	0	0	0	0	0	0	0	0	0	0
ENSMUSG00000025915	200	172	150	164	179	175	160	178	150	232	153	184	189	312	179	177	172	158	149
ENSMUSG00000089713	0	0	0	0	0	0	0	0	0	0	0	0	0	0	0	0	0	0	0
ENSMUSG00000079470	16	28	12	43	34	11	14	16	17	23	26	18	19	37	13	18	30	23	23
ENSMUSG00000099377	34	29	16	25	22	24	31	20	23	23	11	15	17	122	20	29	20	21	21
ENSMUSG00000099706	0	0	0	0	0	0	0	0	0	0	0	0	0	0	0	0	0	0	0
ENSMUSG00000047330	21	19	18	29	15	23	18	26	29	16	22	11	22	31	20	18	21	21	23
ENSMUSG00000101324	0	0	1	0	0	1	0	2	0	0	0	1	0	0	0	0	0	0	0
ENSMUSG00000072978	66	27	33	42	22	23	19	27	36	25	14	25	18	191	22	22	26	25	24
ENSMUSG00000046334	1	8	3	1	2	8	3	2	2	2	3	5	5	20	5	9	1	5	2
ENSMUSG00002075801	0	0	0	0	0	0	0	0	0	0	0	0	0	0	0	0	0	0	0
ENSMUSG00000050711	0	0	0	0	0	0	0	0	0	0	0	0	0	0	0	0	0	0	0
ENSMUSG00000099562	0	0	0	0	0	0	0	0	0	0	0	0	0	0	0	0	0	0	0
ENSMUSG00000077782	0	0	0	0	0	0	0	0	0	0	0	0	0	0	0	0	0	0	0
ENSMUSG00000055067	201	117	102	160	188	196	169	177	179	116	164	153	168	283	174	202	174	133	162
ENSMUSG00000054702	0	0	0	1	0	0	1	0	0	0	1	0	1	9	0	0	3	1	0
ENSMUSG00000096474	34	19	13	18	7	8	11	19	11	7	10	4	11	172	19	10	17	17	25
ENSMUSG00000102235	0	0	0	0	0	0	0	0	0	0	0	0	0	0	0	0	0	0	0
ENSMUSG00000026492	710	577	471	734	632	616	609	789	638	606	621	609	645	1151	629	639	603	561	656
ENSMUSG00000082395	0	0	1	2	0	2	0	1	0	0	2	2	1	0	0	1	1	2	2
ENSMUSG00000038949	1165	921	799	903	1014	968	1000	950	1084	1008	882	895	821	2284	951	1196	968	929	1029
ENSMUSG00000026043	1420	1339	2138	2116	1103	975	1888	1075	2321	1768	717	616	2299	2446	2207	884	741	1537	797
ENSMUSG00000046101	0	1	1	0	0	0	0	2	0	2	1	2	1	1	1	0	0	0	0
ENSMUSG00002074901	0	0	0	0	0	0	0	0	0	0	0	0	0	0	0	0	0	0	0
ENSMUSG00000093178	0	0	0	0	0	0	0	0	0	0	0	0	0	0	0	0	0	0	0
ENSMUSG00000099032	0	2	1	1	1	0	3	1	4	0	2	0	1	10	1	0	0	1	0
ENSMUSG00000104025	0	0	0	0	0	0	0	0	0	0	0	0	0	0	0	0	0	0	0
ENSMUSG00000038936	669	607	485	704	560	609	621	700	524	445	555	556	528	1079	601	653	630	610	556
ENSMUSG00000042772	1236	778	836	1154	1202	1067	1105	1134	1017	1160	1166	1185	1161	2242	1209	1281	1288	971	1009
ENSMUSG00000100394	0	0	0	0	0	0	0	0	1	0	0	0	0	0	0	0	0	0	0
ENSMUSG00000103840	0	0	0	0	0	0	0	0	0	0	0	0	0	0	0	0	0	0	0
ENSMUSG00000087236	0	6	0	3	6	3	1	2	2	2	2	0	5	2	3	2	6	5	3
ENSMUSG00000100702	2	0	0	1	0	0	0	0	0	0	0	0	0	9	0	0	0	1	0
ENSMUSG00000026042	334	282	336	390	266	190	331	277	290	372	207	152	397	480	302	207	224	314	153
ENSMUSG00000104476	0	0	0	0	1	0	0	0	0	0	0	0	3	0	0	0	0	0	0
ENSMUSG00000073643	131	136	150	163	178	147	167	151	160	161	170	189	201	265	202	197	159	145	161
ENSMUSG00000104497	0	0	0	0	0	0	0	0	0	0	0	0	0	0	0	0	0	0	0
ENSMUSG00000025916	0	1	2	2	1	1	0	1	0	7	2	3	0	0	3	1	4	3	4
ENSMUSG00000087199	0	0	0	0	0	0	0	0	0	0	0	0	0	0	0	0	0	0	0
ENSMUSG00000026248	597	378	368	440	408	437	451	519	446	506	343	398	400	650	426	446	427	455	422
ENSMUSG00000119658	0	0	0	0	0	0	0	0	0	0	0	0	0	0	0	0	0	0	0
ENSMUSG00000026249	2493	1696	1713	1972	2079	1827	1728	2217	2282	2002	1828	1882	1829	4006	1576	2435	1858	1735	1805
ENSMUSG00000042751	2	2	2	1	1	6	4	4	5	5	0	2	4	2	1	3	1	3	8
ENSMUSG00000067106	13	27	11	23	8	15	11	22	21	27	12	14	7	63	15	12	17	21	13
ENSMUSG00000099969	0	0	0	0	0	0	0	0	0	0	0	0	0	0	0	0	0	0	0
ENSMUSG00000100397	15	10	11	14	15	11	17	17	15	15	8	11	11	40	20	15	12	8	12
ENSMUSG00000099753	0	0	0	0	0	0	0	0	0	0	0	0	0	0	0	0	0	0	0
ENSMUSG00000118883	2	0	2	1	0	0	0	1	0	0	1	0	1	4	1	1	1	0	0
ENSMUSG00000102518	0	0	0	0	0	0	0	0	0	0	0	0	0	0	0	0	0	0	0
ENSMUSG00000099552	40	56	50	38	44	40	19	37	44	38	29	34	27	74	17	25	39	32	50
ENSMUSG00000043230	1	6	9	5	18	6	6	8	16	10	5	7	3	14	7	4	2	5	11
ENSMUSG00000103404	0	0	0	0	0	0	0	0	0	0	0	0	0	0	0	2	0	0	0
ENSMUSG00000026491	1102	835	1045	1294	1302	1046	1207	1322	1014	1064	1211	1172	1271	1950	1133	1186	1242	1037	1050
ENSMUSG00000073486	0	0	1	0	0	1	0	0	0	0	0	0	0	0	0	1	0	0	0
ENSMUSG00000025917	1914	1881	1742	2002	1596	1948	1905	2421	2048	1948	1705	1810	1789	3839	1834	2115	1955	1940	1528
ENSMUSG00000104418	13	2	1	2	0	0	3	1	4	2	2	1	3	152	2	3	6	1	3
ENSMUSG00000026479	27	28	37	19	26	14	30	18	38	130	16	17	30	52	45	28	16	26	37
ENSMUSG00000004364	6378	6166	5381	8622	7879	6508	6895	8163	6959	6894	7279	7786	7464	14646	6369	8445	7529	6726	6544
ENSMUSG00000103076	0	5	0	11	7	2	2	9	1	7	6	8	1	21	1	3	1	1	3
ENSMUSG00000103525	0	0	0	0	0	0	0	0	0	0	0	0	0	0	0	0	0	0	0
ENSMUSG00000101722	0	0	0	1	0	0	0	1	0	0	0	0	0	0	0	0	0	0	0
ENSMUSG00000090637	0	0	0	0	0	0	0	0	0	0	0	0	0	0	0	0	0	0	0
ENSMUSG00000026478	2293	1913	2162	2025	2092	1389	2000	1791	2125	2999	1669	1512	2034	4033	2034	1991	1976	1703	1774
ENSMUSG00000110100	0	0	0	0	0	0	0	0	0	0	0	0	0	0	0	0	0	0	0
ENSMUSG00000103818	0	0	1	0	1	0	0	0	2	5	1	0	0	0	0	0	0	0	0
ENSMUSG00000079138	29	13	5	18	5	6	5	8	4	295	17	3	6	47	9	3	1	2	6
ENSMUSG00000042708	0	0	0	0	0	0	0	1	0	2	0	0	0	4	0	0	0	0	0
ENSMUSG00000064435	0	0	1	0	0	0	0	0	0	0	0	0	0	0	0	0	0	0	0
ENSMUSG00000103543	0	0	0	0	0	0	0	0	0	0	0	0	3	0	0	1	0	1	0
ENSMUSG00000099432	3	2	0	4	0	1	0	1	0	2	0	0	1	5	0	0	0	3	0
ENSMUSG00000041144	4	5	1	0	5	1	2	4	4	0	3	5	4	4	1	1	1	2	1
ENSMUSG00000119743	0	0	0	0	0	0	0	0	0	0	0	0	0	0	0	0	0	0	0
ENSMUSG00000042699	750	671	673	980	904	777	916	902	702	734	801	833	830	1425	827	951	853	722	835
ENSMUSG00000101262	45	11	10	18	4	11	8	11	9	7	7	6	3	177	15	8	5	18	6
ENSMUSG00000042684	44	14	21	29	30	28	35	49	23	26	31	22	34	65	32	37	27	26	26
ENSMUSG00000099858	665	540	613	569	604	618	638	784	723	831	610	573	544	1204	470	688	539	580	590
ENSMUSG00000101337	0	1	3	0	5	0	1	0	1	0	1	3	2	7	6	4	2	0	1
ENSMUSG00000025986	243	103	130	144	229	129	174	138	154	247	69	119	117	455	203	170	183	154	140
ENSMUSG00000100213	9	9	7	7	13	16	14	10	1	10	3	9	10	19	22	9	15	12	14
ENSMUSG00000103129	0	0	0	0	0	0	0	0	0	0	0	0	0	0	0	0	0	0	0
ENSMUSG00000100160	6	9	5	11	1	4	6	5	4	4	6	3	4	60	2	1	6	3	1
ENSMUSG00000101921	0	0	0	0	0	0	0	0	0	0	1	0	0	2	0	0	0	0	0
ENSMUSG00000101447	0	0	0	0	0	0	0	0	0	0	0	0	0	0	0	0	0	0	0
ENSMUSG00000081185	14	12	7	17	5	10	5	18	6	23	5	11	21	160	13	11	15	15	6
ENSMUSG00000103246	0	0	0	0	0	0	0	0	0	0	0	0	0	0	0	0	0	0	0
ENSMUSG00000098876	0	0	0	0	0	0	0	0	0	0	0	0	0	0	0	0	0	0	0
ENSMUSG00000100530	0	0	0	0	0	0	0	0	0	0	0	0	0	0	0	0	0	0	0
ENSMUSG00000104067	0	0	0	0	0	0	0	0	0	0	0	0	0	0	0	0	0	0	0
ENSMUSG00000100033	78	30	41	39	6	18	41	28	45	67	26	31	13	688	28	30	16	35	22
ENSMUSG00002075213	0	0	0	0	0	0	0	0	0	0	0	0	0	0	0	0	0	0	0
ENSMUSG00002076633	0	0	0	0	0	0	0	0	0	0	0	0	0	0	0	0	0	0	0
ENSMUSG00000101996	0	0	0	0	0	0	0	0	0	0	0	0	0	0	0	0	0	0	0
ENSMUSG00000096973	0	0	0	0	0	0	0	0	0	0	0	0	0	0	0	0	0	0	0
ENSMUSG00000064943	0	0	0	0	0	0	0	0	0	0	0	0	0	0	0	0	0	0	0
ENSMUSG00000100866	0	0	0	0	0	0	0	0	0	0	0	0	0	0	0	0	0	0	0
ENSMUSG00000101721	0	0	0	0	0	0	0	0	0	0	0	0	0	0	0	0	0	0	0
ENSMUSG00000099376	0	0	0	0	0	0	0	0	0	0	0	0	0	0	0	0	0	0	0
ENSMUSG00000097883	0	0	0	0	0	0	0	0	0	0	0	0	0	1	0	0	0	0	0
ENSMUSG00002076043	0	0	0	0	0	0	0	0	0	0	0	0	0	0	0	0	0	0	0
ENSMUSG00000099698	0	0	0	0	0	0	0	0	0	0	0	0	0	0	0	0	0	0	0
ENSMUSG00000056763	91	103	70	120	107	92	116	113	92	118	102	116	137	161	120	101	119	100	119
ENSMUSG00000099454	0	0	0	0	0	0	0	0	0	0	0	0	0	0	0	0	0	0	0
ENSMUSG00000051616	0	0	0	0	0	0	0	0	0	0	0	0	0	0	0	0	0	0	0
ENSMUSG00000099627	0	0	0	0	0	0	0	0	0	0	0	0	0	0	0	0	0	0	0
ENSMUSG00000099577	0	0	0	0	0	0	0	0	0	0	0	0	0	0	0	0	0	0	0
ENSMUSG00000099882	0	0	0	0	0	0	0	0	0	0	0	0	0	0	0	0	0	0	0
ENSMUSG00000101760	0	0	0	0	0	0	0	0	0	0	0	0	0	0	0	0	0	0	0
ENSMUSG00000102356	0	0	0	0	0	0	0	0	0	0	0	0	0	0	0	0	0	0	0
ENSMUSG00000099608	0	0	0	0	0	0	0	0	0	0	0	0	0	0	0	0	0	0	0
ENSMUSG00000099864	0	0	0	0	0	0	0	0	0	0	0	0	0	0	0	0	0	0	0
ENSMUSG00002075839	0	0	0	0	0	0	0	0	0	0	0	0	0	0	0	0	0	0	0
ENSMUSG00000100451	0	0	0	0	0	0	0	0	0	0	0	0	0	0	0	0	0	0	0
ENSMUSG00000099941	0	0	0	0	0	0	0	0	0	0	0	0	0	0	0	0	0	0	0
ENSMUSG00002075589	0	0	0	0	0	0	0	0	0	0	0	0	0	0	0	0	0	0	0
ENSMUSG00000100816	0	0	0	0	0	0	0	0	0	0	0	0	0	0	0	0	0	0	0
ENSMUSG00000042671	0	0	0	0	0	0	0	0	0	0	0	1	0	1	0	0	0	0	0
ENSMUSG00000100945	0	0	0	0	0	0	0	0	0	0	0	0	0	0	0	0	0	0	0
ENSMUSG00000102404	0	0	0	0	0	0	0	0	0	0	0	0	0	0	0	0	0	0	0
ENSMUSG00000100334	0	0	0	0	0	0	0	0	0	0	0	0	0	0	0	0	0	0	0
ENSMUSG00000026109	25	25	28	15	17	9	26	25	34	27	17	5	21	28	11	10	20	15	17
ENSMUSG00000026475	17	6	7	8	3	3	11	6	0	3	4	5	6	18	2	1	1	7	1
ENSMUSG00000099568	0	0	0	0	0	0	0	0	0	0	0	0	0	0	0	0	0	0	0
ENSMUSG00000100671	0	0	0	0	0	0	0	0	0	0	0	0	0	0	0	0	0	0	0
ENSMUSG00002075527	0	0	0	0	0	0	0	0	0	0	0	0	0	0	0	0	0	0	0
ENSMUSG00000101242	0	0	0	0	0	0	0	0	0	0	0	0	0	0	0	0	0	1	0
ENSMUSG00000099924	0	0	0	0	0	0	0	0	0	0	0	0	0	0	0	0	0	0	0
ENSMUSG00000099625	0	0	0	0	0	0	0	0	0	0	0	0	0	0	0	0	0	0	1
ENSMUSG00000101799	0	1	0	0	0	0	0	0	0	1	0	0	0	0	0	0	0	1	0
ENSMUSG00000045954	1099	876	696	848	805	719	1090	1081	784	1240	626	877	865	1835	917	940	886	946	809
ENSMUSG00000099741	0	0	0	1	1	0	0	2	0	0	0	0	0	0	0	0	0	0	0
ENSMUSG00000101702	0	0	0	0	0	0	0	2	0	0	0	0	0	0	0	1	0	0	0
ENSMUSG00000066800	21	7	25	26	37	24	39	24	25	39	20	22	48	38	17	17	37	34	22
ENSMUSG00000100183	1	1	1	1	0	1	0	0	2	1	2	1	0	11	1	5	2	1	1
ENSMUSG00000067851	2967	2853	2891	3627	3815	2912	3214	3178	3667	3569	3444	3172	3121	7187	2988	3430	3349	2860	3315
ENSMUSG00002076532	0	0	0	1	0	0	2	2	2	0	1	0	0	6	2	0	0	1	1
ENSMUSG00000102556	0	0	0	1	0	0	0	0	0	0	0	0	0	0	0	0	0	0	0
ENSMUSG00000038608	58	47	64	93	82	41	94	85	48	79	47	58	108	144	68	76	69	85	65
ENSMUSG00000042501	0	0	0	0	0	0	0	0	0	0	0	0	0	0	0	1	0	0	0
ENSMUSG00000103810	0	0	0	0	0	0	0	0	0	0	0	0	0	0	0	0	0	0	0
ENSMUSG00000083422	0	0	0	0	0	0	0	0	0	1	0	0	0	3	0	0	0	0	0
ENSMUSG00000119312	0	0	0	0	0	0	0	0	0	0	0	0	0	0	0	0	0	0	0
ENSMUSG00000042641	8	13	17	18	8	11	23	9	8	28	14	14	8	17	20	7	5	12	26
ENSMUSG00000081417	0	0	0	0	1	0	0	0	0	0	0	0	0	0	0	0	0	0	0
ENSMUSG00000103448	0	0	0	0	0	0	0	0	0	0	0	0	0	0	0	0	0	0	0
ENSMUSG00000103192	0	0	0	0	0	0	0	0	0	0	2	0	0	0	0	0	0	0	0
ENSMUSG00000104488	0	0	0	0	0	0	0	0	0	0	0	0	0	0	0	0	0	0	0
ENSMUSG00000100212	0	0	0	0	0	0	0	0	0	0	0	0	0	0	0	0	0	0	0
ENSMUSG00000102721	0	0	0	0	0	0	0	0	0	0	0	0	0	0	0	0	0	0	0
ENSMUSG00000100648	2	0	1	1	0	0	0	0	0	1	0	0	0	6	0	0	0	0	0
ENSMUSG00002076499	0	0	0	0	0	0	0	0	0	0	0	0	0	0	0	0	0	0	0
ENSMUSG00000099949	0	0	0	0	0	0	0	0	0	1	0	0	0	2	0	0	0	0	0
ENSMUSG00000099918	0	0	0	0	0	0	0	0	0	0	0	0	0	0	0	0	0	0	0
ENSMUSG00000045968	251	91	141	142	117	194	135	262	164	102	160	194	166	217	117	181	147	183	117
ENSMUSG00000043282	0	0	0	1	0	0	0	0	4	0	0	3	0	0	0	0	4	0	0
ENSMUSG00000102459	5	4	2	2	0	0	4	3	4	2	0	3	8	12	4	4	5	4	2
ENSMUSG00000047053	0	0	0	2	1	3	0	3	1	0	2	6	0	0	0	2	0	2	1
ENSMUSG00000099227	0	0	0	0	0	0	0	0	0	0	0	0	0	0	0	0	0	0	0
ENSMUSG00000026107	234	236	240	298	316	190	386	287	180	216	183	261	212	640	639	327	272	357	176
ENSMUSG00000099413	0	0	0	2	0	0	0	0	0	0	0	0	0	0	1	0	0	0	0
ENSMUSG00000103424	0	0	0	0	0	0	0	0	0	0	0	0	0	0	0	0	0	0	0
ENSMUSG00000054976	0	0	0	0	0	0	0	0	0	0	0	0	0	0	0	0	1	0	0
ENSMUSG00000104029	0	0	0	0	0	0	0	0	0	0	0	0	0	0	0	0	0	0	0
ENSMUSG00000101986	3	1	0	3	0	1	0	1	0	0	2	0	1	2	0	0	0	0	3
ENSMUSG00000087008	0	1	0	0	0	0	0	3	0	3	1	2	0	5	0	2	0	2	0
ENSMUSG00000026473	21143	12703	12649	18328	13662	19013	14037	30386	16718	11399	25234	21050	20161	19735	12755	21829	17190	14836	14987
ENSMUSG00000100014	0	0	0	0	0	0	1	0	0	0	1	1	0	0	0	0	0	0	0
ENSMUSG00000101903	0	0	0	0	0	0	2	0	0	0	1	0	1	0	0	0	0	1	0
ENSMUSG00000100502	76	15	12	31	18	62	26	64	23	14	24	38	38	9	8	12	26	21	17
ENSMUSG00000088669	0	0	0	0	0	0	0	0	0	0	0	0	0	0	0	0	0	0	0
ENSMUSG00000066797	0	0	0	0	0	0	0	0	0	0	0	0	0	0	0	0	0	0	0
ENSMUSG00000048960	279	267	271	373	397	278	427	400	255	342	351	401	389	630	333	370	366	243	334
ENSMUSG00000099933	0	0	0	0	0	0	0	0	0	0	0	0	0	0	0	0	0	0	0
ENSMUSG00000100221	0	0	0	0	0	0	0	0	0	0	0	0	0	0	0	0	0	0	0
ENSMUSG00002076439	0	0	0	0	0	0	0	0	0	0	0	0	0	0	0	0	0	0	0
ENSMUSG00000100031	0	0	0	0	0	0	0	0	0	0	0	0	0	0	0	0	0	0	0
ENSMUSG00000077318	0	0	0	0	0	0	0	0	0	0	0	0	0	0	0	0	0	0	0
ENSMUSG00000101827	0	0	0	1	0	0	0	0	0	0	0	0	0	4	0	0	0	1	0
ENSMUSG00000103494	0	0	0	0	0	0	0	0	0	0	0	0	0	0	0	0	0	0	0
ENSMUSG00000067158	33	48	26	44	51	41	56	46	38	21	71	62	74	79	63	53	43	47	31
ENSMUSG00000079465	61	48	37	64	43	42	66	43	32	18	67	44	52	41	36	61	42	46	34
ENSMUSG00002075966	0	0	0	0	0	0	0	0	0	0	0	0	0	0	0	0	0	0	0
ENSMUSG00000004110	0	1	7	1	0	0	2	2	2	0	0	0	1	0	0	6	0	0	1
ENSMUSG00000097564	1	0	1	3	0	2	3	0	0	0	1	0	1	0	2	0	0	0	0
ENSMUSG00000101880	0	0	0	0	0	0	0	0	0	0	0	0	0	0	1	0	0	0	0
ENSMUSG00000101433	0	0	0	0	0	0	0	0	0	0	0	0	0	0	0	0	0	0	0
ENSMUSG00000096950	2	1	2	0	1	0	4	2	1	0	0	2	0	0	4	1	0	1	2
ENSMUSG00000056708	494	168	228	107	160	167	194	230	164	320	182	126	170	318	199	130	111	137	148
ENSMUSG00000026471	616	672	600	620	516	483	521	594	598	674	543	566	473	945	486	553	512	440	675
ENSMUSG00000057715	0	0	3	0	0	0	0	0	0	2	0	0	3	0	0	0	0	0	0
ENSMUSG00000026470	242	169	165	145	161	148	152	177	222	219	149	129	150	367	202	145	171	188	152
ENSMUSG00000103825	0	0	0	0	0	0	0	0	0	0	0	0	0	0	0	0	0	0	0
ENSMUSG00000099845	0	0	0	0	0	0	0	0	0	0	0	0	0	0	0	0	0	0	0
ENSMUSG00000103561	0	0	0	0	0	0	0	0	0	0	0	0	0	0	0	0	0	0	0
ENSMUSG00000101610	1	3	0	1	0	0	0	1	0	0	0	0	0	0	1	0	0	0	0
ENSMUSG00000104181	0	0	1	4	3	0	4	0	2	3	0	1	0	0	2	2	0	0	3
ENSMUSG00000118923	0	0	0	0	0	0	0	0	0	0	0	0	0	0	0	0	0	0	0
ENSMUSG00000098555	0	0	0	0	0	0	0	0	0	0	0	0	0	0	0	0	0	0	0
ENSMUSG00000097628	73	8	3	5	2	5	3	6	5	4	12	7	1	465	5	7	5	4	2
ENSMUSG00000098163	0	0	0	0	0	0	0	0	0	0	0	0	0	0	0	0	0	0	0
ENSMUSG00000097171	0	0	0	0	0	0	0	0	0	0	0	0	0	0	0	0	0	0	0
ENSMUSG00000101314	0	0	0	0	0	0	0	0	0	0	0	0	0	0	0	0	0	0	0
ENSMUSG00000033722	16	5	14	15	28	11	33	28	21	20	5	5	7	27	17	6	9	11	5
ENSMUSG00000103670	0	0	0	0	0	0	0	0	0	0	0	0	5	0	0	0	0	0	0
ENSMUSG00000026150	2458	1790	1739	2243	1881	2040	2132	2591	1920	2026	1999	2018	2229	3889	1958	2288	1962	2006	1993
ENSMUSG00000101450	25	21	20	23	25	14	21	22	12	13	24	24	34	42	30	18	18	24	20
ENSMUSG00000026149	0	0	0	0	0	0	0	1	0	1	0	0	0	0	0	0	0	2	0
ENSMUSG00000114299	0	0	0	0	1	0	0	0	2	0	0	0	0	0	0	0	0	0	0
ENSMUSG00000099771	0	0	0	0	0	0	0	0	0	0	0	0	0	0	0	0	0	0	0
ENSMUSG00000102280	0	0	0	0	0	0	0	2	0	0	0	0	0	0	0	0	0	0	0
ENSMUSG00000100170	0	0	0	0	0	0	0	0	0	0	0	0	0	0	0	0	0	0	0
ENSMUSG00000100744	0	1	0	1	1	0	0	0	0	0	0	0	0	0	0	0	1	0	0
ENSMUSG00002074851	0	0	0	0	0	0	0	0	0	0	0	0	0	0	0	0	0	0	0
ENSMUSG00000026469	3153	4280	3224	3559	3809	2641	2437	2900	3582	2417	3373	3066	2805	6843	2032	3998	3407	2164	3277
ENSMUSG00002076398	0	0	0	0	0	0	0	0	0	0	0	0	0	0	0	0	0	0	0
ENSMUSG00000018417	259	257	280	344	342	293	392	331	292	340	300	305	326	545	294	336	296	291	345
ENSMUSG00000101724	1	0	2	0	0	0	0	0	0	0	0	0	0	0	0	0	0	0	0
ENSMUSG00000100313	0	0	0	0	0	0	1	0	0	0	0	0	0	0	1	0	0	0	0
ENSMUSG00000100696	2	0	1	1	0	0	2	1	0	0	0	1	0	5	0	0	0	1	0
ENSMUSG00002075355	0	0	0	0	0	0	0	0	0	0	0	0	0	0	0	0	0	0	0
ENSMUSG00000072324	1	0	0	0	0	0	2	3	1	0	0	0	1	21	1	0	0	1	3
ENSMUSG00000026490	770	634	615	779	803	650	889	692	717	786	688	635	775	1438	734	806	731	562	746
ENSMUSG00000033701	843	422	498	412	392	545	515	700	530	535	420	423	393	946	381	533	436	487	395
ENSMUSG00000102194	0	0	0	0	0	0	0	0	0	0	0	0	0	0	0	0	0	0	0
ENSMUSG00000103636	1	0	1	0	0	0	1	0	1	0	0	0	0	1	1	0	1	0	0
ENSMUSG00000026468	0	0	0	0	0	0	0	0	0	0	0	0	0	0	0	0	0	0	0
ENSMUSG00000103180	0	0	0	0	0	0	0	0	0	0	1	0	0	0	0	0	0	0	0
ENSMUSG00000062939	0	1	0	0	0	0	0	0	0	1	1	0	1	0	3	0	0	0	0
ENSMUSG00000101628	0	0	0	3	0	0	0	1	0	0	0	0	0	0	0	1	0	0	0
ENSMUSG00000078291	17	4	11	3	0	5	1	2	1	3	2	2	1	202	6	4	2	6	0
ENSMUSG00000109599	13	9	4	7	5	9	9	7	9	1	8	8	6	19	14	6	15	8	6
ENSMUSG00000033684	338	373	342	246	250	245	220	302	301	408	323	257	302	496	289	280	230	242	209
ENSMUSG00000102299	0	0	1	0	0	0	0	0	0	3	0	0	0	0	1	0	0	0	0
ENSMUSG00000102558	0	0	0	0	0	0	0	0	0	0	0	0	0	0	0	0	0	0	2
ENSMUSG00000016918	341	225	235	218	317	142	260	245	253	305	191	157	283	515	183	230	191	191	198
ENSMUSG00000033671	1270	1033	1209	1744	1763	1417	1589	1478	1316	1491	1494	1568	1612	2807	1428	1640	1517	1211	1338
ENSMUSG00000103717	1	0	0	2	1	0	0	1	0	0	0	0	2	0	0	0	0	0	0
ENSMUSG00000103771	0	0	0	0	1	0	0	0	0	0	0	0	0	0	0	0	0	0	0
ENSMUSG00000102837	0	0	0	0	0	0	0	0	0	0	0	0	0	0	0	0	0	0	0
ENSMUSG00000077419	0	0	0	0	0	0	0	0	0	0	0	0	0	0	0	0	0	0	0
ENSMUSG00000102833	0	0	0	0	0	0	2	0	0	2	0	0	0	0	0	0	0	0	0
ENSMUSG00000026489	18901	11100	11571	12273	14222	13864	13301	15132	19115	16638	12385	10762	12371	29578	11444	16706	13323	11264	16182
ENSMUSG00000104520	0	0	1	0	0	6	3	2	1	4	2	1	0	5	2	1	0	0	3
ENSMUSG00000025938	916	762	847	962	1070	798	979	811	929	944	891	821	925	2283	1076	955	850	686	1154
ENSMUSG00000026159	802	635	602	800	836	791	810	856	632	826	722	790	838	1491	770	880	721	714	666
ENSMUSG00000104518	0	0	0	0	0	0	0	0	0	0	0	0	0	0	0	0	0	0	0
ENSMUSG00000069620	0	0	0	0	0	0	0	0	0	0	0	0	0	0	0	0	0	0	0
ENSMUSG00000099498	0	0	0	0	0	0	0	0	0	0	0	0	0	0	0	0	0	0	0
ENSMUSG00000113880	1	0	3	0	0	1	1	2	0	1	1	8	1	6	0	0	3	4	1
ENSMUSG00000113973	0	0	1	0	0	0	0	0	0	0	0	0	0	0	0	0	0	0	0
ENSMUSG00000113846	0	1	0	0	0	0	0	0	0	0	0	0	0	0	0	0	0	0	0
ENSMUSG00000113084	0	0	0	0	0	0	0	0	0	0	0	0	0	0	0	0	0	0	0
ENSMUSG00000042414	0	0	0	0	0	0	0	0	0	0	0	0	0	0	0	0	0	0	0
ENSMUSG00000113925	0	0	0	0	0	0	0	0	0	0	0	0	0	0	0	0	0	0	0
ENSMUSG00000114011	0	0	0	0	0	0	0	0	0	0	0	1	0	0	0	0	0	0	0
ENSMUSG00000113097	0	0	0	0	0	0	0	0	0	0	0	0	0	0	0	0	0	0	0
ENSMUSG00000101784	7	4	0	5	3	0	1	4	2	5	4	0	1	9	5	0	4	0	0
ENSMUSG00000038496	8	0	5	1	2	0	0	1	2	2	0	1	1	0	1	5	2	1	1
ENSMUSG00000100432	0	1	0	1	0	0	0	0	0	0	0	0	2	0	0	0	0	1	0
ENSMUSG00000100190	0	0	0	0	0	1	0	0	0	0	0	0	0	0	0	0	0	0	0
ENSMUSG00000113267	0	0	0	0	0	0	0	0	0	0	0	0	0	0	0	0	0	0	0
ENSMUSG00000104423	0	0	0	0	0	0	0	0	0	0	0	0	0	0	0	0	0	0	0
ENSMUSG00000101315	0	0	0	0	0	0	0	0	0	0	0	0	0	0	0	0	0	0	0
ENSMUSG00000099691	0	0	0	0	0	0	0	0	0	0	0	0	0	0	0	0	0	0	0
ENSMUSG00000026166	0	0	0	0	0	0	0	0	0	0	0	0	0	0	0	0	0	0	0
ENSMUSG00000101173	0	0	1	0	0	0	0	0	0	0	1	0	0	0	1	0	0	0	0
ENSMUSG00000053161	0	0	0	0	0	0	0	0	0	0	0	0	0	0	0	0	0	0	0
ENSMUSG00000101896	1	0	0	0	0	0	0	0	0	0	0	0	0	0	0	0	0	0	0
ENSMUSG00002075005	0	0	0	0	0	0	0	0	0	0	0	0	0	0	0	0	0	0	0
ENSMUSG00000026466	3769	2822	2740	3734	3484	2998	3199	3529	3052	3273	3391	3169	3435	6426	3045	3649	3525	3088	3634
ENSMUSG00000102964	13	4	7	12	3	4	8	11	1	4	6	11	4	21	11	3	6	4	8
ENSMUSG00000010609	210	139	105	169	153	150	190	199	171	161	143	151	129	297	139	164	147	153	141
ENSMUSG00000055676	37	24	18	18	6	8	11	7	11	21	3	14	10	282	9	8	13	10	12
ENSMUSG00000026163	19	3	1	11	5	5	4	5	11	11	1	8	11	20	2	5	4	6	4
ENSMUSG00000079140	4	6	2	3	2	5	5	6	3	4	1	6	7	15	2	3	4	1	6
ENSMUSG00000104374	0	0	0	0	0	0	0	0	0	0	0	0	0	0	0	0	0	0	0
ENSMUSG00000104219	0	0	0	0	0	0	0	0	0	0	0	0	0	0	0	0	0	0	0
ENSMUSG00000100580	0	0	0	0	0	0	0	0	0	0	0	0	0	0	0	0	0	0	0
ENSMUSG00000038855	949	469	477	581	530	523	635	775	759	830	507	523	586	1397	538	632	612	431	556
ENSMUSG00002076780	0	0	0	0	0	0	0	0	0	0	0	0	0	0	0	0	0	0	0
ENSMUSG00000104388	6	3	0	12	2	1	2	3	9	2	5	3	2	13	2	7	5	4	4
ENSMUSG00000077736	0	0	0	0	0	0	0	0	0	0	0	0	0	0	0	0	0	0	0
ENSMUSG00000103123	0	0	0	0	1	0	2	0	0	0	2	0	0	0	0	0	0	2	0
ENSMUSG00000103772	0	0	0	1	0	0	1	0	0	1	0	4	0	6	0	0	0	0	1
ENSMUSG00000053963	55	109	29	36	27	42	28	50	43	15	31	17	51	112	27	36	56	21	36
ENSMUSG00000104210	0	0	0	0	0	0	0	0	0	0	0	0	0	0	0	0	0	0	0
ENSMUSG00000102608	0	0	0	0	0	0	0	0	0	0	0	0	0	0	0	0	0	0	0
ENSMUSG00000045658	103	64	88	108	87	84	77	80	100	88	67	40	90	181	60	84	64	59	48
ENSMUSG00000050565	1590	1106	1288	1460	1242	1244	1366	1514	1342	1382	1252	1179	1198	2745	1206	1445	1360	1320	1403
ENSMUSG00000102750	0	0	0	0	1	0	0	0	0	0	0	0	0	0	0	0	0	0	0
ENSMUSG00000101934	0	0	0	0	0	0	0	0	0	0	0	0	0	1	0	0	0	0	0
ENSMUSG00000098851	0	0	0	0	0	1	0	0	0	0	0	0	0	0	0	0	0	0	0
ENSMUSG00000015484	0	0	0	0	0	0	0	1	0	0	0	0	0	0	0	0	0	0	0
ENSMUSG00000048402	44	28	27	34	21	24	27	30	36	18	27	24	30	58	24	28	25	25	20
ENSMUSG00000098273	0	0	0	0	0	0	0	0	0	0	0	0	0	0	0	0	0	0	0
ENSMUSG00000097408	0	0	0	0	0	0	0	0	0	0	0	0	1	2	0	0	0	0	0
ENSMUSG00000096939	0	0	0	0	0	0	0	0	0	0	0	0	0	0	0	0	0	0	0
ENSMUSG00000100767	0	1	0	0	0	0	0	0	0	0	0	0	0	2	0	0	0	0	0
ENSMUSG00000099860	0	0	0	0	0	0	0	0	0	0	0	0	0	0	0	0	0	0	0
ENSMUSG00000101179	0	0	0	0	0	0	0	0	0	0	0	0	0	0	0	0	0	0	0
ENSMUSG00000037035	10	12	37	33	20	14	18	19	34	24	19	14	27	61	29	18	19	24	35
ENSMUSG00000036766	7	0	1	1	4	1	6	2	0	1	0	2	1	2	2	0	1	2	2
ENSMUSG00000104396	0	0	0	0	0	0	0	0	0	0	0	0	0	0	0	0	0	0	0
ENSMUSG00000102481	0	0	0	0	0	0	0	0	0	0	0	0	0	0	0	0	0	0	0
ENSMUSG00000005886	803	518	613	885	820	631	744	719	761	685	706	705	787	1575	697	784	756	588	808
ENSMUSG00000093254	0	0	0	0	0	0	0	0	0	0	0	0	0	0	0	0	0	0	0
ENSMUSG00000004451	158	125	92	109	97	105	134	128	113	162	77	116	80	225	105	108	84	142	130
ENSMUSG00000101437	0	0	0	0	0	0	0	0	0	0	0	0	0	0	0	0	0	0	0
ENSMUSG00000103506	0	0	0	0	0	0	0	0	0	0	0	0	0	0	0	0	0	0	0
ENSMUSG00000098447	0	4	3	0	0	5	2	1	2	2	3	3	3	0	0	0	1	5	1
ENSMUSG00000103495	8	0	0	0	0	0	0	0	0	1	0	0	0	0	0	0	0	0	0
ENSMUSG00002076346	0	0	0	0	0	0	0	0	0	0	0	0	0	0	0	0	0	0	0
ENSMUSG00000102639	0	0	0	0	0	0	0	0	0	0	0	0	0	0	0	0	0	0	0
ENSMUSG00000098923	75	66	65	74	64	87	73	90	85	87	82	55	74	90	70	60	57	68	87
ENSMUSG00000104170	0	0	0	2	0	0	0	0	0	0	0	0	0	0	3	0	0	0	0
ENSMUSG00000087782	0	0	0	0	0	0	0	0	0	0	0	0	0	0	0	0	1	1	0
ENSMUSG00000101731	0	0	0	1	0	3	0	0	0	0	0	0	0	0	0	1	0	0	0
ENSMUSG00000103085	0	0	0	1	0	0	0	0	1	0	0	0	0	0	2	0	0	2	1
ENSMUSG00000084505	0	0	0	0	0	0	0	0	0	0	0	0	0	0	0	0	0	0	0
ENSMUSG00000102664	0	0	0	0	0	0	1	0	0	2	0	0	0	0	1	0	4	0	0
ENSMUSG00000101476	0	0	0	0	0	0	0	0	0	0	0	0	0	0	0	0	0	0	0
ENSMUSG00000101171	15	5	1	3	0	1	3	1	1	3	2	2	0	32	3	2	0	2	3
ENSMUSG00000026496	1618	1229	1350	1713	1595	1444	1439	1781	1533	1392	1334	1485	1483	3019	1382	1755	1421	1368	1334
ENSMUSG00000025935	280	263	217	352	292	242	232	311	291	276	235	256	306	451	248	253	233	271	246
ENSMUSG00000025937	438	556	427	654	558	528	563	637	512	666	526	608	536	917	619	581	551	634	594
ENSMUSG00000102982	0	2	2	3	0	0	0	1	1	3	2	1	2	0	0	2	1	2	4
ENSMUSG00000067813	0	0	0	0	0	0	0	0	0	0	0	0	2	0	0	0	0	0	3
ENSMUSG00000077368	0	0	0	0	0	0	0	0	0	0	0	0	0	0	0	0	0	0	0
ENSMUSG00000097711	117	15	12	25	3	15	9	14	9	12	9	7	3	581	5	10	12	5	8
ENSMUSG00000102166	0	0	0	0	0	0	0	0	0	0	0	0	0	0	0	0	0	0	0
ENSMUSG00002075174	0	0	0	0	0	0	0	0	0	0	0	0	0	0	0	0	0	0	0
ENSMUSG00000104209	0	0	0	0	0	0	0	0	0	0	0	0	0	0	0	0	0	0	0
ENSMUSG00000101523	1299	1202	1192	1577	1607	1398	1547	1553	1278	1556	1565	1494	1456	2623	1534	1663	1563	1336	1511
ENSMUSG00000026596	835	496	623	776	881	701	772	755	831	861	800	686	709	1498	718	930	694	673	767
ENSMUSG00000104293	0	3	1	2	10	3	3	0	3	6	3	1	3	2	0	6	1	1	2
ENSMUSG00000026219	3420	2632	2984	4009	4113	3180	3509	3671	3969	3962	3604	3788	3794	7382	3470	4085	3748	3391	3624
ENSMUSG00000103505	1	0	0	0	0	1	1	0	1	1	1	0	2	10	0	1	0	0	2
ENSMUSG00000104503	0	0	2	0	0	0	0	1	0	0	0	0	0	0	0	1	0	2	0
ENSMUSG00000073633	42	29	40	32	25	44	29	30	30	45	31	33	22	42	28	43	31	38	41
ENSMUSG00000026220	0	0	0	0	2	1	0	0	2	0	1	0	1	0	0	0	0	0	0
ENSMUSG00000118590	0	0	0	0	0	0	0	0	0	0	0	0	0	0	1	0	0	0	0
ENSMUSG00000099693	0	0	0	0	0	0	0	0	0	0	0	0	0	1	0	0	0	0	1
ENSMUSG00000026104	149	125	122	153	157	122	152	159	120	142	117	149	137	220	150	124	126	172	154
ENSMUSG00000026383	101	83	51	101	88	78	101	136	66	65	135	113	104	179	105	111	84	105	70
ENSMUSG00000099569	4	0	0	0	0	0	0	0	0	0	0	0	0	0	0	0	0	0	0
ENSMUSG00000102687	0	0	0	0	0	0	0	0	0	0	0	0	0	0	0	0	0	0	0
ENSMUSG00000060519	141	119	134	118	118	135	138	164	131	219	115	101	130	210	215	129	114	172	157
ENSMUSG00000060743	1284	1429	1057	1490	1050	1177	1242	1566	1159	1264	1115	1188	1311	1981	1180	1472	1310	1261	1256
ENSMUSG00000073485	59	55	41	44	40	38	38	50	29	32	27	47	38	68	45	40	30	44	44
ENSMUSG00000084558	0	0	0	0	0	0	0	0	0	0	0	0	0	0	0	0	0	0	0
ENSMUSG00000038806	245	207	211	242	213	232	233	289	162	203	243	216	248	432	278	272	240	204	212
ENSMUSG00000052477	0	0	1	0	0	0	0	0	0	0	0	0	0	2	0	1	0	0	1
ENSMUSG00000103979	1	4	1	5	1	3	1	2	2	2	3	2	0	23	0	1	2	4	1
ENSMUSG00000064281	101	58	40	56	21	54	39	64	48	51	41	35	27	332	45	59	57	43	33
ENSMUSG00002076475	0	0	0	0	0	0	0	0	0	0	0	0	0	0	0	0	0	0	0
ENSMUSG00000118640	0	0	0	0	0	0	0	0	0	0	0	0	0	0	0	0	0	0	0
ENSMUSG00000104251	0	0	0	0	0	0	0	0	0	0	0	0	0	0	0	0	0	0	0
ENSMUSG00000061852	5	0	0	1	1	5	2	0	0	0	0	4	0	5	3	0	0	2	2
ENSMUSG00000089976	5	0	0	2	0	0	0	0	0	0	0	0	0	1	0	0	0	0	0
ENSMUSG00000033557	1503	1391	1297	1592	1700	1340	1433	1486	1974	1950	1623	1442	1391	3379	1494	1689	1546	1405	1827
ENSMUSG00000102961	0	0	0	0	0	0	0	0	0	0	0	0	0	0	0	0	0	0	0
ENSMUSG00000046057	0	0	0	0	0	0	0	0	0	0	0	0	0	0	0	1	0	0	0
ENSMUSG00000101279	0	0	0	0	0	0	0	0	0	0	0	0	1	2	0	0	0	0	0
ENSMUSG00000066652	0	0	0	2	0	0	0	0	0	0	0	0	0	0	0	0	0	0	0
ENSMUSG00000025932	738	582	450	776	812	589	880	795	526	606	560	653	661	2430	609	940	716	652	694
ENSMUSG00002075819	0	0	3	0	0	0	0	0	0	0	0	0	2	0	0	0	0	0	0
ENSMUSG00000102588	0	0	0	0	0	0	1	0	0	0	0	1	0	2	0	0	0	1	0
ENSMUSG00000054493	0	2	2	4	1	1	2	2	3	6	4	2	4	5	0	0	2	0	3
ENSMUSG00000089844	0	0	1	0	0	0	0	0	0	1	0	0	0	3	0	0	1	0	0
ENSMUSG00000073631	0	0	0	0	0	0	0	0	0	0	0	0	0	0	0	0	0	0	0
ENSMUSG00000026520	257	160	159	149	164	185	193	231	167	179	167	190	148	353	155	189	192	127	143
ENSMUSG00000025930	19	27	21	24	6	13	21	19	24	11	15	24	15	31	5	17	11	21	9
ENSMUSG00000103492	1	2	0	2	1	1	6	1	1	2	3	0	3	0	3	3	2	0	1
ENSMUSG00000081201	136	138	125	150	130	158	126	201	150	136	125	114	132	357	125	131	139	152	129
ENSMUSG00000038793	48	6	7	8	7	9	6	7	8	6	9	11	4	0	1	7	7	10	8
ENSMUSG00000082193	490	520	457	522	420	471	492	677	575	508	429	412	456	1314	446	540	471	497	410
ENSMUSG00000090128	0	0	0	0	0	0	0	0	0	0	0	0	0	0	0	0	0	0	0
ENSMUSG00000026384	342	456	476	496	547	356	451	339	357	671	376	387	392	979	556	511	409	439	508
ENSMUSG00000091876	49	12	7	21	17	10	10	22	6	9	11	7	19	95	4	10	6	15	17
ENSMUSG00000103146	0	1	0	0	0	1	0	0	0	0	0	0	0	0	0	0	0	0	0
ENSMUSG00000100436	0	0	0	0	0	0	0	0	0	0	0	0	0	0	0	0	0	0	0
ENSMUSG00000090277	0	0	0	0	0	0	0	0	0	0	0	0	0	0	0	0	0	0	0
ENSMUSG00000100042	0	0	0	0	0	0	0	0	0	0	0	0	0	0	0	0	0	0	0
ENSMUSG00000100636	2	0	0	0	0	2	3	1	0	0	2	0	0	0	1	0	0	0	0
ENSMUSG00000101224	0	0	0	0	1	0	1	0	3	0	2	0	0	0	2	2	0	1	0
ENSMUSG00000036975	283	153	181	245	205	227	252	328	286	240	191	204	221	469	207	252	202	212	237
ENSMUSG00000032769	0	0	0	0	0	0	0	0	0	0	0	0	0	0	0	0	0	0	0
ENSMUSG00000088159	0	0	0	0	0	0	0	0	0	0	0	0	0	0	0	0	0	0	0
ENSMUSG00000073737	1016	366	282	425	230	334	287	367	394	355	247	253	252	15344	286	348	279	260	255
ENSMUSG00000092083	0	0	1	0	0	0	1	1	0	0	0	0	0	0	0	0	0	0	0
ENSMUSG00000102937	0	0	0	0	0	0	0	0	0	0	0	0	0	0	0	0	0	0	0
ENSMUSG00000104149	0	0	0	0	0	0	0	0	0	0	0	0	0	0	0	0	0	0	0
ENSMUSG00000088829	0	0	0	0	0	0	0	0	0	0	0	0	0	0	0	0	0	0	0
ENSMUSG00000026519	784	429	575	608	551	515	603	650	769	523	500	559	574	1190	488	634	576	535	565
ENSMUSG00000085563	0	0	0	1	1	0	1	1	0	2	1	0	1	0	0	0	1	1	2
ENSMUSG00000103930	0	0	0	0	0	0	0	0	0	0	0	0	0	0	0	0	1	0	0
ENSMUSG00000036962	0	2	0	0	0	0	0	0	0	0	0	0	0	0	1	0	0	0	0
ENSMUSG00000092245	0	0	0	0	0	0	0	0	0	0	0	0	0	0	0	0	0	0	0
ENSMUSG00000026387	69	84	76	56	34	66	63	75	80	109	54	46	55	116	64	64	55	55	67
ENSMUSG00000038776	504	271	284	316	312	274	268	471	369	362	248	227	353	686	274	320	306	303	355
ENSMUSG00000050777	293	141	217	226	186	294	341	412	298	451	387	398	278	500	184	392	337	328	253
ENSMUSG00000103516	0	0	0	0	0	0	0	0	0	0	0	0	0	0	0	0	0	0	0
ENSMUSG00000102858	0	0	0	0	0	0	0	0	0	0	0	0	0	0	0	0	0	0	0
ENSMUSG00000038768	0	0	0	0	0	0	0	0	0	0	0	0	0	0	0	0	0	0	0
ENSMUSG00000104390	0	0	0	0	0	0	0	0	0	0	0	0	0	0	0	0	0	0	0
ENSMUSG00000103328	0	0	0	0	0	0	0	0	0	0	0	0	0	0	0	0	0	0	0
ENSMUSG00000102219	0	0	0	0	0	0	0	0	0	0	0	0	0	0	1	0	0	0	0
ENSMUSG00000026516	329	340	335	453	434	368	474	468	387	372	352	435	486	796	470	457	417	372	411
ENSMUSG00000103178	0	0	0	0	0	0	0	0	0	0	0	0	0	0	0	0	0	0	0
ENSMUSG00000062169	739	679	666	877	830	748	831	1003	941	846	831	810	751	1648	661	986	784	736	720
ENSMUSG00000026103	1753	1356	1213	1887	1886	1538	1719	1900	1407	1503	1607	1660	1770	3315	1882	1874	1494	1555	1402
ENSMUSG00000099648	0	0	0	0	0	0	0	0	0	0	0	0	0	0	0	0	0	0	0
ENSMUSG00000065192	0	0	0	0	0	0	0	0	0	0	0	0	0	0	0	0	0	0	0
ENSMUSG00000002881	207	217	154	215	273	152	243	243	231	220	177	158	239	480	217	177	205	237	227
ENSMUSG00000097833	2	2	1	3	3	4	1	4	2	4	2	1	1	35	1	0	1	0	1
ENSMUSG00000101501	0	1	0	0	0	1	2	0	1	0	0	5	0	5	2	0	0	0	0
ENSMUSG00000100120	0	0	0	0	2	0	0	0	0	0	0	0	0	0	1	1	0	0	0
ENSMUSG00000099878	0	0	0	0	0	0	0	0	0	0	0	0	0	0	0	0	0	0	0
ENSMUSG00000100007	41	22	20	41	20	24	18	34	13	14	8	25	26	149	15	16	22	21	19
ENSMUSG00000058665	20	15	59	4	7	8	5	6	128	201	21	3	5	14	11	3	4	1	162
ENSMUSG00000099957	2	0	0	0	0	0	1	0	0	0	0	0	0	0	0	0	0	0	0
ENSMUSG00000101700	0	0	0	0	0	0	0	0	0	0	0	0	0	0	0	1	0	1	0
ENSMUSG00000104332	0	0	0	0	0	0	0	0	0	0	0	0	0	1	0	0	0	0	0
ENSMUSG00000043015	48	27	16	34	33	26	24	25	22	30	18	21	26	63	40	29	14	33	31
ENSMUSG00000103630	0	1	1	0	0	0	3	0	0	0	0	0	0	0	0	0	0	0	0
ENSMUSG00000038733	3620	2926	2928	3743	3563	3208	3477	3512	3300	4251	3419	3370	3484	6489	3784	3679	3390	2930	3411
ENSMUSG00000003721	1260	1208	1020	1244	1255	1140	1200	1500	1255	1139	1160	1256	1079	2340	1168	1310	1206	1136	1247
ENSMUSG00000104253	22	6	7	11	6	1	10	7	2	3	2	3	16	14	0	13	4	5	7
ENSMUSG00000054135	25	17	6	11	10	6	16	11	13	10	10	10	18	23	10	17	15	12	8
ENSMUSG00000101791	0	0	0	1	0	0	1	0	0	0	0	0	0	0	4	0	0	0	0
ENSMUSG00000081214	132	152	118	151	101	145	133	228	199	123	108	124	94	374	113	131	119	141	111
ENSMUSG00000103260	12	9	9	17	12	21	5	17	8	14	5	13	10	15	9	3	10	13	8
ENSMUSG00000041439	207	162	120	159	157	158	164	163	181	187	131	120	165	273	153	174	143	127	151
ENSMUSG00000100302	0	0	0	0	0	0	0	0	0	0	0	0	0	0	0	0	0	0	0
ENSMUSG00000100230	0	0	0	0	0	0	0	0	0	0	0	0	0	0	0	0	0	0	0
ENSMUSG00000026514	0	0	0	0	0	0	0	0	0	0	1	0	0	2	1	0	0	0	0
ENSMUSG00000102276	0	0	0	0	0	0	0	0	0	0	0	0	0	0	0	0	0	0	0
ENSMUSG00000089888	0	0	0	0	0	0	0	0	0	0	0	0	0	0	0	0	0	0	0
ENSMUSG00000089927	0	0	0	0	0	0	0	0	0	0	0	0	0	0	0	0	0	0	0
ENSMUSG00000026102	150	122	151	152	170	134	174	197	128	204	183	129	123	216	133	154	144	141	152
ENSMUSG00000041426	531	540	486	652	550	589	625	724	568	758	505	567	599	962	644	638	487	587	538
ENSMUSG00000089802	0	0	0	0	0	0	0	0	0	0	1	0	0	0	0	0	0	0	0
ENSMUSG00000026339	429	236	278	329	390	376	349	377	269	315	305	343	328	790	390	375	419	314	340
ENSMUSG00000085857	0	0	0	0	0	0	0	0	0	0	0	0	1	0	1	1	0	0	1
ENSMUSG00000083582	15	9	1	4	0	7	5	0	0	3	5	3	4	17	2	2	1	4	3
ENSMUSG00000050534	0	0	0	0	0	0	0	0	0	0	0	0	0	0	0	2	0	0	0
ENSMUSG00000081130	0	0	0	0	0	0	0	0	0	0	0	0	0	0	0	0	0	0	0
ENSMUSG00000043629	20	36	27	34	34	14	33	23	38	19	13	14	22	48	12	13	16	22	17
ENSMUSG00000026100	837	1374	1235	934	647	725	569	820	1298	1463	1232	872	848	1738	504	885	698	794	1250
ENSMUSG00000001674	141	127	112	149	119	127	123	175	111	133	113	116	125	416	104	141	144	151	152
ENSMUSG00000102006	0	0	0	0	0	0	0	0	0	0	0	0	0	0	0	0	0	0	0
ENSMUSG00000102488	0	0	0	0	0	0	0	0	0	0	0	1	0	0	0	0	0	0	0
ENSMUSG00000083584	0	0	0	0	0	0	0	0	0	0	0	0	0	0	0	0	0	0	0
ENSMUSG00000100913	1	0	1	0	0	1	2	0	1	1	2	0	0	2	1	1	0	1	0
ENSMUSG00002076253	0	0	0	0	0	0	0	0	0	0	0	0	0	0	0	0	0	0	0
ENSMUSG00000099960	0	0	0	0	0	0	0	0	0	0	0	0	0	0	0	0	0	0	0
ENSMUSG00000089274	0	0	0	0	0	0	0	0	0	0	0	0	0	0	0	0	0	0	0
ENSMUSG00000103263	0	0	0	0	0	0	0	0	0	0	0	0	0	0	0	0	0	0	0
ENSMUSG00000089190	0	0	0	0	0	0	0	0	0	0	0	0	0	0	0	0	0	0	0
ENSMUSG00000099451	0	0	0	0	0	0	0	0	0	0	0	0	0	0	0	0	0	0	0
ENSMUSG00000104180	0	0	0	0	0	0	0	0	0	0	0	0	0	0	0	0	0	0	0
ENSMUSG00000100762	0	0	0	0	0	0	0	0	0	0	0	0	0	0	0	0	0	0	0
ENSMUSG00000100405	216	83	56	75	46	57	63	116	82	87	80	64	82	419	78	49	66	57	66
ENSMUSG00000100525	0	0	0	0	0	0	0	0	0	0	0	0	0	0	0	0	0	0	0
ENSMUSG00000101495	0	0	0	0	0	0	0	0	0	0	0	0	0	0	0	0	0	0	0
ENSMUSG00000036707	5301	4673	4860	5296	4943	4965	5314	6034	5185	7298	5446	5800	5162	11311	5077	5682	5014	5594	5451
ENSMUSG00000026223	601	553	557	357	362	318	401	393	417	364	331	298	375	655	332	401	288	442	324
ENSMUSG00000026224	0	1	0	0	0	0	1	0	0	0	0	0	0	0	0	0	0	0	0
ENSMUSG00000099767	0	0	0	0	0	0	0	0	4	0	0	0	0	0	0	0	0	0	0
ENSMUSG00000049608	0	0	0	0	0	0	0	0	0	0	0	0	0	0	0	0	0	0	0
ENSMUSG00000036815	0	0	0	0	0	0	0	0	0	0	0	0	0	0	2	0	0	0	0
ENSMUSG00000102801	0	0	0	0	0	0	0	0	0	0	0	0	0	0	0	0	0	0	0
ENSMUSG00000102681	0	0	0	0	0	0	0	0	0	0	0	0	0	0	0	0	0	0	0
ENSMUSG00000077472	0	0	0	0	0	0	0	0	0	0	0	0	0	0	0	0	0	0	0
ENSMUSG00000104410	0	0	0	0	0	0	0	0	0	0	0	0	0	0	0	0	0	0	0
ENSMUSG00000102521	0	0	0	0	0	0	0	0	0	0	0	0	0	0	0	0	0	0	0
ENSMUSG00000104205	0	0	0	0	0	0	0	0	0	0	0	0	0	0	0	0	0	0	0
ENSMUSG00000102902	0	0	0	0	0	0	0	0	0	0	0	0	0	0	0	0	0	0	0
ENSMUSG00000101985	0	0	0	0	0	0	0	0	0	0	0	0	0	0	0	0	0	0	0
ENSMUSG00000101994	0	0	0	0	0	0	0	0	0	0	0	0	0	0	0	0	0	0	0
ENSMUSG00000102940	0	0	0	0	0	0	0	0	0	0	0	0	0	0	0	0	0	0	0
ENSMUSG00000103914	0	0	0	0	0	0	0	0	0	0	0	0	0	0	0	0	0	0	0
ENSMUSG00000065340	0	0	0	0	0	0	0	0	0	0	0	0	0	0	0	0	0	0	0
ENSMUSG00000101006	0	0	0	0	0	0	0	0	0	0	0	0	0	0	0	0	0	0	0
ENSMUSG00000102240	0	0	0	0	0	0	0	0	0	0	0	0	0	0	0	0	0	0	0
ENSMUSG00000099574	0	0	0	0	0	0	0	0	0	0	0	0	0	0	0	0	0	0	0
ENSMUSG00000025939	111	186	174	214	156	140	152	181	152	247	198	162	187	333	171	167	199	166	159
ENSMUSG00000102457	3	1	1	3	0	0	0	0	0	1	0	1	0	0	3	0	0	1	0
ENSMUSG00000096141	0	0	0	0	0	0	0	1	0	0	0	0	2	0	0	1	0	0	0
ENSMUSG00000026094	171	139	136	148	155	146	144	190	143	159	172	150	199	301	151	163	170	149	130
ENSMUSG00000102405	0	0	0	0	0	0	0	0	0	0	0	0	0	0	0	0	0	0	0
ENSMUSG00000026341	633	454	487	511	450	409	411	529	437	640	447	411	459	937	493	540	413	432	524
ENSMUSG00000102063	0	0	0	0	0	0	0	0	0	0	0	0	0	0	0	0	0	0	0
ENSMUSG00000079658	1222	1232	857	1262	941	1048	1020	1386	1155	1005	916	1060	1033	2001	1022	1240	1102	1090	975
ENSMUSG00000097744	0	0	0	0	0	0	0	0	0	0	0	0	0	0	0	0	0	0	0
ENSMUSG00000100959	0	0	0	0	0	0	0	0	0	0	1	0	0	0	0	0	0	0	0
ENSMUSG00000026342	391	626	734	402	421	391	491	442	485	892	427	336	338	620	474	370	378	422	579
ENSMUSG00000025940	1175	822	821	1154	811	1104	1108	1393	1028	1063	793	1073	1060	1917	1034	1152	874	1098	935
ENSMUSG00000101015	0	0	0	0	0	0	0	0	0	0	0	0	0	0	0	0	0	0	0
ENSMUSG00000026343	0	0	0	0	0	0	0	0	0	0	0	0	0	0	0	0	0	0	0
ENSMUSG00000025779	12	6	4	3	8	5	3	5	4	8	1	7	1	11	10	3	8	3	6
ENSMUSG00000100093	0	0	0	0	0	0	0	0	0	0	0	0	0	0	0	0	0	0	0
ENSMUSG00000091020	31	33	32	38	31	26	18	38	33	29	32	32	21	99	34	35	19	32	39
ENSMUSG00000026344	2	0	0	0	0	0	1	0	0	0	0	0	0	0	0	0	0	0	0
ENSMUSG00000101640	0	0	0	0	0	0	1	0	0	0	0	0	0	0	1	0	0	2	1
ENSMUSG00000104133	0	0	0	0	0	0	0	1	0	0	0	0	0	0	0	0	1	2	0
ENSMUSG00000042686	11381	8806	10124	12233	9933	11388	11164	12076	10659	8802	9867	10329	11160	17515	10178	11020	10356	10895	9688
ENSMUSG00000100110	11	6	10	16	10	13	7	13	12	8	5	10	16	15	19	11	9	10	13
ENSMUSG00000025777	875	755	621	1145	829	864	960	914	612	711	810	1214	1029	1551	853	755	713	739	687
ENSMUSG00000099899	1	0	1	0	0	0	3	1	0	0	0	3	1	0	1	0	0	1	0
ENSMUSG00000100272	0	0	0	0	0	0	0	0	0	0	0	0	0	0	0	0	0	0	0
ENSMUSG00000100398	1	1	0	1	2	2	0	5	0	0	1	2	2	3	0	0	0	3	1
ENSMUSG00000101589	33	31	36	47	41	35	29	49	38	40	32	54	46	113	48	52	41	54	34
ENSMUSG00000102048	0	0	0	0	0	0	0	1	0	0	0	0	0	0	1	0	0	0	0
ENSMUSG00000089534	0	0	0	0	0	0	0	0	0	0	0	0	0	0	0	0	0	0	0
ENSMUSG00000042807	97	110	137	152	181	143	111	138	77	95	131	127	168	234	112	159	120	66	140
ENSMUSG00000067780	3	9	17	12	9	3	12	9	9	16	7	12	11	9	10	6	3	5	14
ENSMUSG00000100053	1	2	0	0	2	8	2	3	0	0	0	2	1	1	0	1	0	4	0
ENSMUSG00000098443	0	0	0	0	0	0	0	0	0	0	0	0	0	0	0	0	0	0	0
ENSMUSG00000087949	0	0	0	0	0	0	0	0	0	0	0	0	0	0	0	0	0	0	0
ENSMUSG00000102868	0	0	0	0	0	0	0	0	0	0	0	0	0	0	0	0	0	0	0
ENSMUSG00000119657	0	0	0	0	0	0	0	0	0	0	0	0	0	2	0	0	0	0	0
ENSMUSG00000085125	4	0	1	0	3	0	0	3	0	0	0	0	0	3	2	0	0	0	0
ENSMUSG00000025776	13	18	35	19	38	15	33	27	30	31	24	12	21	37	23	30	9	16	16
ENSMUSG00000099895	0	0	0	0	0	0	0	0	0	0	0	0	0	0	0	0	0	0	0
ENSMUSG00000100554	1	2	0	3	1	0	0	3	0	0	1	1	0	2	1	1	2	3	0
ENSMUSG00000099473	0	0	0	0	0	0	0	0	0	0	0	0	0	0	0	0	0	0	0
ENSMUSG00000099591	0	0	0	0	0	0	0	0	0	0	0	0	0	0	0	0	0	0	0
ENSMUSG00000109887	0	0	0	0	0	0	0	0	0	0	0	0	0	0	0	0	0	0	0
ENSMUSG00000102001	0	0	0	0	0	0	0	0	0	0	0	0	0	0	0	0	0	0	0
ENSMUSG00000101717	0	0	0	0	0	0	0	0	0	0	0	0	0	0	0	0	0	0	0
ENSMUSG00000025983	0	3	0	2	3	0	0	1	3	2	2	2	3	0	1	1	1	1	1
ENSMUSG00000025774	0	0	0	0	0	0	0	0	0	0	0	0	0	0	0	0	0	0	0
ENSMUSG00000070977	0	0	0	0	0	0	0	0	0	0	0	0	0	0	0	0	0	0	0
ENSMUSG00000073735	0	0	0	0	0	0	0	0	0	0	0	0	0	0	0	0	0	0	0
ENSMUSG00000041303	259	215	211	296	265	232	243	288	184	257	223	254	273	530	271	306	227	232	252
ENSMUSG00000109809	0	0	0	0	0	0	0	0	0	0	0	0	0	0	0	0	0	0	0
ENSMUSG00000049690	12	8	10	12	21	8	14	6	9	6	16	6	6	35	6	10	6	6	12
ENSMUSG00000067773	0	0	0	0	0	0	0	0	0	0	0	0	0	0	0	0	0	0	0
ENSMUSG00000101685	1	4	0	3	1	1	0	0	0	0	0	0	1	2	0	0	0	1	1
ENSMUSG00000101306	0	0	1	0	0	0	0	0	0	0	0	0	0	0	0	0	0	1	0
ENSMUSG00000104519	0	0	0	0	2	2	0	0	0	1	0	0	0	0	0	0	0	1	0
ENSMUSG00000088800	0	0	0	0	0	0	0	0	0	0	0	0	0	0	0	0	0	0	0
ENSMUSG00000102723	0	0	0	0	0	0	0	0	0	0	0	0	0	0	0	0	0	0	0
ENSMUSG00000101644	0	0	0	0	0	0	0	0	0	0	0	0	0	0	0	0	0	0	0
ENSMUSG00000103824	0	0	0	0	0	0	0	0	0	0	0	0	0	0	0	0	0	0	0
ENSMUSG00000099433	0	0	0	0	0	0	0	0	0	0	0	0	0	0	0	0	0	0	0
ENSMUSG00000101600	0	0	0	0	0	0	0	0	0	0	0	0	0	0	0	0	0	0	0
ENSMUSG00000089787	0	0	0	0	0	0	0	0	0	0	0	0	0	0	0	0	0	0	0
ENSMUSG00000101385	0	0	0	0	0	0	0	0	0	0	0	0	0	0	0	0	0	0	0
ENSMUSG00000042596	0	0	0	0	0	0	0	0	0	0	0	0	0	0	0	0	0	0	0
ENSMUSG00000100720	39	32	20	31	27	27	13	39	18	27	28	31	30	271	24	27	32	28	17
ENSMUSG00000073678	75	69	74	121	127	95	103	101	130	76	78	121	113	189	112	126	99	96	89
ENSMUSG00000104136	0	0	0	0	0	0	0	0	0	0	0	0	0	0	0	0	0	0	0
ENSMUSG00000101130	0	0	0	0	0	0	0	0	0	0	0	0	0	0	0	0	0	0	0
ENSMUSG00000036155	42	22	22	26	30	13	44	30	27	30	29	20	29	72	15	30	40	18	29
ENSMUSG00000104039	0	0	0	0	0	0	0	0	0	0	0	0	0	0	0	0	0	0	0
ENSMUSG00000104378	0	0	0	0	0	0	0	0	0	0	0	0	0	0	0	0	0	0	3
ENSMUSG00000099471	182	66	48	40	23	37	22	53	55	31	38	35	31	378	34	53	45	36	24
ENSMUSG00000106307	0	0	0	0	0	0	0	0	0	0	0	0	0	0	0	0	0	0	0
ENSMUSG00002075922	0	0	0	0	0	0	0	0	0	0	0	0	0	0	0	0	0	0	0
ENSMUSG00000065687	0	0	0	0	0	0	0	0	0	0	0	0	0	0	0	0	0	0	0
ENSMUSG00000103390	0	0	0	0	0	2	0	0	0	0	0	0	0	0	0	0	0	0	0
ENSMUSG00000026594	17	40	22	52	17	18	41	29	24	20	13	8	26	50	17	28	21	20	32
ENSMUSG00000025927	0	0	0	0	0	0	0	0	0	0	0	1	0	0	2	0	0	0	0
ENSMUSG00000100538	0	0	0	0	0	0	0	0	0	0	0	0	0	0	0	0	0	0	0
ENSMUSG00000101117	0	0	0	0	0	0	0	0	0	0	0	0	0	0	0	0	0	0	0
ENSMUSG00000100204	74	29	19	46	22	17	25	38	25	23	26	20	27	170	14	24	25	27	28
ENSMUSG00002076883	0	0	0	0	0	0	0	0	0	0	0	0	0	0	0	0	0	0	0
ENSMUSG00000102597	0	0	0	0	0	0	0	0	0	0	0	0	0	0	0	0	0	0	0
ENSMUSG00000101964	0	0	0	0	0	0	0	0	0	0	0	0	0	0	0	0	0	0	0
ENSMUSG00000097260	2	1	1	1	0	0	0	0	0	1	0	0	1	3	2	0	1	0	0
ENSMUSG00000073482	0	1	0	0	1	0	0	1	0	0	0	0	0	0	0	0	0	0	1
ENSMUSG00000033544	60	51	47	93	53	40	84	62	43	40	57	40	90	203	49	55	83	59	39
ENSMUSG00000103303	0	0	1	0	0	0	0	0	0	0	0	0	0	2	1	0	2	0	0
ENSMUSG00000102960	0	0	0	0	0	0	0	0	0	0	0	0	0	0	0	0	0	0	0
ENSMUSG00000101905	0	0	0	0	0	0	0	0	0	0	0	0	0	0	0	0	0	0	0
ENSMUSG00000101768	0	0	0	0	0	0	0	0	0	0	0	0	0	0	0	0	0	0	0
ENSMUSG00000103325	0	0	0	0	0	0	0	0	0	0	0	0	0	0	0	0	0	0	0
ENSMUSG00000026347	0	0	0	0	0	0	0	0	0	0	0	0	0	0	0	0	0	0	0
ENSMUSG00000026348	4	0	4	4	7	2	2	1	0	2	3	1	3	5	2	5	4	3	3
ENSMUSG00000102014	11	1	3	3	3	2	5	9	3	4	3	0	2	5	2	3	1	2	0
ENSMUSG00000026510	310	217	212	232	235	265	235	283	182	226	225	223	219	423	217	272	249	216	230
ENSMUSG00000043760	0	0	0	0	0	0	0	1	0	0	0	0	0	0	0	0	0	0	0
ENSMUSG00000091806	0	0	0	0	0	0	0	0	0	0	0	0	0	0	0	0	0	0	0
ENSMUSG00000101853	0	0	0	0	0	0	0	0	0	0	0	0	0	0	0	0	0	0	0
ENSMUSG00000104095	0	0	0	0	0	0	0	0	0	0	0	0	0	0	0	0	0	0	0
ENSMUSG00000089914	0	0	0	0	0	0	0	0	0	0	0	0	0	0	0	0	0	0	0
ENSMUSG00000090142	1	1	0	0	0	0	0	0	0	0	0	0	0	11	0	1	1	0	0
ENSMUSG00000070175	0	0	0	0	0	0	0	0	0	0	0	0	0	0	0	0	0	0	0
ENSMUSG00000099906	18	21	11	2	3	1	6	11	4	55	7	3	8	2	33	4	6	7	14
ENSMUSG00000065559	0	0	0	0	0	0	0	0	0	0	0	0	0	0	0	0	0	0	0
ENSMUSG00000065480	0	0	0	0	0	0	0	0	0	0	0	0	0	0	0	0	0	0	0
ENSMUSG00000025929	0	0	0	0	0	0	0	0	0	0	0	0	0	0	0	0	0	0	0
ENSMUSG00000026349	1128	906	892	1148	1269	1066	1235	1371	869	1104	1066	1307	1347	2500	1205	1249	1365	1203	1221
ENSMUSG00000041872	0	1	0	1	0	0	0	1	0	1	0	3	2	0	0	2	0	0	0
ENSMUSG00000052331	134	107	104	157	157	126	189	133	118	127	113	117	160	302	97	162	162	122	124
ENSMUSG00000026234	2240	3486	3038	3694	3199	3054	3339	3821	3300	3432	3301	3051	3230	6550	3028	3889	3341	3096	3358
ENSMUSG00000101674	0	0	0	0	0	1	0	0	0	0	0	0	0	0	0	0	0	0	0
ENSMUSG00000102503	0	0	0	0	0	0	0	0	0	0	0	0	1	10	0	0	2	0	0
ENSMUSG00000064837	0	0	0	0	0	0	0	0	0	0	0	0	0	0	0	0	0	0	0
ENSMUSG00002075552	0	0	0	0	0	0	0	0	0	0	0	0	0	0	0	0	0	0	0
ENSMUSG00000104627	0	0	0	0	0	0	0	0	0	0	0	0	0	0	0	0	0	0	0
ENSMUSG00000102642	0	0	0	0	0	1	0	0	0	0	0	0	0	0	0	0	0	2	0
ENSMUSG00002076827	0	0	0	0	0	0	0	0	0	0	0	0	0	0	0	0	0	0	0
ENSMUSG00000064823	0	0	0	0	0	0	0	0	0	0	0	0	0	0	0	0	0	0	0
ENSMUSG00000073627	42	13	16	26	25	21	26	38	25	22	25	20	25	58	23	30	22	24	17
ENSMUSG00000026509	1281	1460	1434	1375	1431	1320	1365	1462	1653	1659	1135	1225	1223	2386	1485	1482	1186	1243	1226
ENSMUSG00000110510	0	0	1	0	0	0	0	0	0	0	0	0	0	0	0	0	0	0	0
ENSMUSG00000102234	0	2	0	0	0	0	0	0	0	0	0	0	0	0	0	0	3	0	0
ENSMUSG00000104415	1	0	1	1	0	5	3	1	9	1	1	1	5	6	2	0	0	3	2
ENSMUSG00000026237	0	0	0	0	0	0	0	0	0	0	0	0	0	0	0	0	0	0	0
ENSMUSG00000036574	0	0	0	0	0	0	0	0	0	0	0	0	0	0	0	0	0	0	0
ENSMUSG00000101328	0	0	0	0	0	0	0	0	0	0	0	0	0	0	0	0	0	0	0
ENSMUSG00000051590	0	0	1	1	0	0	0	1	0	2	0	3	1	0	0	3	0	5	1
ENSMUSG00000041859	59	64	55	62	64	49	55	83	82	50	58	67	81	120	55	69	83	53	66
ENSMUSG00000099714	0	0	0	0	0	0	0	0	0	0	0	0	0	0	0	0	0	0	0
ENSMUSG00000102121	0	0	0	0	0	0	0	0	0	0	0	0	0	0	0	0	0	0	0
ENSMUSG00000088858	0	0	0	0	0	0	0	0	0	0	0	0	0	0	0	0	0	0	0
ENSMUSG00000097934	0	2	0	0	0	0	0	1	0	0	0	0	0	0	0	1	0	0	0
ENSMUSG00000026592	0	0	0	0	0	0	0	0	0	0	0	0	0	2	0	0	0	0	0
ENSMUSG00000109913	0	0	0	0	1	0	0	2	0	0	0	0	2	6	0	0	0	0	0
ENSMUSG00000025982	2643	2710	2598	3183	2902	3090	2931	3260	2524	3375	3141	3197	3187	5444	2971	3195	2933	2866	2948
ENSMUSG00000103030	0	1	0	1	0	0	3	1	0	0	0	0	1	0	2	0	0	1	0
ENSMUSG00000026238	332	200	181	262	198	198	199	267	235	265	176	181	203	650	201	214	207	232	204
ENSMUSG00000025931	28	23	15	29	21	23	20	16	12	36	21	28	37	29	22	21	26	27	18
ENSMUSG00000077314	0	0	0	0	0	0	0	0	0	0	0	0	0	0	0	0	0	0	0
ENSMUSG00000100929	0	0	0	0	0	0	0	0	0	0	0	0	0	0	0	0	0	0	0
ENSMUSG00000041809	2	8	3	3	2	0	8	1	7	5	5	4	5	8	10	0	1	3	0
ENSMUSG00000026239	340	347	295	282	237	281	293	432	382	367	287	299	239	668	248	316	295	285	261
ENSMUSG00000102927	0	1	0	0	0	0	0	1	0	0	0	0	0	0	0	0	0	1	0
ENSMUSG00000025981	287	279	186	355	216	239	235	313	236	247	215	289	295	519	249	282	242	152	217
ENSMUSG00000101122	10	10	4	5	5	17	13	4	6	12	16	7	7	3	16	6	9	2	12
ENSMUSG00000041779	105	76	101	67	88	67	80	78	73	103	74	63	68	149	100	89	74	99	63
ENSMUSG00000099971	0	0	0	0	0	0	0	0	0	0	0	0	0	0	0	0	0	0	0
ENSMUSG00000100819	0	2	1	0	0	3	4	0	0	1	2	0	0	0	1	2	1	1	1
ENSMUSG00000036104	975	803	722	898	933	876	898	1006	763	910	896	1009	909	1824	873	1025	837	784	917
ENSMUSG00000025933	39	31	17	16	34	28	9	24	11	19	17	11	19	39	17	19	13	19	23
ENSMUSG00000102633	0	0	0	0	0	0	0	0	0	0	0	0	0	0	0	0	0	0	0
ENSMUSG00000026240	246	165	132	168	179	170	164	183	200	175	182	185	151	268	181	177	159	187	169
ENSMUSG00002075077	0	0	0	0	1	0	0	0	0	0	0	0	0	0	0	0	0	0	0
ENSMUSG00000103609	0	0	1	1	0	0	0	0	1	1	0	0	0	0	0	0	0	0	0
ENSMUSG00000070565	264	327	253	370	292	342	357	293	257	260	297	243	344	402	249	390	253	198	382
ENSMUSG00000026241	4	3	3	1	0	0	3	2	2	1	0	3	2	0	4	2	5	9	2
ENSMUSG00000102326	0	0	0	1	0	0	0	1	0	0	0	0	0	0	0	1	0	1	0
ENSMUSG00000102391	0	0	0	0	0	0	3	0	0	0	0	0	0	0	0	0	0	0	0
ENSMUSG00000087632	0	0	0	0	0	0	0	1	1	0	0	0	0	0	0	0	0	0	0
ENSMUSG00000103808	0	0	0	0	0	0	1	0	0	0	0	0	0	0	0	0	0	0	1
ENSMUSG00000025980	2140	2068	1652	2460	2096	2015	2194	2613	2230	2454	2008	2127	2012	4326	2063	2430	2237	2363	2184
ENSMUSG00000073676	412	330	228	304	226	281	224	410	258	316	266	292	272	913	332	305	269	336	249
ENSMUSG00000100736	0	0	0	0	0	0	0	0	0	0	0	0	0	1	0	0	0	0	0
ENSMUSG00000089670	110	75	45	86	99	65	87	76	59	58	70	84	79	180	79	77	87	94	74
ENSMUSG00000025934	12	16	12	6	5	4	6	0	19	9	4	5	11	12	11	9	11	4	5
ENSMUSG00000099343	0	0	1	0	0	0	0	0	0	0	0	0	0	0	0	0	0	0	0
ENSMUSG00000096375	1	0	0	2	1	1	1	2	0	0	0	2	0	0	0	1	1	1	2
ENSMUSG00000036086	150	189	183	183	164	153	220	210	203	254	191	186	189	211	160	183	177	149	214
ENSMUSG00000099760	0	15	8	2	11	4	5	4	14	14	1	7	7	2	6	8	2	4	5
ENSMUSG00000104164	18	7	11	9	8	12	8	11	9	10	20	13	12	9	18	4	4	2	11
ENSMUSG00000058603	1555	1653	1527	1322	1121	1548	1377	2089	1853	1448	1236	1207	1160	2365	1281	1587	1369	1477	1390
ENSMUSG00000102782	0	0	0	1	0	0	0	0	0	0	1	2	0	0	0	0	0	1	0
ENSMUSG00000103999	0	1	0	0	0	0	0	0	0	0	0	0	0	0	0	0	0	0	0
ENSMUSG00000033488	7	7	5	7	7	3	12	8	8	6	4	6	6	20	13	2	6	5	3
ENSMUSG00000087093	0	0	0	0	0	0	0	0	0	0	0	0	0	0	0	0	0	0	0
ENSMUSG00000093963	0	0	0	0	0	0	0	0	0	0	0	0	0	0	0	0	0	0	0
ENSMUSG00000067750	0	0	0	0	0	0	0	0	0	0	0	0	0	0	0	0	0	0	0
ENSMUSG00000086194	0	0	0	0	0	0	0	0	0	0	0	0	0	0	0	0	0	0	0
ENSMUSG00000094436	0	0	0	0	0	0	0	0	0	0	0	0	0	0	0	0	0	0	0
ENSMUSG00000041722	0	0	0	0	0	0	0	1	0	0	0	0	0	0	0	0	0	0	0
ENSMUSG00000025979	818	1021	758	1106	1004	938	934	1054	1032	1174	964	1009	1001	2000	1076	1160	992	954	1006
ENSMUSG00000085507	0	0	0	0	0	0	0	0	0	0	0	0	0	0	0	0	0	0	0
ENSMUSG00000061863	31	4	2	9	1	4	7	14	3	7	1	2	7	146	5	4	4	7	4
ENSMUSG00000094926	0	0	0	0	0	0	0	0	0	0	0	0	0	0	0	0	0	0	0
ENSMUSG00000085079	0	0	0	0	0	0	0	0	0	1	0	0	0	0	0	0	0	0	0
ENSMUSG00000085679	0	0	0	0	0	0	0	0	0	0	0	0	0	0	0	0	0	0	0
ENSMUSG00000053333	398	289	287	330	307	287	369	350	312	305	292	329	361	690	258	323	290	269	309
ENSMUSG00000100225	0	0	0	0	0	0	0	0	0	0	0	0	0	8	0	0	0	0	0
ENSMUSG00000100768	0	0	0	0	0	0	0	0	0	0	0	0	0	0	0	0	0	0	0
ENSMUSG00000104121	0	0	0	0	0	0	0	0	0	0	0	0	0	0	1	0	0	0	0
ENSMUSG00000102383	0	0	0	0	0	0	0	1	1	0	0	0	0	0	0	0	0	0	0
ENSMUSG00000104400	0	0	0	0	0	0	0	0	0	0	0	0	0	0	1	0	0	0	0
ENSMUSG00000102293	0	0	0	0	0	0	0	0	1	0	0	0	0	0	2	0	0	0	0
ENSMUSG00000102649	3	1	2	2	3	2	4	4	0	4	0	3	2	0	2	2	0	1	2
ENSMUSG00000084106	1683	1901	2194	1892	1937	2029	2102	2772	2830	2202	1821	1839	1892	2589	1924	2422	2126	2113	2019
ENSMUSG00000102571	0	0	0	0	2	0	0	1	0	0	0	0	0	2	0	0	0	0	4
ENSMUSG00000099401	0	0	0	0	0	0	0	0	0	0	0	0	0	0	0	0	0	0	0
ENSMUSG00000102956	0	0	0	0	0	0	0	0	0	0	0	0	0	0	0	0	0	0	0
ENSMUSG00000103984	1	2	2	0	4	0	1	4	1	1	1	1	2	0	0	2	1	0	0
ENSMUSG00000025978	39	46	30	45	40	34	56	43	39	51	34	44	45	70	38	57	38	45	23
ENSMUSG00000046994	175	178	140	237	204	208	212	219	227	215	195	253	195	446	222	239	184	225	191
ENSMUSG00000101625	2	2	0	0	0	0	0	0	0	0	0	0	0	3	0	0	0	0	0
ENSMUSG00000026246	0	0	0	0	0	0	0	0	0	0	0	0	0	0	0	0	0	0	0
ENSMUSG00000079440	0	0	0	0	0	0	0	0	0	0	0	0	0	0	0	0	0	0	0
ENSMUSG00000100940	0	0	0	0	0	0	0	0	0	0	0	0	0	0	0	0	0	0	0
ENSMUSG00000028033	564	730	904	876	776	641	829	759	688	637	713	648	708	1244	795	897	616	607	684
ENSMUSG00000036500	0	0	0	0	0	0	0	0	0	0	0	0	1	0	0	0	0	0	0
ENSMUSG00000099839	0	0	0	0	0	0	0	0	0	0	0	0	0	0	0	0	0	0	0
ENSMUSG00000104138	0	0	0	0	0	0	0	0	0	0	0	0	0	1	0	1	0	0	0
ENSMUSG00000082935	442	543	486	426	376	429	461	569	478	551	406	455	469	744	520	500	412	491	457
ENSMUSG00000103748	0	0	0	0	0	0	0	1	0	0	0	0	0	0	1	0	0	1	0
ENSMUSG00000025977	4	1	0	0	0	1	1	0	0	0	0	0	0	0	0	0	0	1	0
ENSMUSG00000100215	23	24	9	24	12	8	16	15	7	11	7	8	10	244	6	9	7	6	15
ENSMUSG00000101945	2	4	2	10	0	0	8	1	0	1	1	2	1	10	2	3	2	5	0
ENSMUSG00000101085	0	0	0	0	0	0	0	0	0	0	0	0	0	0	0	0	0	0	0
ENSMUSG00000038349	249	331	196	248	244	188	163	249	188	170	240	183	250	383	333	317	247	237	226
ENSMUSG00000102145	78	53	61	45	60	63	58	79	77	52	41	68	44	116	58	63	52	64	69
ENSMUSG00000100309	0	0	0	0	0	0	0	0	0	0	0	0	0	0	0	0	0	0	0
ENSMUSG00000056211	2085	1857	1738	2218	1906	1736	1948	1993	2224	2194	2011	2002	2111	3680	1870	2003	2018	1614	2215
ENSMUSG00000102831	0	1	0	0	0	0	0	0	0	0	1	0	2	0	0	0	0	0	0
ENSMUSG00000101535	0	0	0	0	0	0	0	0	0	1	0	0	0	0	0	0	0	0	0
ENSMUSG00000099950	0	3	3	1	5	0	0	2	4	3	2	1	1	0	0	2	1	4	1
ENSMUSG00000104239	0	0	1	0	0	0	0	0	0	0	0	0	0	0	0	0	0	0	0
ENSMUSG00000102491	0	0	0	0	0	0	0	0	0	0	0	0	0	0	0	0	0	0	0
ENSMUSG00000102179	0	0	0	0	0	0	0	0	0	0	0	0	0	0	0	0	0	0	0
ENSMUSG00000103497	0	0	1	0	0	0	1	0	0	0	0	0	0	0	0	0	0	0	0
ENSMUSG00000100372	0	0	0	0	0	0	0	0	0	0	0	0	0	0	0	0	0	0	0
ENSMUSG00000065520	0	0	0	0	0	0	0	0	0	0	0	0	0	0	0	0	0	0	0
ENSMUSG00000100944	14	3	2	5	3	5	2	9	7	3	6	0	2	95	6	3	6	4	0
ENSMUSG00000101332	0	0	0	0	0	0	0	0	0	0	0	0	0	0	0	0	0	0	0
ENSMUSG00000045336	0	0	0	0	0	0	0	0	0	0	0	0	0	0	0	0	0	0	0
ENSMUSG00000026247	0	0	0	2	3	2	0	1	0	1	0	0	4	0	1	0	2	3	0
ENSMUSG00000026353	1515	1502	1493	1552	1524	1359	1567	1727	1348	2063	1283	1649	1418	2777	1730	1487	1430	1635	1376
ENSMUSG00000036480	0	0	0	1	0	0	0	0	0	0	0	0	0	0	0	0	0	1	0
ENSMUSG00000026589	63	29	26	40	43	31	43	43	18	24	38	22	60	62	50	39	18	33	22
ENSMUSG00000103021	0	0	0	0	0	0	0	0	0	0	0	0	0	0	0	0	0	0	0
ENSMUSG00000103501	0	0	0	0	0	0	0	0	0	0	0	0	0	0	0	0	0	0	0
ENSMUSG00000026354	0	1	1	1	1	2	0	0	4	0	0	3	0	0	0	1	3	0	1
ENSMUSG00000102245	0	0	0	0	0	0	0	0	0	0	0	0	0	1	0	0	0	0	0
ENSMUSG00000103962	0	0	0	0	0	0	0	0	0	0	0	0	0	0	0	0	0	0	0
ENSMUSG00000102789	0	0	0	0	0	0	0	0	0	0	0	0	0	0	0	0	0	0	0
ENSMUSG00000004031	5	5	6	5	12	13	5	10	19	18	25	8	7	16	13	9	5	14	14
ENSMUSG00000026251	182	138	87	93	88	122	96	137	119	99	90	108	117	165	105	98	121	112	122
ENSMUSG00000026355	45	75	61	37	71	44	62	58	45	76	51	56	37	154	60	48	49	68	42
ENSMUSG00000038331	14	8	12	6	12	12	12	14	5	3	12	8	10	22	11	15	9	7	5
ENSMUSG00000104310	0	0	0	0	0	0	0	0	0	0	0	0	0	0	0	0	0	0	0
ENSMUSG00002075847	0	0	0	0	0	0	0	0	0	0	0	0	0	0	0	0	0	0	0
ENSMUSG00000099945	0	0	0	0	0	0	0	0	0	0	0	0	0	0	0	0	0	0	0
ENSMUSG00000101429	0	0	0	0	0	0	0	0	0	0	0	0	0	0	0	0	0	0	0
ENSMUSG00000101129	13	5	1	5	3	3	2	3	3	2	2	5	4	51	2	1	1	5	0
ENSMUSG00000038323	58	58	50	85	95	69	70	79	78	61	64	72	75	142	106	97	54	53	48
ENSMUSG00000026356	1417	1324	1171	1450	1354	1216	1321	1593	1380	1340	1218	1384	1312	2307	1387	1397	1237	1275	1220
ENSMUSG00000088196	0	0	0	0	0	0	0	0	0	0	0	0	0	0	0	0	0	0	0
ENSMUSG00000100152	0	0	0	0	0	0	0	0	0	0	0	0	0	0	0	0	0	0	0
ENSMUSG00000100941	0	0	0	0	0	0	0	0	0	0	0	0	0	0	0	0	0	0	0
ENSMUSG00000088432	0	0	0	0	0	0	0	0	0	0	0	0	0	0	0	0	0	0	0
ENSMUSG00000026253	8	0	2	3	4	0	5	4	2	2	4	2	2	8	7	6	5	1	0
ENSMUSG00000100078	120	45	42	59	30	32	31	44	29	40	30	26	32	537	42	33	37	30	26
ENSMUSG00000045382	32	35	23	28	45	28	45	33	13	30	24	25	29	92	30	29	40	27	25
ENSMUSG00000099403	0	0	0	0	0	0	0	0	0	0	0	0	0	0	0	0	0	0	0
ENSMUSG00000097283	0	0	0	0	0	0	0	0	0	0	0	0	0	0	0	0	0	0	0
ENSMUSG00000064737	0	0	0	0	0	0	0	0	0	0	0	0	0	0	0	0	0	0	0
ENSMUSG00000048495	38	40	48	58	44	33	35	54	27	27	31	39	54	69	40	48	29	38	29
ENSMUSG00000025971	289	231	187	305	246	232	229	264	243	210	199	252	224	369	234	314	206	234	235
ENSMUSG00000077776	0	0	0	0	0	0	0	0	0	0	0	0	2	0	0	0	1	0	0
ENSMUSG00002076848	0	0	0	0	0	0	0	0	0	0	0	0	0	0	0	0	0	0	0
ENSMUSG00000101826	0	0	0	0	0	0	0	0	0	0	0	0	0	0	0	0	0	0	0
ENSMUSG00000102685	0	0	0	0	1	0	0	0	0	0	0	0	0	0	0	0	0	0	0
ENSMUSG00000101151	0	0	0	0	0	0	0	0	0	0	0	0	0	0	0	0	0	0	0
ENSMUSG00000042581	16	10	8	18	16	12	22	18	13	16	18	7	22	56	20	18	10	14	8
ENSMUSG00000103742	0	0	0	0	0	0	0	0	0	0	0	0	0	0	0	0	0	0	0
ENSMUSG00000103637	0	0	0	0	0	0	0	0	0	0	0	0	0	0	0	0	0	0	0
ENSMUSG00000104130	0	0	0	0	0	0	0	0	0	0	0	0	0	0	0	0	0	0	0
ENSMUSG00000089648	24	9	11	16	10	17	19	16	18	24	24	17	22	46	21	16	21	10	21
ENSMUSG00000094122	432	279	240	217	131	242	210	428	252	214	216	171	183	953	241	206	158	263	179
ENSMUSG00000102800	0	0	0	0	0	0	0	0	0	0	0	1	0	0	0	0	0	0	0
ENSMUSG00000103803	0	0	0	0	0	0	0	0	0	0	0	0	0	0	0	0	0	0	0
ENSMUSG00000103281	0	0	0	0	0	0	0	0	0	0	0	0	0	0	0	0	0	0	0
ENSMUSG00000100623	0	0	0	0	0	0	0	0	0	0	0	0	1	0	0	0	0	0	0
ENSMUSG00000086633	0	0	0	0	0	0	0	0	0	0	0	0	0	0	0	0	0	0	0
ENSMUSG00000026401	21	31	18	27	16	16	13	24	27	21	20	34	21	82	21	25	24	10	14
ENSMUSG00000087691	27	60	32	59	76	33	64	49	37	39	54	56	42	81	60	35	29	33	50
ENSMUSG00000086825	208	236	156	179	209	141	188	192	108	133	142	170	149	279	218	155	210	188	189
ENSMUSG00000090533	0	1	0	0	0	1	0	0	0	1	0	0	0	0	1	0	3	0	0
ENSMUSG00000103305	0	0	0	0	0	0	0	0	0	0	0	0	0	0	0	0	0	0	0
ENSMUSG00000026399	723	1387	947	1128	1026	627	902	1050	669	958	890	906	894	1617	1074	919	873	965	941
ENSMUSG00000104007	0	0	0	0	0	0	0	0	0	0	0	0	0	0	0	0	0	0	0
ENSMUSG00000102139	0	0	0	0	0	0	0	0	0	1	0	0	0	0	0	0	0	0	0
ENSMUSG00000102743	0	0	0	0	0	0	0	0	0	0	0	0	0	0	0	0	0	0	0
ENSMUSG00000103751	0	0	0	0	0	0	0	0	0	0	0	0	0	0	0	0	0	0	0
ENSMUSG00000039384	791	612	492	583	534	299	441	298	444	1042	350	183	355	843	442	416	414	701	466
ENSMUSG00000044854	2	7	2	6	4	3	5	3	8	11	3	3	3	0	6	5	3	9	8
ENSMUSG00000102682	0	0	0	0	0	0	0	0	0	0	0	0	0	0	0	0	0	0	0
ENSMUSG00000102794	0	0	0	0	0	0	0	0	0	0	0	0	0	0	0	0	0	0	0
ENSMUSG00000104419	0	0	0	0	0	0	0	0	0	0	0	0	0	0	0	0	0	0	0
ENSMUSG00000101574	1	0	0	0	0	1	1	0	0	2	0	1	2	7	0	0	0	2	4
ENSMUSG00000089057	0	0	0	0	0	0	0	0	0	0	0	0	0	0	0	0	0	0	0
ENSMUSG00000103308	0	1	0	0	1	0	0	1	1	0	0	1	0	0	0	0	0	2	0
ENSMUSG00000102606	8	1	0	0	0	0	2	1	1	0	1	0	1	6	2	1	0	2	1
ENSMUSG00000103314	1	0	0	0	0	0	0	0	0	0	0	0	0	6	1	0	0	1	0
ENSMUSG00000092578	0	0	0	0	0	0	0	0	0	0	0	0	0	0	0	0	0	0	0
ENSMUSG00000042554	0	0	0	0	4	0	0	0	0	0	0	0	0	0	0	0	0	0	0
ENSMUSG00000064395	0	0	0	0	0	0	0	0	0	0	0	0	0	0	0	0	0	0	0
ENSMUSG00000039377	159	45	58	61	52	48	51	82	78	80	63	45	60	142	43	74	54	70	63
ENSMUSG00000102158	5	2	3	0	5	6	1	3	3	6	3	0	2	10	1	3	0	0	0
ENSMUSG00000026254	1266	722	825	935	1030	1104	1081	1298	1021	1113	957	1055	977	2267	898	1141	1056	1121	887
ENSMUSG00000101468	0	0	1	0	0	0	0	1	0	1	0	0	0	0	0	0	0	0	1
ENSMUSG00000026405	0	0	0	0	0	0	0	0	0	0	0	0	0	0	0	0	0	0	0
ENSMUSG00000101227	0	10	10	2	0	0	1	3	3	7	2	0	0	0	6	2	1	1	12
ENSMUSG00000026621	0	2	7	2	4	3	1	0	4	9	2	1	0	0	6	2	1	9	1
ENSMUSG00000088318	0	0	1	0	1	0	0	1	2	0	0	0	0	0	0	0	0	0	0
ENSMUSG00000073730	23	23	63	2	8	6	8	5	28	26	3	4	4	2	7	10	3	14	51
ENSMUSG00000089553	0	0	0	0	0	0	0	0	0	0	0	0	0	0	0	0	0	0	0
ENSMUSG00000101904	0	0	2	0	0	0	0	2	0	4	0	0	1	3	2	5	2	4	1
ENSMUSG00000102766	0	0	0	0	0	0	0	0	0	0	0	0	0	0	0	0	0	0	0
ENSMUSG00000100257	0	0	0	0	4	1	0	0	0	2	0	2	0	0	0	0	0	1	0
ENSMUSG00000065405	0	0	0	0	0	0	0	0	0	0	0	0	0	0	0	0	0	0	0
ENSMUSG00000097970	34	31	17	29	24	19	39	37	16	22	39	25	43	32	38	25	21	24	21
ENSMUSG00000065567	0	0	0	0	0	0	0	0	0	0	0	0	0	0	0	0	0	0	0
ENSMUSG00000100775	16	2	3	7	5	8	10	16	4	3	11	9	11	7	7	2	4	12	12
ENSMUSG00000101226	0	0	0	0	0	0	0	0	0	0	0	0	0	0	0	0	0	0	0
ENSMUSG00000026255	72	26	31	45	41	14	32	28	68	36	17	13	45	84	31	28	34	29	30
ENSMUSG00000089821	0	0	0	1	0	0	0	0	0	0	0	0	0	0	0	0	0	0	0
ENSMUSG00000026158	167	209	146	189	184	149	166	192	169	168	169	162	174	397	201	226	188	180	193
ENSMUSG00000097920	3	0	0	2	0	0	0	0	0	0	0	2	0	33	1	0	1	0	0
ENSMUSG00000099503	0	0	0	0	0	0	0	0	0	0	0	0	0	0	0	0	0	0	0
ENSMUSG00000026156	21	7	6	5	6	11	6	8	5	17	20	17	18	31	13	18	16	6	16
ENSMUSG00000073481	1034	606	623	574	540	570	586	807	708	651	554	686	519	1449	531	691	640	757	565
ENSMUSG00000088559	0	0	0	0	0	0	0	0	0	0	0	0	0	0	0	0	0	0	0
ENSMUSG00002076207	0	0	0	0	0	0	0	0	0	0	0	1	0	0	0	0	0	0	0
ENSMUSG00000039349	430	175	246	244	256	252	374	308	330	271	242	198	198	686	242	354	232	320	278
ENSMUSG00000026587	0	2	5	4	2	3	3	3	2	1	0	1	3	5	1	2	5	1	6
ENSMUSG00000103762	0	0	0	0	0	0	0	0	0	0	0	0	0	0	0	0	0	0	0
ENSMUSG00000103971	0	0	0	0	0	0	0	0	0	0	0	0	0	0	0	0	0	0	0
ENSMUSG00000070103	0	0	0	0	0	0	0	0	0	0	0	0	0	0	0	0	0	0	0
ENSMUSG00000102508	0	0	0	0	0	0	0	0	0	0	0	0	0	0	0	0	0	0	0
ENSMUSG00000102618	0	0	0	0	0	0	0	0	0	0	0	0	0	0	0	0	0	0	0
ENSMUSG00000026620	90	33	45	51	39	41	59	55	51	68	46	49	33	146	39	50	44	41	55
ENSMUSG00000102784	1	0	3	3	0	0	2	0	0	0	1	3	1	0	0	0	0	0	0
ENSMUSG00000103942	0	0	0	0	0	0	0	0	0	0	0	0	0	0	0	0	0	0	0
ENSMUSG00000103478	0	0	0	0	0	0	0	0	0	0	0	0	0	0	0	0	0	0	0
ENSMUSG00000104461	0	0	0	0	0	0	0	0	0	0	0	0	0	0	0	0	0	0	0
ENSMUSG00000026155	197	113	135	186	180	148	162	158	141	188	169	170	135	307	142	199	163	138	149
ENSMUSG00000026154	227	185	153	191	144	201	182	274	154	172	143	172	160	271	162	199	155	169	175
ENSMUSG00000102495	0	0	0	0	0	0	0	0	0	0	0	0	0	0	0	0	0	0	0
ENSMUSG00000073530	0	0	2	1	1	1	1	1	2	9	2	1	2	0	4	1	0	0	5
ENSMUSG00000047661	0	0	0	0	0	0	0	0	0	0	0	0	0	0	0	0	0	0	0
ENSMUSG00000104014	0	0	0	0	0	0	0	0	0	0	0	0	0	0	0	0	0	0	0
ENSMUSG00000061992	10	2	3	5	0	6	2	4	3	3	4	1	1	4	2	0	0	3	1
ENSMUSG00000104169	0	0	0	0	0	0	0	0	0	0	0	0	0	0	0	0	0	0	0
ENSMUSG00000038305	27	33	30	42	33	29	31	29	25	38	29	33	38	43	47	34	20	30	34
ENSMUSG00000091283	0	0	0	0	1	0	0	0	0	0	0	0	0	0	0	0	0	0	0
ENSMUSG00000054770	127	99	107	110	149	123	117	136	112	122	122	137	110	236	144	103	135	106	109
ENSMUSG00000026039	0	4	1	1	1	0	3	1	6	0	4	1	2	2	12	0	4	1	2
ENSMUSG00000040782	1112	415	406	540	446	486	466	592	466	519	468	465	429	1172	401	521	416	480	425
ENSMUSG00000103572	0	0	0	0	0	2	0	0	0	1	0	0	0	0	0	0	0	0	0
ENSMUSG00000103186	0	1	3	0	2	0	0	0	1	2	0	1	0	0	0	1	0	0	0
ENSMUSG00002074853	0	0	0	2	0	0	0	0	0	1	0	0	0	0	0	0	0	0	0
ENSMUSG00000105399	0	0	0	0	0	0	0	0	0	0	0	0	0	0	0	0	0	0	0
ENSMUSG00000103289	0	0	0	0	0	0	0	0	0	0	0	0	0	0	0	0	0	0	0
ENSMUSG00000103389	0	0	0	0	0	0	0	0	0	0	0	0	0	0	0	0	0	0	0
ENSMUSG00000039318	535	450	488	525	493	464	554	556	454	603	432	503	505	906	505	490	546	437	519
ENSMUSG00002075146	0	0	0	0	0	0	0	0	0	0	0	0	0	0	0	0	0	0	0
ENSMUSG00000105770	0	0	0	0	0	0	0	0	0	0	0	0	0	0	0	0	0	0	0
ENSMUSG00000103613	9	0	1	1	1	1	1	4	4	1	2	3	3	0	4	2	4	1	2
ENSMUSG00000063558	722	796	547	789	734	762	758	712	442	576	813	487	786	783	819	725	649	623	723
ENSMUSG00000026153	603	541	486	661	625	526	568	658	542	607	611	637	645	1122	596	636	597	520	613
ENSMUSG00000102398	0	0	0	0	2	0	1	0	0	0	0	0	0	0	0	0	0	0	0
ENSMUSG00000097670	0	0	0	0	0	0	0	0	0	0	0	0	0	0	0	0	0	0	0
ENSMUSG00000026409	290	169	191	199	278	193	326	307	158	271	251	276	234	498	280	265	289	300	214
ENSMUSG00000015829	0	2	0	1	2	0	5	2	0	1	1	0	0	0	0	0	0	0	0
ENSMUSG00000103225	0	0	0	0	0	0	0	0	0	0	0	0	0	0	0	0	0	0	0
ENSMUSG00000046404	60	111	100	147	141	115	178	145	116	148	120	123	132	256	127	143	114	118	141
ENSMUSG00000104515	0	0	0	0	0	1	0	0	0	0	0	0	0	0	0	0	0	0	2
ENSMUSG00000073528	0	0	0	0	0	0	0	0	0	0	0	0	0	0	0	0	0	0	0
ENSMUSG00000103719	0	0	0	0	0	0	0	0	0	0	0	0	0	0	0	0	0	0	0
ENSMUSG00000088145	0	0	0	0	0	0	0	0	0	0	0	0	0	0	0	0	0	0	0
ENSMUSG00000104111	0	0	0	0	0	0	0	0	0	0	0	0	0	0	0	0	0	0	0
ENSMUSG00000042510	16	7	4	4	4	12	7	1	8	12	3	11	4	9	6	4	9	5	4
ENSMUSG00000100106	0	0	0	0	0	0	0	0	0	0	0	0	0	0	0	0	0	0	0
ENSMUSG00000090394	65	38	68	65	67	47	68	73	44	52	45	60	61	82	68	57	61	55	61
ENSMUSG00000064294	4	3	1	0	4	0	0	0	0	3	0	0	4	6	2	4	1	3	0
ENSMUSG00000026729	0	0	0	0	1	1	0	0	0	0	0	1	0	2	0	0	0	1	1
ENSMUSG00000089275	0	0	0	0	0	0	0	0	0	0	0	0	0	0	0	0	0	0	0
ENSMUSG00000026415	0	2	0	1	0	0	1	2	3	4	0	1	1	14	2	0	0	1	3
ENSMUSG00000026618	1517	1186	1350	1515	1413	1290	1532	1551	1572	1414	1385	1520	1447	2807	1422	1635	1412	1265	1377
ENSMUSG00000104368	0	0	0	0	2	0	0	2	0	0	0	0	1	0	0	1	1	1	2
ENSMUSG00000065581	0	1	0	0	0	0	0	0	0	0	1	0	0	0	2	1	0	0	0
ENSMUSG00000065562	0	0	0	0	0	0	0	0	0	0	0	0	0	0	0	0	0	0	0
ENSMUSG00000102526	0	2	0	4	1	1	0	2	0	0	1	4	3	4	3	1	6	0	4
ENSMUSG00000026417	0	0	0	0	2	0	0	0	0	0	0	0	0	0	0	0	0	0	0
ENSMUSG00000026725	0	1	31	2	1	2	3	1	1	14	1	0	1	0	0	0	1	2	4
ENSMUSG00000038242	0	2	3	0	0	0	0	0	0	0	3	0	1	0	1	0	0	0	0
ENSMUSG00000089822	0	0	0	0	2	0	0	0	0	0	0	0	0	0	0	0	0	0	0
ENSMUSG00000026617	285	156	148	169	224	151	217	211	166	211	122	198	203	269	201	185	158	205	175
ENSMUSG00000058267	728	525	474	527	412	537	545	677	564	508	460	547	466	975	440	587	520	507	452
ENSMUSG00000097261	0	0	2	0	2	0	0	1	0	0	0	0	3	0	1	0	2	0	2
ENSMUSG00000014226	704	894	686	841	820	781	825	914	725	890	845	837	769	1502	867	858	818	862	741
ENSMUSG00000103006	7	1	0	3	2	2	1	0	1	0	0	1	0	2	2	3	2	0	0
ENSMUSG00000079554	0	4	1	9	14	11	14	8	4	5	17	14	10	18	4	12	8	12	7
ENSMUSG00000103839	3	13	5	6	21	6	5	11	4	7	5	11	5	27	20	11	8	11	9
ENSMUSG00000016529	0	0	0	0	0	0	0	0	0	0	0	0	0	0	0	0	1	0	0
ENSMUSG00000026147	65	157	113	53	77	43	52	55	71	81	40	83	42	117	40	86	35	64	62
ENSMUSG00000016528	7794	4474	5262	4220	4534	4780	4409	5902	6823	6604	4385	4574	3892	10297	4070	5187	4468	4725	5419
ENSMUSG00000088705	0	0	0	0	0	0	0	0	0	0	1	0	0	0	0	2	0	0	0
ENSMUSG00000102856	4	4	4	3	8	3	1	4	5	4	6	3	3	4	11	5	1	7	10
ENSMUSG00002075689	0	0	0	0	0	0	0	0	0	0	0	0	0	0	0	0	0	0	0
ENSMUSG00000051223	1102	1088	987	1281	1205	1086	1146	1299	1270	1314	1097	1131	1193	2396	1164	1285	1219	1141	1101
ENSMUSG00000016526	0	0	0	2	0	0	0	0	0	0	2	1	1	0	1	0	1	0	0
ENSMUSG00000026615	5549	4884	5342	6479	6859	5756	6531	6868	6326	7837	6061	6552	5923	13753	7323	6951	6851	6764	5338
ENSMUSG00000051295	1	0	1	0	1	1	1	0	1	2	0	0	0	0	0	0	0	1	0
ENSMUSG00000118510	0	0	0	0	0	0	0	0	0	0	0	0	0	0	0	0	0	0	0
ENSMUSG00000026614	6	1	0	0	1	0	0	0	0	0	0	0	0	0	0	0	2	0	0
ENSMUSG00000103799	0	0	0	0	0	0	0	0	0	0	0	0	0	0	0	0	0	0	0
ENSMUSG00000102546	0	5	0	6	0	1	5	6	1	2	4	3	1	46	1	2	2	2	0
ENSMUSG00000039246	7	16	11	23	6	7	6	11	11	17	11	12	15	33	14	4	15	10	10
ENSMUSG00000103056	0	0	0	0	0	0	0	0	0	0	0	0	0	0	1	0	0	0	0
ENSMUSG00002076007	0	0	0	0	0	0	0	0	0	0	0	0	0	0	0	0	0	0	0
ENSMUSG00000103449	0	0	0	0	0	0	0	0	0	0	0	0	0	0	0	0	0	0	0
ENSMUSG00000102790	0	0	0	0	0	0	0	0	0	0	0	0	0	0	0	0	0	0	0
ENSMUSG00000102217	0	0	0	0	0	0	0	0	0	0	0	0	0	0	0	0	0	0	0
ENSMUSG00000103690	0	0	0	0	0	0	0	0	0	0	0	0	0	0	0	0	0	0	0
ENSMUSG00000048000	906	628	661	947	830	860	953	984	801	940	882	905	844	1630	845	985	914	822	900
ENSMUSG00000119117	0	0	0	0	0	0	0	0	0	0	1	0	0	0	0	0	0	0	0
ENSMUSG00000079436	0	5	2	9	3	1	3	3	2	3	4	2	5	0	1	0	3	2	5
ENSMUSG00002076368	0	0	0	0	0	0	1	0	0	3	0	0	0	0	0	0	0	0	0
ENSMUSG00000026141	0	24	26	11	7	8	8	7	30	17	7	20	9	38	21	15	7	17	21
ENSMUSG00000026258	0	0	0	0	0	0	0	0	0	0	0	0	0	0	0	0	0	0	0
ENSMUSG00000077463	0	0	0	0	0	0	0	0	0	0	0	0	0	0	0	0	0	0	0
ENSMUSG00000099997	60	33	18	44	10	9	10	21	14	21	8	7	10	198	11	18	12	10	8
ENSMUSG00000100131	109600	143622	98180	176563	119519	121039	132288	132352	180305	160933	123036	124605	142032	249180	128191	151847	129582	100367	148023
ENSMUSG00000067736	19315	25113	21076	31880	28164	24919	27808	28371	36555	33258	25412	25549	29484	36595	26407	31037	26096	19657	29496
ENSMUSG00000026034	1216	1306	1063	1549	1311	1166	1496	1619	745	1027	1142	1612	1514	2033	1240	1385	1496	1156	1241
ENSMUSG00000101939	19070	19760	11936	18614	12274	18582	16665	23180	19339	20403	14530	14102	17461	28480	16193	19778	16337	16389	16847
ENSMUSG00000101111	206818	187311	137614	215422	142506	175187	176410	219352	234684	213035	154882	163532	178883	318604	164739	207095	176413	154014	188550
ENSMUSG00000026721	142	174	112	200	191	132	178	199	173	162	196	200	183	322	174	218	154	180	168
ENSMUSG00000100862	208247	230410	145523	244861	159000	201064	210693	244469	230916	228387	181286	192818	219923	346463	208534	230179	199916	172551	212336
ENSMUSG00000102070	143837	178112	114040	193353	125638	161338	152294	198760	202959	180760	137864	141246	160251	252045	153306	184534	154890	140026	162069
ENSMUSG00000101249	177261	156239	108392	167987	110571	142228	136705	177959	187385	178203	128530	130580	142585	321609	134451	163611	139052	124984	146805
ENSMUSG00000039239	450	296	292	419	392	360	382	349	449	407	315	272	382	931	376	333	353	398	382
ENSMUSG00000089045	0	0	0	0	0	0	0	0	0	0	0	0	0	0	0	0	0	0	0
ENSMUSG00000100393	0	1	0	3	5	2	1	7	0	3	2	1	0	0	1	1	3	5	0
ENSMUSG00000102619	0	0	0	0	0	1	0	0	3	0	1	0	0	0	0	3	0	0	0
ENSMUSG00000001305	86	137	104	129	92	114	116	148	131	147	99	97	124	224	115	140	105	115	98
ENSMUSG00000097784	0	1	0	4	2	3	7	5	0	4	1	3	0	23	2	0	4	3	0
ENSMUSG00000104302	0	0	0	0	0	0	0	0	0	0	0	0	0	0	0	0	0	0	0
ENSMUSG00000103503	0	0	0	0	0	0	0	0	0	0	0	0	0	0	0	0	0	0	0
ENSMUSG00000089204	0	0	0	0	0	0	0	0	0	0	0	0	0	0	0	0	0	0	0
ENSMUSG00000097935	82	12	10	21	7	17	8	19	13	15	6	6	7	1213	6	11	9	15	6
ENSMUSG00000103522	0	0	0	0	0	1	0	0	0	0	0	0	0	0	0	0	0	0	0
ENSMUSG00000104312	0	0	0	0	0	0	0	0	0	0	0	0	0	0	0	0	0	0	0
ENSMUSG00000103693	0	2	0	0	0	0	0	0	0	1	1	1	0	0	0	0	0	1	0
ENSMUSG00000104026	0	0	0	0	1	0	0	0	0	0	0	0	0	0	0	0	0	0	0
ENSMUSG00000039224	0	0	0	0	0	0	0	0	0	0	0	0	1	2	0	0	0	1	0
ENSMUSG00000118401	0	0	1	0	0	0	0	2	1	1	2	3	0	0	0	0	1	0	2
ENSMUSG00000104424	0	0	0	0	0	0	0	0	0	0	0	0	0	0	0	0	0	0	0
ENSMUSG00000104020	0	0	0	0	0	0	0	0	0	0	0	0	0	0	0	0	0	0	0
ENSMUSG00000103391	0	0	0	0	0	0	0	0	0	1	0	2	0	0	0	0	0	1	0
ENSMUSG00000103432	0	0	0	0	0	0	0	1	0	0	0	0	0	0	0	0	0	0	0
ENSMUSG00000077759	0	0	0	0	0	0	0	0	0	0	0	0	0	0	0	0	0	0	0
ENSMUSG00000102172	0	0	0	0	0	0	0	0	0	0	0	0	0	0	0	0	0	0	0
ENSMUSG00000103200	0	1	1	3	1	1	1	4	1	8	0	6	0	8	1	5	4	1	3
ENSMUSG00000103632	0	3	0	1	2	1	2	7	4	2	4	9	9	8	3	1	7	8	0
ENSMUSG00000104053	0	0	0	0	0	0	0	0	0	1	0	0	2	0	0	0	0	0	0
ENSMUSG00000102852	0	0	0	0	0	0	0	1	1	3	0	0	0	1	1	0	3	0	0
ENSMUSG00000103631	0	0	0	0	0	0	0	0	0	0	0	0	0	0	0	0	0	0	0
ENSMUSG00000077648	0	0	0	0	0	0	0	0	0	0	0	0	0	0	0	0	0	0	0
ENSMUSG00000057499	7	2	3	1	0	0	2	2	2	0	0	1	1	13	1	0	0	0	2
ENSMUSG00000026259	4	0	3	7	2	4	1	2	0	7	4	4	3	2	2	4	6	4	3
ENSMUSG00000026035	97	115	76	109	112	107	104	152	113	116	119	130	110	173	127	117	108	124	122
ENSMUSG00000026611	3	2	2	3	0	1	1	0	2	2	2	2	2	0	0	0	0	1	0
ENSMUSG00000089831	0	0	0	0	0	0	0	0	0	0	0	0	0	0	0	0	0	0	0
ENSMUSG00000106839	0	0	0	0	0	0	0	0	0	0	0	0	0	0	0	0	0	0	0
ENSMUSG00000107163	3	0	0	0	0	0	0	0	0	0	0	0	0	0	0	0	1	0	0
ENSMUSG00000079434	206	127	129	160	143	143	133	163	160	148	121	142	118	337	116	230	124	147	151
ENSMUSG00000089947	0	0	0	0	0	0	0	0	0	0	0	0	0	0	0	0	0	0	0
ENSMUSG00000091123	2	1	1	3	1	0	0	0	0	0	0	1	1	4	0	1	2	1	0
ENSMUSG00000089730	0	0	0	0	0	0	0	0	0	0	0	0	0	0	0	0	0	0	0
ENSMUSG00000073725	1113	1013	908	1115	1118	943	1121	1148	1060	1148	889	1055	1098	1972	998	1164	950	971	1096
ENSMUSG00000040423	855	865	940	1119	931	830	941	935	667	958	961	866	902	1472	916	1018	771	762	884
ENSMUSG00000103343	0	0	0	2	0	0	0	1	0	2	0	0	0	0	0	0	0	0	1
ENSMUSG00000103846	0	0	0	0	0	0	1	0	0	0	0	0	0	0	0	0	0	0	0
ENSMUSG00000103739	2	1	1	0	0	3	1	0	1	2	3	1	0	0	0	2	0	0	2
ENSMUSG00000100808	0	0	0	0	0	0	0	0	0	0	0	0	0	0	0	0	0	0	0
ENSMUSG00000100483	0	0	0	0	0	0	0	0	0	0	0	0	0	0	0	0	0	0	0
ENSMUSG00000100450	0	0	0	0	0	0	0	0	0	0	0	0	0	1	0	0	0	0	0
ENSMUSG00000099392	0	0	0	0	0	0	0	0	0	0	0	0	0	0	0	0	0	0	0
ENSMUSG00000026036	179	127	150	160	138	166	228	176	192	193	159	186	184	281	179	211	172	185	121
ENSMUSG00000026715	0	0	0	1	1	0	1	1	0	0	1	0	0	0	1	0	2	0	0
ENSMUSG00000103222	0	0	0	0	0	0	0	0	0	0	0	0	0	0	0	0	0	0	0
ENSMUSG00000103680	0	0	0	0	0	0	0	0	0	0	0	0	0	0	0	0	0	1	0
ENSMUSG00000043467	133	120	142	234	230	135	165	146	168	227	160	148	183	332	189	181	144	182	171
ENSMUSG00000104016	0	0	0	0	1	0	0	0	0	0	0	0	0	0	0	0	3	0	0
ENSMUSG00000026037	267	232	214	295	275	215	278	320	331	295	272	279	262	494	292	289	305	264	297
ENSMUSG00000119442	0	2	2	0	1	2	3	1	0	3	4	0	1	0	0	4	3	1	1
ENSMUSG00000039210	295	239	208	235	212	259	334	222	183	273	205	197	260	457	281	234	284	254	222
ENSMUSG00000104394	38	44	21	40	29	32	31	46	21	29	42	34	30	67	33	46	33	32	43
ENSMUSG00000085054	0	1	2	0	0	0	2	0	0	0	0	1	1	0	0	0	5	2	3
ENSMUSG00000104245	27	5	14	13	16	12	18	14	8	14	20	22	10	20	16	31	23	17	7
ENSMUSG00000103923	2	0	0	7	3	1	4	6	0	0	0	3	2	0	6	1	10	2	0
ENSMUSG00000026427	566	444	429	433	454	444	475	539	538	522	359	422	354	1021	441	568	426	380	472
ENSMUSG00000026610	507	869	746	450	386	358	531	435	696	1030	396	425	424	858	535	435	368	361	822
ENSMUSG00000103961	0	1	1	0	0	2	0	2	3	2	1	0	0	8	1	0	0	0	3
ENSMUSG00000103401	0	0	0	0	0	0	0	0	0	0	0	0	0	0	0	0	0	0	0
ENSMUSG00000118492	0	0	0	0	0	0	0	0	0	0	0	0	0	0	0	0	0	0	0
ENSMUSG00000103577	0	0	0	0	0	0	0	0	0	0	0	0	0	0	0	0	0	0	0
ENSMUSG00000103732	0	1	0	0	0	0	0	0	0	0	0	0	0	0	0	0	0	0	0
ENSMUSG00000104482	0	0	0	0	0	0	0	0	0	0	0	0	0	0	0	0	0	0	0
ENSMUSG00000038174	212	185	182	325	277	243	292	285	219	257	237	233	265	380	237	258	220	226	257
ENSMUSG00000033569	12	0	2	0	0	1	2	2	2	0	2	4	0	6	0	1	1	0	0
ENSMUSG00000026032	980	812	698	757	533	915	882	1262	771	955	734	732	599	1462	680	857	613	910	656
ENSMUSG00000100202	0	0	0	0	0	0	0	0	0	0	0	0	0	0	0	0	0	0	0
ENSMUSG00000099490	0	0	0	0	0	0	0	0	0	0	0	0	0	0	0	0	0	0	0
ENSMUSG00000026430	4	9	8	15	24	11	6	16	10	9	11	11	9	20	9	20	8	10	3
ENSMUSG00000059647	23	22	26	37	51	38	28	56	34	43	26	38	39	66	38	26	39	44	35
ENSMUSG00000080849	1	1	3	1	1	1	0	0	3	0	0	2	1	6	1	1	0	1	0
ENSMUSG00000104257	0	0	0	0	0	0	0	0	0	0	0	0	0	0	0	0	0	0	0
ENSMUSG00000101729	0	0	1	0	0	0	0	0	0	0	0	0	0	0	0	0	0	1	0
ENSMUSG00000119153	0	0	0	0	0	0	0	0	0	0	0	0	0	0	0	0	0	0	0
ENSMUSG00000102296	0	0	0	0	0	0	0	0	0	0	0	0	0	0	0	0	0	0	0
ENSMUSG00000103209	0	0	0	0	0	0	0	0	0	0	0	0	0	0	0	0	0	0	0
ENSMUSG00000104027	0	0	0	0	0	0	0	0	0	0	0	0	0	0	0	0	0	0	0
ENSMUSG00000102407	0	0	0	0	0	0	0	0	0	0	0	0	0	0	0	0	0	0	0
ENSMUSG00000103214	0	0	0	0	0	0	0	0	0	0	0	0	0	0	0	0	0	0	0
ENSMUSG00000104100	0	0	0	0	0	0	0	0	0	0	0	0	0	0	0	0	0	0	0
ENSMUSG00000084740	0	0	0	0	0	0	0	0	0	0	0	0	0	0	0	0	0	0	0
ENSMUSG00000103889	0	0	0	0	0	0	0	0	0	0	0	0	0	0	0	0	0	0	0
ENSMUSG00000101301	0	0	0	0	0	0	0	0	0	0	0	0	0	0	0	0	0	0	0
ENSMUSG00000104221	0	0	0	0	0	0	0	0	0	0	0	0	0	0	0	0	0	0	0
ENSMUSG00000102250	0	0	0	0	0	0	0	0	0	0	0	0	0	0	0	0	0	0	0
ENSMUSG00000102317	0	0	0	0	0	0	0	0	0	0	0	0	0	0	0	0	0	0	0
ENSMUSG00000103563	0	0	0	0	0	0	0	0	0	0	0	0	0	0	0	0	0	0	0
ENSMUSG00000102465	0	0	0	0	0	0	0	0	0	0	0	0	0	0	0	0	0	0	0
ENSMUSG00000102659	0	0	0	0	0	0	0	0	0	0	0	0	0	0	0	0	0	0	0
ENSMUSG00000103924	0	0	0	0	0	0	0	0	0	0	0	0	0	0	0	0	0	0	0
ENSMUSG00000104132	0	0	0	0	0	0	0	0	0	0	0	0	0	0	0	0	0	0	0
ENSMUSG00000102747	0	0	0	0	0	0	0	0	0	0	0	0	0	0	0	0	0	0	0
ENSMUSG00000102386	0	0	0	0	0	0	0	0	0	0	0	0	0	0	0	0	0	0	0
ENSMUSG00000103004	0	0	0	0	0	0	0	0	0	0	0	0	0	0	0	0	0	0	0
ENSMUSG00000104516	0	2	1	2	0	1	1	2	3	1	0	1	0	2	2	1	2	1	1
ENSMUSG00000101618	0	0	0	0	0	0	0	0	0	0	0	0	0	0	0	0	0	0	0
ENSMUSG00000099458	0	0	0	0	0	0	0	0	0	0	0	0	0	0	0	0	0	0	0
ENSMUSG00000088111	0	0	0	0	0	0	0	0	0	0	0	0	0	0	0	0	0	0	0
ENSMUSG00000073722	0	0	0	0	0	0	0	0	0	0	0	0	0	0	0	0	0	0	0
ENSMUSG00000119695	0	0	0	0	0	0	0	0	0	0	0	0	0	0	0	0	0	0	0
ENSMUSG00000100310	0	0	0	0	0	0	0	0	0	0	0	0	0	0	0	0	0	0	0
ENSMUSG00000101033	0	0	0	0	0	0	0	0	0	0	0	0	0	0	0	0	0	0	0
ENSMUSG00000101372	1	2	0	3	1	0	1	1	0	2	1	1	1	19	1	1	3	0	0
ENSMUSG00000103241	0	0	0	0	0	0	0	0	0	0	0	0	0	0	0	0	0	0	0
ENSMUSG00000086240	30	54	48	51	44	37	34	65	34	46	42	65	45	89	38	54	41	56	33
ENSMUSG00000048411	0	0	0	0	0	0	0	0	0	0	0	0	0	0	0	0	0	0	0
ENSMUSG00000081557	0	4	0	9	2	0	1	2	3	3	2	1	0	8	2	2	1	4	1
ENSMUSG00000058590	0	0	0	0	0	0	0	0	0	0	0	0	0	0	0	0	0	0	0
ENSMUSG00000101235	0	0	0	0	0	0	0	0	0	0	0	0	0	0	0	0	0	0	0
ENSMUSG00002075209	0	0	0	0	0	0	0	0	0	0	0	0	0	0	0	0	0	0	0
ENSMUSG00000026609	0	0	0	0	0	0	0	0	0	0	0	0	0	0	0	0	1	0	0
ENSMUSG00002076857	0	0	0	0	0	0	0	0	0	0	0	0	0	0	0	0	0	0	0
ENSMUSG00002074912	0	0	0	0	0	0	0	0	0	0	0	0	0	0	0	0	0	0	0
ENSMUSG00000047528	0	0	0	1	0	0	0	0	2	1	0	0	1	0	0	0	0	0	1
ENSMUSG00000099257	0	0	0	0	0	0	0	0	0	0	0	0	0	0	0	0	0	0	0
ENSMUSG00000099492	310	252	155	230	182	152	180	261	277	218	171	277	187	1314	164	201	169	167	177
ENSMUSG00000118548	0	0	0	0	0	0	0	0	0	0	0	0	0	0	0	0	0	0	0
ENSMUSG00000101046	0	0	0	0	0	0	0	0	0	0	0	0	0	0	0	0	0	0	0
ENSMUSG00000101726	0	0	0	0	0	0	0	0	0	0	0	0	0	0	0	0	0	0	0
ENSMUSG00002075317	0	0	0	0	0	0	0	0	0	0	0	0	0	0	0	0	0	0	0
ENSMUSG00002075289	0	0	0	0	0	0	0	0	0	0	0	0	0	0	0	0	0	0	0
ENSMUSG00000077235	0	0	0	0	0	0	0	0	0	0	0	0	0	0	0	0	0	0	0
ENSMUSG00000084550	0	0	0	0	0	0	0	0	0	0	0	0	0	0	0	0	0	0	0
ENSMUSG00000042349	22	31	8	16	11	8	11	20	14	14	17	4	10	40	14	2	9	15	5
ENSMUSG00000102027	0	0	0	0	0	0	0	0	0	0	0	0	0	0	0	0	0	0	0
ENSMUSG00000102055	0	0	0	2	0	0	1	1	2	2	0	0	2	0	4	2	4	0	1
ENSMUSG00000026031	629	415	463	651	590	509	592	583	546	599	505	403	589	991	619	612	517	500	552
ENSMUSG00000100236	1	1	0	0	0	1	0	1	0	1	0	0	0	5	0	0	0	0	0
ENSMUSG00000026029	63	36	36	58	39	44	58	49	42	88	28	55	58	70	47	67	43	60	48
ENSMUSG00000102719	0	1	0	2	0	0	0	0	0	0	0	0	1	0	0	1	0	0	0
ENSMUSG00000099719	2	2	0	0	2	0	0	0	4	0	1	0	1	0	0	2	0	0	0
ENSMUSG00000064440	0	0	0	0	0	0	0	0	0	0	0	0	0	0	0	0	0	0	0
ENSMUSG00000080463	0	0	0	0	0	0	0	0	0	0	0	0	0	0	0	0	0	0	0
ENSMUSG00000064816	0	0	0	0	0	0	0	0	0	0	0	0	0	0	0	0	0	0	0
ENSMUSG00000084667	0	0	0	0	0	0	0	0	0	0	0	0	0	0	0	0	0	0	0
ENSMUSG00000077220	0	0	0	0	0	0	0	0	0	0	0	0	0	0	0	0	0	0	0
ENSMUSG00000065160	0	0	0	0	0	0	0	0	0	0	0	0	0	0	0	0	0	0	0
ENSMUSG00000065735	0	0	0	0	0	0	0	0	0	0	0	0	0	0	0	0	0	0	0
ENSMUSG00002075950	0	0	0	0	0	0	0	0	0	0	0	0	0	0	0	0	0	0	0
ENSMUSG00000064968	0	0	0	0	0	0	0	0	0	0	0	0	0	0	0	0	0	0	0
ENSMUSG00000065228	0	0	0	0	0	0	0	0	0	0	0	0	0	0	0	0	0	0	0
ENSMUSG00000101093	0	0	0	0	0	0	0	0	0	0	0	0	0	0	0	0	0	0	0
ENSMUSG00000026028	2655	2099	2459	2848	3096	2446	2747	2886	3507	4139	2551	2648	2519	6357	2498	2909	2721	2533	3390
ENSMUSG00000070960	77	56	72	75	66	40	63	80	72	71	69	58	64	100	60	75	46	70	80
ENSMUSG00000088620	0	0	0	0	0	0	0	0	0	0	0	0	0	0	0	0	0	0	0
ENSMUSG00000082159	8	3	1	8	2	2	2	2	1	5	2	1	3	2	1	1	0	1	0
ENSMUSG00000026425	447	203	236	341	365	292	332	321	294	247	277	284	356	654	287	321	265	241	333
ENSMUSG00000102733	2	0	0	0	0	0	0	1	0	0	0	0	0	0	0	0	0	0	0
ENSMUSG00000104060	0	0	0	0	0	0	0	0	0	0	0	0	0	0	1	0	0	0	0
ENSMUSG00000101778	0	0	0	1	0	0	0	0	0	0	0	0	0	0	0	0	0	0	0
ENSMUSG00000099959	0	0	0	0	0	0	0	0	0	0	0	0	0	0	0	0	0	0	0
ENSMUSG00002076189	0	0	0	0	0	0	0	0	0	0	0	0	0	0	0	0	0	0	0
ENSMUSG00000026058	0	1	0	0	0	0	0	0	0	0	0	0	0	0	0	0	0	1	0
ENSMUSG00000064688	0	0	0	0	0	0	0	0	0	0	0	0	0	0	0	0	0	0	0
ENSMUSG00000103482	0	0	0	0	0	0	0	0	0	0	0	0	0	0	0	0	0	0	0
ENSMUSG00000104498	0	0	0	0	0	0	0	0	0	0	0	0	0	0	0	0	0	0	0
ENSMUSG00000104313	0	0	0	0	0	0	0	0	0	0	0	0	0	0	0	0	0	0	0
ENSMUSG00000102865	0	0	0	0	0	0	0	0	0	0	0	0	0	0	0	0	0	0	0
ENSMUSG00000055184	12	9	3	5	3	8	4	4	4	3	1	5	1	6	3	7	2	0	3
ENSMUSG00000102321	0	0	0	0	0	0	0	0	0	0	0	0	0	0	0	0	0	0	0
ENSMUSG00000091318	0	0	0	0	0	0	0	0	0	0	0	0	0	0	0	0	0	0	0
ENSMUSG00000089489	0	0	0	0	0	0	0	0	0	0	0	0	0	0	0	0	0	0	0
ENSMUSG00000104433	0	0	0	0	0	0	0	0	0	0	0	0	0	0	0	0	0	0	0
ENSMUSG00002076392	0	0	0	0	0	0	0	0	0	0	0	0	0	0	0	0	0	0	0
ENSMUSG00000026432	0	0	0	0	0	0	0	0	0	0	0	0	0	0	0	0	0	0	0
ENSMUSG00000102926	0	0	0	0	0	0	0	0	0	0	0	0	0	0	0	0	0	0	0
ENSMUSG00000095841	0	0	0	0	0	0	0	0	0	0	0	0	0	0	0	0	0	0	0
ENSMUSG00000100497	0	0	0	0	0	0	0	0	0	0	0	0	0	0	0	0	0	0	0
ENSMUSG00000102917	6	0	0	0	0	0	1	1	0	0	0	0	0	1	1	0	0	0	0
ENSMUSG00000100481	130	70	68	82	80	69	69	110	77	71	94	95	88	361	73	102	84	91	81
ENSMUSG00000100590	0	0	0	2	0	0	1	0	0	0	1	0	0	5	0	0	0	0	0
ENSMUSG00000088750	0	0	0	0	0	0	0	0	0	0	0	0	0	0	0	0	0	0	0
ENSMUSG00000104230	0	0	0	0	0	0	0	0	0	0	0	0	0	0	0	0	0	0	0
ENSMUSG00000101754	0	0	0	0	0	0	0	0	0	0	0	0	0	0	0	0	0	0	0
ENSMUSG00000065223	0	0	0	0	0	0	0	0	0	0	0	0	0	0	0	0	0	0	0
ENSMUSG00000103087	0	0	0	0	0	0	0	0	0	0	0	0	0	0	0	0	0	0	0
ENSMUSG00000100318	0	0	0	0	0	0	0	0	0	0	0	0	0	0	0	0	0	0	0
ENSMUSG00000101612	0	0	1	1	1	1	3	1	0	1	2	0	0	12	1	0	0	1	1
ENSMUSG00000065260	0	0	0	0	0	0	0	0	0	0	0	0	0	0	0	0	0	0	0
ENSMUSG00000026709	286	209	176	288	210	242	246	287	268	223	234	263	248	499	228	297	241	211	271
ENSMUSG00000102864	0	0	0	0	0	0	0	0	0	0	0	0	0	0	0	0	0	0	0
ENSMUSG00000026134	16	14	11	31	18	16	18	28	16	22	20	23	19	17	18	17	19	13	13
ENSMUSG00000101682	2	0	0	2	0	0	0	0	1	0	0	0	0	13	0	0	1	0	0
ENSMUSG00000004552	0	0	0	0	0	2	0	0	0	1	0	0	0	2	0	0	0	0	0
ENSMUSG00000026605	0	2	2	2	0	0	1	0	1	3	0	0	2	0	0	0	0	5	0
ENSMUSG00000103374	0	0	0	0	0	0	0	0	0	0	0	0	0	1	0	0	0	0	0
ENSMUSG00000026027	2807	1881	1676	2232	2345	1963	2022	2375	2404	2435	1981	2094	1972	4988	1899	2624	2226	1903	2490
ENSMUSG00000052688	82	23	51	72	58	20	49	53	37	60	35	22	38	175	38	33	40	34	40
ENSMUSG00000026708	11	9	5	10	10	13	11	13	9	11	10	16	10	10	6	17	12	14	11
ENSMUSG00000072295	0	0	0	0	0	0	0	0	0	0	0	0	0	0	0	0	0	0	0
ENSMUSG00000047383	0	0	0	0	0	0	0	0	0	0	0	0	0	0	0	0	0	0	0
ENSMUSG00000099752	0	0	0	1	0	0	0	0	0	0	0	0	0	0	0	2	0	0	0
ENSMUSG00000077616	0	0	0	0	0	0	0	0	0	0	0	0	0	0	0	0	0	0	0
ENSMUSG00000026604	595	518	545	597	645	503	731	481	664	525	434	465	613	1218	569	563	574	446	717
ENSMUSG00000042268	0	0	0	0	0	0	0	0	0	0	0	0	0	0	0	0	0	0	0
ENSMUSG00000102248	0	0	1	0	0	0	0	0	0	0	1	0	0	0	0	0	0	1	0
ENSMUSG00000097925	0	0	3	2	2	1	0	0	1	0	0	2	0	0	0	4	0	1	4
ENSMUSG00000104435	121	48	58	63	39	78	77	102	96	82	96	116	65	104	47	76	77	74	125
ENSMUSG00000026705	260	252	221	291	281	256	262	317	256	269	264	288	290	446	313	282	264	255	240
ENSMUSG00000026603	1598	1249	1551	1584	1223	1558	1377	1266	2405	1802	1250	1220	1059	2138	780	1669	1456	1304	1780
ENSMUSG00000103467	0	8	6	17	2	1	11	7	8	7	4	4	9	7	9	10	12	2	16
ENSMUSG00000042251	23	9	1	9	4	6	2	11	2	2	4	1	7	7	8	3	9	9	5
ENSMUSG00000044835	0	0	0	0	3	0	0	0	0	0	0	0	1	4	0	0	0	0	0
ENSMUSG00000049160	0	3	0	0	0	0	0	0	0	0	1	0	0	0	0	0	0	0	0
ENSMUSG00000013275	2191	1098	1245	1659	1390	1664	1778	1736	1758	1563	1378	1493	1597	3239	1307	1693	1413	1284	1863
ENSMUSG00000010175	57	25	31	31	25	25	37	27	47	18	18	44	17	65	22	40	22	26	35
ENSMUSG00000099404	0	0	0	0	0	0	0	0	0	0	0	0	0	0	0	1	0	0	0
ENSMUSG00000103644	0	0	0	0	0	0	0	0	0	0	0	0	0	0	0	0	0	0	0
ENSMUSG00000103510	0	0	0	0	0	0	0	0	0	0	0	0	0	0	0	0	0	0	0
ENSMUSG00000093064	0	0	0	0	0	0	0	0	0	0	0	0	0	0	0	0	0	0	1
ENSMUSG00002075368	0	0	0	0	0	0	0	0	0	0	0	0	0	0	0	0	0	0	0
ENSMUSG00000103963	0	0	0	0	0	0	0	0	0	0	0	0	0	0	0	0	0	0	0
ENSMUSG00000026433	105	59	53	42	54	49	55	79	30	60	44	60	62	118	63	39	45	41	54
ENSMUSG00000100026	0	0	0	0	0	0	0	0	0	0	0	0	0	0	0	0	0	0	0
ENSMUSG00000026434	1372	1284	988	1460	1295	1193	1275	1359	1049	1166	1343	1351	1282	2140	1261	1333	1156	1113	1352
ENSMUSG00000103569	0	1	0	2	0	0	0	0	0	0	0	0	0	0	1	0	0	0	1
ENSMUSG00000103975	0	0	0	0	0	0	0	0	0	0	0	0	0	0	0	0	0	0	0
ENSMUSG00000026701	1790	1517	1274	1383	1116	1269	1256	1705	1496	1869	1170	1246	1395	2481	1743	1490	1352	1342	1472
ENSMUSG00000104163	0	0	0	0	0	0	0	0	0	0	0	0	0	0	0	0	0	0	0
ENSMUSG00000038079	47	76	58	43	57	42	61	90	38	63	55	72	70	83	49	51	61	56	47
ENSMUSG00000026700	0	0	0	0	0	0	0	0	0	0	0	0	0	0	0	0	0	0	0
ENSMUSG00000089872	578	304	408	554	472	475	509	690	583	415	477	479	479	1005	425	520	463	548	497
ENSMUSG00000066755	0	1	0	2	1	0	0	0	0	0	0	1	0	0	0	0	0	0	0
ENSMUSG00002076072	0	0	0	0	0	0	0	0	0	0	0	0	0	0	0	0	0	0	0
ENSMUSG00000102860	0	0	0	0	0	0	0	0	0	0	0	0	0	0	0	0	0	0	0
ENSMUSG00000040323	528	280	352	326	300	367	360	416	420	428	336	296	297	622	320	390	346	326	333
ENSMUSG00000102399	17	11	2	19	8	9	6	7	3	5	3	7	8	35	7	5	5	12	6
ENSMUSG00000000817	0	0	0	0	0	0	0	0	0	0	0	0	0	0	0	0	0	0	0
ENSMUSG00000103625	0	0	0	1	1	0	0	0	0	0	2	0	0	0	0	0	0	0	0
ENSMUSG00000026634	892	694	641	902	803	719	784	906	860	786	744	747	761	1562	806	827	788	786	794
ENSMUSG00000040297	268	190	187	261	271	224	237	269	199	232	274	272	262	479	237	275	229	253	246
ENSMUSG00000102254	0	0	0	0	1	3	0	0	2	0	0	0	0	0	1	2	2	0	1
ENSMUSG00000103158	0	0	0	0	0	0	0	0	0	0	0	0	0	0	0	0	2	0	0
ENSMUSG00000037568	11	52	39	10	7	13	12	5	7	28	7	7	8	16	35	14	10	5	14
ENSMUSG00000104487	0	0	0	0	0	0	0	0	0	0	0	0	0	0	0	0	0	0	0
ENSMUSG00000103723	0	1	0	0	1	0	0	0	0	0	0	0	0	0	0	0	1	0	0
ENSMUSG00000103964	0	1	0	1	0	0	0	0	0	0	0	0	0	0	0	0	0	2	0
ENSMUSG00000086277	0	0	0	0	1	0	0	0	0	0	0	0	0	0	0	0	0	0	0
ENSMUSG00000026698	278	196	205	283	234	229	219	256	189	195	196	195	237	391	231	238	205	221	199
ENSMUSG00000103393	0	0	0	0	1	0	0	0	0	0	0	0	0	0	0	0	0	0	0
ENSMUSG00000066595	1544	1024	478	600	667	748	467	501	271	923	873	678	453	1437	362	652	559	944	562
ENSMUSG00000097845	6	2	1	1	4	1	1	1	0	0	0	1	5	12	1	1	4	0	4
ENSMUSG00000057072	0	3	2	3	6	4	4	4	2	3	1	4	4	5	6	4	4	4	2
ENSMUSG00000079550	3	1	3	3	4	7	11	0	0	9	1	6	1	0	8	2	5	7	9
ENSMUSG00000101586	0	2	4	3	4	4	3	2	3	2	1	6	5	10	3	3	3	4	3
ENSMUSG00000099563	0	0	0	0	0	0	0	0	0	0	0	0	0	0	0	0	0	0	0
ENSMUSG00000026632	272	181	146	232	225	197	213	276	169	174	195	212	234	416	229	218	192	202	193
ENSMUSG00000040265	124	44	73	143	128	124	119	119	92	88	100	117	112	250	124	107	144	100	94
ENSMUSG00000062510	2	5	3	14	14	10	2	12	1	4	7	9	3	8	9	7	4	5	6
ENSMUSG00000090260	0	0	0	2	0	0	0	0	0	1	0	0	2	1	0	1	1	0	0
ENSMUSG00000102994	0	0	0	0	0	0	0	0	0	0	0	0	0	0	0	0	0	0	0
ENSMUSG00000103576	0	0	0	0	0	1	0	0	0	0	0	0	0	0	0	3	0	1	0
ENSMUSG00000078190	36	33	13	21	45	25	16	29	21	23	25	17	36	52	28	23	13	28	25
ENSMUSG00000070126	0	0	0	0	0	0	0	0	0	0	0	0	0	0	0	0	0	0	0
ENSMUSG00000065516	0	0	0	0	0	0	0	0	0	0	0	0	0	0	0	0	0	0	0
ENSMUSG00000089933	0	0	0	0	0	0	0	0	0	0	0	0	0	0	0	0	0	0	0
ENSMUSG00000066752	0	0	0	0	0	0	0	0	0	0	0	0	0	0	0	0	0	0	0
ENSMUSG00000026630	0	0	4	2	1	0	0	2	0	3	5	1	0	16	0	1	1	4	0
ENSMUSG00000102777	0	0	0	0	0	0	0	0	0	0	0	0	0	0	0	0	0	0	0
ENSMUSG00000091017	0	0	0	0	0	0	0	0	0	0	0	0	0	0	0	0	0	0	0
ENSMUSG00000026628	65	274	234	41	54	61	104	104	92	3119	95	23	45	1423	278	65	90	243	116
ENSMUSG00002076612	0	0	0	0	0	0	0	0	0	4	0	0	0	0	0	0	0	0	0
ENSMUSG00000026024	714	504	662	724	872	677	787	808	612	723	779	712	847	1311	752	866	755	751	620
ENSMUSG00000103685	1	1	0	4	4	2	4	3	0	0	0	3	2	0	6	3	3	2	0
ENSMUSG00000026694	449	164	203	267	244	264	276	361	293	227	227	264	278	520	180	262	241	229	215
ENSMUSG00000037499	840	508	523	339	373	512	521	785	595	584	438	430	415	1132	345	527	505	501	478
ENSMUSG00000026627	38	20	34	31	41	34	52	42	43	45	27	41	30	88	38	41	51	57	30
ENSMUSG00000026023	2	8	4	16	5	3	9	6	8	4	1	14	7	30	5	6	3	3	5
ENSMUSG00000099922	0	0	0	0	0	0	0	0	0	0	0	0	0	0	0	0	0	0	0
ENSMUSG00000104502	0	0	0	0	0	1	0	1	0	1	0	1	0	0	0	0	0	0	0
ENSMUSG00000026626	2169	1106	1097	1223	1190	1257	1351	1372	1410	1598	1087	1137	1105	2607	1220	1406	1053	1377	1278
ENSMUSG00000041075	1874	1036	982	983	752	779	1084	1240	946	1284	986	723	932	1787	965	1051	1285	801	1076
ENSMUSG00000097819	9	21	20	23	13	11	10	19	11	26	13	12	18	33	12	22	23	10	22
ENSMUSG00000103433	16	6	0	6	3	1	3	3	0	3	6	0	9	19	2	0	2	5	2
ENSMUSG00000103114	66	66	47	37	34	61	53	50	68	48	50	44	60	97	39	51	36	58	40
ENSMUSG00000104341	0	0	0	0	0	0	0	0	0	0	0	0	0	0	0	0	0	0	0
ENSMUSG00000103517	0	1	1	0	0	0	0	0	0	0	0	0	0	0	0	0	0	0	0
ENSMUSG00000102246	0	0	0	0	0	0	0	0	0	0	0	0	0	0	0	0	0	0	0
ENSMUSG00000047361	31	11	19	11	10	17	9	5	28	19	7	10	7	22	13	8	15	17	28
ENSMUSG00000099811	0	0	0	0	0	0	0	0	0	0	0	0	0	0	0	0	0	0	0
ENSMUSG00000101409	0	0	0	0	0	0	0	0	0	0	0	0	0	0	0	0	0	0	0
ENSMUSG00000026021	475	530	435	504	357	441	475	660	428	461	408	444	463	871	442	487	457	541	450
ENSMUSG00000026696	331	288	264	328	336	292	324	339	291	325	277	288	337	660	306	341	302	371	283
ENSMUSG00002075401	0	0	0	0	0	0	0	0	0	0	0	0	0	0	0	0	0	0	0
ENSMUSG00000103821	0	3	1	3	11	6	5	6	5	4	4	2	6	18	12	10	4	5	9
ENSMUSG00000091743	0	0	0	0	0	0	0	0	0	0	1	0	0	0	0	0	0	0	0
ENSMUSG00000101400	0	0	0	0	0	0	0	0	0	0	1	1	0	0	0	1	0	0	0
ENSMUSG00000026697	1250	369	616	875	967	454	640	995	690	586	605	380	878	1881	598	651	700	652	433
ENSMUSG00000091060	9	7	4	17	11	1	6	4	7	3	10	8	13	13	8	14	7	8	10
ENSMUSG00000037474	0	8	7	4	0	1	5	4	1	14	1	4	1	4	6	0	0	4	1
ENSMUSG00000048174	25	26	34	43	47	38	39	37	29	29	31	42	42	71	54	39	33	39	24
ENSMUSG00000026020	169	258	228	245	256	213	250	302	249	306	232	286	284	509	250	248	282	279	266
ENSMUSG00000077345	3	0	0	0	2	1	0	0	0	0	0	0	1	0	0	0	0	1	0
ENSMUSG00000077358	0	0	0	0	0	0	0	0	0	0	0	0	0	0	0	0	0	0	0
ENSMUSG00000089512	0	3	0	0	1	0	0	0	0	0	0	0	0	0	1	0	0	0	0
ENSMUSG00000089093	0	0	0	0	0	1	0	1	0	0	0	0	0	0	0	0	0	0	0
ENSMUSG00000037461	278	164	155	206	218	215	206	236	167	211	149	194	193	363	207	194	243	201	206
ENSMUSG00000102970	0	0	0	0	0	0	0	1	0	0	0	0	0	0	0	0	0	0	0
ENSMUSG00000067336	2167	2553	2332	3183	2868	2320	2552	2575	2722	3224	2549	2462	2591	5003	2427	2787	2468	2201	2896
ENSMUSG00000104052	0	0	0	0	0	0	0	0	0	0	0	0	0	0	0	0	0	0	0
ENSMUSG00000103131	0	0	0	0	0	0	2	0	2	0	1	0	0	0	0	0	0	0	0
ENSMUSG00000041040	199	158	218	154	174	215	150	194	191	190	253	202	232	276	217	176	127	107	200
ENSMUSG00000103696	0	0	0	0	0	0	0	0	0	2	0	0	0	0	0	0	0	0	0
ENSMUSG00000100901	0	2	0	0	0	0	0	0	0	0	0	0	0	0	0	0	0	0	0
ENSMUSG00000053024	0	0	5	1	3	2	2	3	0	0	4	2	4	2	2	1	0	1	0
ENSMUSG00000026623	1048	851	852	1144	1171	850	1047	1009	1045	1349	859	835	913	1991	991	1014	973	1010	1023
ENSMUSG00000119660	0	0	0	0	0	0	0	0	0	0	0	0	0	0	0	0	0	0	0
ENSMUSG00000064845	0	0	0	0	1	0	0	1	4	1	0	0	1	0	3	0	0	0	0
ENSMUSG00000102596	0	0	0	0	0	0	0	0	0	0	0	0	0	0	0	0	0	0	0
ENSMUSG00000102840	0	0	0	0	0	0	1	0	0	0	0	0	0	0	1	0	0	0	0
ENSMUSG00000026018	0	5	5	1	1	0	3	3	1	1	0	1	3	0	1	0	2	2	2
ENSMUSG00000026622	1	5	1	3	5	2	3	3	3	6	10	1	3	9	7	4	10	7	2
ENSMUSG00000055833	3	3	1	1	2	0	3	5	0	4	1	3	6	2	1	2	2	2	4
ENSMUSG00000037434	231	194	218	284	226	234	218	236	175	190	231	199	215	320	274	320	200	168	248
ENSMUSG00000026019	295	362	274	356	315	329	342	444	395	394	303	296	271	629	316	368	328	330	315
ENSMUSG00000040225	1166	994	912	1304	1313	1172	1436	1186	1018	1157	1217	1336	1414	2250	1353	1185	1268	1055	1168
ENSMUSG00000098259	1	5	1	2	1	3	3	3	1	7	2	0	0	2	0	1	5	3	1
ENSMUSG00000026017	118	94	102	141	119	111	111	145	72	117	114	136	120	212	103	117	113	123	127
ENSMUSG00000082609	39	10	5	10	7	18	12	22	8	7	16	2	6	65	10	7	10	10	17
ENSMUSG00000026692	5	13	13	8	12	7	11	17	15	1	25	5	9	14	25	10	6	21	15
ENSMUSG00000037395	413	309	383	380	371	295	404	337	365	443	279	289	308	597	381	368	298	344	400
ENSMUSG00000102755	0	0	0	0	0	0	0	0	0	0	0	0	0	0	0	0	0	0	0
ENSMUSG00000097316	43	26	26	29	21	21	36	27	26	36	19	31	21	70	26	24	26	33	28
ENSMUSG00000040181	403	403	358	452	449	335	493	561	429	536	468	447	511	733	539	435	380	386	437
ENSMUSG00000026442	37	41	41	24	38	19	34	28	47	37	21	34	30	58	36	35	18	24	40
ENSMUSG00000073664	498	653	609	865	812	602	747	745	586	760	661	728	772	1376	816	718	719	671	758
ENSMUSG00000101126	0	0	0	0	0	0	0	0	0	0	0	0	0	0	0	0	0	0	0
ENSMUSG00000100516	0	0	0	0	0	0	0	0	0	0	0	0	0	0	0	0	0	0	0
ENSMUSG00000088911	0	0	0	0	0	0	0	0	0	0	0	0	0	0	0	0	0	0	0
ENSMUSG00000026443	1	4	9	5	1	11	4	5	9	12	1	3	3	4	9	8	8	7	7
ENSMUSG00002075842	0	0	1	0	0	0	0	1	0	0	0	1	0	0	1	3	0	0	0
ENSMUSG00000102709	0	0	0	1	1	1	2	0	1	2	2	0	0	0	2	0	2	2	0
ENSMUSG00000040170	625	736	524	680	556	513	702	786	525	771	938	827	974	1089	733	588	616	442	558
ENSMUSG00000100798	0	0	0	0	0	0	0	0	0	0	1	0	0	0	0	0	0	1	0
ENSMUSG00000104057	0	0	0	0	0	0	0	0	0	0	0	0	0	0	0	0	0	0	0
ENSMUSG00000100367	0	0	0	0	0	0	0	0	0	0	0	0	0	0	0	0	0	0	0
ENSMUSG00000049439	125	108	103	127	100	87	120	153	79	126	108	130	114	245	109	131	130	123	120
ENSMUSG00000103822	0	1	0	0	0	0	0	0	0	0	1	1	0	0	1	0	1	1	1
ENSMUSG00000049866	15	10	21	8	12	12	13	17	14	20	7	7	19	18	18	17	10	15	14
ENSMUSG00000101736	0	0	0	0	0	0	0	0	0	0	0	0	0	0	0	0	0	0	0
ENSMUSG00000099848	0	0	0	0	0	0	0	0	0	0	0	0	0	0	0	0	0	0	0
ENSMUSG00000058248	0	0	1	0	3	0	1	3	0	1	4	0	0	2	0	3	3	1	1
ENSMUSG00000101333	0	0	0	0	0	0	0	0	0	0	0	0	0	0	0	0	0	0	0
ENSMUSG00000099378	0	0	0	0	0	0	0	0	0	0	0	0	0	0	0	0	0	0	0
ENSMUSG00000099544	0	0	0	0	0	0	0	0	0	0	0	0	0	1	0	0	0	0	0
ENSMUSG00000095576	1	0	1	2	0	3	2	2	0	4	1	3	1	0	0	0	1	0	3
ENSMUSG00000036206	154	62	69	73	97	79	119	109	115	100	86	73	86	138	76	102	80	91	96
ENSMUSG00000102700	0	0	0	0	1	0	0	0	0	0	0	0	0	1	0	0	0	0	1
ENSMUSG00000102083	0	0	0	1	0	0	0	0	0	0	0	0	0	0	0	0	0	0	0
ENSMUSG00000101288	0	0	0	0	0	0	0	0	0	0	0	0	0	0	0	0	0	0	0
ENSMUSG00000099938	0	0	0	0	0	0	0	0	0	0	0	0	0	0	0	0	0	0	0
ENSMUSG00000026691	0	0	0	0	0	0	4	2	0	0	0	0	0	0	0	0	0	1	1
ENSMUSG00000103288	0	0	0	0	0	0	0	0	0	0	0	1	0	0	0	0	0	0	0
ENSMUSG00000071890	0	1	0	0	0	0	0	0	0	0	0	0	0	0	0	2	2	0	0
ENSMUSG00000077608	0	0	0	0	0	0	0	0	0	0	0	0	0	0	0	0	0	0	0
ENSMUSG00000103102	0	0	0	0	0	0	0	0	0	0	0	0	0	0	0	0	0	0	0
ENSMUSG00000089174	0	0	0	0	0	0	0	0	0	0	0	0	0	0	0	0	0	0	0
ENSMUSG00000037375	6	4	3	10	12	8	2	6	7	5	4	8	7	19	3	6	8	6	10
ENSMUSG00000119403	0	0	0	0	0	0	0	0	0	0	0	0	0	0	0	0	0	0	0
ENSMUSG00000103874	0	0	0	0	0	0	0	0	0	0	0	0	0	0	0	0	0	0	0
ENSMUSG00000047384	0	0	0	0	0	0	0	0	0	0	0	0	0	0	0	0	0	0	2
ENSMUSG00000100872	0	0	1	0	0	0	0	0	0	0	1	0	0	0	0	0	0	0	0
ENSMUSG00000055013	602	307	314	329	372	333	446	381	370	456	310	332	333	664	360	440	325	424	372
ENSMUSG00000104114	0	1	0	0	0	0	0	0	0	0	0	0	1	0	0	1	1	0	0
ENSMUSG00002075930	0	0	0	0	0	0	0	0	0	0	0	0	0	0	0	0	0	0	0
ENSMUSG00000101662	0	0	0	0	1	0	0	0	1	0	0	0	0	0	0	0	0	1	0
ENSMUSG00000102009	0	1	0	0	0	0	2	0	0	0	3	0	0	0	0	0	2	0	0
ENSMUSG00002076983	0	0	0	0	0	0	0	0	0	0	2	0	0	0	0	0	0	0	0
ENSMUSG00000103252	0	0	0	0	2	0	0	0	0	0	0	0	0	0	0	0	0	0	0
ENSMUSG00000026586	1613	1092	1072	1629	1595	1153	1490	1471	1402	1268	1255	1165	1459	3048	1227	1744	1351	1184	1553
ENSMUSG00000092188	0	1	0	0	0	0	0	2	0	2	0	1	1	3	2	0	1	0	0
ENSMUSG00000034486	0	1	2	3	2	2	1	2	0	2	0	8	1	3	8	0	2	1	0
ENSMUSG00000103195	0	0	3	1	2	1	0	0	0	0	0	1	2	0	0	0	0	0	1
ENSMUSG00000016262	31	20	25	41	42	21	54	46	26	32	14	26	22	94	27	29	33	50	16
ENSMUSG00000102162	0	4	0	2	0	0	1	0	0	0	1	0	2	4	0	0	0	0	2
ENSMUSG00000040124	81	58	41	69	40	50	55	75	58	60	45	54	45	90	62	76	52	57	35
ENSMUSG00000088951	0	0	0	0	0	0	0	0	0	0	0	0	0	0	0	0	0	0	0
ENSMUSG00000101869	0	0	0	0	0	0	0	0	0	0	0	0	0	0	0	0	0	0	0
ENSMUSG00000102117	142	77	47	75	22	45	36	57	52	49	29	27	20	679	57	51	32	35	46
ENSMUSG00000040113	301	155	190	352	309	319	324	335	259	198	201	250	243	560	188	291	303	269	287
ENSMUSG00000089700	2	0	0	0	0	0	0	0	0	1	0	0	0	2	0	1	0	0	0
ENSMUSG00000067081	659	202	266	550	433	422	446	390	507	378	379	426	497	755	364	588	364	253	499
ENSMUSG00000026782	186	183	129	207	184	157	221	183	177	201	172	142	210	280	161	174	168	155	164
ENSMUSG00000054387	1319	816	747	1293	1147	999	1024	1273	688	838	1030	1221	1186	2285	863	1106	1079	775	1096
ENSMUSG00000100228	37	11	10	12	6	5	4	20	6	9	9	6	5	252	13	14	7	10	4
ENSMUSG00000016200	0	1	3	1	4	0	1	0	2	0	1	1	2	2	0	0	2	2	3
ENSMUSG00002076180	0	0	0	0	0	0	0	0	0	0	0	0	0	0	0	0	0	0	0
ENSMUSG00000103640	4	3	3	6	1	0	1	2	0	1	1	4	3	2	0	0	4	7	1
ENSMUSG00000102442	0	0	2	0	0	0	0	0	0	0	0	0	0	0	0	0	0	0	0
ENSMUSG00000026301	0	0	0	0	0	0	0	0	0	0	0	0	0	0	0	0	0	0	0
ENSMUSG00000100850	0	0	0	0	0	0	0	0	0	0	0	0	0	0	0	0	0	0	0
ENSMUSG00000044337	390	249	244	317	253	160	233	337	270	300	241	199	295	614	191	241	238	288	242
ENSMUSG00000104087	0	0	0	0	0	0	0	0	0	0	0	0	0	0	0	0	0	0	0
ENSMUSG00000026014	581	603	628	568	474	437	560	492	677	938	506	501	694	1107	659	483	479	461	727
ENSMUSG00000101951	0	0	0	1	0	0	0	0	2	0	0	0	0	0	0	0	0	0	1
ENSMUSG00000101028	0	2	0	4	0	0	2	0	0	1	0	0	0	0	0	0	0	0	0
ENSMUSG00000081562	37	5	1	7	5	7	9	11	4	8	6	6	4	61	14	2	11	5	11
ENSMUSG00000084400	0	0	0	0	0	0	0	0	0	0	0	0	0	4	0	0	2	0	0
ENSMUSG00002075783	0	0	0	0	0	0	0	0	0	0	0	0	0	0	0	0	0	0	0
ENSMUSG00000026447	699	399	350	630	474	579	700	633	510	535	445	540	543	913	716	664	618	644	532
ENSMUSG00000082160	4	1	0	1	1	1	1	1	2	0	0	0	2	3	1	1	1	0	0
ENSMUSG00000103215	0	0	0	0	0	0	0	0	0	0	0	0	0	0	0	0	0	0	0
ENSMUSG00000101997	0	0	1	0	0	0	0	0	1	0	0	0	0	0	0	0	1	1	0
ENSMUSG00002075076	0	0	0	0	0	0	0	0	0	0	0	0	0	0	0	0	0	0	0
ENSMUSG00000103292	0	13	7	1	0	1	3	3	1	7	0	1	2	4	0	1	1	0	4
ENSMUSG00000084151	0	0	0	0	0	0	0	0	0	0	0	0	0	0	0	0	0	0	0
ENSMUSG00000101188	1219	936	1115	1079	895	990	1036	1408	1099	1477	1057	1027	964	1922	1083	1064	986	1108	1015
ENSMUSG00000102425	6	2	0	2	0	0	3	2	0	0	0	1	1	4	1	2	2	0	0
ENSMUSG00000046062	587	452	498	537	559	425	592	629	529	550	541	459	446	1063	486	612	546	392	551
ENSMUSG00000026012	27	43	37	23	35	32	30	17	49	38	23	19	23	56	25	20	20	30	28
ENSMUSG00000086795	0	0	0	0	0	0	0	0	0	0	0	0	0	0	0	0	0	0	1
ENSMUSG00000104069	0	0	0	5	0	2	2	2	0	1	0	1	0	0	0	0	0	0	0
ENSMUSG00000083118	0	0	1	5	1	5	0	0	2	4	1	0	0	5	1	5	0	3	5
ENSMUSG00000083355	0	2	4	1	3	0	0	0	4	3	1	0	2	0	4	1	2	1	2
ENSMUSG00000102549	0	0	0	0	0	0	0	1	0	2	0	0	0	0	0	0	0	0	0
ENSMUSG00000026585	903	877	705	1100	981	846	838	1071	844	867	836	968	901	1723	832	1009	884	826	914
ENSMUSG00000034432	1739	1474	1419	1649	1403	1536	1394	2013	1700	1649	1438	1531	1436	3069	1309	1755	1494	1488	1540
ENSMUSG00000056128	0	1	0	0	0	0	0	0	0	1	0	0	0	0	0	0	0	1	0
ENSMUSG00000026011	0	2	1	0	0	2	1	3	3	1	0	0	4	0	1	0	0	0	2
ENSMUSG00000081382	303	144	72	119	43	66	51	106	51	63	57	54	51	490	68	66	69	72	52
ENSMUSG00000080800	0	0	0	0	0	0	0	0	0	0	0	3	0	0	0	1	0	0	0
ENSMUSG00000045815	0	0	0	0	0	0	0	0	0	0	0	0	0	0	0	0	0	0	0
ENSMUSG00000045174	0	0	0	0	0	0	0	0	0	0	0	0	0	0	0	0	0	0	0
ENSMUSG00000100524	0	0	0	0	0	0	0	0	0	0	0	0	0	0	0	0	0	0	0
ENSMUSG00000102499	0	0	0	0	0	0	0	0	0	0	0	0	0	0	0	0	0	0	0
ENSMUSG00000103521	0	0	0	0	0	0	0	0	0	0	0	0	0	0	0	0	0	0	0
ENSMUSG00000104098	0	0	0	0	0	0	0	0	0	0	0	0	0	0	0	0	0	0	0
ENSMUSG00000026009	0	2	0	0	0	0	0	2	0	0	0	0	0	0	1	0	1	3	0
ENSMUSG00000102561	0	0	0	0	0	0	0	0	0	0	0	0	0	0	0	0	0	0	0
ENSMUSG00000082804	0	1	0	0	0	0	2	0	1	0	0	1	0	1	1	0	0	0	0
ENSMUSG00000082661	0	0	0	0	0	0	0	0	0	0	0	0	0	0	0	0	0	0	0
ENSMUSG00000080785	0	0	0	0	0	0	0	0	0	0	0	0	0	0	0	0	0	0	0
ENSMUSG00000100893	0	0	0	0	0	0	0	0	0	0	0	0	0	0	0	0	0	0	0
ENSMUSG00000085248	0	0	0	0	0	0	0	0	0	0	0	0	0	0	0	0	0	0	0
ENSMUSG00000085447	0	2	0	0	0	0	0	0	0	0	0	0	0	0	0	0	0	0	0
ENSMUSG00000086408	0	0	0	0	0	0	0	0	0	0	0	0	0	0	0	0	0	0	0
ENSMUSG00002075578	0	0	0	0	0	0	0	0	0	0	0	0	0	0	0	0	0	0	0
ENSMUSG00000100965	0	0	0	0	0	0	0	0	0	0	0	0	0	0	0	0	0	0	0
ENSMUSG00000102168	0	0	0	0	0	0	0	0	0	0	0	0	0	0	0	0	0	0	0
ENSMUSG00000100381	0	0	0	0	0	0	0	0	0	0	0	0	0	0	0	0	0	0	0
ENSMUSG00000086009	0	0	0	0	0	0	0	0	0	0	0	0	0	0	0	0	0	0	0
ENSMUSG00000026584	134	140	137	145	183	130	172	157	136	147	138	163	167	253	170	190	172	163	121
ENSMUSG00000052062	233	171	169	226	294	220	235	244	224	218	229	178	239	436	171	239	202	217	204
ENSMUSG00000103656	0	0	0	1	0	0	0	0	0	0	0	0	0	0	0	0	1	0	0
ENSMUSG00000104402	0	1	0	0	0	0	1	0	0	0	0	0	0	0	0	0	0	1	0
ENSMUSG00000104081	0	0	0	0	0	0	0	0	0	0	0	0	0	0	0	0	0	0	0
ENSMUSG00000085842	0	0	0	0	0	0	0	0	0	1	0	2	0	0	0	0	0	0	1
ENSMUSG00000103002	0	0	0	0	0	0	0	0	0	0	0	0	0	0	0	0	0	0	0
ENSMUSG00000100344	0	0	0	0	0	0	0	0	0	0	0	0	0	0	0	0	0	0	0
ENSMUSG00000101509	0	0	0	0	0	0	0	0	0	0	0	0	0	0	0	0	0	0	0
ENSMUSG00000085019	0	0	0	0	1	0	0	0	0	0	0	0	0	0	1	0	0	0	0
ENSMUSG00000102359	0	0	0	0	0	0	0	0	0	0	0	0	0	0	0	0	0	0	0
ENSMUSG00000085400	0	0	1	0	0	0	0	0	0	0	0	0	0	0	0	0	0	0	0
ENSMUSG00000100750	0	0	0	0	0	0	0	0	0	0	0	0	0	0	0	0	0	0	0
ENSMUSG00000081950	0	0	0	0	0	0	0	0	0	0	0	0	0	0	0	0	0	0	0
ENSMUSG00000084333	24	6	10	10	4	8	7	15	7	8	8	4	12	414	10	6	13	2	12
ENSMUSG00000048126	599	288	344	691	561	344	686	482	650	654	304	318	724	1137	581	423	433	609	342
ENSMUSG00000037509	12	7	4	11	9	4	13	14	4	6	8	3	5	8	4	8	4	3	7
ENSMUSG00000103061	0	0	0	0	0	0	0	0	0	0	2	0	0	0	0	0	0	0	0
ENSMUSG00000103978	0	0	0	0	0	0	0	0	0	0	0	0	0	0	0	0	0	0	0
ENSMUSG00000102537	0	0	0	0	0	0	0	0	0	0	0	0	0	0	0	0	0	0	0
ENSMUSG00000102612	0	0	0	0	0	0	0	0	0	0	0	0	0	0	0	0	0	0	0
ENSMUSG00000118272	0	0	0	0	0	0	0	0	0	0	0	0	0	0	0	0	0	0	0
ENSMUSG00000104002	0	1	2	4	1	0	0	1	1	4	0	0	2	0	5	0	4	6	2
ENSMUSG00000041757	376	149	180	261	251	156	264	264	224	397	191	223	243	536	321	231	269	252	240
ENSMUSG00000041406	0	11	4	4	6	6	5	4	5	3	2	9	5	0	8	20	4	8	7
ENSMUSG00000037503	917	675	691	734	664	710	881	887	659	783	711	700	768	1460	784	764	771	788	696
ENSMUSG00000026639	48	33	28	45	28	42	29	51	71	35	43	59	30	83	44	51	33	37	54
ENSMUSG00000104358	6	3	2	15	8	5	15	9	5	5	14	10	11	10	4	10	9	2	1
ENSMUSG00000026123	2280	1417	1554	2126	1817	1879	2160	2261	2006	2132	1935	2088	1938	3888	1787	2250	1863	1813	1927
ENSMUSG00000103716	0	0	0	0	0	0	0	0	0	0	0	0	0	0	0	0	0	0	0
ENSMUSG00000103548	12	10	5	6	5	5	9	17	14	12	10	12	6	15	8	8	11	4	9
ENSMUSG00000103760	0	1	0	2	0	1	0	0	0	1	0	0	0	0	0	0	0	0	1
ENSMUSG00000103997	0	0	0	0	0	0	0	0	0	0	0	0	0	0	0	0	0	0	0
ENSMUSG00000077231	0	0	0	0	0	0	0	0	0	0	0	0	0	0	0	0	0	0	0
ENSMUSG00000104417	0	0	0	0	0	0	0	0	0	0	0	0	0	0	0	0	0	0	0
ENSMUSG00000064601	0	0	0	0	0	0	0	0	0	0	0	0	0	0	0	0	0	0	0
ENSMUSG00000101714	0	0	0	0	0	0	1	0	0	0	0	0	0	0	0	0	0	0	2
ENSMUSG00000016194	100	98	98	98	81	45	88	121	69	80	95	88	87	173	63	99	81	92	59
ENSMUSG00000102531	0	9	5	1	2	1	2	2	4	9	0	3	1	2	1	1	0	3	4
ENSMUSG00000103089	0	1	0	0	0	0	0	1	0	0	0	0	0	2	1	0	0	0	0
ENSMUSG00000103096	0	0	0	0	0	0	0	0	0	0	0	0	0	0	0	0	0	0	0
ENSMUSG00000102279	0	0	0	0	0	0	0	0	0	0	0	0	0	0	0	0	0	0	0
ENSMUSG00000009633	93	60	93	87	46	92	174	112	82	113	54	38	65	268	76	90	75	149	82
ENSMUSG00000104348	99	66	39	92	59	86	72	71	52	51	76	79	64	138	57	91	74	58	64
ENSMUSG00000104201	0	0	0	0	0	0	0	0	0	0	0	0	0	0	0	0	0	0	0
ENSMUSG00000102434	0	0	0	0	0	0	0	0	0	0	0	0	0	0	0	0	0	0	0
ENSMUSG00000103736	0	0	0	0	0	0	0	0	0	0	0	0	0	0	0	0	0	0	0
ENSMUSG00000045216	888	475	606	477	585	516	613	631	708	891	542	513	445	1289	563	607	585	570	665
ENSMUSG00000104523	0	0	0	0	0	0	0	0	0	0	0	0	0	0	0	0	0	0	0
ENSMUSG00000016179	3	3	0	0	1	3	3	1	3	8	3	1	3	0	0	2	3	1	1
ENSMUSG00000103895	0	0	0	0	0	0	0	0	0	0	0	0	0	0	0	0	0	0	0
ENSMUSG00000102648	0	0	0	0	0	1	0	0	0	0	0	0	1	0	0	0	0	0	0
ENSMUSG00000102981	0	0	0	0	0	0	0	0	0	0	0	0	0	0	0	0	0	0	0
ENSMUSG00000097850	0	0	0	0	0	0	0	0	0	0	0	0	0	0	0	0	0	0	0
ENSMUSG00000065533	0	0	0	0	0	0	0	0	0	0	0	0	0	0	0	0	0	0	0
ENSMUSG00000104182	0	0	0	0	0	0	0	0	0	0	0	0	0	0	0	0	0	0	0
ENSMUSG00000103692	0	0	0	0	0	0	0	0	0	0	0	0	0	0	0	0	0	0	0
ENSMUSG00000026579	0	0	1	1	1	2	0	0	3	3	0	0	0	0	0	2	0	1	2
ENSMUSG00000089790	0	0	0	0	0	0	0	0	0	0	0	0	0	0	0	0	0	0	0
ENSMUSG00000040918	256	101	124	189	209	182	250	262	111	193	202	189	170	429	198	329	215	203	216
ENSMUSG00000037470	2480	1217	1715	2354	2404	2107	2329	2267	2131	2124	2160	2201	2123	4261	1978	2596	2211	1972	1940
ENSMUSG00000026640	341	312	380	363	473	399	370	362	290	378	277	436	522	846	367	485	262	203	438
ENSMUSG00000026578	191	229	178	248	214	184	165	248	264	203	199	222	162	433	214	259	228	189	191
ENSMUSG00000098752	0	0	0	0	0	0	0	0	0	0	0	0	0	0	0	0	0	0	0
ENSMUSG00000102523	0	0	0	0	0	0	1	0	1	0	0	1	0	0	0	0	0	0	0
ENSMUSG00000102621	1	0	0	1	1	0	3	0	1	1	1	1	0	4	1	0	0	0	0
ENSMUSG00000102841	0	1	0	0	0	0	1	0	0	0	0	0	1	0	0	0	0	0	0
ENSMUSG00000103776	0	0	0	0	0	0	0	0	0	0	0	0	0	0	0	0	0	0	0
ENSMUSG00000047180	54	16	14	11	15	12	18	23	10	39	12	15	13	46	24	14	11	30	26
ENSMUSG00000103597	0	0	0	1	0	0	0	0	0	0	0	0	0	0	0	0	1	0	0
ENSMUSG00000092633	0	0	0	0	0	0	0	0	0	0	0	0	0	0	0	0	0	0	0
ENSMUSG00002075163	0	0	0	0	0	0	0	0	0	0	0	0	0	0	0	0	0	0	0
ENSMUSG00000026577	416	443	405	536	491	480	501	556	524	551	498	575	490	910	479	540	512	468	488
ENSMUSG00000026305	2285	2045	1835	2173	1993	2107	2005	2614	1925	1801	1779	2341	1929	3692	1965	2369	1969	2141	1798
ENSMUSG00000016494	843	554	606	781	746	477	765	763	743	767	498	389	847	1558	669	588	534	668	521
ENSMUSG00000097325	1	7	11	13	16	6	20	13	8	17	6	7	14	33	11	8	12	9	7
ENSMUSG00000104206	0	0	0	0	0	0	0	0	0	0	2	1	0	0	2	0	0	0	0
ENSMUSG00000104525	0	2	0	0	0	0	1	0	0	0	1	0	2	0	0	0	0	1	2
ENSMUSG00000103867	5	2	0	0	3	0	1	1	1	0	2	4	0	0	5	3	0	0	0
ENSMUSG00000070732	0	0	0	0	0	0	0	0	0	0	0	0	0	0	0	0	0	0	0
ENSMUSG00000100018	14	2	1	16	7	5	4	6	5	6	6	6	12	47	1	4	1	5	8
ENSMUSG00000034353	1303	910	780	659	564	825	739	1106	872	888	671	751	654	1463	582	971	698	812	780
ENSMUSG00000026575	12	20	24	24	10	9	26	17	12	28	17	17	11	33	20	26	23	16	15
ENSMUSG00000103493	0	0	0	2	0	0	0	0	0	0	0	2	0	0	0	2	2	0	0
ENSMUSG00000016493	58	67	54	117	84	85	107	121	43	52	78	95	89	100	112	59	63	91	59
ENSMUSG00000065412	0	0	0	0	0	0	0	0	0	0	0	0	0	0	0	0	0	0	0
ENSMUSG00000065548	0	0	0	0	0	0	0	0	0	0	0	0	0	0	0	0	0	0	0
ENSMUSG00000104010	11	4	3	7	8	3	11	13	4	6	3	11	2	17	7	6	9	3	10
ENSMUSG00000103443	0	1	0	2	0	3	3	2	2	2	3	2	5	0	2	0	3	3	1
ENSMUSG00000026576	6001	2454	3373	4095	3631	3516	3699	4751	3286	4507	3359	3286	4176	7936	3117	4334	3469	2913	4114
ENSMUSG00000103226	0	0	0	0	0	0	0	0	0	0	0	0	0	0	0	0	0	0	0
ENSMUSG00000097281	0	0	0	1	1	0	0	0	0	2	1	0	1	0	0	0	0	0	2
ENSMUSG00000102389	0	0	2	3	3	0	0	4	0	2	1	1	1	0	3	3	0	3	2
ENSMUSG00000102897	0	0	0	1	0	0	0	0	0	0	0	0	0	0	0	0	0	0	0
ENSMUSG00000102761	0	0	0	0	0	0	0	0	0	0	0	0	0	2	0	0	0	0	0
ENSMUSG00000025969	309	138	174	232	272	171	300	274	230	269	205	276	229	501	298	231	245	228	238
ENSMUSG00000102163	0	0	0	0	0	0	0	0	0	0	0	0	0	0	0	0	0	0	0
ENSMUSG00000100811	0	0	0	0	0	0	0	1	0	1	3	0	0	4	0	0	0	1	1
ENSMUSG00000026574	625	348	374	553	448	344	441	572	358	360	323	278	536	778	405	406	339	494	287
ENSMUSG00000103032	19	0	0	2	2	2	5	4	1	0	2	2	9	2	8	5	1	4	1
ENSMUSG00000103659	8	7	3	14	9	9	13	6	10	9	7	10	12	14	24	11	7	8	4
ENSMUSG00000104117	68	57	30	46	77	42	65	50	51	36	50	37	56	108	50	54	56	35	67
ENSMUSG00000103320	25	12	12	11	22	13	17	21	17	12	14	10	16	34	14	11	11	20	14
ENSMUSG00000026573	0	0	0	0	0	0	0	0	0	0	0	0	0	0	0	0	0	0	0
ENSMUSG00000101189	0	0	0	0	0	0	0	0	0	0	0	0	0	0	0	0	0	0	0
ENSMUSG00002075650	0	0	0	0	0	0	0	0	0	0	0	0	0	0	0	0	0	0	0
ENSMUSG00000102408	0	0	0	0	0	0	0	0	0	0	0	0	0	0	0	0	0	0	0
ENSMUSG00000034343	697	443	438	567	515	529	518	645	550	694	500	557	475	1224	557	549	550	592	480
ENSMUSG00000083064	59	92	81	91	109	104	76	114	95	102	92	96	84	212	86	114	108	104	123
ENSMUSG00000026572	0	1	0	0	0	0	0	0	0	0	0	0	0	0	0	0	1	0	0
ENSMUSG00000089967	9	5	5	6	0	5	0	5	2	0	7	2	5	51	3	2	2	1	1
ENSMUSG00000037447	180	93	164	76	108	112	114	135	80	139	75	44	56	591	102	103	125	103	147
ENSMUSG00000102762	1	0	0	3	3	0	1	1	3	2	1	0	3	6	2	2	0	1	0
ENSMUSG00000016481	722	525	489	710	681	576	607	752	568	596	570	566	687	1431	567	700	615	584	677
ENSMUSG00000040848	777	440	432	566	532	457	578	566	549	496	502	400	498	961	495	507	450	455	523
ENSMUSG00000040843	390	333	252	319	314	286	321	346	326	330	282	280	294	648	339	302	289	297	273
ENSMUSG00000102302	28	16	8	27	20	13	18	12	15	13	13	11	17	18	12	8	11	7	22
ENSMUSG00000040836	37	28	37	30	32	30	26	43	35	40	33	25	38	87	46	30	44	35	21
ENSMUSG00000026307	148	121	118	160	123	139	146	158	158	192	150	184	146	318	189	131	131	186	132
ENSMUSG00000090322	0	0	0	0	0	0	0	0	0	0	0	0	0	0	0	0	0	0	0
ENSMUSG00000049515	7	2	3	0	3	2	1	2	1	3	0	2	0	0	5	3	3	3	0
ENSMUSG00000026571	5449	3722	3946	5123	4683	4540	4646	5310	4840	4891	4910	4565	4707	8698	4128	5214	4843	4221	4949
ENSMUSG00000104427	0	2	0	0	1	0	3	0	0	0	0	0	3	0	4	0	0	0	3
ENSMUSG00000089299	0	0	0	0	0	0	0	0	0	0	0	0	0	0	0	0	0	0	0
ENSMUSG00000102401	0	1	0	2	1	1	1	1	0	0	1	0	4	2	2	1	0	0	2
ENSMUSG00000026308	2102	1459	1677	1305	1649	1723	1885	1849	1407	3391	1177	1448	1202	3366	2628	1667	1674	2247	1100
ENSMUSG00000026616	0	1	0	2	2	0	1	0	2	0	0	2	0	2	2	0	1	1	3
ENSMUSG00000026568	3883	2329	2356	2603	2065	2911	2929	3989	3044	3198	2316	2528	2500	4998	2360	2996	2460	2815	2293
ENSMUSG00000103763	0	3	2	1	3	6	8	1	3	0	3	0	3	0	3	1	1	1	4
ENSMUSG00000102236	0	0	0	0	0	0	0	0	0	0	0	0	0	0	0	0	0	0	0
ENSMUSG00002076810	0	0	0	0	0	0	0	0	0	0	0	0	0	0	0	0	0	0	0
ENSMUSG00002075165	0	0	0	0	0	0	0	0	0	0	0	0	0	0	0	0	0	0	0
ENSMUSG00000104297	0	0	0	0	0	0	0	0	0	0	0	0	0	0	0	0	0	0	0
ENSMUSG00000102307	0	0	0	0	0	0	0	0	0	0	0	0	0	0	0	0	0	0	0
ENSMUSG00000047443	3	46	31	2	7	18	12	17	7	29	4	5	11	18	47	11	15	16	8
ENSMUSG00000010453	1568	1020	1196	1310	1387	1443	1490	1727	1167	1586	1447	1471	1350	2860	1404	1736	1439	1541	1336
ENSMUSG00000098680	0	0	0	0	0	0	0	0	0	0	0	0	0	0	0	0	0	0	0
ENSMUSG00000010311	1	2	0	0	0	0	0	0	1	0	0	0	0	4	1	2	1	0	1
ENSMUSG00000037432	213	87	87	159	144	147	171	138	159	131	131	128	111	269	152	150	176	168	116
ENSMUSG00000026309	577	544	527	558	476	492	544	760	567	525	551	581	546	1169	540	625	484	636	567
ENSMUSG00000100253	0	0	0	0	0	0	0	0	0	0	0	0	0	0	0	0	0	0	0
ENSMUSG00000067071	152	74	59	55	61	66	55	91	91	58	49	43	51	158	77	70	60	67	53
ENSMUSG00000001143	587	389	394	534	515	515	521	555	602	544	464	483	480	936	486	532	491	487	470
ENSMUSG00000037408	356	126	162	218	271	210	316	228	165	290	149	183	216	459	251	261	194	198	200
ENSMUSG00000104316	0	0	0	0	0	0	0	0	0	0	0	0	0	2	0	0	0	0	1
ENSMUSG00002075980	0	0	0	0	0	0	0	0	0	0	0	0	0	0	0	0	0	0	0
ENSMUSG00000055866	754	489	517	626	661	564	649	816	515	401	710	644	715	1149	489	677	724	407	590
ENSMUSG00000101911	0	0	0	0	0	0	0	0	0	0	0	0	0	0	0	0	0	0	0
ENSMUSG00000100151	0	0	0	0	0	0	0	0	0	0	0	0	0	0	0	0	0	0	0
ENSMUSG00000101958	0	0	0	0	0	0	0	0	0	0	0	0	0	0	0	0	1	0	0
ENSMUSG00000034292	137	86	80	101	129	113	134	177	63	108	103	124	127	200	83	125	105	87	86
ENSMUSG00000001138	658	289	321	318	415	348	372	464	309	325	380	371	383	677	359	436	407	388	371
ENSMUSG00000102845	0	0	0	0	0	0	0	0	0	0	0	0	0	0	0	0	0	0	0
ENSMUSG00000102536	0	0	0	0	0	0	0	0	0	0	0	0	0	0	0	0	0	0	0
ENSMUSG00000087561	0	0	0	0	0	0	0	0	0	0	0	0	0	0	0	0	0	0	0
ENSMUSG00002076057	0	0	0	0	0	0	0	0	0	0	0	0	0	0	0	0	0	0	0
ENSMUSG00000026311	357	268	326	332	315	330	388	344	321	407	324	313	318	735	382	298	287	272	279
ENSMUSG00000101705	0	0	0	0	0	0	0	0	0	0	0	0	0	0	0	0	0	0	0
ENSMUSG00000100980	3	0	4	1	3	1	2	2	2	1	0	3	4	0	1	0	0	0	0
ENSMUSG00000007805	7	3	3	5	2	2	1	5	5	4	5	3	7	4	4	0	2	3	2
ENSMUSG00000026567	0	1	2	0	1	0	0	0	4	0	0	1	0	0	1	0	4	0	1
ENSMUSG00000027520	38	18	35	46	29	35	28	32	27	42	21	36	27	44	45	38	19	28	34
ENSMUSG00000101414	0	0	1	0	0	0	0	0	0	0	0	0	0	0	0	0	0	0	0
ENSMUSG00000067653	9361	4415	5721	7138	9599	9124	9136	11015	5440	5524	7139	7345	7009	11360	6831	10229	8501	7752	5890
ENSMUSG00000102745	0	0	1	1	0	0	0	0	0	0	2	0	0	0	0	3	0	0	0
ENSMUSG00000119074	0	0	0	0	0	0	0	0	0	0	0	0	0	0	0	0	0	0	0
ENSMUSG00000109510	0	0	0	0	1	0	0	0	0	0	0	0	0	0	0	0	0	1	0
ENSMUSG00000103059	0	0	0	0	0	0	0	0	0	0	0	0	0	0	0	0	0	0	0
ENSMUSG00000103583	0	0	0	0	0	0	0	0	0	0	0	0	0	0	0	0	0	0	0
ENSMUSG00002076323	0	0	0	0	0	0	0	0	0	0	0	0	0	0	0	0	0	0	0
ENSMUSG00002074951	0	0	0	0	0	0	0	0	0	0	0	0	0	0	0	0	0	0	0
ENSMUSG00000104474	0	0	0	0	0	0	0	0	0	0	0	0	0	0	0	0	0	0	0
ENSMUSG00000079610	159	91	99	115	166	137	152	197	85	110	101	132	140	273	130	158	139	111	83
ENSMUSG00000026566	68	80	75	72	57	60	92	88	50	98	58	63	84	123	91	86	56	91	57
ENSMUSG00000103098	0	0	0	0	0	0	0	0	1	0	0	0	2	0	0	0	3	0	2
ENSMUSG00000104517	0	0	0	1	0	1	0	0	0	1	1	0	4	7	0	0	0	0	1
ENSMUSG00000026313	1320	1034	1105	1325	2031	1569	1329	1697	898	878	1200	1185	1348	2828	1163	1442	1526	886	1353
ENSMUSG00000103101	0	1	1	4	0	5	4	0	1	4	11	1	1	0	0	0	1	0	7
ENSMUSG00000102565	0	2	0	0	0	0	0	0	2	0	1	1	2	0	1	1	0	0	0
ENSMUSG00000101265	0	0	0	0	0	0	1	0	0	0	0	0	0	0	0	0	0	0	0
ENSMUSG00000101522	0	0	0	0	0	0	0	0	0	0	0	0	0	0	0	0	0	0	0
ENSMUSG00000040723	2750	2439	2303	2579	2025	2271	2024	2795	3043	2293	2550	2478	2020	4125	1918	2786	2093	1942	2618
ENSMUSG00002075583	0	0	0	0	0	0	0	0	0	0	1	3	0	0	1	0	0	0	0
ENSMUSG00000103686	0	0	0	0	1	1	1	0	0	0	0	0	0	0	1	0	0	0	0
ENSMUSG00000103242	0	0	0	0	0	0	1	0	0	0	0	0	0	0	0	0	0	0	0
ENSMUSG00000026260	5080	3493	3626	4982	3719	4742	4059	5420	5628	5298	3752	4276	4661	8334	4144	4889	4232	4188	4927
ENSMUSG00000098288	0	0	0	0	0	0	0	0	0	1	0	0	0	0	0	0	0	0	0
ENSMUSG00000040713	1390	1109	1138	1290	1123	1210	1262	1522	1139	1227	1083	1395	1272	2201	1163	1332	1249	1270	1068
ENSMUSG00000104306	0	0	0	0	0	0	0	1	2	0	0	0	0	2	0	0	0	0	0
ENSMUSG00000067064	0	0	0	0	0	0	0	0	0	0	0	0	0	0	0	0	0	0	0
ENSMUSG00000089829	2	4	5	2	3	3	8	1	4	13	5	6	7	10	11	6	4	6	12
ENSMUSG00002076221	0	0	0	0	0	0	0	0	0	0	0	0	0	0	1	0	0	0	0
ENSMUSG00000057464	0	0	0	0	0	0	0	0	0	0	0	0	0	0	0	0	0	0	0
ENSMUSG00000042849	0	0	0	0	0	0	1	0	0	0	0	0	0	0	0	0	0	0	0
ENSMUSG00000058904	0	0	0	0	0	0	0	0	0	0	0	0	0	0	0	0	0	0	0
ENSMUSG00000026121	220	84	139	97	154	130	196	158	104	127	111	127	128	289	121	122	84	134	124
ENSMUSG00000097001	0	0	0	0	0	0	0	0	0	0	0	0	0	0	0	0	0	0	0
ENSMUSG00000099363	0	0	0	0	0	0	0	0	0	0	0	0	0	0	0	0	0	0	0
ENSMUSG00000046300	0	0	0	0	0	0	0	0	0	0	0	0	0	0	0	0	0	0	0
ENSMUSG00000107778	0	0	0	0	0	0	0	0	0	0	0	0	0	0	0	0	0	0	0
ENSMUSG00000087589	25	8	18	17	20	11	23	23	14	22	14	7	13	29	13	10	9	26	16
ENSMUSG00000062497	0	0	0	0	0	0	0	0	0	0	0	0	0	0	0	0	0	0	0
ENSMUSG00000108131	0	0	0	0	0	0	0	0	0	0	0	0	0	0	0	0	0	0	0
ENSMUSG00000063583	0	0	0	0	0	0	0	0	0	0	0	0	0	0	0	0	0	0	0
ENSMUSG00000061616	0	0	0	0	0	0	0	0	0	0	0	0	0	0	0	0	0	0	0
ENSMUSG00000073616	685	419	326	361	274	359	375	635	273	376	295	363	300	608	318	365	366	383	323
ENSMUSG00000044055	6	0	1	5	1	0	0	4	0	1	2	0	0	0	3	0	0	3	0
ENSMUSG00000046337	17	12	17	7	5	11	9	12	8	15	4	8	4	21	8	10	8	7	7
ENSMUSG00000099665	0	0	0	0	0	0	0	0	0	0	0	0	0	0	0	0	0	0	0
ENSMUSG00000100781	1	1	1	1	1	1	0	1	3	0	0	6	0	0	0	1	1	3	0
ENSMUSG00000089906	42	6	3	10	0	1	6	10	5	4	5	7	3	81	7	4	6	7	5
ENSMUSG00002075377	0	0	0	0	0	0	0	0	0	0	0	0	0	0	0	0	0	0	0
ENSMUSG00000061518	2018	872	644	1207	497	916	711	1314	859	871	812	714	711	2630	884	860	803	928	677
ENSMUSG00000034220	7634	4154	4898	4301	4892	4989	5328	6091	6419	5149	4731	4578	4012	11470	4569	5897	4713	4518	4367
ENSMUSG00000101995	0	2	0	0	0	0	4	0	0	4	2	1	1	0	0	1	2	0	5
ENSMUSG00000065470	0	0	1	0	0	0	0	0	0	0	0	0	0	0	0	0	0	0	0
ENSMUSG00000037351	3485	2796	3158	2836	2946	2999	3004	3639	3366	3775	2741	2692	2746	6084	3866	3302	3050	3184	2900
ENSMUSG00000102416	12	4	9	2	5	9	7	5	2	14	9	3	10	10	6	10	8	11	4
ENSMUSG00000104237	0	0	1	0	0	0	0	3	0	0	4	0	0	2	0	0	0	0	0
ENSMUSG00000034212	4	1	1	1	0	1	0	1	0	2	0	1	0	5	2	0	0	1	2
ENSMUSG00000005763	24	20	16	34	22	18	40	26	14	33	18	21	14	26	21	39	23	34	28
ENSMUSG00000047067	760	324	288	297	268	347	338	417	349	296	269	312	339	620	258	365	315	314	342
ENSMUSG00000097251	13	9	11	1	11	5	14	6	4	7	6	3	5	4	11	4	7	4	4
ENSMUSG00000118799	0	0	0	0	0	0	0	0	0	0	0	0	0	0	0	0	0	0	0
ENSMUSG00000026455	665	598	466	638	601	536	539	636	515	570	570	516	516	1103	556	627	534	612	486
ENSMUSG00000042229	180	151	136	180	172	151	159	226	181	159	154	171	143	319	196	197	175	177	163
ENSMUSG00000077202	0	0	2	0	0	0	0	1	0	0	1	0	0	0	0	1	0	0	1
ENSMUSG00000096712	42	28	17	31	10	28	21	21	13	10	17	13	13	164	9	15	12	12	10
ENSMUSG00000101955	0	0	0	0	0	0	0	0	0	0	0	0	0	0	0	0	1	0	0
ENSMUSG00000026117	7	1	11	5	1	5	11	11	3	13	2	2	12	9	11	3	5	11	5
ENSMUSG00000046367	0	0	0	0	0	0	0	0	0	0	0	0	0	0	0	0	0	0	0
ENSMUSG00000097291	0	0	0	0	0	0	0	0	0	0	0	0	0	0	0	0	0	0	0
ENSMUSG00000026269	2381	1027	1114	1297	1246	1222	1305	1570	1733	1356	1230	1190	1147	2634	1185	1569	1253	1119	1285
ENSMUSG00000100632	2	3	5	0	3	2	4	2	0	4	4	4	6	0	0	4	4	1	1
ENSMUSG00000026270	133	82	86	91	79	92	121	121	85	96	77	93	101	234	77	86	100	84	81
ENSMUSG00000026271	0	3	2	4	5	2	3	2	3	6	1	3	3	12	6	4	2	1	10
ENSMUSG00000026116	1142	961	961	1043	1124	922	1008	982	844	946	928	951	1019	1680	980	1291	1121	728	996
ENSMUSG00000100021	0	0	0	0	0	0	0	0	0	0	0	0	0	0	0	0	0	0	0
ENSMUSG00000045091	0	0	0	0	0	0	0	0	0	0	0	0	0	0	0	0	0	0	0
ENSMUSG00000042207	250	231	212	269	256	212	272	243	281	360	261	254	253	455	248	309	223	236	232
ENSMUSG00000097435	0	0	0	0	0	1	0	0	0	0	0	0	0	0	0	0	1	2	0
ENSMUSG00000026452	37	22	18	21	40	41	25	24	15	23	39	25	30	32	20	22	35	34	31
ENSMUSG00000025959	393	217	193	290	330	255	310	341	238	297	276	296	292	611	275	287	320	227	284
ENSMUSG00000086836	0	0	0	0	0	0	0	0	0	2	0	0	0	0	0	0	1	0	0
ENSMUSG00000086721	0	0	0	0	0	0	0	0	0	0	0	0	1	3	1	0	0	0	0
ENSMUSG00000101895	0	0	0	0	0	1	0	0	0	0	0	0	0	0	0	0	0	0	0
ENSMUSG00002076107	0	0	0	0	0	0	0	0	0	0	0	0	0	0	0	0	0	0	0
ENSMUSG00000099658	0	0	0	0	0	0	0	1	0	1	1	1	0	0	0	0	0	1	0
ENSMUSG00000073557	9626	6991	8563	8830	8462	9021	9538	8869	10352	11625	9129	8872	9470	15043	9653	9172	8285	8364	9878
ENSMUSG00000103614	4	2	1	6	1	1	4	0	1	1	1	1	2	2	6	2	1	3	6
ENSMUSG00002075458	0	0	0	0	0	0	0	0	0	0	0	0	0	0	0	0	0	0	0
ENSMUSG00000103976	10	7	7	13	4	10	7	1	4	9	12	4	2	3	1	10	2	6	7
ENSMUSG00000101168	5	0	0	0	0	0	0	0	0	1	0	1	0	0	0	0	0	0	0
ENSMUSG00000026429	70	55	66	85	45	67	66	90	55	93	73	79	69	88	73	52	48	77	53
ENSMUSG00000042793	44	29	32	24	15	35	14	27	39	42	20	21	25	18	35	22	27	24	26
ENSMUSG00000025958	417	316	310	421	499	330	442	435	354	401	318	386	385	774	369	430	402	349	373
ENSMUSG00000025956	118	148	139	115	97	151	153	172	138	144	129	111	132	229	166	146	120	139	149
ENSMUSG00000101832	0	1	0	2	0	3	2	2	0	0	0	2	1	0	0	0	0	0	0
ENSMUSG00000100437	0	0	0	0	0	0	0	0	0	0	0	0	0	0	0	0	0	0	0
ENSMUSG00000070871	401	320	279	375	328	303	287	372	259	314	306	337	344	682	298	358	400	315	320
ENSMUSG00000045005	89	37	53	60	62	55	98	64	58	80	58	41	60	68	66	63	59	90	58
ENSMUSG00000102140	0	0	0	0	0	0	0	0	0	1	0	0	0	0	0	0	0	0	0
ENSMUSG00000051344	212	140	185	252	232	208	227	206	166	197	173	224	183	308	242	199	191	155	219
ENSMUSG00000014602	81	69	60	34	40	29	41	52	82	70	34	28	37	78	55	51	43	32	53
ENSMUSG00000101378	0	0	0	0	0	0	0	0	0	0	0	0	0	0	0	0	0	0	0
ENSMUSG00000026272	0	0	0	0	1	0	0	0	0	0	0	0	0	0	0	0	0	0	0
ENSMUSG00000034159	0	0	0	0	0	0	0	0	0	0	0	0	0	0	0	0	0	0	0
ENSMUSG00000084989	0	0	3	3	2	1	1	0	2	0	2	1	0	2	4	0	1	0	0
ENSMUSG00000047793	445	234	237	295	373	296	319	282	206	173	315	318	377	569	341	306	276	229	297
ENSMUSG00000098997	0	0	0	0	0	0	0	0	0	0	0	0	0	0	0	0	0	0	0
ENSMUSG00000086056	0	0	0	0	0	0	0	0	0	0	0	0	0	0	0	0	0	0	0
ENSMUSG00000026273	125	94	84	127	121	125	91	160	116	104	79	104	100	138	108	136	88	113	88
ENSMUSG00002076371	0	0	0	0	0	0	0	0	0	0	0	0	0	0	0	0	0	0	0
ENSMUSG00000100351	2	0	1	0	0	0	0	1	0	2	0	2	0	8	1	0	1	0	1
ENSMUSG00000051081	0	0	0	0	0	0	0	0	0	0	0	0	0	0	0	0	0	0	0
ENSMUSG00000026274	16	3	5	5	3	3	16	2	6	12	6	3	10	12	11	2	11	6	2
ENSMUSG00000026560	0	0	0	0	0	0	0	0	0	0	0	0	0	0	0	0	0	0	0
ENSMUSG00000085841	0	1	0	1	0	0	0	0	0	0	0	0	0	0	0	0	0	0	0
ENSMUSG00000103073	0	0	0	0	0	0	0	0	0	0	0	0	0	0	0	0	0	0	0
ENSMUSG00000086925	93	42	40	55	31	53	38	54	35	36	43	47	45	483	44	42	28	47	27
ENSMUSG00000102548	0	0	0	0	0	4	0	0	0	0	0	0	0	2	0	0	0	1	0
ENSMUSG00000025946	0	0	0	0	0	0	0	1	0	0	0	0	0	0	0	0	0	1	0
ENSMUSG00000097823	9	6	3	5	2	3	1	3	4	2	0	1	3	0	0	6	2	6	9
ENSMUSG00000100503	0	0	0	0	0	0	0	0	0	0	0	0	0	0	0	0	0	0	0
ENSMUSG00000100504	0	0	0	0	0	0	0	0	0	0	0	0	0	0	0	0	0	0	0
ENSMUSG00000099383	0	0	0	0	0	0	0	0	0	0	0	0	0	0	0	0	0	0	0
ENSMUSG00000100340	0	1	0	0	0	0	0	0	0	0	0	0	0	1	0	0	0	0	0
ENSMUSG00000100439	0	0	0	0	0	0	0	0	0	0	0	0	0	0	0	0	0	0	0
ENSMUSG00000099819	0	0	0	3	0	1	1	0	1	0	0	0	0	1	0	0	0	0	0
ENSMUSG00000082565	0	0	0	0	0	0	0	0	0	0	0	0	0	0	0	0	0	0	0
ENSMUSG00000082774	8	3	0	7	0	1	3	1	1	1	1	3	1	7	1	0	0	0	0
ENSMUSG00000060568	62	40	34	51	64	42	68	65	59	48	42	68	54	84	47	73	55	56	46
ENSMUSG00000102870	0	0	0	0	0	0	0	0	0	0	0	0	0	2	0	0	0	0	0
ENSMUSG00000103333	0	0	0	0	0	0	0	0	0	0	0	0	0	0	0	0	0	0	0
ENSMUSG00000025945	0	0	0	0	0	0	0	0	0	0	0	0	0	0	0	0	0	0	0
ENSMUSG00000081623	0	0	0	0	0	0	0	0	0	0	0	0	0	0	0	0	0	0	0
ENSMUSG00000083242	4	0	0	1	1	0	0	0	0	0	0	0	1	1	0	0	0	0	0
ENSMUSG00000083289	15	8	5	6	1	5	2	6	3	3	6	5	5	16	1	4	2	4	4
ENSMUSG00000026275	593	520	453	594	587	511	571	590	583	510	580	494	560	1009	573	583	605	548	539
ENSMUSG00000106302	0	0	0	0	0	0	0	0	0	0	0	0	0	0	0	0	0	0	0
ENSMUSG00000098689	0	0	0	0	0	0	0	0	2	0	0	0	0	0	0	0	0	0	0
ENSMUSG00000064389	6	1	0	0	4	1	2	1	2	0	3	2	1	6	2	3	2	1	5
ENSMUSG00000026558	329	401	334	259	313	213	340	334	353	692	307	275	246	915	362	299	310	376	284
ENSMUSG00000103139	0	0	0	0	0	0	0	0	0	0	0	0	0	0	0	0	0	0	0
ENSMUSG00000102909	0	0	0	0	0	0	0	0	0	0	0	0	0	0	0	0	0	0	0
ENSMUSG00000098379	0	0	0	0	0	0	0	0	0	0	0	0	0	0	0	0	0	0	0
ENSMUSG00000102337	0	0	0	0	0	0	0	0	0	0	0	0	0	0	0	0	0	0	0
ENSMUSG00000034107	0	1	0	0	1	1	1	0	0	0	1	0	1	0	0	1	0	2	1
ENSMUSG00000052428	638	480	451	559	461	409	535	654	481	499	483	527	465	977	477	510	482	502	459
ENSMUSG00002075501	130	26	15	17	1	13	17	5	9	13	11	10	9	297	23	11	6	18	13
ENSMUSG00000119799	0	1	0	0	1	0	0	1	0	0	1	0	0	2	2	0	0	0	1
ENSMUSG00000026687	332	202	112	160	253	166	234	250	152	403	197	529	134	938	341	129	390	568	173
ENSMUSG00000026688	2831	1609	1821	1707	1609	1940	1913	2654	1898	2109	1763	1523	1432	3525	1688	2194	1628	1730	1749
ENSMUSG00000040485	52	69	89	19	28	58	45	69	75	107	37	4	39	49	65	24	30	38	90
ENSMUSG00000015843	963	558	689	696	679	843	767	912	1016	733	566	750	619	1659	613	896	706	770	735
ENSMUSG00000026686	8	2	1	4	7	2	2	11	7	1	0	0	2	33	2	4	3	4	5
ENSMUSG00000093538	0	0	0	0	0	0	0	0	0	0	0	0	0	0	0	1	0	0	0
ENSMUSG00000026110	145	111	101	110	153	110	137	134	145	256	172	257	215	242	222	138	122	88	113
ENSMUSG00000026090	22	5	2	3	3	9	11	13	17	10	2	10	10	20	12	4	6	7	9
ENSMUSG00000089767	0	0	0	0	0	0	0	0	0	0	0	0	0	0	0	0	0	0	0
ENSMUSG00000104365	0	0	0	0	0	0	0	0	0	0	0	0	0	0	0	0	0	0	0
ENSMUSG00000102650	0	0	0	0	0	0	0	0	0	0	0	0	0	0	0	0	0	0	0
ENSMUSG00000052534	501	407	425	506	508	410	427	471	515	369	466	435	468	1076	390	541	468	319	588
ENSMUSG00000103780	0	2	0	0	0	2	2	0	0	1	0	1	0	0	4	0	0	0	0
ENSMUSG00000102594	0	3	0	0	0	0	0	0	0	1	2	4	1	0	0	0	0	5	0
ENSMUSG00000098407	0	0	0	0	0	0	0	0	0	0	0	0	0	0	0	0	0	0	0
ENSMUSG00000103463	0	0	0	0	0	0	0	0	0	0	0	0	0	0	0	0	0	0	0
ENSMUSG00000098829	0	0	0	0	0	0	0	0	0	0	0	0	0	0	0	0	0	0	0
ENSMUSG00000103530	0	0	0	0	0	0	0	0	0	0	0	0	0	0	0	0	0	0	0
ENSMUSG00000058622	17	4	0	1	0	3	2	0	0	0	0	3	2	53	1	0	0	1	1
ENSMUSG00000015222	31	24	35	59	64	37	45	48	35	35	52	42	71	93	42	39	51	43	44
ENSMUSG00000088850	0	0	0	0	0	0	0	0	0	0	0	0	0	0	0	0	0	0	0
ENSMUSG00000073656	0	0	0	0	0	0	0	0	0	0	0	0	0	0	0	0	0	0	0
ENSMUSG00000065694	0	0	0	0	0	0	0	0	0	0	0	0	0	0	0	0	0	0	0
ENSMUSG00000026683	15	5	0	1	2	1	0	1	0	2	1	1	2	0	1	1	0	0	0
ENSMUSG00000103526	0	0	0	0	0	0	0	0	0	0	0	0	0	0	0	0	0	0	0
ENSMUSG00000103267	0	0	0	0	0	0	0	0	0	0	0	0	0	0	0	0	0	0	0
ENSMUSG00000026678	4865	4730	5025	6929	5820	5507	7031	6611	4380	6395	5431	5467	6706	10865	6429	6577	5970	5545	6067
ENSMUSG00000038530	189	117	184	117	127	112	184	162	92	151	120	112	97	353	135	176	132	123	169
ENSMUSG00000119314	0	0	0	0	0	0	0	0	0	0	0	0	0	0	0	0	0	0	0
ENSMUSG00000103110	0	0	0	0	0	0	0	0	0	0	0	0	0	0	0	0	0	0	0
ENSMUSG00000070532	0	1	0	2	0	0	2	0	0	0	1	0	0	1	0	0	0	0	1
ENSMUSG00000089990	0	0	0	0	0	0	0	0	0	0	0	0	0	0	0	0	0	0	0
ENSMUSG00000026675	214	206	236	220	199	178	158	215	227	206	242	216	157	391	140	260	197	161	158
ENSMUSG00000034066	114	130	160	168	183	156	182	169	182	211	146	167	177	364	191	214	163	150	172
ENSMUSG00000103854	0	1	0	1	0	0	0	0	0	0	0	0	0	0	1	0	0	0	0
ENSMUSG00000060771	159	133	111	143	172	159	152	171	136	153	125	137	113	257	106	133	159	132	142
ENSMUSG00000097268	0	0	0	0	0	0	0	0	0	0	0	0	0	0	0	0	0	0	0
ENSMUSG00000026674	480	410	342	540	498	239	449	402	348	453	334	271	532	1042	401	482	450	453	324
ENSMUSG00000037216	63	63	50	61	60	63	76	81	77	101	45	52	54	139	62	82	66	76	71
ENSMUSG00000026277	1509	950	1040	1127	1119	1171	1225	1520	1051	1083	1086	1156	1132	2222	1256	1313	1140	1234	1008
ENSMUSG00000100927	0	0	0	0	0	0	0	0	0	0	0	0	1	0	0	0	0	0	0
ENSMUSG00000026088	43	18	19	32	19	24	18	42	19	19	13	20	28	38	34	32	30	24	22
ENSMUSG00000026278	16	10	14	9	14	16	14	17	14	17	14	3	6	55	7	14	12	18	18
ENSMUSG00000055567	4	7	2	1	4	3	8	4	3	6	4	4	8	5	3	7	7	6	0
ENSMUSG00000103375	0	0	0	0	0	0	0	0	0	0	0	0	0	0	0	0	0	0	0
ENSMUSG00000026087	1101	1130	973	1115	901	1089	1036	1364	1307	1176	859	1012	1030	2024	914	1196	1041	1006	1004
ENSMUSG00000026279	490	365	319	366	367	441	353	536	399	393	383	362	375	765	367	503	408	396	365
ENSMUSG00000101952	0	0	0	0	0	0	0	1	0	0	0	0	0	0	0	0	0	0	0
ENSMUSG00000061584	0	0	0	0	0	0	0	0	0	0	0	0	0	0	0	0	0	0	0
ENSMUSG00000087374	0	0	0	0	0	0	0	0	0	0	0	0	0	0	0	0	0	0	0
ENSMUSG00000026085	0	0	0	0	0	0	0	0	0	0	0	0	0	0	0	0	1	0	0
ENSMUSG00002076708	0	0	0	0	0	0	0	0	0	0	0	0	0	0	0	0	0	0	0
ENSMUSG00000026005	168	128	152	171	172	115	125	190	148	170	150	166	147	213	128	167	148	185	140
ENSMUSG00000026670	922	932	775	903	829	753	868	1091	914	930	727	658	765	1800	843	825	779	787	888
ENSMUSG00000104266	0	1	0	1	2	0	0	0	1	2	0	0	1	0	0	0	0	0	0
ENSMUSG00000103908	0	0	0	0	0	0	0	0	0	0	0	0	0	0	0	0	0	1	0
ENSMUSG00000026280	518	300	353	401	420	408	425	497	431	448	397	406	362	888	386	464	400	407	389
ENSMUSG00000026281	186	153	133	149	133	127	152	219	99	131	136	134	144	278	188	154	141	176	122
ENSMUSG00000058407	487	385	316	389	352	345	371	450	360	389	326	373	352	712	340	333	337	332	286
ENSMUSG00000026667	635	395	434	568	646	466	581	560	495	639	492	482	518	1177	486	570	539	495	512
ENSMUSG00000044306	0	0	0	0	0	0	0	0	0	0	0	0	0	0	0	0	0	0	0
ENSMUSG00000073494	0	0	0	0	0	0	0	0	0	0	0	0	0	0	0	0	0	0	0
ENSMUSG00000026004	565	551	485	635	626	498	550	590	575	509	582	561	572	1193	604	632	717	523	630
ENSMUSG00000102559	1	9	3	9	9	1	8	9	8	15	5	13	9	15	6	8	8	8	4
ENSMUSG00000102374	5	8	1	5	4	5	5	7	1	9	4	1	9	16	3	8	5	5	5
ENSMUSG00000102776	0	3	3	1	3	5	6	3	1	8	5	10	5	27	8	5	8	1	2
ENSMUSG00000026283	200	98	125	176	167	143	138	192	84	119	131	134	140	267	128	178	140	127	129
ENSMUSG00000082057	0	3	2	2	4	0	0	0	4	0	1	0	0	0	0	3	0	0	0
ENSMUSG00000102418	0	1	0	1	1	0	0	0	1	2	0	1	1	2	1	1	0	0	0
ENSMUSG00000088961	0	0	0	0	0	0	0	0	0	0	0	0	0	0	0	0	0	0	0
ENSMUSG00000103706	1	1	2	3	3	0	5	0	2	1	2	3	1	2	0	4	0	2	2
ENSMUSG00000103756	13	3	1	5	10	8	5	8	3	5	8	1	2	15	6	1	4	11	5
ENSMUSG00000103382	0	0	0	0	0	0	0	0	0	0	0	0	0	0	0	0	0	0	0
ENSMUSG00000103553	3	12	7	15	14	21	26	17	17	8	16	14	12	11	22	20	25	39	14
ENSMUSG00000102752	6	20	12	10	14	5	3	10	6	10	14	5	6	27	8	10	24	7	10
ENSMUSG00000026083	1929	2562	1920	2970	2968	2315	2650	2937	2868	2761	2709	2543	2592	5057	2525	3135	2658	2306	2579
ENSMUSG00000026003	4527	3673	4301	5749	4082	5289	6338	5834	4806	6903	4557	4817	5439	7693	5163	5302	4161	5169	4999
ENSMUSG00000082769	94	31	34	44	10	14	21	30	16	26	22	18	16	153	12	17	23	31	10
ENSMUSG00000089420	0	0	0	0	0	0	0	0	0	0	0	0	0	0	0	0	0	0	0
ENSMUSG00000077328	0	0	0	0	0	0	0	0	0	0	0	0	0	0	0	0	0	0	0
ENSMUSG00000073609	545	308	299	392	444	399	385	470	430	355	416	378	395	879	346	534	386	362	367
ENSMUSG00000094651	2	0	0	0	0	1	0	0	0	0	3	2	0	0	0	0	0	0	0
ENSMUSG00000101660	59	37	33	48	49	55	43	52	44	35	48	44	35	90	39	54	37	43	54
ENSMUSG00000093805	0	3	0	0	0	2	0	1	0	1	0	1	4	0	3	0	0	1	1
ENSMUSG00000099624	56	26	23	38	33	30	27	33	40	24	21	40	33	124	27	37	32	37	25
[truncated: 54,942 more rows]
