# Supplementary material for: Angiogenesis-independent VEGF signaling enhances exercise capacity by increasing fat oxidation in mice fed sulfur amino acid-restricted diets
Source: iScience. 2025 Nov 20;28(12):114148. doi: 10.1016/j.isci.2025.114148 (PMC12721204; doi:10.1016/j.isci.2025.114148)
Supplement: Data S1. Raw images for Figure 2E western blot scans [file mmc8.zip]

Archive with 16 entries (15 files):
- Data S1/
- __MACOSX/._Data S1
- Data S1/sol oxphos 191021 vincullin.tif
- __MACOSX/Data S1/._sol oxphos 191021 vincullin.tif
- Data S1/Data S1 .docx
- __MACOSX/Data S1/._Data S1 .docx
- Data S1/sol oxphos 191021 oxphos.tif
- __MACOSX/Data S1/._sol oxphos 191021 oxphos.tif
- Data S1/edl oxphos 191021 oxphos.tif
- __MACOSX/Data S1/._edl oxphos 191021 oxphos.tif
- Data S1/edl oxphos 191021.tif
- __MACOSX/Data S1/._edl oxphos 191021.tif
- Data S1/edl oxphos 191021 vincullin.tif
- __MACOSX/Data S1/._edl oxphos 191021 vincullin.tif
- Data S1/sol oxphos 191021.tif
- __MACOSX/Data S1/._sol oxphos 191021.tif
